# Supplementary material for: AnnotationBustR: an R package to extract subsequences from GenBank annotations
Source: PeerJ. 2018 Jul 3;6:e5179. doi: 10.7717/peerj.5179 (PMC6034590; doi:10.7717/peerj.5179)
Supplement: Supplemental Information 1 [file peerj-06-5179-s001.zip]

Archive with 30 entries (28 files):
- SUPPLEMENT/
- SUPPLEMENT/AB_alignment.phy
- SUPPLEMENT/AB_partitions.txt
- SUPPLEMENT/Accessions.csv
- SUPPLEMENT/AnnotationBustR_PerformanceTest.R
- SUPPLEMENT/AnnotationBustR_PerformanceTest.RData
- SUPPLEMENT/cpTimes.csv
- SUPPLEMENT/cp_taxa.txt
- SUPPLEMENT/GB_alginment.phy
- SUPPLEMENT/GB_partitions.txt
- SUPPLEMENT/mtTimes.csv
- SUPPLEMENT/mt_taxa.txt
- SUPPLEMENT/PHLAWD/
- SUPPLEMENT/PHLAWD/12s.txt
- SUPPLEMENT/PHLAWD/16s.txt
- SUPPLEMENT/PHLAWD/coi.txt
- SUPPLEMENT/PHLAWD/cypTax.txt
- SUPPLEMENT/PHLAWD/cytb.txt
- SUPPLEMENT/PHLAWD/known_cyp_COI.fasta
- SUPPLEMENT/PHLAWD/known_cyp_CYTB.fasta
- SUPPLEMENT/PHLAWD/known_cyp_ND2.fasta
- SUPPLEMENT/PHLAWD/known_cyp_rRNA_12S.fasta
- SUPPLEMENT/PHLAWD/known_cyp_rRNA_16S.fasta
- SUPPLEMENT/PHLAWD/nd2.txt
- SUPPLEMENT/RAxML_bipartitions_AB_Extract.tre
- SUPPLEMENT/RAxML_bipartitions_GB_Extract.tre
- SUPPLEMENT/rDNATimes.csv
- SUPPLEMENT/rDNA_taxa.txt
- SUPPLEMENT/README.docx
- SUPPLEMENT/TreeCompare.R
