# Supplementary material for: AnnotationBustR: an R package to extract subsequences from GenBank annotations
Source: PeerJ. 2018 Jul 3;6:e5179. doi: 10.7717/peerj.5179 (PMC6034590; doi:10.7717/peerj.5179)
Supplement: Supplemental Information 1 [file peerj-06-5179-s001.zip › SUPPLEMENT/AB_alignment.phy]

61 6537
Algansea_lacustris GTGGCAATTACACGCTGATTCTTTTCTACAAACCACAAAGACATTGGCACCCTATATCTAGTATTTGGTGCCTGAGCCGGAATAGTGGGGACCGCTTTAAGCCTCCTTATTCGAGCCGAGCTAAGCCAACCTGGGTCACTCCTAGGTGACGACCAAATCTATAATGTTATTGTTACTGCCCACGCCTTCGTAATGATTTTCTTTATAGTAATGCCAATCCTAATTGGCGGATTTGGAAACTGACTCGTACCTCTAATAATCGGGGCACCTGATATAGCATTCCCACGAATAAATAACATAAGCTTCTGGCTTTTACCCCCATCATTCCTACTACTGCTAGCTTCTTCTGGAGTTGAAGCTGGTGCCGGGACAGGATGAACTGTTTACCCCCCACTTGCAGGCAACCTAGCCCATGCAGGAGCATCAGTAGATCTCACAATCTTCTCTCTTCACTTAGCAGGTGTATCATCAATCCTAGGGGCAGTTAACTTTATTACCACAATTATTAATATGAAACCTCCAGCCATCTCTCAATACCAGACACCCCTTTTCGTGTGAGCCGTACTCGTAACTGCTGTCCTTCTACTTCTATCATTACCTGTTCTGGCTGCCGGAATTACTATGCTCCTCACTGACCGAAATTTAAATACCACATTTTTCGACCCTGCAGGAGGAGGTGACCCAATTCTGTATCAACATTTATTCTGATTCTTCGGCCATCCAGAGGTCTACATTCTTATTTTACCAGGGTTTGGGATTATCTCACATGTTGTAGCTTATTACGCAGGTAAAAAAGAACCATTCGGCTACATAGGAATAGTCTGAGCTATGATAGCCATCGGCCTCCTAGGATTTATTGTTTGAGCCCATCACATGTTTACTGTCGGAATAGACGTAGACACCCGTGCCTATTTT---------------------------------------------------------------------------------------ACATCCGCAACAATAATTATTGCCATCCCAACCGGTGTAAAAGTGTTTAGCTGACTTGCTACACTCCATGGAGGCTCAATTAAATGAGAAACTCCTATACTATGGGCCTTAGGCTTCATTTTCCTCTTCACAGTCGGGGGGCTGACAGGAATTGTCCTCGCCAATTCATCACTTGACATTGTCCTCCATGACACATACTATGTTGTTGCCCACTTCCACTATGTATTATCAATAGGGGCTGTATTTGCTATTATGGCGGCATTTGTTCACTGATTCCCGCTATTTTCAGGATACACCCTAAATGACACTTGAACAAAAATCCACTTTGCTGTAATATTTATTGGTGTAAACCTCACGTTCTTCCCACAACATTTCTTAGGTTTAGCAGGAATACCACGACGGTATTCTGACTACCCAGATGCCTATGCCCTCTGAAATACAGTATCATCCATCGGCTCACTCATCTCACTAGTAGCGGTAATTATGTTCTTATTTATCCTATGAGAAGCCTTCGCCGCCAAACGGGAAGTATCCTCAGTAGAGCTAACCATGACAAATGTAGAATGACTACATGGCTGCCCTCCACCATACCACACATTTGAGGAGCCAGCATTCGTCCAAGTTCAATCAAACTAA---ATGGCAAGCCTACGAAAAACCCACCCACTAATAAAAATTGCTAACGATGCATTGGTTGACCTTCCAACACCATCAAACATTTCAGCAATGTGAAACTTCGGATCCCTACTGGGATTATGTTTAATTACTCAAATCCTCACCGGACTATTTCTGGCCATGCATTACACCTCGGACATCTCGACCGCATTTTCGTCCGTCACACACATTTGTCGAGACGTTAACTACGGCTGGCTCATCCGAAACATACATGCTAATGGCGCTTCATTCTTCTTCATCTGCATCTACATGCACATTGCTCGCGGCCTCTACTACGGGTCCTATCTTTATAAAGAGACCTGAAATATTGGGGTCGTCCTACTTCTTTTAGTAATAATAACAGCCTTTGTAGGCTATGTACTTCCGTGGGGTCAAATATCCTTCTGAGGTGCCACAGTCATTACAAATCTACTATCTGCAGTACCTTATATAGGTGACACTCTTGTACAATGAATTTGAGGGGGCTTTTCAGTAGACAACGCGACATTGACACGATTCTTCGCCTTCCACTTCCTATTCCCGTTTGTCATTGCCGGTGCAACTATTCTCCACTTATTATTTCTACATGAAACAGGATCAAACAACCCTGCCGGATTGAACTCGGACGCGGACAAGATCTCCTTTCATCCGTATTTCTCATATAAAGACCTTCTTGGCTTCGTTCTAATGCTGTTAGCCCTGACATCACTGACATTATTTTCCCCAACCCTACTCGGCGACCCAGAGAATTTCACCCCAGCAAACCCACTGGTTACCCCACCACATATTCAACCAGAATGATACTTCTTATTTGCCTATGCTATTCTACGGTCCATTCCAAATAAACTAGGAGGGGTTCTAGCGCTACTATTCAGCATTCTAGTACTGTTGGTGGTCCCAATCCTACACACCTCAAAGCAACGAGGACTAACCTTCCGGCCCATCACCCAATTCCTATTCTGAACCTTGGTGGCAGATATAGTCATCCTGACATGAATTGGGGGCATGCCCGTAGAACACCCATATATTATCATCGGCCAAGTCGCCTCAGTTCTGTACTTTGCACTATTCCTCCTCCTTGCCCCACTTGCAGGCTGAGCAGAGAACAAAGCATTGAAATGAGCTTATGAACCCTTACGTATTAGTCACCCTCTTATCCAGCCTTGGCCTAGGGACCACCCTCACCTTTGCCAGCTCCCACTGATTATTGGCCTGAATAGGACTAGAGATTAATACTCTAGCAATCGTCCCTTTAATGGCACAACACCACCACCCTCGCGCAGTAGAGGCCACTACAAAATACTTTCTTACCCAGGCCACTGCAGCCGCCGTCATCCTCTTTGCAAGCACAACTAACGCCTGGGCCACAGGAGAATGGAGCATGACTAATATATCGGACCCACTTGCCAGCGCAATAATTCTTGCTGCCTTAGCACTTAAGATTGGGCTAGCACCAATACACTTCTGGATGCCCGAAGTATTACAAGGCCTAGACTTACTCACAGGTCTGATTCTCTCTACCTGACAAAAGCTTGCCCCACTTGCCCTTCTAATTCAGACAGCCCAAGCTTTTGACCCACTTCTCCTCACAACCCTCGGACTTATATCCACCCTAATTGGAGGCTGGGGCGGGTTGAACCAGACCCAACTACGAAAAGTCTTAGCCTACTCCTCTATTGCACACATAGGCTGAATGATTATTGTTCTCCAGTACGCCCCGCAACTTACCCTCCTCGCACTACTAACCTATATCTTGATAACATCCGCAGCCTTCTTAACACTAAAGCTCTCACACGCCACAAATGTTAACACCCTCGCGACCGTCTGGTCGAAAAGCCCTGTCCTAACGGCAACAGCCGCCCTAGTCTTATTATCCCTTGGAGGCCTTCCTCCCCTAACCGGATTTATACCAAAATGGTTAATTCTGCAAGAACTAACTAAACAGAGCCTCCCCCTGACTGCAACGGTAATAGCCCTTGCCGCCTTAATCAGCCTGTACTTTTATTTACGACTCTGCTACGCGATAACACTCACCATCTCCCCCAACACTACTACCTCAACCACCCCTTGACGAACCCAAACCACTCAAGCCTCTGTTCCCCTGGCCCTGTTCACCGTAATAGCTCTGGGCCTTTTGCCCGTGACCCCAACCATTATAATACTTGTTATTT----------CAAAGGCATGGTCCCGACCTTACCATCAGCTGTAGCTCAACTTACACATGCAAGTCTCCGCAACCCCGTGAGTAAGCCCTTAATCCCC-TGCCCGGGGACGAGGAGCAGGCATCAGGCAC-AAACCTCT---AGCCCAAGACGCCAGGCCTAGCCACACCCCCAAGGGAATTCAGCAGTGATAAATATTAAGCCATAAGTGAAAACTTGACTCAGTTAGAGCTAA-G-AGGGCCGGTAAAACTCGTGCCAGCCACCGCGGTTAAACGAGAGGCCCTAGTTGATGGTGCAACGGCGTAAAGGGTGGTTAAGGATAGCGAAACAATAAAGTCGAATGGCCCTTTGGCTGTCATACGCTTCTAGGAGTCCGAAGCCCAA-TATACGAAAGTAGCTTTAAGAAA-GTCCACCTGACCCCACGAAAACTGAGAAACAAACTGGGATTAGATACCCCACTATGCTCAGTCATAAACCCAGATGTCCAACTACAA-TTAGACATCCGCCCGGGTACTACGAGCATTAGCTTGAAACCCAAAGGACCTGACGGTGCCTCAGACCCCCCTAGAGGAGCCTGTTCTAGAACCGATAACCCTCGTTAAACCTCACCGCTTCTAG-CCATCCCAGCCTATATACCGCCGTCGTCAGCTTACCCTGTGAAGGTAATAAAAGTAAGCAAAATGGGCACAACCCAGAACGTCAGGTCGAGGTGTAGCGTACGGAGCGGGAAGAAATGGGCTACATTTTCTACTATAGAACATTACGGAT-ACGCAACGTGAAA-TAGTGCTTGAAGGAGGATTTAGTAGTAAAAAGGAAGCAGTGTGTCCTTTTGAACCCGGCTCTGAGGCGCGTACACACCGCCCGTCACTCTCCCCTGTCG-AAATGCAACGAAGCTACATAACACTAAAGCTCTGACAAGGGGAGGCAAGTCGTAACATGGTAAGTGTACCGGAAGGTGCACTTGGGTAAAATT-GCCAACCAGCTAGCTTAACTACCAATAT-AAAGTAACACTATTTATAACA-AAAC-AAGACCAAACCCCACAAACTAAACCATTTTTTTACCTGAGTATGGGAGACAGAAAAGGTTC-ACC-CAAAGCAATAGAAAAAGTACCGCAAGGGAAAGCTGAAAGAGAAATGAAACAACCCATATAAGCGCTAAAAAACAAAGACTAAACCTTGTACCTTTTGCATCATGATTTAGCCAGCACCCTCAAGCGAAGAGACCTTTAGTTTGATACCCCGAAACCAAGTGAGCTACCCCGAGACAGCCTATG-T-ATTTAGGGCTAACCCGTCTCTGTGGCAAAAGAGTGGGAAGAGCTCCGGGTAGAAGTGACAGACCTACCGAACTTGGTGATAGCTGGTTGCCTAAGAAATGAATAGAAGTTCAGCCTCGCA-CA-CCCCGAATCAA-GAAA-------CACATTCT-CAAGATA----TAAGGGAAACGTACGAGAGTTAGTTGAAGGGGGTACAGCCCCTTTAACAAAGGATACAACCTT-CACAGGAGGATAAAGATCATAATAAACAAAATATACTGTTCTAGTGGGCCTGAAAGCAGCCACCTAAACAGAAAGCGTTAAAGCTCGGACAGAAGGAAATTTATTATCCCGATAA-AAAATCTTACTCCCCTAACTGTATTAGGCCAACCCATGCCCCCATGGATGAGACTATGCTAGAATGAGTAACAAGAAG-ACTAGATCTTCTCCCGCCACAAGTGTAGACCAGATCGGACCAACCACTGGAATTTAACGAGCCCAACTAAAGAGGGCACTGTGAATAATA-ATAGACCTCGAGAAGAGCTCACAACTA-AATAATCGTTAACCCCACACTGGAGTGGCA--TTTTAAGGGAAAGACTAAAAGA-AGGGGAAGGAACTCGGCAAACACAAGCCTCGCCTGTTTACCAAAAACATCGCCTCCTGCAAC---GTAAAGTATAGGAGGTCCAGCCTGCCCAGTGACTACGGGTTCAACGGCCGCGGTATATTGACCGTGCAAAGGTAGCGCAATCACTTGTCTTTTAAATAGAGACCTGTATGAATGGCTAGACGAGGGCTTAACTGTCTCCCCCCTCCAGTCAGTGAAATTGATCTATCCGTGCAGAAGCGGGTATAATTATACAAGACGAGAAGACCCTTTGGAGCTTAAGGTACAAAAT-TCAG-CCATGTTAAACAACTCCGTAGA-AAGCAAGAACTTAATGGC-CAT-GAAATTTTACCTTCGGTTGGGGCGACCGCGGAGGAAAAG-CAAGCCTCCGAGTGGACTGGGCC-AAGACCCCTAAAGCCAAAAGAAACATCTTTAAGCCGCAGAACATCTGACCAACAATGATCCGACTAA-AAAGCCGATCAACGGACCAAGTTACCCTAGGGATAACAGCGCAATCCTCTCCCAGAGCCCATATCGACGAGGGGGTTTACGACCTCGATGTTGGATCAGGACATCCTGATGGTGCAGCCGCTATCAAGGGTTCGTTTGTTCAACGATTAA-AGTCCTACGTGATCTGAGTTCAGACCGGAGCAATCCAGGTCAGTTTCTATCTGTAACGCTA-CTTTTCCCAGTACGAAAGGATCGGAAAAGAGGGGCCTATACCTAACGCATGCCCCACCCCTAATTCATGAAAACAAATAAATTAAAG-AAGGGAGGGCCAAAACCCCTACCACCCAAGATAAGGGCAT
Campostoma_anomalum GTGGCAATTACGCGTTGATTCTTTTCTACAAACCACAAAGACATTGGCACCCTTTATCTTGTATTTGGTGCCTGGGCTGGAATAGTGGGAACCGCTTTGAGCCTACTTATTCGAGCCGAACTGAGCCAGCCCGGATCACTCTTAGGTGATGATCAAATTTATAACGTCATTGTTACTGCCCACGCCTTCGTAATAATTTTCTTTATAGTAATGCCAATTCTGATTGGCGGATTTGGGAACTGGCTTGTACCTCTGATAATTGGTGCGCCAGACATGGCATTCCCACGAATAAATAACATAAGCTTCTGGCTTCTACCCCCCTCATTTCTTCTGCTATTAGCCTCTTCTGGCGTTGAGGCCGGCGCAGGGACAGGATGGACTGTCTACCCCCCTCTCGCAGGTAACCTCGCCCACGCAGGCGCATCAGTAGATCTCACAATTTTCTCCCTGCATCTGGCGGGCGTATCATCAATTCTAGGGGCTGTAAATTTCATCACCACAATTATTAACATGAAACCCCCAGCCATCTCCCAGTATCAAACGCCCCTCTTTGTATGAGCCGTTCTTGTAACCGCTGTGCTTCTATTACTATCACTACCTGTGCTGGCTGCCGGAATTACAATACTCCTTACTGACCGTAATCTTAACACCACGTTCTTCGACCCGGCAGGCGGAGGAGACCCCATCTTATATCAACATTTATTCTGGTTCTTTGGCCATCCAGAAGTCTACATTCTTATTTTACCAGGGTTTGGAATTATCTCCCATGTCGTAGCTTATTATGCAGGCAAAAAAGAACCATTTGGCTACATAGGAATAGTTTGAGCCATGATGGCCATCGGACTACTGGGATTTATCGTTTGAGCCCATCATATATTCACTGTCGGTATAGACGTAGACACCCGTGCCTACTTC---------------------------------------------------------------------------------------ACATCAGCAACAATAATTATTGCTATCCCAACTGGTGTAAAAGTATTTAGCTGACTTGCCACACTTCATGGCGGCTCTATTAAGTGAGAGACTCCTATGCTATGGGCTTTAGGGTTTATCTTCCTCTTCACCGTGGGCGGGCTAACAGGAATTGTCTTAGCAAATTCATCGCTTGACATTGTTCTTCATGATACGTATTACGTAGTAGCCCATTTCCATTATGTTCTGTCAATAGGGGCCGTATTTGCTATCATAGCGGCCTTCGTCCACTGGTTCCCGCTATTCTCGGGCTACACCCTAAACGATACTTGAACAAAGATCCACTTTGCGGTCATATTTATTGGCGTTAATCTTACATTCTTCCCGCAACACTTCCTAGGCCTAGCAGGGATGCCACGACGGTATTCTGATTACCCGGATGCTTATGCCCTCTGAAATACAGTATCGTCTATCGGCTCACTAATCTCCCTAGTGGCAGTTATTATGTTCCTATTTATTCTTTGAGAAGCCTTCACCGCCAAACGAGAAGTATCCTCAGTAGAGCTTACTCTTACAAACGTAGAATGACTTCACGGCTGCCCCCCACCCTACCACACATTCGAGGAGCCAGCATTTGTCCAAGTTCAATCAAACTAA---ATGGCAAGCCTACGAAAAACCCACCCACTAATAAAGATTGCTAACGATGCATTGGTTGACCTTCCAACGCCCTCTAACATCTCAGCAATATGAAACTTCGGATCTCTCTTAGGCTTATGCCTAATTACTCAAATCCTGACGGGATTATTTTTAGCCATGCACTACACCTCTGATATCTCAACCGCATTCTCGTCAGTAACACATATTTGTCGAGACGTTAATTACGGCTGACTCATTCGGAACATACACGCCAACGGCGCATCCTTCTTCTTTATTTGTATTTATATGCACATTGCCCGTGGACTATACTACGGATCTTACCTTTATAAAGAAACCTGAAATATTGGGGTCGTTCTCCTTCTCCTAGTTATAATGACGGCCTTTGTCGGCTACGTCCTCCCATGAGGACAAATATCTTTTTGAGGGGCCACCGTGATCACGAATCTACTCTCAGCAGTCCCTTACATAGGAGACACCCTTGTCCAGTGGATTTGAGGTGGTTTTTCAGTAGATAACGCAACGTTGACACGATTCTTCGCCTTTCACTTCCTATTTCCTTTTGTAATCGCAGGGGCAACCGTTCTACACCTACTATTCTTGCACGAGACGGGTTCGAACAATCCGGCCGGCCTAAACTCCGACGCGGATAAAATCTCCTTCCACCCGTACTTCTCCTACAAGGATCTCTTAGGCTTTGTATTAATATTACTAGCACTTACATCCCTAACATTATTTTCTCCAACACTACTTGGTGACCCAGAGAACTTCACCCCAGCAAACCCCCTGGTCACTCCCCCACATATTCAGCCGGAGTGGTATTTTCTGTTCGCCTACGCCATTCTCCGGTCCATCCCAAACAAACTAGGGGGCGTACTAGCCCTACTCTTTAGCATCTTGGTTCTTCTCGTGGTACCCATCCTGCACACTTCTAAGCAGCGAGGACTAACCTTCCGCCCAGTAACCCAGTTTTTATTCTGAACCTTAGTAGCAGATATGATTATCTTAACCTGAATTGGAGGGATACCCGTAGAACATCCGTACATCATTATTGGCCAGATCGCCTCCATTCTATACTTCGCACTCTTCCTCGTTCTCGCCCCGCTTGCAGGGTGGGCCGAGAATAAAGCACTGAAATGAGCTTATGAGCCCCTACGTTCTGCTAGTATTACTATCCAGCCTTGGCTTAGGGACTACCCTAACCTTTGCCAGCTCCCACTGACTATTAGCCTGAGTAGGCTTAGAAATTAACACCCTGGCCATCCTCCCCTTAATGGCCCGGCACCATCACCCACGCGCGGTGGAAGCGACCACAAAGTATTTCCTCACTCAGGCTACGGCAGCAGCCGTAATCCTGTTTGCAAGCACAACCAATGCCTGGATCACCGGCCAGTGGAGCATAGAAAGTATTTCCAATCCTACCGCCAGCACAGTTATCGTCGCTGCCTTGGCACTTAAAATTGGATTGGCCCCCATACACTTCTGGATGCCCGAGGTACTTCAAGGCTTGGACCTATTAACAGGACTGGTTCTGTCCACCTGACAAAAACTTGCCCCTCTCGCCCTCATTATTCTTGTAGCCCACGCCGCTAACCCCCTGCTACTTACCGCCTTAGGATTAATGTCTACTCTGGTTGGTGGTTGAGGGGGCTTAAACCAGACCCAGCTCCGTAAAATCCTGGCTTACTCCTCCATCGCACATATGGGCTGAATGATTATTATTGTTCAGTACGCCCCCCACCTCACCCTTCTAGCACTACTCACCTACATCTCTATGACATCCGCAGCTTTCCTTACCCTAAAGTTCTCATCGGCCACAAAAATCGAGACCCTAGCGACCACCTGGTCTAAAAGCCCTGTTCTCATGCCCATTGCCGCCCTTGTTCTCCTCTCATTAGGCGGCCTCCCCCCTCTTACAGGTTTTATGCCAAAGTGAATAATTCTTCAAGAGCTAACCAAACAAAACCTTCCCCTTACTGCCACTCTCATAGCCCTTGCTGCCCTTCTCAGCCTTTACTTTTATTTACGACTTTGCTACGCCATGGCCCTTACCATTTCCCCCAACACCTTTGTCTCCACCACCCCTTGACGCCTGCAAATATCTCACAGCTCACTCTTCCTGGCCCTGTCCACTGTAATGGCTTTGGGTCTTTTACCCCTCACCCCAGCCATCGTAGCATTGATAAGCTAG--------CAAAGGCATGGTCCTGACCTTATTATCAGCTTTAGCCTAACTTACACATGCAAGTCTCCGCAACCCCGTGAGTACGCCCTCAATCCCC-TGCCCGGGGACGAGGAGCAGGTATCAGGCAC-AAACCCTT---AGCCCAAGACGCCTGGCCTAGCCACACCCCCAAGGGAATTCAGCAGTGATAAATATTAAGCCATAAGTGAAAACTTGACTCAGTTAGGGCTAA-G-AGGGCCGGTAAAACTCGTGCCAGCCACCGCGGTTAGACGAGAGGCCCTAGTTGATAATATAACGGCGTAAAGGGTGGTTAAGGATACTGAGACAATAAAGCCAAATGACCCTTTAGCTGTCATACGCTTCTAGGAGTCCGAAGACCAA-TATACGAAAGTAGCTTTAAAGAG-GCCCACCTGACCCCACGAAAGCTGAGAAACAAACTGGGATTAGATACCCCACTATGCTCAGCCGTAAACTTAGACGTTATCGTACAG-TAAGACGTCCGCCCGGGTACTACGAGCATTAGCTTGAAACCCAAAGGACTTGACGGTGCCTCAGACCCCCCTAGAGGAGCCTGTTCTAGAACCGATAACCCCCGTTAAACCTCACCACTTCTAG-CCACCCCAGCCTATATACCGCCGTCGTCAGCTTACCCTGTGAAGGCAATAAAAGTAAGCAAAATGGGCACAACCCAGAACGTCAGGTCGAGGTGTAGCGTACGAAGTGGGAAGAAATGGGCTACATTTTCTATTATAGAACACTACGGAC-ATGCAACATGAAA-TAGTGCTTGAAGGAGGATTTAGTAGTAAAAAGGAAGCAGCGTGTCCTTTTGAACCCGGCTCTGAGGCGCGTACACACCGCCCGTCACTCTCCCCTGTCA-AAATGCAATTAAACTACCTAATTCTAGAGCCATGACAAGGGGAGGCAAGTCGTAACATGGTAAGTGTACCGGAAGGTGCACTTGGATAAAATT-GCTAACCAGCTAGCCTGATCACCAATAT-AACGTGACGATATACATAACT-AGGC-AAAGCCTAACAACATAGATTAAACCATTTTTTTACCTGAGTATGGGAGACAGAAAAGGTTCAACC-CAGAGCAATAGAGAAAGTACCGCAAGGGAAAGCTGAAAGAGAAGTGAAACAACCCATATAAGCACTAAAAAACAAAGACTAAACCTTGTACCTTTTGCATCATGATTTAGCAAGTACCCCCAAGCAAAGAGACCTTTAGTTTGGTACCCCGAAACCAGGTGAGCTACCCCGAGACAGCCTATGATAATTTAGGGCTAACCCGTCTCTGTGGCAAAAGAGTGGGAAGAGCTCCGGGTAGAAGTGACAGACCTACCGAACCTGGTGATAGCTGGTTGCCTAAGAAATGGATAGAAGTTCAGCCTCGCA-CACCCCCGAATCAA-GACA-------CATATCAA-CAAGATAT---TAAGGGAGAAGTACGAGAGTTAGTTGAAGGGGGTACAGCCCCTTTAACAAAGGACACAACCTT-CCCAGGAGGATAAAGATCATAATACATAAGACATGCTGTTCTAGTGGGCCTGAAAGCAGCCACCTAACCAGAAAGCGTTAAAGCTCAGACAGAAAGAAGTTTATTATTCCGATAA-GAAATCTTACTCCCCTAACTATATTAGGCCAACCCATGCTCGCATGGGAAAGATTATGCTAAAATGAGTAACAAGAAG-ACCTGCTCTTCTCCCGCCACAAGTGTAAACCAGATCGGACAAACCACTGGAATTTAACGAACCCAACCCCAGAGGGTAGTGTGAATAATA-ATAGACCTCAAGAAAACCTCACAACCA-CGC-ATCGTTAACCCTACACTGGAGTGCCG--CCTTAAGGGAAAGACTAAAAGA-GAGGGAAGGAACTCGGCAAACACAAGCCTCGCCTGTTTACCAAAAACATCGCCTCCTGCAACTATGCTGAGTATAGGAGGTCCAGCCTGCCCAGTGACTACGGGTTTAACGGCCGCGGTATTTTGACCGTGCAAAGGTAGCGCAATCACTTGTCTCTTAAATGGAGACCTGTATGAATGGCTAGACGAGGGCTTAACTGTCTCCCCCCTTCAGTCAGTGAAATTGATCTATCCGTGCAGAAGCGGGTGTATTACTACAAGACGAGAAGACCCTTTGGAGCTTAAGGTACAAAAT-TCAA-CCACGTTAAACGACTCTGTAAG-AAGCAAGAACTTAGTGGC-CAT-GAAATTTTACCTTCGGTTGGGGCGACCACGGAGTAAAGA-TTAACCTCCGAGTGGACTGGGCC--AAACCCCTAGAACTAAGAGAAACATCTCTAAGCCACAGAACATCTGACCAATAATGATCCGACTACGGTAATCGATCAACGAACCAAGTTACCCTAGGGATAACAGCGCAATCCTCTCCCAGAGCCCATATCAACGAGAGGGTTTACGACCTCGATGTTGGATCAGGACATCCCAATGGTGCAGCCGCTATTAAGGGTTCGTTTGTTCAACGATTAA-AGTCCTACGTGATCTGAGTTCAGACCGGAGTAATCCAGGTCAGTTTCTATCTGTAACGCTA-CTTTTCCTAGTACGAAAGGATCGGAAAAGAGGGGCCCATGCTAAAGGCATGCCCCTCCCCTAATTAATGAAAACAACTAAATTGAGCAAAGGGAGGGCCTAAACCCTTTCCGCCCAAGATAAGGGCA-
Chrosomus_eos GTGGCAATTACACGCTGATTCTTTTCTACAAACCACAAAGACATTGGTACCCTTTATCTTGTATTTGGTGCCTGAGCAGGAATAGTGGGAACCGCTTTAAGCCTCCTCATTCGAGCCGAATTAAGCCAACCCGGATCACTTCTAGGTGATGACCAAATTTATAACGTTATTGTTACTGCCCACGCCTTCGTAATAATTTTCTTTATAGTAATGCCAATTCTTATTGGGGGATTCGGAAACTGACTCGTACCCCTAATAATTGGTGCACCCGACATAGCATTTCCCCGGATAAATAATATAAGCTTCTGACTTCTGCCCCCATCATTCCTCCTTCTCCTAGCCTCTTCCGGTGTTGAGGCCGGGGCCGGAACAGGATGAACAGTATACCCCCCGCTCGCGGGTAATCTAGCCCATGCAGGGGCATCAGTAGACCTAACAATTTTCTCCCTTCACCTAGCAGGTGTCTCATCAATTTTAGGGGCAGTAAATTTTATTACCACAATTATTAATATAAAACCCCCAGCCATTTCTCAATACCAAACTCCCCTCTTCGTCTGAGCCGTGCTTGTAACAGCCGTTCTTCTTCTCCTATCACTACCAGTGCTGGCTGCCGGAATTACAATGCTTCTTACAGACCGTAATCTCAACACCACATTCTTTGACCCGGCAGGAGGGGGAGACCCAATTTTATACCAACACCTATTTTGATTCTTTGGCCACCCAGAAGTATATATTCTTATTTTACCCGGGTTTGGCATTATTTCACATGTTGTAGCCTATTACGCCGGGAAAAAAGAACCATTTGGCTATATAGGAATAGTTTGAGCTATAATGGCCATTGGCCTTCTTGGATTTATCGTCTGAGCCCACCACATATTTACTGTTGGCATGGACGTAGACACCCGTGCCTATTTT---------------------------------------------------------------------------------------ACGTCTGCAACAATGATTATTGCTATCCCAACCGGAGTGAAAGTGTTTAGCTGACTTGCCACGCTGCACGGCGGCTCCATTAAATGAGAAACCCCGATGCTATGAGCCCTGGGGTTTATTTTCCTTTTTACAGTGGGGGGACTAACAGGAATCGTTCTAGCTAATTCATCACTTGACATTGTTCTTCATGATACATACTACGTAGTTGCCCACTTCCACTATGTCCTATCAATGGGCGCTGTATTCGCCATCATAGCAGCTTTTGTTCACTGATTTCCGCTATTTTCGGGATATACCCTAAATGACACCTGAACAAAAATTCACTTTGCAGTAATGTTCATTGGTGTGAATCTCACATTTTTTCCACAACACTTCCTAGGCCTAGCAGGAATACCACGACGGTACTCTGACTACCCGGACGCCTATGCCCTGTGAAACACTGTCTCATCTATTGGGTCACTTATTTCTTTAGTAGCAGTAATTATATTCCTATTTATTTTGTGAGAAGCCTTTGCCGCCAAACGAGAAGTATCCTCAGTAGAGCTAACTATAACAAATGTAGAATGACTCCACGGCTGTCCTCCCCCATATCACACATTTGAGGAACCAGCATTTGTACAAGTTCAATCAAACTAA---ATGGCAAGCCTACGAAAAACCCACCCACTAATGAAAATCGCTAATGACGCATTAGTCGACCTCCCAACACCATCTAACATTTCCGCGCTCTGAAACTTTGGATCCCTCCTAGGATTGTGTTTAATTACCCAAATCCTAACAGGATTATTTTTAGCCATACACTATACCTCTGATATCTCAACTGCATTTTCATCAATTACTCACATCTGCCGGGACGTTAACTACGGCTGACTTATTCGAAACCTACATGCCAACGGCGCATCATTCTTCTTCATCTGCATTTATATGCACATTGCCCGAGGCCTATACTACGGGTCATACCTCTATAAAGAAACCTGAAACATTGGCGTAGTACTACTTCTATTAGTAATAATAACAGCCTTCGTCGGTTACGTCCTACCATGAGGCCAAATGTCTTTTTGAGGCGCCACAGTAATTACAAATTTACTCTCAGCAGTACCCTACATAGGTGACACCCTCGTGCAGTGAATCTGGGGAGGCTTCTCAGTAGACAACGCAACACTTACACGATTTTTCGCCTTCCACTTCCTACTACCCTTCGTAATTGCCGGCGCAACCGTCCTCCACCTGCTATTTCTTCACGAAACCGGCTCGAACAACCCGGCCGGACTAAACTCTGATGCAGATAAAATCTCTTTTCATCCATACTTTTCATACAAAGACCTTCTTGGTTTCGTACTAATATTATTTGCTCTCACGTCATTAGCATTATTTTTCCCCAACCTATTGGGTGACCCAGAGAATTTTACCCCTGCAAACCCCCTAGTAACACCCCCACATATTCAACCTGAATGATATTTCTTATTTGCCTATGCCATTCTCCGTTCTATTCCAAACAAGCTAGGTGGGGTCCTTGCACTACTATTCAGTATTCTTGTGCTACTAGTAGTACCAATTTTACACACCTCAAAACAACGAGGACTTACTTTCCGCCCTATGACCCAATTCCTATTCTGAACCCTAGTAGCAGATATACTTATCTTAACATGAATTGGTGGTATACCTGTAGAACACCCATATATTATTATTGGCCAAGTAGCATCAATTCTATATTTTGCACTCTTCCTCGTTCTTGTCCCACTAGCAGGATGAGTAGAAAATAAGGCACTAAAATGAGCCTATGAATCCTTACGTACTTACAACACTACTGTCCAGCCTGGGCCTAGGAACCACCCTAACCTTTGCCAGCTCGCACTGATTATTAGCTTGAATAGGACTAGAAATTAATACCCTAGCAATTATTCCCCTCATAGCACAACACCACCACCCCCGAGCAGTGGAGGCTACCACAAAGTATTTTTTGACCCAGGCAACAGCAGCCGCAATGATTCTGTTTGCAAGCACAACAAACGCCTGAACTACAGGGGTGTGAGACATTAACGATATAACAAACCCCATTGCCACAGCAATAATTATTGCCGCCTTAGCACTTAAAATTGGACTAGCCCCCATACACTTCTGAATGCCTGAAGTTCTGCAAGGATTAGACCTTCTAACAGGCCTAATCTTGTCGACTTGACAGAAACTTGCTCCCCTTGCCCTCATCATCCAAACAGCCCAAGCGATTGATCCCCTGTTACTAACAATTCTAGGGTTACTATCTACGTTAGTGGGCGGCTGAGGCGGTTTGAATCAAACCCAACTCCGAAAGATCTTGGCCTATTCCTCAATTGCACACATAGGATGAATAATTATTGTTCTTCAATACGCACCTCAACTTACTCTTCTCGCGCTATTAACATATGTTATCATAACATCCGCCGCCTTCCTTACCCTAAAAATTTCATCTACAACAAAAATTAGTACCCTCGCAGTCGCCTGATCAAAAAGCCCTGTCCTAACAGCAACCACTGCCCTAGTTCTACTCTCATTAGGGGGACTTCCTCCTTTAACAGGATTTATACCAAAATGGCTAATCTTACAGGAATTGACAAAACAACACCTCCCTCTCACTGCCACCATCATGGCACTTGCCGCACTCCTTAGTCTATACTTTTATTTACGCCTTTGTTACGCAATAACACTTACCATCTCCCCTAATACGACCAGCGCAATCACCCCTTGACGAATTCAAACGACCCAGGCCTCCCTCCCCCTAGCCCTATCCACCACCCTGGCCCTCGGCCTCCTTCCTATAACCCCAGCTGTTCTGATGCTGATTACCT----------TAAAGGCATGGTCCCGACCTTATTGTTAGCTTTAGCCCAACTTACACATGCAAGTCTCCGCAGCCCTGTGAGTATGCCCTCAATCCCC-TGCCCGGGGACGAGGAGCGGGTATCAGGCAC-AAATTTTT---AGCCCAGGACGCCTGGCCAAGCCACACCCCCAAGGGAATTCAGCAGTGATAAATATTAAGCCATAAGTGAAAACTTGACTTAGTCAGGGCTAA-G-AGGGCCGGTAAAACTCGTGCCAGCCACCGCGGTTAAACGAGAGGCCCTAGTTAACAATACAACGGCGTAAAGGGTGGTTAAGGGGTGC-AAACAATAAAGCCGAATGGCCCTTTGGCTGTCATACGCTTCTAGGTGTCCGAAGCCCAA-CATACGAAAGTAGCTTTAACAAA-GCCCACCTGACCCCACGAAAGCTGAGAAACAAACTGGGATTAGATACCCCACTATGCTCAGCCATAAACCTAGATGTCCAACTACAA-TTAGACGTCCGCCCGGGTACTACGAGCATTAGCTTGAAACCCAAAGGACCTGACGGTGCCTTAGACCCCCCTAGAGGAGCCTGTTCTAGAACCGATAACCCTCGTTAAACCTCACCACTTCTAG-CCACCCCAGCCTATATACCGCCGTCGTCAGCTTACCCTGTGAAGGCAATAAAAGTAAGCAAAATGGGCACAACCCAGAACGTCAGGTCGAGGTGTAGCGTACGAAGCGGGAAGAAATGGGCTACATTTTCTATAATAGAATACTACGGAC-ATGCAACATGAAATTAGTGCTTGAAGGAGGATTTAGTAGTAAAAAGGAAGCAGAGTGTCCTTTTGAACCCGGCTCTGAGGCGCGTACACACCGCCCGTCACTCTCCCCTGTCA-AATTGTAATAAAAATATTTAATGCCAAAGCACTGACAAGGGGAGGCAAGTCGTAACATGGTAAGTGTACCGGAAGGTGCACTTGGATTAATT--GCCAAACAGCTAGCTTAACCATCAATAT-AATTCAACAATGTTCATAACA-AAAC-ATGGCCCAATATTATAAACTAAACCATTTTTTTACCTAAGTACGGGAGACGGAAAAGGTCCATCA-TAAAGCAATAGAAAAAGTACCGCAAGGGAAAGCTGAAAGAGAAATGAAACAACCCATATAAGCACTAAAAAACAAAGACTAAACCTTGTACCTTTTGCATCATGATTTAGCCAGCACCCTCAAGCAAAGAGACCTTTAGTTTGGAACCCCGAAACCAGGTGAGCTACCCCGAGACAGCCTATA-TTATTTAGGGCTAACCCGTCTCTGTGGCAAAAGAGTGGGAAGAGCTCCGGGTAGAAGTGACAGACCTACCGAACCTGGTGATAGCTGGTTATCTGAGAAGTGGATAGAAGTTCAGCCTCATG-TA-CCCCAAATCAA-GATA-------AATACTAT-TAAGATAG---TAAGGGAAACATATGAGAGTTAGTTAAAAGGGGTACAGCCCTTTTAACAAAGGATACAACCTTCTACAGGAGGATAAAGATCATAATATATAAAATATACTGTTTTAGTGGGCCTGAAAGCAGCCACCTAAATAGAAAGCGTTAAAGCTCGGACAGACAGAAGTTTATTATATCGATAA-AAAATCTTACTCCCCTAATTGTATCAGATTAACCCATGCCTACATGGAAGGAATTATGCTAAAATGAGTAACAAGAAG-ACCTGCTCTTCTCCTAGCACAAGTGTAGACCAGATCGGACAAGCCACTGGAACTTAACGAACCCAACCCAAGAGGGTAATGTGAACAATA-G-AGACCCCAAGAAGAACTCACAATAA-CAC-ATCGTTAACCCCACACTGGAGTGCTG-TTTTTAAAGGAAAGACTAAAAGATAAGGGAAGGAACTCGGCAAACGCAAGCCTCGCCTGTTTACCAAAAACATCGCCTCCTGCAACTAAATTGAGTATAGGAGGTCCAGCCTGCCCAGTGACTACGGGTTCAACGGCCGCGGTATTTTGACCGTGCAAAGGTAGCGCAATCACTTGTCTCTTAAATAGAGACCTGTATGAATGGCTAGACGAGGGCTTAACTGTCTCCCCCCTCCAGTCAGTGAAATTGATCTATCCGTGCAGAAGCGGGTATAATTATACAAGACGAGAAGACCCTTTGGAGCTTAAGGTAC-AAAT-TCAG-CCACGTTAAACAACTCTGTAGA-AAGTGAGAACTTAGTGGACAGT-GACATTTTACCTTCGGTTGGGGCGACCGCGGAGGAAAAA-CTAGCCTCCGAGTGGACTGGGCC--AAATCCCTAAAGCTAATAGAAACACCTATAAGCCGCAGAATTTCTGACCAAAAATGATCCGGCA---AAAGTCGATCAACGAACCAAGTTACCCTAGGGATAACAGCGCAATCCCCTCCCAGAGGCCATATCGACGAGGGGGTTTACGACCTCGATGTTGGATCAGGACATCCTAATGGTGCAGCCGCTATTAAGGGTTCGTTTGTTCAACGATTAA-AGTCCTACGTGATCTGAGTTCAGACCGGAGTAATCCAGGTCAGTTTCTATCTGTAACGCTA-CTTTTCCTAGTACGAAAGGATCGGAAAAGCGGGGCCCATACTTAAAGCACGCCCCGCCCCTAATTAATGAAAACAAATAAATTGAGTAAAGGGAGGGCCTAAACCCCTGCCGCCCAAGAGAAGGGCAT
Chrosomus_erythrogaster GTGGCAATTACACGCTGATTCTTTTCTACAAACCACAAAGACATTGGTACCCTTTATCTTGTATTTGGTGCCTGAGCAGGAATAGTGGGAACCGCTTTAAGCCTCCTCATTCGAGCCGAATTAAGCCAACCCGGGTCACTCCTAGGTGATGACCAAATTTATAACGTTATTGTTACTGCCCACGCCTTCGTAATAATTTTCTTTATAGTAATGCCAATTCTTATTGGGGGATTCGGAAACTGACTCGTGCCCCTAATAATTGGTGCACCCGACATAGCATTTCCCCGGATAAATAACATAAGCTTCTGACTTTTACCCCCATCATTCCTCCTTCTCCTAGCCTCTTCTGGTGTTGAGGCCGGGGCCGGAACAGGGTGAACAGTATACCCCCCGCTCGCGGGTAATCTAGCCCATGCAGGGGCATCANTAGACCTAACAATTTTCTCCCTACACCTAGCAGGTGTCTCATCAATTTTAGGGGCAGTAAATTTTATTACCACAATTATTAACATAAAACCCCCAGCTATCTCCCAATACCAAACTCCTCTCTTCGTCTGAGCCGTGCTTGTAACAGCCGTTCTTCTTCTTCTATCACTACCAGTGCTGGCTGCCGGAATTACAATGCTTCTTACAGACCGTAATCTCAACACCACATTCTTTGACCCAGCAGGAGGGGGAGACCCAATTTTATACCAGCACTTATTTTGATTCTTTGGTCATCCAGAAGTTTATATTCTTATTTTACCGGGGTTTGGCATTATTTCACATGTTGTAGCCTATTACGCTGGTAAAAAAGAACCATTTGGCTATATAGGAATGGTCTGAGCTATAATGGCCATTGGTCTTCTTGGGTTTATCGTCTGAGCCCACCACATATTTACTGTTGGCATGGACGTAGACACCCGTGCCTATTTT---------------------------------------------------------------------------------------ACATCTGCAACAATAATTATTGCTATCCCAACCGGGGTGAAAGTGTTTAGCTGACTTGCCACGCTGCACGGCGGCTCCATTAAATGAGAAACCCCGATATTATGGGCCCTGGGATTTATTTTCCTTTTTACAGTGGGCGGACTAACAGGAATTGTTCTAGCTAATTCATCACTTGACATTGTTCTTCATGATACATACTACGTAGTTGCCCACTTCCACTATGTTCTATCAATAGGCGCTGTATTCGCTATCATAGCAGCTTTTGTTCACTGATTTCCGCTATTTTCGGGATACACTCTAAATGACACCTGAACAAAAATTCACTTTGCAGTAATGTTCATTGGTGTAAACCTCACATTCTTTCCGCAACACTTCCTAGGCCTAGCAGGAATACCACGACGGTACTCTGACTACCCGGACGCCTATGCCCTATGAAACACTGTCTCATCTATCGGGTCACTTATTTCTTTAGTAGCAGTAATTATATTCCTATTTATTTTATGAGAAGCCTTTGCCGCCAAACGAGAAGTATCCTCAGTAGAGTTAACTATAACAAATGTAGAATGACTCCACGGCTGTCCCCCACCATATCACACATTTGAGGAACCAGCATTTGTCCAAGTTCAATCAAACTAA---ATGGCAAGCCTACGAAAAACCCACCCACTAATAAAAATCGCTAATGACGCACTAGTCGACCTCCCAACACCATCTAACATTTCCGCGCTCTGAAACTTTGGATCCCTGCTAGGATTATGTTTAATTACCCAGATCCTAACAGGATTATTTTTAGCCATGCACTATACCTCTGATATCTCGACTGCATTTTCATCAGTTACTCACATCTGTCGAGACGTTAATTACGGCTGACTTATTCGAAACCTACATGCCAACGGCGCATCATTCTTCTTCATCTGCATTTATATGCACATTGCCCGAGGCCTGTACTATGGATCATATCTCTATAAAGAGACCTGAAACATTGGCGTAGTTCTACTTCTATTGGTTATAATAACAGCCTTCGTCGGTTACGTCCTACCATGAGGACAAATGTCTTTTTGAGGTGCCACAGTAATTACAAACCTACTCTCAGCAGTACCCTATATAGGCGACACCCTCGTGCAATGAATCTGGGGGGGCTTCTCAGTAGACAACGCAACACTTACACGGTTTTTCGCCTTCCACTTCCTACTACCCTTCGTAATTGCCGGCGCAACCGTCCTCCACCTCCTATTTCTTCACGAAACAGGATCAAACAACCCGGCCGGGCTAAACTCTGATGCAGATAAAATCTCTTTTCATCCATACTTTTCATACAAAGACCTTCTTGGCTTCGTACTAATATTATTTGCCCTCACGTCATTAGCATTATTTTCCCCCAATCTATTAGGTGACCCGGAGAATTTTACCCCTGCGAACCCCTTAGTAACACCCCCACATATTCAACCTGAATGATATTTCTTATTTGCCTATGCCATTCTCCGTTCTATTCCAAACAAACTAGGTGGGGTCCTTGCGCTACTATTCAGCATTCTTGTGCTACTAGTGGTACCAATTTTACACACCTCAAAACAACGAGGACTTACTTTCCGCCCTATGACCCAATTCCTATTCTGAACCCTAGTAGCAGATATACTTATCTTAACATGAATTGGCGGTATACCTGTAGAACACCCATATATTATTATTGGCCAAGTAGCATCAATTCTATATTTTGCACTCTTCCTCATTCTTGTCCCACTAGCAGGATGAATAGAAAATAAAGCACTAAAATGAGCCTATGAATCCTTACGTACTTACGACGCTACTGTCCAGCCTAGGCTTAGGGACCACCTTAACCTTTGCTAGCTCACACTGATTACTGGCTTGAATAGGACTAGAGATTAATACCCTAGCAATTATTCCTCTCATAGCACAACATCACCACCCCCGAGCAGTAGAGGCTACCACAAAATATTTCTTAACCCAAGCAACTGCGGCCGCAATAATTCTGTTTGCAAGCACAACAAACGCCTGGACCGCAGGAGTATGGGACATTAACAATATGTCGAACCCCATTGCCACAGCAATAATTATCGCCGCCTTGGCACTTAAAATTGGACTAGCCCCTATACACTTCTGAATACCCGAAGTTCTCCAAGGATTAGATCTTTTAACAGGCCTAATCTTGTCGACGTGACAGAAACTTGCTCCCCTTGCCCTCATTATCCAAACAGCCCAAGCGATTGATCCCCTATTGCTCACGGTCCTCGGATTATTATCTACGTTAGTAGGTGGCTGAGGCGGCTTGAATCAAACCCAACTCCGAAAGATCTTGGCCTATTCCTCAATTGCACATATAGGGTGAATAATTATTGTTCTTCAGTACGCGCCCCAACTTACCCTCCTCGCACTATTAACATATGTTATTATAACATCCGCCGCCTTCCTTACCCTAAAAATTTCATCTACAACAAAAATTAGCACCCTCGCAGTCACCTGGTCAAAGAGCCCTGTCCTAACAGCAACCACTGCCCTAGTCCTACTCTCATTAGGGGGGCTTCCTCCACTGACAGGATTTATACCAAAGTGGTTAATCTTACAGGAATTGACAAAACAACACCTCCCTCTCACTGCCACCATTATAGCACTTGCCGCACTCCTTAGTCTATACTTCTACTTACGACTTTGTTACGCAATAACACTTACCATCTCCCCTAATACTGTCAGCTCAACCACTCCTTGGCGGATTCAAACAACCCAGGCCTCCCTCCCCCTGGCCCTATCCACCACCCTGGCCCTCGGCCTTCTTCCTATGGCCCCAGCTATTCTGATACTGATTACCT----------TAAGGGCATGGTCCCGACCTTATTGTTAGCTTTATCCCAACTTACACATGCAAGTCTCCGCAGCCCCGTGAGTATGCCCTTAATCCCC-TGCCCGGGGACGAGGAGCGGGTATCAGGCAC-AAACTTTT---AGCCCAGGACGCCTGGCCAAGCCACACCCCCAAGGGAATTCAGCAGTGATAAATATTAAGCCATAAGTGAAAACTTGACTTAGTCAGGGCTAA-G-AGGGCCGGTAAAACTCGTGCCAGCCACCGCGGTTAAACGAGAGGCCCTAGTTAACAATACAACGGCGTAAAGGGTGGTTAAGGAGTGCAAAACAATAAAGCCGAATGGCCCTTTGGCTGTCATACGCTTCTAGGTGTCCGAAGCCCAA-CATACGAAAGTAGCTTTAGCAAA-ATCCACCTGACCCCACGAAAGCTGAGAAACAAACTGGGATTAGATACCCCACTATGCTCAGCCATAAACCTAGACGTCCAACTACAA-TTAGACGTCCGCCCGGGTACTACGAGCATTAGCTTGAAACCCAAAGGACCTGACGGTGCCTTAGACCCCCCTAGAGGAGCCTGTTCTAGAACCGATAACCCTCGTTAAACCTCACCACTTCTAG-CCACCCCAGCCTATATACCGCCGTCGTCAGCTTACCCTGTGAAGGCAATAAAAGTAAGCAAAATGGGCACAACCCAGAACGTCAGGTCGAGGTGTAGCGTACGAAGCGGGAAGAAATGGGCTACATTTTCTATAATAGAATACTACGGAC-ATGCAACATGAAA-TAGTGCTTGAAGGAGGATTTAGTAGTAAAAAGGAAGCAGCGTGTCCTTTTGAACCCGGCTCTGAGGCGCGTACACACCGCCCGTCACTCTCCCCTGTCA-AATTGCAATAAGAATATTTAATGCCAAAGCACTGACAAGGGGAGGCAAGTCGTAACATGGTAAGTGTACCGGAAGGTGCACTTGGATTAATT--GCCAAACAGCTAGCTTAGCCATCAATAT-AATTCAACAATGTTCATAACA-AAAC-ATGGCCCAATATTATAAACTAAACCATTTTTTTACCTAAGTACGGGAGACGGAAAAGGTCCATTA-TAAAGCAATAGAAAAAGTACCGCAAGGGAAAGCTGAAAGAGAAATGAAACAACCCATATAAGCACTGAAAAACAAAGACTAAACCTTGTACCTTTTGCATCATGATTTAGCCAGCACCCTCAAGCAAAGAGACCTTTAGTTTGGATCCCCGAAACCAGGTGAGCTACCCCGAGACAGCCTATA-TTATTTAGGGCTAACCCGTCTCTGTGGCAAAAGAGTGGGAGGAGCTCCGGGTAGAAGTGACAGACCTACCGAACCTGGTGATAGCTGGTTATCTGAGAAGTGGATAGAAGTTCAGCCTCATG-TA-CCCCAAGTCAA-GGAA-------GATATTAT-TAAGATAC---TAAGGGAAACATATGAGAGTTAGTTAAAAGGGGTACAGCCCTTTTAACAAAGGATACAACCTTCTACAGGAGGATAAAGATCATAATATATAAAATATACTGTTTTAGTGGGCCTGAAAGCAGCCACCTAATTAGAAAGCGTTAAAGCTCGGACAGACGGAAGTTTATTATACCGATAA-AAAATCTTACTCCCCTAATTATATCAGATTAACCCATGCCTACATGGAAGAAATTATGCTAAAATGAGTAACAAGAAG-ACCTGCTCTTCTCCTGGCACAAGTGTAAACCAGATCGGACAAGCCGCTGGAACTTAACGAACCCAACCCAAGAGGGTAATGTGAACAATA-GAGGACCCCAAGAAGAACTCACAACAA-AGC-ATCGTTAACCCCACACTGGAGTGCTG-TTTTTAAAGGAAAGACTAAAAGA-AAGGGAAGGAACTCGGCAAACACAAGCCTCGCCTGTTTACCAAAAACATCGCCTCCTGCAACTAAATTGAGTATAGGAGGTCCAGCCTGCCCAGTGACTACGGGTTCAACGGCCGCGGTATTTTGACCGTGCAAAGGTAGCGCAATCACTTGTCTCTTAAATAGAGACCTGTATGAACGGCTAGACGAGGGCTTAACTGTCTCCCCCCTCCAGTCAGTGAAATTGATCTATCCGTGCAGAAGCGGGTATAACTATACAAGACGAGAAGACCCTTTGGAGCTTAAGGTAC-AAAT-TTAG-CCACGTTAAACAACTCTATAGA-AAGTAAGAACTTAGTGGACAGT-GACATTTTACCTTCGGTTGGGGCGACCACGGAGGAAAAA-CAAGCCTCCGAGTGGACTGGGCC--AAATCCCTAAAGCTAATAGGAACACCTATAAGCCGCAGAATTTCTGACCAAAAATGATCCGGCA---AAAGTCGATCAACGAACCAAGTTACCCTAGGGATAACAGCGCAATCCCCTCCCAGAGGCCATATCGACGAGGGGGTTTACGACCTCGATGTTGGATCAGGACATCCTAATGGTGCAGCCGCTATTAAGGGTTCGTTTGTTCAACGATTAA-AGTCCTACGTGATCTGAGTTCAGACCGGAGTAATCCAGGTCAGTTTCTATCTGTAACGCTA-CTTTTCCTAGTACGAAAGGATTGGAAAAGCGGGGCCCATACTTAGAGCACGCCCCGCCCCTAATTAATGAAAACAAATAAATTGAGTAAAGGGAGGGCCTAAACCCCCGCCGCCCAAGAGAAGGGCAT
Clinostomus_elongatus GTGGCAATTACGCGCTGATTCTTTTCTACAAACCACAAAGACATTGGTACCCTTTATCTTGTATTTGGTGCCTGAGCCGGAATAGTGGGGACCGCTTTAAGCCTCCTTATTCGGGCCGAACTAAGCCAACCTGGGTCACTTTTAGGCGATGACCAAATTTATAACGTCATCGTTACCGCCCACGCCTTCGTAATAATTTTCTTTATAGTAATGCCAATTCTTATTGGCGGATTCGGAAACTGACTTGTGCCACTAATAATTGGCGCACCAGACATGGCATTCCCCCGAATAAATAATATAAGCTTCTGACTACTTCCCCCATCATTTCTACTATTGCTAGCTTCTTCTGGCGTTGAGGCCGGTGCCGGAACAGGATGAACGGTGTACCCCCCACTCGCAGGTAACCTTGCCCATGCAGGAGCATCAGTTGACCTTACAATCTTCTCACTCCACCTAGCAGGAGTATCCTCGATTTTAGGGGCAGTTAATTTTATTACCACAATTATTAATATGAAACCCCCAGCCATCTCCCAATATCAAACACCCCTCTTTGTATGGGCCGTACTTGTAACCGCTGTTCTTCTCCTCCTGTCACTTCCAGTTCTAGCTGCAGGAATTACAATACTTCTAACAGACCGAAATCTTAATACTACATTCTTCGACCCGGCAGGGGGAGGAGACCCAATCTTATATCAACACTTATTCTGATTCTTTGGCCACCCAGAAGTTTATATTCTTATTTTACCCGGATTTGGTATTATTTCACACGTCGTAGCCTACTACGCAGGTAAAAAAGAACCATTTGGTTATATAGGAATAGTATGAGCCATAATAGCCATCGGCCTTCTCGGGTTTATCGTCTGAGCCCATCACATATTCACTGTCGGAATAGACGTAGACACCCGTGCCTACTTT---------------------------------------------------------------------------------------ACATCTGCAACAATAATTATTGCCATCCCAACCGGTGTGAAAGTATTTAGCTGACTTGCTACACTTCACGGAGGATCTATCAAATGAGAAACTCCTATGCTATGAGCCTTGGGATTTATTTTCCTCTTTACAGTGGGAGGACTAACAGGAATCGTCCTAGCTAATTCATCACTTGATATTGTTCTTCATGACACATAMTATGTCGTCGCCCACTTCCACTATGTACTATCAATGGGGGCCGTATTTGCCATTATAGCAGCCTTTGTTCACTGATTCCCGTTATTTTCAGGATACACCTTAAACGACACTTGAACAAAAATCCACTTTGCCGTAATATTTATTGGTGTTAACCTTACGTTCTTCCCACAACACTTCCTGGGTCTAGCAGGAATACCACGACGGTATTCTGACTACCCAGACGCCTATGCCCTATGAAATACAGTGTCATCCATTGGCTCACTTATCTCGCTTGTAGCAGTAATTATGTTCCTATTTATTCTCTGAGAAGCCTTCGCCGCTAAACGAGAAGTATCCTCAGTAGAGCTAACTATAACGAATGTAGAATGACTACACGGCTGCCCTCCACCATATCACACGTTTGAAGAGCCAGCATTTGTCCAAGTTCAATCAAACTAA---ATGGCAAGCCTACGAAAAACGCACCCGCTAATAAAAATCGCTAATGACGCACTAGTTGACCTCCCAACCCCGTCTAATATTTCTGTAATGTGAAACTTCGGATCCCTCCTAGGATTATGCTTAATTACCCAAATCCTAACGGGATTATTCTTAGCCATACACTACACCTCCGATATCTCAACTGCATTCTCATCTGTAACACATATCTGCCGGGATGTTAACTATGGCTGACTCATTCGAAATATACATGCCAACGGCGCATCATTCTTCTTCATCTGTATTTATATGCACATTGCCCGAGGCCTATACTACGGGTCATACCTTTATAAAGAGACCTGAAACATCGGCGTAGTGCTACTTCTTCTAGTGATAATAACAGCCTTTGTTGGCTACGTCCTGCCATGAGGACAAATATCCTTTTGGGGTGCCACTGTCATTACAAATCTACTATCAGCAGTTCCTTATATGGGCGACACCCTTGTCCAATGAATCTGAGGCGGCTTCTCAGTAGATAACGCAACACTAACGCGGTTCTTCGCCTTCCACTTCCTCTTCCCATTTGTCATCGCCGGTGCAACCATTCTACACCTACTCTTCTTACACGAAACAGGATCGAACAACCCCGCCGGACTAAATTCTGACGCGGATAAAATTTCTTTCCACCCATACTTCTCATATAAAGACCTTCTTGGCTTTGTATTAATACTATTAGCTCTTACATCATTAACTTTATTTTCTCCAACTCTCCTCGGCGACCCAGAGAATTTCACCCCAGCAAACCCGCTAGTCACCCCGCCACATATTCAACCAGAGTGATACTTCCTGTTTGCCTACGCTATCCTACGATCCATCCCAAATAAACTGGGAGGGGTCCTAGCGCTATTATTTAGCATTTTAGTGCTTATAGTCGTACCGATTTTACACACCTCAAAACAACGAGGATTAACTTTCCGCCCGGTTACCCAATTTCTATTCTGAACTTTAGTAGCAGATATAATCATCCTGACATGAATTGGCGGCATACCCGTAGAACACCCATACATTATCATCGGCCAAATCGCGTCGGTCCTATACTTTGCACTCTTCCTAGTTCTTGCCCCGCTTGCAGGGTGAGTGGAAAACAAAGCATTAAAATGAGCTTATGAACCCTTATGTACTCGCAACACTATTGTCCAGTCTAGGCCTGGGAACCACCCTAACCTTTGCTAGCTCCCATTGACTGTTAGCCTGAATAGGATTAGAGATTAACACCTTAGCAATTATCCCCTTAATAGCACAGCACCACCACCCCCGCGCAGTAGAGGCGACCACAAAATATTTTTTAACTCAAGCCACCGCAGCAGCCATAATCCTATTTGCAAGCACAACAAATGCTTGGATTACAGGGACATGAAATATGGATAATATATCAAACCCCATTGCCAGCGCAATAATCATCGCTGCCCTGGCACTTAAAATTGGACTAGCACCTATACACTTCTGAATACCTGAGGTATTACAAGGACTGGATCTCTTAACGGGATTAATTTTATCAACATGACAAAAACTTGCCCCACTCGCCCTCATTATTCAGACAGCCCAAGCTATTGACCCCCTGCTACTCACGGCACTAGGACTTATATCTACACTTGTTGGCGGATGGGGTGGATTAAACCAAACCCAGTTGCGGAAGATCTTAGCCTATTCCTCGATTGCACATATAGGTTGAATAGTTATTATTCTCCAATATGCCCCCCACCTCACCCTTCTTGCACTACTCACGTACATCTTTATAACATCTGCCGCCTTCCTCACCCTAAAGAGTTCATCCGCTACAAAGATTGGTACCCTCACAATCATTTGATCAAAGAACCCTGTCTTGACAACAACCACTGCCCTAGTACTATTATCCCTCGGAGGCCTACCACCACTTACGGGATTTATACCAAAATGAATAATTCTCCAAGAACTAGCAAAGCAAGACCTCCCCCTTATTGCTACAGTTATAGCTCTCGCCGCCCTGCTTAGTCTCTACTTCTATTTACGGCTCTGTTATGCAATAACGCTTACCATCTCCCCTAACACTGTTAACTCGACCACCCCCTGACGGGTCCAGACAGCCCAAGCCTCCTTACCCCTAGCCTTCTTTACCGTGTCAGCGCTAGGCCTCTTGCCCGTGACTCCGGCTATTATAATACTAGTCACCT----------CAAAGGCATGGTCCTGACCTTATTATCAGCTCTAACCCAACTTACACATGCAAGTCTCCGCAGTCCCGTGAGTACGCCCTTAATCCCC-TGCCCGGGGACGAGGAGCGGGCATCAGGCAC-AAACCTTT---AGCCCAAGACGCCTGGCCTAGCCACACCCCCAAGGGAATTCAGCAGTGATAAATATTAAGCCATAAGTGAAAACTTGACTCAGTCAGGGTTAA-G-AGGGCCGGTAAAACTCGTGCCAGCCACCGCGGTTAAACGAGAGGCCCTAGTTGATA-TGCAACGGCGTAAAGGGTGGTTAAGGAGGGTGAAATAATAAAGCCGAATGGCCCTTTGGCTGTCATACGCTTCTAGGAGTCCGAAGCCCAA-TATACGAAAGTAGCTTTAGGAAA-GTCCACCTGACCCCACGAAAGCTGAGGAACAAACTGGGATTAGATACCCCACTATGCTCAGCCATAAACCTAGGCGTCCAACTACAA-TTAGACGTCCGCCCGGGTACTACGAGCATTAGCTTGAAACCCAAAGGACCTGACGGTGCCTCAGACCCCCCTAGAGGAGCCTGTTCTAGAACCGATAACCCCCGTTAAACCTCACCACTTCTAG-CCACCCCAGCCTATATACCGCCGTCGTCAGCTTACCCTGTGAAGGTAATAAAAGTAAGCAAAATGGGCACAACCCAGAACGTCAGGTCGAGGTGTAGCGAACGAAGCGGGAAGAAATGGGCTACATTTTCTATTATAGAACACTACGGAC-ATGCAACATGAAA-TAGTGCTTGAAGGAGGATTTAGTAGTAAAGAGGAAGCAGAGTGTCCTTTTGAACCCGGCTCTGAGGCGCGTACACACCGCCCGTCACTCTCCCCTGTCA-AAATGCAACAAAGATACCTAACACCAGAGCGATGACAAGGGGAGGCAAGTCGTAACATGGTAAGTGTACCGGAAGGTGCACTTGGATTAAATT-GCCAACCAGCTAGCTTAATTACTAATAT-AACTCAACAATGTTCATAACA-AGAC-AAGACCCAACAACACAAACTAAACCATTTTTTTACCTGAGTATGGGAGACAGAAAAGGTTCAATC-TAAAGCAATAGAGAAAGTACCGCAAGGGAAAGCTGAAAGAGAAGTGAAACAACCCATATAAGCACCAGAAAACAAAGACTAAACCTTGTACCTTTTGCATCATGATTTAGCTAGCACCCTCAAGCAAAGAGACCTTTAGTTTGAAACCCCGAAACCAAGTGAGCTACCCCGAGACAGCCTATGTTAATTTAGGGCTAACCCGTCTCTGTGGCAAAAGAGTGGGAAGAGCTCCGGGTAGAAGTGACAGACCTACCGAACCTGGTGATAGCTGGTTGCCTGGGAAGTGGATAGAAGTTCAGCCTCGTA-CC-CCCCAAACCAA-GAGA-------GATATCAC-CAAGATAC---TAAGGGAAAAATACGAGAGTTAGTTAAAGGGGGTACAGCCCCTTTAACAAAGGATACAACCTT-TACAGGAGGATAAAGATCATAATATGTAAAACATACTGTTCTAGTGGGCCTAAAAGCAGCCACCTAAATAGAAAGCGTTAAAGCTCAGACAGAAAGAAGTTTATTATACCGATAA-AAAATCTTACTCCCCTAATTATATCAGGCCAACCCATGCCTACATGGAAGAAATTATGCTAAAATGAGTAACAAGAAG-ACTTGCTCTTCTCCCAGCACAAGTGTAGACCAGATCGGACCAACCACTGGAATTTAACGAACCCAACCCAAGAGGGCAATGTGAACAACA-A-GAACCTCAAGAAGAACTCACAACAA-AATGATCGTTAACCCCACACTGGAGTGCTA--TTTTAAAGGAAAGACTAAAAGA-AGGGGAAGGAACTCGGCAAACACAAGCCTCGCCTGTTTACCAAAAACATCGCCTCCTGCAACTAAATTGAGTATAGGAGGTCCAGCCTGCCCAGTGACTACGGGTTCAACGGCCGCGGTATTTTGACCGTGCAAAGGTAGCGCAATCACTTGTCTCTTAAATAGAGACCTGTATGAATGGCTAGACGAGGGCTTAACTGTCTCCCCCTTCCGGTCAGTGAAATTGATCTATCCGTGCAGAAGCGGGTGTAACCATACAAGACGAGAAGACCCTTTGGAGCTTAAGGTACAAAGT-TCAA-CCACGTTAAACGACTTCATAAA-AAGCAAGAACTTAGTGGCAAAT-GAAACTTTACCTTCGGTTGGGGCGACCACGGAGAAAAAA-CGAGCCTCCGAGTGGACTGGGCC--AAACCCCTAAAGCTAAGAGAAACATCTATAAGCCGCAGAACATCTGACCAAAAATGATCCGACGAA-AAAGCCGATCAACGAACCAAGTTACCCTAGGGATAACAGCGCAATCCTCTCCCAGAGTCCATATCGACGAGGGGGTTTACGACCTCGATGTTGGATCAGGACATCCTAATGGTGCAGCCGCTATTAAGGGTTCGTTTGTTCAACGATTAA-AGTCCTACGTGATCTGAGTTCAAACAGGAGCAATCCAGGTCAGTTTCTATCTGTAACGCTA-CTTTTCCCAGTACGAAAGGATCGGAAAAGAGGGGCCCATACTTAAAGCATGCCCCACCCCTAATTGATGTAAACAAATAAATTAAGTAAAGGGCGGGCCAAAACCCCTGCCGCCCAAAATAAGGGCAT
Couesius_plumbeus GTGGCAATTACACGCTGATTCTTTTCTACAAACCACAAAGACATTGGTACCCTTTATCTTGTATTTGGTGCCTGAGCCGGAATAGTAGGGACTGCCCTAAGCCTTCTTATTCGGGCCGAATTAAGCCAACCCGGGTCATTATTAGGTGATGACCAAATTTATAACGTCATCGTTACCGCCCACGCCTTCGTAATAATTTTCTTTATAGTAATGCCAATTCTTATTGGGGGATTCGGAAACTGACTCGTACCACTAATGATTGGTGCACCAGACATGGCGTTCCCGCGAATAAACAATATAAGCTTCTGACTTCTGCCCCCGTCATTCCTGCTACTACTGGCCTCCTCTGGAGTCGAAGCCGGGGCTGGGACAGGCTGAACAGTATATCCTCCACTCGCAGGTAATCTCGCTCACGCCGGCGCATCAGTAGACCTAACAATTTTCTCCCTTCACCTAGCAGGTGTATCATCAATTTTAGGTGCTGTTAATTTTATTACTACTATTATTAATATGAAACCCCCAGCCATCTCCCAATATCAAACACCTCTCTTTGTATGGGCCGTGCTTGTAACAGCCGTTCTTCTTCTCCTGTCATTACCAGTTCTAGCTGCTGGAATTACAATACTTCTTACAGACCGAAACCTTAACACCACATTCTTTGACCCAGCAGGAGGCGGAGACCCAATCCTATACCAACACCTGTTCTGGTTCTTCGGCCACCCAGAAGTCTATATTCTAATTTTACCCGGATTTGGTATTATCTCACACGTTGTAGCTTACTACTCTGGTAAAAAAGAGCCATTTGGCTACATAGGAATGGTATGAGCCATGATGGCTATTGGTCTCCTTGGGTTTATTGTCTGAGCCCACCATATGTTCACTGTCGGAATAGACGTAGACACCCGTGCCTACTTT---------------------------------------------------------------------------------------ACATCTGCAACAATGATTATTGCCATTCCAACGGGGGTAAAGGTGTTTAGCTGACTTGCTACACTACACGGGGGCTCTATTAAATGGGAAACGCCTATGCTATGGGCCCTCGGATTCATTTTCCTTTTCACGGTAGGAGGACTAACAGGAATTGTATTAGCTAATTCATCACTAGATATTGTTCTTCACGACACATACTACGTAGTTGCCCACTTCCACTATGTACTCTCAATAGGGGCTGTATTTGCCATCATAGCAGCCTTTGTTCACTGATTCCCACTATTTTCAGGCTATACCTTAAATGATACTTGAACAAAAATCCACTTCGGAGTAATATTTATTGGTGTAAACCTTACATTTTTCCCCCAACACTTCCTAGGCCTAGCAGGAATGCCACGGCGATACTCTGACTACCCAGACGCCTATGCTCTCTGAAATACAGTATCATCTATTGGGTCACTCATTTCACTAGTGGCAGTAATTATGTTCTTATTTATCCTCTGGGAAGCCTTCGCCGCCAAGCGAGAAGTATCCTCAGTAGAACTAACTATGACAAATGTAGAATGACTTCATGGCTGCCCTCCACCTTACCATACATTCGAAGAGCCAGCATTCGTACAAGTTCAATCAAACTAA---ATGGCAAGCCTACGAAAAACTCATCCACTAATAAAAATCGCTAATGGTGCATTAGTTGATCTCCCAACACCATCCAATATTTCAGCACTCTGAAACTTCGGGTCCCTCCTAGGACTATGTTTAATTACCCAAATTCTAACAGGATTATTCCTAGCCATACACTATACCTCTGACATCTCAACTGCATTTTCATCAGTGGCCCATATTTGCCGAGATGTAAATTACGGCTGACTTATCCGAAATCTACATGCCAACGGAGCATCATTCTTCTTTATCTGTATCTACATACACATTGCCCGCGGCCTATACTATGGGTCCTATCTTTATAAGGAAACCTGAAATATTGGCGTGGTGCTACTTCTTTTGGTCATGATAACAGCCTTTGTTGGCTATGTCCTCCCATGGGGGCAAATATCTTTTTGAGGTGCCACAGTCATTACCAACCTGCTATCAGCAGTCCCTTATATAGGAGACACCCTTGTTCAGTGAATTTGAGGGGGCTTCTCAGTAGACAACGCAACCCTAACGCGGTTCTTCGCATTCCACTTCCTCCTACCATTTGTCGTCGCCGGCGCAACCATCCTACATTTGTTGTTTTTACACGAAACGGGATCAAACAACCCAGCCGGACTAAACTCTGACGCGGATAAAATTTCTTTCCACCCATACTTCTCATATAAAGATCTTCTCGGCTTCGTCGTAATACTACTAGCTCTCACATCATTAGCCCTATTTTCCCCAAATCTACTGGGCGACCCAGACAACTTCACTCCAGCAAATCCCCTGGTCACCCCGCCACACATCCAACCGGAGTGATACTTTTTATTTGCCTACGCCATCCTACGATCTATTCCTAACAAGCTGGGAGGGGTTCTTGCGCTATTGTTCAGTATTCTAGTGCTGATAGTTGTCCCCATTCTACACACCTCGAAACAGCGGGGACTCACTTTCCGCCCTATGACCCAGTTCCTATTCTGAACCTTAGTAGCAGATATGCTTATCCTTACATGAATCGGAGGCATGCCTGTAGAACACCCATATGTCATGATTGGCCAAGTCGCATCAATCTTATACTTTGCACTCTTCCTCATCCTTATCCCACTAACAGGATGAGTTGAGAACAAAGCACTGAAATGAGCCTATGAACCCTTACGTACTAATAATTTTATTATCCAGCCTAGGTTTAGGGACTACCCTGACCTTCGCCAGCTCTCACTGGTTGCTCGCTTGAATGGGGTTAGAGATTAACACCCTAGCGATTATGCCCTTAATAGCACAGCATCACCATCCTCGTGCAGTGGAAGCAGCTACCAAGTACTTTCTTATTCAGGCCACTGCGGCAGCCATAATTCTCTTTGCGAGCACGACCAACGCCTGGCTCGTGGGGGACTGAGACATGAACAACATATCCAGCCCCATTGCTAGTGCAATAGTTATTGCTGCCCTAGCACTTAAAGTTGGATTAGCACCCATACACTTCTGAATGCCTGAGGTGATACAAGGATTAGACCTTTTAACAGGACTAATTCTGTCCACCTGACAGAAACTTGCCCCGCTTGCACTTATTATCCAAGTAGCCCAAGCTGTTGACCCCTTACTACTCACAGCCCTCGGACTTATGTCCACACTAATTGGCGGTTGAAGCGGATTGAACCAAACCCAACTACGAAAGATCTTGGCCTACTCCTCGATTGCCCACATGGGCTGAATAATCATTGTTCTCCAATATGCCCCCCAACTCACCCTCCTCGCGGTACTAACGTATATTTTTATAACATCCGCAGCTTTCCTTACCCTGAAGGTCTCGTCCGCCACAAAAATCGGAACTCTTGCAATCGTCTGATCAAAAAGCCCTATCTTAACCGCAACCACCGCCCTCGTACTATTGTCGCTGGGGGGCCTTCCGCCTCTTACGGGGTTTATACCAAAGTGGCTAGTTCTGCAGGAATTAGCAAAACAAGGCCTCCCCCTCACTGCCACAATCATGGCCCTTGCGGCCTTGCTTAGCCTCTACTTTTATCTACGACTTTGCTACGCAATAACCCTTACCATCTCCCCCAACGCTAACGCTTCAACCACCCCCTGACGAGTTCAAACAACCCAAGCCTCTTTGCCACTAGCTGTTTCCACTATGACAGCACTGGGCCTCCTCCCCATGACTCCGACTATTATAATATTAGTCACCT----------TAAAGGCATGGTCCTGACCTTATTATCAGCTCTAACCCAACTTACACATGCAAGTCTCCGCAACCCCGTGAGTATGCCCTTAATCCCC-TGCCCGGGGACGAGGAGCGGGCATCAGGCAC-GAATTTTT---AGCCCAAGACGCCTGGCCTAGCCACACCCCCAAGGGAATTCAGCAGTGATAAATATTAAGCCATAAGTGAAAACTTGACTCAGTTAGGGTTAA-G-AGGGCCGGTAAAACTCGTGCCAGCCACCGCGGTTAAACGAGAGGCCCTAGTTGATAGTACAACGGCGTAAAGGGTGGTTAAGGAACGCATAACAATAAAGCCGAATGGCCCTTTGGCTGTCATACGCTTCTAGGTGTCCGAAGTCCAA-TATACGAAAGTAGCTTTAGAAAA-GCCCACCTGACCCCACGAAAGCTGAGAAACAAACTGGGATTAGATACCCCACTATGCTCAGCCATAAACCTTGACGTCCAACTACAA-TT-GACGTCCGCCCGGGTACTACGAGCATTAGCTTGAAACCCAAAAGACCTGACGGTGCCTTAGACCCCCCTAGAGGAGCCTGTTCTAGAACCGATAACCCTCGTTAAACCTCACCACTTCTAG-CCACCCCAGCCTATATACCGCCGTCGTCAGCTTACCCTGTGAAGGCAATAAAAGTAAGCAAAATGGGCACAACCCAGAACGTCAGGTCGAGGTGTAGCGTACGAAGTGGGAAGAAATGGGCTACATTTTCTATTATAGAACACTACGAAT-ATGCAACATGAAA-TAGTGCTTGAAGGAGGATTTAGTAGTAAAAGGGAAGCAGAGTGTCCTTTTGAACCCGGCTCTGAGGCGCGTACACACCGCCCGTCACTCTCCCCTGTCA-AAATGCAATATAGATACCTAACACCAACGCGCTGACAAGGGGAGGCAAGTCGTAACATGGTAAGTGTACCGGAAGGTGCACTTGGAATAAATT-GCCAACCAGCTAGCTTGATTATTAATAT-AACTTAACGATTTTCATAACA-AAAC-ATGACCTAACACCATAAACTAAACCATTTTTTTACCTGAGTATGGGAGACAGAAAAGGTTCCACC-CGAAGCAATAGAAAAAGTACCGCAAGGGAAAGCTGAAAGAGAAATGAAATAACCCATATAAGCGCCGAAAAACAAAGACTAAACCTTGTACCTTTTGCATCATGATTTAGCCAGCACCCTCAAGCAAAGAGACCTTTAGTTTGAAGCCCCGAAACCAAGTGAGCTACCCCGAGACAGCCTATATTAATCTAGGGCTAACCCGTCTCTGTGGCAAAAGAGTGGGAAGAGCTCCGGGTAGAAGTGACAGACCTACCGAACTTGGTGATAGCTGGTTGCCTGAGAAGTGGATAGAAGTTCAGCCTCGCA-CA-CCCCAAACCAA-TAAA-------TATATCAT-TAAGATAC---TAAGGGAAATATGCGAGAGTTAGTTGAAGGGGGTACAGCCCCTTTAACAAAGGATACAACCTT-CACAGGAGGATAAAGATCATAGTACACAAAACATACTGTTCTAGTGGGCCTAAAAGCAGCCACCTAAACAGAAAGCGTTAAAGCTCCGACAGAGAGAAGTTTATTATATCGATAA-GAAATCTTATTCCCCTAAGTATATCAGACCAACCCATGCCCCCATGGAAGAGATTATGCTAAAATGAGTAACAAGAAG-ACCTGCTCTTCTCCCAGCACACGTGTAAACCAGATTGGACCAACCACTGGACCTTAACGAACCCAACCCAAGAGGGTAGTGTGAATAATA-A-GAACCTCAAGAAGACCTCACACCCA-AAT-ATCGTTAACCCCACACTGGCGTGCTA--TTTAAAAGGAAAGACTAAAAGA-AAGGGAAGGAACTCGGCAAACACAAGCCTCGCCTGTTTACCAAAAACATCGCCTCCTGCAACT--ATTAAGTATAGGAGGTCCAGCCTGCCCAGTGACTACGGGTTCAACGGCCGCGGTATCTTGACCGTGCAAAGGTAGCGCAATCACTTGTCTCTTAAATAGAGACCTGTATGAATGGCTAGACGAGGGCTTAACTGTCTCCCCCTTCCAGTCAGTGAAATTGATCTATCCGTGCAGAAGCGGGTATAAATCTACAAGACGAGAAGACCCTTTGGAGCTTAAGGTACAAAAC-TCAA-CCACGTTAAACAACTCTATAAA-AAGTAAGAACTTAGTGGCCTGT-GAGATTTTACCTTCGGTTGGGGCGACCACGGAGGAAAAA-TGAGCCTCCGAGTGGACTGGGCC--AAATCCCTAAATCCGAAAGAGACATCTTTAGGCCACAGAATATCTGACCAATAATGATCCGGCTCA-AATGCCGATCAACGAACCAAGTTACCCTAGGGATAACAGCGCAATCCTCTCCCAGAGCCCGTATCGACGAGGGGGTTTACGACCTCGATGTTGGATCAGGACATCCTAATGGTGCAGCCGCTATTAAGGGTTCGTTTGTTCAACGATTAA-AGTCCTACGTGATCTGAGTTCAGACCGGAGTAATCCAGGTCAGTTTCTATCTGTAACGCTA-CTTTTCCTAGTACGAAAGGATCGGAAAAGAGGGGCCCATACTCAAAGCATGCCCCGCCCCTAATTCATGAAAACAAATAAATTAAGTAAAGGGAGGGCCAAAGCCCCTACCGCCCTAAATAAGGACAT
Cyprinella_galactura GTGGCAATTACACGCTGATTCTTTTCTACAAACCACAAAGACATTGGTACCCTATATTTAGTATTTGGTGCCTGAGCCGGAATAGTGGGAACCGCTTTAAGCCTCCTTATTCGAGCTGAATTAAGCCAGCCTGGATCACTTCTAGGTGATGACCAGATCTACAATGTTATTGTTACTGCCCACGCCTTTGTAATAATTTTCTTTATAGTAATACCAATTCTTATCGGTGGATTTGGAAATTGACTTGTACCTCTAATGATTGGGGCACCTGATATAGCATTTCCACGAATAAATAACATAAGCTTCTGGCTATTGCCCCCATCATTCCTTCTACTGCTAGCTTCCTCTGGTGTTGAAGCTGGGGCTGGAACAGGATGAACTGTATATCCCCCACTTGCAGGTAATCTTGCCCACGCAGGAGCATCAGTCGACCTCACAATTTTCTCCCTACACCTAGCAGGTGTATCTTCAATTCTAGGCGCAGTTAATTTCATTACTACTATCATTAACATGAAACCCCCAGCAATCTCTCAATATCAGACACCGCTCTTCGTCTGGGCCGTACTTGTAACTGCCGTCCTTCTACTTCTCTCACTACCCGTTTTAGCTGCGGGAATTACTATACTTCTTACTGACCGCAACTTAAACACCACGTTCTTCGACCCAGCAGGCGGAGGTGACCCAATTCTGTATCAACACTTATTCTGATTCTTCGGCCACCCAGAGGTCTACATTCTTATTTTACCCGGATTCGGAATCATTTCACACGTAGTAGCCTACTATGCAGGTAAAAAGGAGCCATTCGGTTATATAGGAATAGTTTGAGCCATGATGGCCATTGGTCTTCTAGGTTTTATTGTCTGAGCCCATCACATGTTTACTGTTGGGATAGATGTAGACACCCGTGCCTACTTT---------------------------------------------------------------------------------------ACATCTGCAACGATGATTATTGCTATTCCTACTGGTGTTAAAGTATTTAGCTGACTTGCTACGCTTCATGGAGGCTCAATCAAATGGGAGACCCCTCTATTATGAGCCCTGGGCTTTATCTTCCTATTTACCGTTGGGGGATTAACAGGGATTGTGCTCGCTAACTCCTCACTTGATATTGTTCTCCACGACACATACTATGTCGTTGCCCACTTCCATTATGTATTATCAATAGGGGCTGTCTTCGCTATTATAGCAGCATTTGTTCACTGATTCCCATTATTTTCAGGGTATACCCTAAATGATACTTGAACAAAAATTCATTTTGCTGTAATATTTATTGGTGTTAACCTCACGTTCTTTCCACAACATTTCCTAGGCCTAGCAGGAATGCCACGCCGGTATTCTGACTACCCAGATGCTTACGCCCTATGAAATACAGTATCATCCATTGGCTCACTTGTCTCATTAGTAGCGGTAATTATGTTCCTATTCATCTTATGAGAAGCCTTTGCCGCCAAACGAGAAGTATCCTCAGTAGAACTAACTATAACAAATGTAGAATGGCTACACGGCTGCCCTCCACCCTACCATACATTCGAGGAACCAGCATTTGTCCAAGTTCAATCAAACTAA---ATGGCAAGCCTACGAAAAACCCACCCACTAATAAAAATCGCTAATGGTGCACTAGTTGACCTCCCAACCCCATCTAATATTTCTGCACTGTGAAACTTTGGATCCCTACTAGGGTTGTGCTTAATTACTCAAATCTTAACCGGATTGTTTCTAGCAATACATTATACCTCTGACATCTCGACCGCATTTTCGTCTGTCACACATATTTGCCGAGATGTCAACTACGGCTGACTAATCCGAAACATGCATGCCAACGGAGCATCATTTTTCTTTATCTGTATCTACATACACATTGCCCGAGGACTATATTACGGGTCTTACCTTTACAAAGAAACATGAAACATTGGAGTTGTCTTACTTCTCCTAGTCATAATAACAGCCTTTGTAGGATACGTGCTCCCATGGGGTCAGATGTCCTTCTGAGGTGCCACCGTCATTACAAATCTTCTATCAGCAGTACCTTACATAGGAGACACCCTAGTGCAATGAATTTGAGGGGGATTCTCAGTAGACAACGCGACACTAACACGGTTCTTTGCCTTCCATTTCCTATTTCCATTTGTCATCGCAGGCGCAACCGTCCTCCATTTGCTATTCCTACACGAAACTGGCTCAAACAACCCCGCCGGGCTCAACTCCGACGCGGATAAAATCTCCTTCCACCCCTACTTCTCATACAAAGACCTTCTTGGCTTCGTCCTAATACTGCTTGCTCTCACATCCCTGACCTTGTTCTCTCCCACCTTGCTAGGTGACCCAGAAAATTTTACCCCTGCAAATCCATTAGTTACCCCACCACACATCCCACCCGAGTGGTATTTCTTATTCGCTTATGCCATCCTACGCTCAATCCCTAATAAATTAGGGGGGGTTCTAGCACTATTATTCAGCATTCTGGTATTATTGGTGGTCCCAATTCTACACACCTCAAAGCAACGAGGACTAACTTTCCGACCCATCACCCAATTCTTATTCTGAACCCTTGTGGCAGATATACTTATTCTAACATGAATCGGGGGTATACCTGTAGAGCACCCTTACATCATTATTGGCCAGGTCGCCTCCGTCCTTTACTTTGCACTATTCCTCCTCCTCACCCCACTTGCAGGTTGAGCGGAGAATAAAGCACTAAAATGAGCTTATGAACCCTTACGTATTAGCTACGCTTCTTTCCAGCCTTGGCCTAGGAACCACCTTAGCCTTTGCTAGCTCACATTGATTGTTGGCCTGAATAGGACTAGAAATTAATACTTTAGCAATTGTTCCTTTAATGGCACAGCACCACCATCCCCGCGCAGTTGAAGCTACTACTAAATATTTTCTTATCCAAGCCACAGCGGCCGCTGTCATCCTCTTTGCAAGCACAACCAATGCGTGGATCACAGGGGAATGAGCTATAACTAATATATCGGACCCGGTCGCTACCGCAGTAATTCTTGCTGCGCTTTCACTTAAGATTGGACTAGCACCAATACATTTTTGAATACCTGAGGTATTGCAAGGACTAGACCTATTAACAGGACTAATCCTCTCTACCTGACAAAAACTTGCCCCATTTGCCCTAATCATTCAGACATCACAAGCATTTGACCCGCTTCTCCTCACCGCCCTAGGACTTGCATCCACCCTTGTGGGAGGGTGAGGGGGTTTGAATCAAACCCAATTACGTAAGGTCCTAGCTTACTCCTCAATTGCTCACATGGGTTGAATGATTATTATCATTCAACATGCTCCCCACCTCACCTTTCTGGCGTTACTAGTCTATATCCTAATGACGTCCGCGGCGTTCCTGACGCTGAAAGTGTCATACGCCACAAAAATTGGTACCCTAGCAACCGCGTGATCAAAAAGCCCCCTCCTAACGGCAACAGCCGCCCTCGTATTACTGTCCCTTGGGGGCTTGCCCCCACTTACCGGCTTCATACCAAAGTGACTGATTTTACAAGAGCTGGCAAAGCAGGGCCTCCCCCTTACTGCAACTGTTATAGCCCTGGCTGCGCTCATCAGCCTATACTTTTATCTGCGCCTCTGTTACGCGATAACTCTTACCATCTCCCCAAGTGCCGCTACCTCAACCACCCCGTGGCGGACTCGAACGACCCAAGCCTCTCTTCCCCTAGCCTTATCTACGGTAATGGCCCTAGGCCTACTCCCCATCACCCCTATCATTGTTACGCTAGTTATCT----------CAAAGGCATGGTCCCGACCTTACCATCAACTCTAGCCCAACTTACACATGCAAGTCTCCGCAGCCCTGTGAGTATGCCCTTAATCCCC-TGCCCGGGGACGAGGAGCAGGCATCAGGCAC-ATAGTATT---AGCCCAAGACGCCAGGCCTAGCCACACCCCCAAGGGAATTCAGCAGTGATAAATATTAAGCCATAAGTGAAAACTTGACTTAGTCAGAGCTAA-G-AGGGCCGGTAAAACTCGTGCCAGCCACCGCGGTTAAACGAGAGGCCCTAGTTGATAGAACAGCGGCGTAAAGGGTGGTTAAGGACAGTAAACTAATAAAGTCGAATGGCCCTTTGGCTGTCATACGCTTCTAGGAGTCTGAAGTCCAG-AATACGAAAGTAACTTTAGAATA-GCCCACCTGACCCCACGAAAACTGAGAAACAAACTGGGATTAGATACCCCACTATGCTCAGTTATAAACCCAGACGTCCAACTACAA-TTAGGCGTCCGCCCGGGTACTACGAGCATTAGCTTGAAACCCAAAGGACCTGACGGTGCCTCAGACCCCCCTAGAGGAGCCTGTTCTAGAACCGATAACCCCCGTTAAACCTCACCGCTTCTAG-CCATCCCAGCCTATATACCGCCGTCGTCAGCTTACCCTGTGAAGGCAATAAAAGTAAGCAAAATGGGCACAACCCAGAACGTCAGGTCGAGGTGTAGCGTACGAAGCGGGAAGAAATGGGCTACATTTTCTATAATAGAACACTACGGAT-GTGCAACATGAAA-TAGTGCTTGAAGGAGGATTTAGTAGTAAAAAGGAAGCAAAGTGTCCTTTTGAACCCGGCTCTGAGGCGCGTACACACCGCCCGTCACTCTCCCCTGTCG-TAATGCAATGAAGTTACCTAACACCAAAGCTCTGACAAGGGGAGGCAAGTCGTAACATGGTAAGTGTACCGGAAGGTGCACTTGGATAAATT--GCCAACCAGCTAGCTTAATCATCAATAT-AATTGAACAATATTCATAACATAAAC-AAGACCCAACCCCACAAACTAAACCATTCTTTTACCTGAGTATGGGAGACAGAAAAGGTCC-ACC-CAAAGCAATAGAAAAAGTACCGCAAGGGAAAGCTGAAAGAGAAGTGAAACAACCCATATAAGCACTGAACAACAAAGACTAAACCTTGTACCTTTTGCATCATGATTTAGCCAGCAACCTCAAGCGAAGAGATCTTTAGTTTGACACCCCGAAACCAGGTGAGCTACCCCGAGACAGCCTAAA-TAATTTAGGGCTAACCCGTCTCTGTGGCAAAAGAGTGGGAAGAGCTCCGGGTAGAAGTGACAGACCTACCGAACCTGGTGATAGCTGGTTGCCTAAGAAATGAATAGAAGTTCAGCCTCGCA-CA-CCCTTAATCAA-AGAA-------CACATCAT-TAGGAAAT---TTATGGAAAAGTACGAGAGTTAGTTGAAGGGGGTACAGCCCCTTTAACAAAGGATACAACCTT-TGCAGGAGGATAAAGATCATAATAAATAAGATATACTGTTCTAGTGGGCCTGAAAGCAGCCATCTAACCAGAAAGCGTTAAAGCTCGGACAGAAAGGAATTTATTATCCCGATAGAAAAATCTTACTCCCCTAATTGTATTAGGCCAATCCATGCCCACATGGATGAGACCATGCTAAAATGAGTAATAAGAAG-ACCTAATCTTCTCCCGCCACAAGTGTAAACCAGATCGGACCCGCCACTGGTATTTAACGAGCCCAACAAAAGAGGGCATTGTGGATAATA-A-AAACCTCAAGAAGAACTCACAACTA-AATAATCGTTAACCCCACACTGGAGTGGCG--TTTTAAGGGAAAGACTAAAAGG-GAGGGAAGGAACTCGGCAAACACAAGCCTCGCCTGTTTACCAAAAACATCGCCTCCTGCGAC---ATAAAGTATAGGAGGTCCAGCCTGCCCAGTGACTACGGGTTCAACGGCCGCGGTATATTGACCGTGCAAAGGTAGCGCAATCACTTGTCTTTTAAATAAAGACCTGTATGAATGGCTAGACGAGGGCTTAACTGTCTCCCCCCCCCAGTCAGTGAAATTGATCTATCCGTGCAGAAGCGGGTATACAACTACAAGACGAGAAGACCCTTTGGAGCTTAAGGTACAAGAT-TCAG-TCACGTTAAGCAACTTAATGAA-AAGCAAGAACTTAGTGAC-AAT-GAACATTTACCTTCGGTTGGGGCGACCACGGAGGAAAAA-CAAGCCTCCGAGTGGACTGGGCC--ATACCCCTAAAGCCAAAAGAAACATCTTTAAGCCACAGAACATCTGACCAATAATGATCCGGCTAA-TAAGCCGACCAACGGACCAAGTTACCCTAGGGATAACAGCGCAATCCTCTCCCAGAGCCCATATCGACGAGGGGGTTTACGACCTCGATGTTGGATCAGGACATCCTGGTGGTGCAGCCGCTATTAAGGGTTCGTTTGTTCAACGATTAA-AGTCCTACGTGATCTGAGTTCAGACCGGAGCAATCCAGGTCAGTTTCTATCTGTAACGCTA-CTTTTCCTAGTACGAAAGGATCGGAAAAGGGGGGCCTATACTCGACGCATGCCCCACCCCTAATTCATGAAGACAAATAAATTAAAC-AAGGGAGGGCTAAAGCCCCTACCGCCCGAGATAAGGGCAT
Cyprinella_leedsi GTGGCAATTACACGCTGATTCTTTTCTACAAATCACAAAGACATTGGTACCCTTTATTTAGTATTTGGTGCCTGAGCCGGAATAGTAGGAACCGCTTTAAGCCTCCTTATTCGGGCTGAATTAAGTCAACCTGGCTCGCTTCTAGGTGATGACCAGATCTATAATGTTATTGTTACGGCTCACGCCTTCGTAATAATTTTCTTTATAGTAATACCAATTCTTATCGGTGGATTCGGAAACTGACTTGTACCCCTAATGATTGGGGCACCTGATATAGCATTTCCACGAATAAACAACATAAGCTTCTGACTCTTGCCCCCATCATTCCTGCTATTATTAGCTTCTTCTGGTGTAGAAGCTGGGGCTGGAACAGGATGAACTGTCTACCCCCCACTCGCCGGTAATCTAGCCCACGCAGGCGCATCAGTAGACCTCACAATTTTCTCCTTACATCTAGCAGGAGTATCCTCAATTCTAGGGGCAGTTAATTTCATTACTACAATTATTAACATAAAACCCCCAGCAATCTCTCAATATCAAACTCCTCTCTTTGTATGGGCCGTACTTGTAACTGCTGTCCTTCTACTCCTCTCATTGCCTGTCCTAGCTGCCGGGATTACTATGCTTCTCACTGATCGTAACCTAAACACTACATTCTTTGATCCAGCAGGAGGAGGCGACCCTATTCTGTACCAACACTTATTTTGATTCTTTGGTCACCCAGAAGTCTATATTCTTATTTTACCTGGATTTGGAATTATTTCACACGTCGTAGCCTATTACGCAGGTAAAAAAGAACCATTCGGCTATATGGGAATAGTTTGAGCCATGATGGCTATTGGTCTTCTAGGATTTATTGTCTGAGCCCATCACATGTTTACCGTTGGAATAGACGTAGACACCCGTGCCTACTTT---------------------------------------------------------------------------------------ACGTCTGCAACAATAATTATTGCTATCCCAACGGGTGTTAAAGTCTTTAGCTGACTTGCTACGCTTCACGGGGGATCAATTAAATGAGAAACTCCTCTACTATGAGCCCTAGGCTTTATTTTCCTCTTTACCGTTGGAGGACTAACAGGGATTGTTCTTGCTAACTCCTCACTCGATATTGTTCTCCACGATACATACTATGTCGTAGCCCACTTCCATTATGTATTATCAATAGGAGCTGTCTTCGCGATTATGGCAGCATTTGTCCACTGGTTCCCACTATTTTCAGGTTACACCCTTAATGACACTTGAACAAAGATCCATTTTGCTGTAATATTTATTGGTGTAAACCTTACGTTCTTCCCACAACATTTCCTAGGTCTAGCAGGAATACCACGACGATATTCTGATTACCCAGATGCTTACGCTCTATGAAATACAGTATCATCCATTGGCTCACTCGTCTCATTAGTAGCGGTAATTATATTCTTATTTATTCTATGAGAAGCCTTCGCCGCCAAGCGAGAAGTTTCCTCAGTAGAATTAACTATAACAAATGTAGAGTGATTACACGGCTGCCCTCCACCTTACCATACATTTGAAGAGCCAGCATTTGTTCAAGTTCAATCAAACTAA---ATGGCAAGCCTACGAAAAACCCACCCCTTAATAAAAATCGCTAATAATGCACTGGTTGACCTCCCAACACCGTCAAATATCTCTGCAATGTGAAACTTTGGATCCCTACTGGGATTATGCTTAATTACTCAAATCCTAACCGGATTATTCCTAGCAATACATTACACTTCTGACATCTCAACCGCGTTTTCATCCGTCACACATATCTGCCGGGATGTTAACTACGGCTGACTCATTCGAAATATACATGCCAACGGAGCATCATTCTTCTTTATCTGTATCTATATACATATTGCCCGAGGCCTCTACTACGGATCATACCTTTATAAGGAAACCTGAAACATTGGTGTTGTCTTACTTCTCCTCGTTATAATGACAGCCTTTGTAGGCTACGTACTCCCGTGGGGTCAGATGTCCTTCTGAGGTGCTACAGTTATTACAAATCTGTTATCAGCAGTGCCTTATATAGGAGATGCCCTTGTACAGTGGATTTGAGGAGGCTTCTCAGTAGATAACGCAACATTAACCCGATTCTTTGCCTTCCACTTCCTATTCCCGTTTGTTATCGCTGGTGCAACTGTTCTCCACTTATTATTCTTGCACGAAACAGGCTCAAACAACCCCGCCGGACTAAATTCTGACGCAGATAAAATCTCCTTTCATCCATATTTCTCCTACAAAGATCTTCTTGGCTTTGTGCTGATACTATTAGCCCTTACATCCCTAACATTATTCTCCCCTACCCTGCTCGGTGACCCAGAGAACTTCACCCCCGCAAACCCCTTAGTTACCCCTCCACACATTCAACCCGAGTGATACTTCTTATTTGCATACGCTATTCTGCGATCTATTCCTAACAAACTAGGAGGGGTTCTGGCACTATTATTCAGCATTCTAGTATTATTAGTAGTCCCTATTCTGCACACCTCAAAACAACGAGGACTAACATTCCGACCCATTACCCAGTTTTTATTTTGAGCCCTTGTGGCAGACATACTCATTCTAACATGAATTGGAGGCATACCTGTTGAACACCCATACATCATCATCGGACAAGTCGCTTCAATCCTATACTTCGCATTATTCCTCCTCCTCGCCCCACTCGCGGGATGAGTGGAGAATAAAGCATTAAAATGAGCTTATGAATCCTTACGTATTAGCTACGCTTCTCTCCAGCCTTGGACTGGGGACTACACTCACCTTTGCCAGCTCACACTGACTGTTAGCCTGAATAGGGCTAGAGATTAATACCTTGGCAATTATTCCTTTGATAGCGCAGCACCACCATCCTCGTGCAGTAGAAGCCACCACAAAATATTTTCTTATTCAAGCTACGGCCGCCGCCGTAATCCTCTTTGCAAGCACAACTAACGCATGAATTACAGGCCAATGGAATATGACCGATATATCACATCCAATCGCCACTACCATGATTCTTGCCGCACTATCACTCAAAATTGGATTGGCACCATTACATTTTTGAATACCTGAAGTAATACAAGGCTTAGACTTAATAACTGGCTTAATTCTATCTACCTGACAGAAACTTGCCCCCTTTGCCCTTATCATTCAGACGTCCCAAGCATTTGACCCTTTCCTCCTTACGACCTTTGGACTTATATCAACACTAGTTGGAGGATGAGGGGGATTAAACCAAACCCAATTACGAAAAGTCCTAGCCTACTCCTCAATTGCACACATAGGCTGAATAATCATTATCCTTCAACATGCTCCTCACCTTACCTTTTTTGCATTACTAACATATATTTTAATAACATCCGCAGCATTTCTCACACTAAAGTTTTCATATGCTACGAAAGTTGGTACCTTAGCAACCACTTGGTCCAAAAGCCCTCTCCTAACGGCAACGACCGCCCTCGTACTTCTATCCCTTGGAGGCCTCCCTCCACTTACTGGGTTCATACCAAAATGATTAATTTTGCAAGAGCTAGCAAAGCAAGACCTCCCCTTTACAGCAACCATCATAGCCCTTGCTGCTCTAATCAGTCTCTACTTTTATCTACGACTCTGCTACGCAATGACTCTTACTATCTCCCCTAACACTATTACTTCAACCACCCCTTGGCGAACGCAGACCACTCAAATCCCTACGCCCCTCGCCTTATTCACCGTGATGGCTCTAGGGTTACTACCCATTACCCCCACAATCGTAACACTTATTGTTT----------CAAAGGCATGGTCCCGACCTTACCATCAACTCTAACCCAACTTACACATGCAAGTCTCCGCAGCCCCGTGAGTAAGCCCTTAATCCCC-TGCCCGGGGACGAGGAGCAGGCATCAGGCAC-AAATCTTT---AGCCCAAGACGCCAGGCCTAGCCACACCCCCAAGGGAATTCAGCAGTGATAAATATTAAGCCATGAGTGAAAACTTGACTTAGTCAGGGCTAA-G-AGGGCCGGTAAAACTCGTGCCAGCCACCGCGGTTAAACGAGAGGCCCTAGTTGATGGTACGACGGCGTAAAGGGTGGTTAAGGATAGTGAAATAATAAAGTCGAATGGCCCTTTGGCTGTCATACGCTTCTAGGAGTCTGAAGCCCAA-TATACGAAAGTAGCTTTAA-AAA-GCCCACCTGACCCCACGAAAACTGAGAAACAAACTGGGATTAGATACCCCACTATGCTCAGTCATAAACCCAGACGTCCAGCTACAA--TAGACGCCCGCCCGGGTACTACGAGCATTAGCTTGAAACCCAAAGGACCTGACGGTGCCTCAGACCCCCCTAGAGGAGCCTGTTCTAGAACCGATAACCCCCGTTTAACCTCACCGCTTCTAG-CCATCCCAGCCTATATACCGCCGTCGTCAGCTTACCCTGTGAAGGTAATAAAAGTAAGCAGAATGGGCATAGCCCAGAACGTCAGGTCGAGGTGTAGCGTACGAAGCGGGAAGAAATGGGCTACATTTTCTATTATAGAACACTACGGAT-GTGCAACATGAAA-TAGTGCTTGAAGGAGGATTTAGTAGTAAAAAGGAAGCAACGTGTCCTTTTGAACCCGGCTCTGAGACGCGTACACACCGCCCGTCACTCTCCCCTGTCG-AAACGCAATAAAGTTACCTAACACTAAAGCTCTGACAAGGGGAGGCAAGTCGTAACATGGTAAGTGTACCGGAAGGTGCACTTGGATAATATT-GCCAATCAGCTAGCTTAATTATTCATAT-AATTTTACAACATTTATAACA-CAAC-GAGACCCAACCTTATAAACTAAACCATTTTTTTACCTGAGTATGGGAGACAGAAAAGGTTC-AAA-TAAAGCAATAGAGAAAGTACCGCAAGGGAAAGCTGAAAGAGAAATGAAACAACCCATATAAGCACTGAATAACAAAGACTAAACCTTGTACCTTTTGCATCATGATTTAGCTAGAACCCTCAAGCAAAGCGATCTTTAGTTTGATACCCCGAAACCAGGTGAGCTACCCCGAGACAGCCTA----AAATTAGGGCTAACCCGTCTCTGTGGCAAAAGAGTGGGAAGAGCTCCGGGTAGAAGTGACAGACCTACCGAACCTGGTGATAGCTGGTTGCCTGAGAAATGAATAGAAGTTCAGCCTCGCA-CA-CCCTTAATCAA-GAAG-------CACATCAT-CAAGAAAT---TTATGGTAATGTACGAGAGTTAGTCAAAGGGGGTACAGCCCCTTTAACAAAGGATACAACCTT-AACAGGAGGATAAAGATCATAATAAATAAGACATACTGTTCTAGTGGGCCTGAAAGCAGCCATCTAAACGGAAAGCGTTAAAGCTCGGACAGAAAAACATTTATTATCCCGATAG-GAAATCTTACTCCCCTAATTGTATTAGGCCAACCCATGCCCACATGGGTGAAATTATGCTAAAATGAGTAACAAGAAG-ACCTGATCTTCTCCCGCCACAAGTGTAAACCAGATCGGACCTGCCACTGGAAATTAACGACCCCAACCAAAGAGGGCATTGTGAATAGTA-T-AAACCTCAAGAAGAACCTACAGCTA-AATAATCGTTAACCCCACACTGGAGTGGCA--TCTTAAGGGAAAGACTAAAAGA-AGGGGAAGGAACTCGGCAAACACAAGCCTCGCCTGTTTACCAAAAACATCGCCTCCTGCAAT---TAAAAGTATAGGAGGTCCAGCCTGCCCAGTGACTACGGGTTCAACGGCCGCGGTATATTGACCGTGCAAAGGTAGCGCAATCACTTGTCTTTTAAATAAAGACCTGTATGAATGGCTAGACGAGGGCTTAACTGTCTCCCCCTTCCAGTCAGTGAAATTGATCTATCCGTGCAGAAGCGGGTATAATACTACAAGACGAGAAGACCCTTTGGAGCTTAAGGTACAGAATTTCAA-CCACGTTAAACAACTTTATGAA-AAGCCAGAACTTAGTGAA-CAT-GAAATTTTACCTTCGGTTGGGGCGACCACGGAGGAAAAA-CAAGCCTCCGAGTGGACTGGGCC--AAACCCCTAAAGCCATAAGAAACATCTTTAAGCCGCAGAATATCTGACCAATAATGATCCGGCCAA-AAAGCCGATCAACGAACCAAGTTACCCTAGGGATAACAGCGCAATCCTCTCCCAGAGCCCATATCGACGAGGGGGTTTACGACCTCGATGTTGGATCAGGACATCCTGATGGTGCAGCCGCTATTAAGGGTTCGTTTGTTCAACGATTAA-AGTCCTACGTGATCTGAGTTCAGACCGGAGCAATCCAGGTCAGTTTCTATCTGTAACGCTA-CTTTTCCTAGTACGAAAGGATCGGAAAAGAGGGGCCCATACTTAACGCATGCCCCACCCCTAATTCATGAAAACAAATAAATAAAAT-AAGGGCGGGCCAAAACCCCTGCCGCCCAAGATAAGGGCAT
Cyprinella_lutrensis GTGGCAATTACACGCTGATTCTTTTCTACAAATCACAAAGATATTGGTACCCTTTATTTAGTATTTGGTGCCTGAGCTGGAATAGTAGGAACCGCTTTAAGCCTCCTTATTCGAGCCGAATTGAGTCAACCTGGCTCACTTCTAGGCGATGATCAAATCTATAATGTAATTGTTACTGCTCACGCCTTTGTAATAATTTTCTTTATAGTAATACCAATTCTTATCGGGGGGTTCGGGAACTGGCTTGTACCTCTAATGATCGGGGCACCCGATATAGCATTCCCACGAATGAACAACATAAGCTTCTGACTTCTACCCCCATCATTCCTCTTATTACTAGCTTCCTCTGGTGTTGAAGCTGGTGCCGGAACTGGATGAACTGTATACCCCCCACTTGCAGGTAATCTCGCCCACGCAGGAGCATCAGTAGATCTCACGATCTTCTCTCTACATCTAGCAGGTGTATCCTCAATTCTAGGGGCAGTTAACTTCATTACTACAATTATTAACATAAAACCCCCAGCAATCTCTCAGTATCAGACACCTTTGTTTGTATGAGCCGTACTTGTAACCGCCGTACTTCTGCTCCTATCACTACCTGTGTTAGCTGCCGGAATTACTATACTTCTTACAGATCGTAACCTCAACACCACATTCTTTGACCCAGCAGGAGGGGGTGATCCTATTTTATACCAACACTTATTTTGATTCTTCGGTCACCCCGAGGTTTACATTCTTATTTTACCAGGGTTTGGAATCATTTCACACGTTGTAGCCTATTACGCAGGTAAAAAAGAGCCATTTGGCTACATAGGGATAGTTTGAGCCATGATGGCCATCGGCCTCCTAGGCTTTATTGTCTGAGCCCATCACATGTTTACTGTCGGAATGGATGTAGACACCCGCGCCTACTTT---------------------------------------------------------------------------------------ACATCTGCAACAATAATTATTGCCATTCCAACTGGTGTAAAAGTATTTAGCTGACTTGCCACGCTCCACGGAGGCTCAATTAAATGAGAAACTCCTCTACTATGAGCCCTAGGGTTTATTTTCCTGTTCACTGTTGGAGGCCTGACGGGGATTGTCCTTGCTAACTCCTCACTTGACATTGTCCTCCACGACACATATTATGTCGTTGCTCACTTCCATTATGTCCTATCAATAGGAGCTGTCTTCGCTATTATAGCAGCATTTGTTCACTGATTCCCACTATTTTCAGGATACACCCTGAACGACACTTGAACAAAAATTCACTTTGCTGTAATGTTCATTGGTGTAAACCTCACATTCTTCCCACAGCATTTCTTAGGCTTAGCAGGAATGCCACGACGGTATTCAGACTACCCAGATGCCTACGCTTTATGAAACACAGTGTCATCCATCGGCTCACTCGTCTCATTGGTGGCGGTAATTATGTTCTTATTTATTTTATGAGAAGCCTTCGCCGCCAAACGTGAAGTGTCCTCAGTAGAGCTAACAATAACAAATGTAGAATGATTACATGGCTGCCCTCCACCATACCACACATTCGAGGAACCAGCATTTGTCCAAGTTCAATCAAACTAA---ATGGCAAGCCTACGGAAAACCCACCCACTAATAAAAATCGCTAATCACGCACTGGTTGACCTCCCAACACCCTCGAATATCTCTGCACTATGGAATTTTGGTTCCCTACTAGGATTGTGTTTAATTACTCAAATCCTGACCGGATTATTTCTGGCAATACATTACACCTCCGACATCTCAACCGCATTTTCATCCGTAACTCACATTTGCCGTGACGTTAACTACGGCTGACTTATCCGTAACATACATGCCAACGGAGCATCATTTTTCTTCATCTGTATTTATATACATATCGCCCGGGGTCTCTACTACGGATCATATCTCTATAAGGAGACCTGGAATATCGGAGTCGTCCTACTTCTCCTCGTCATAATAACGGCCTTTGTAGGCTACGTGCTCCCGTGGGGTCAAATGTCTTTCTGAGGTGCTACAGTTATTACAAACCTTCTCTCAGCAGTACCCTATATGGGGGATACCTTGGTCCAATGAATTTGGGGAGGTTTCTCAGTGGACAACGCAACACTGACCCGATTCTTTGCCTTCCACTTCCTATTCCCCTTCGTAATCGCTGGTGCAACTGTTCTCCACCTACTTTTCCTGCACGAGACAGGATCGAATAATCCCGCCGGATTAAACTCCGACGCAGATAAAATCTCCTTCCACCCCTACTTTTCCTACAAGGACCTTCTTGGCTTCGTTCTAATATTATTAGCTCTCACATCCCTGACCTTATTCTCCCCTACCCTACTCGGTGACCCAGAGAACTTCACCCCTGCTAATCCCCTGGTCACCCCCCCACACATCCAGCCTGAGTGATATTTCTTATTCGCCTACGCCATTCTACGGTCTATCCCGAACAAATTAGGAGGTGTACTAGCACTCTTGTTTAGCATTCTAGTACTATTAGTGGTCCCGATTCTACACACCTCAAAACAACGAGGACTAACCTTCCGACCTATTACCCAATTCTTATTCTGAACCTTAGTTGCGGATATACTTATCCTGACATGAATCGGAGGTATACCTGTAGAACATCCATATATTATCATTGGCCAAGTCGCCTCCGTCCTGTACTTCGCATTGTTCCTCCTCCTCGCCCCACTTGCAGGCTGAGCGGAGAATAAAGCCCTGAAATGAGCTTATGAACCCTTACGTACTAGCTACGCTTCTCTCCAGCCTCGGCCTAGGGACTACCCTCACCTTCGCCAGCTCACACTGATTGCTAGCCTGAATAGGGCTTGAAATCAATACATTAGCAATTGTTCCACTAATAGCCCAACACCATCACCCTCGCGCAGTAGAGGCTACTACGAAGTACTTCCTTATTCAGGCCACGGCGGCCGCTGTGATTCTCTTTGCAAGCACAACTAATGCATGGATCACAGGGGAATGAAATATAGTAAATATGTCGGACCCAGTCGCTACAACAATAATCCTTGCCGCACTTTCCCTCAAAGTTGGACTAGCACCAATACATTTTTGAATACCTGAAGTACTACAGGGGTTAGACTTATTAACAGGTCTAATTCTATCCACCTGACAGAAGCTCGCCCCATTCGCCCTTATTATTCAAACATCCCAAGCATTCGACCCACTCCTCCTTACAGCCCTAGGTCTCACATCTGTCTTGGTGGGAGGGTGAGGGGGCTTGAACCAAACCCAACTACGAAAGATCTTGGCTTATTCCTCAATCGCGCACATGGGTTGAATAATTATTATTCTCCAACACGCCCCCCACCTCACCTTCCTCGCACTACTGATGTATATCTTAATAACATCCGCTGCATTCCTCACACTAAAGCTCTCATATGCTACAAAAGTTGGGGCCTTAGCAACCACATGATCCAAAAGCCCGCTACTGACGGCCACAGCCGCCCTCGTATTGTTGTCCCTCGGAGGCCTCCCCCCACTTACCGGGTTTATACCAAAATGGTTTATTCTGCAAGAACTAGCAAAGCAGGGCCTCCCCCTTACTGCAACTGTAATGGCTCTTGCTGCCCTAGTCAGCCTATACTTTTACTTACGACTTTGCTACGCAATAACCCTTACTGTCTCCCCCAACACCGCCACCTCGACTACCCCCTGGCGCACTCAAACAAATCAAGTCTCTACCCCCCTAACCTTATTCACCGTGATGGCTCTGGGCCTCTTACCCGTTGCTCCCACCGTTATAGCATTAGTTATTT----------CAAAGGCATGGTCCCGACCTTACCATCAGCTCTAGCCCAACTTACACATGCAAGTCTCCGCAACCCCGTGAGTAAGCCCTTAATCCCC-CGCCCGGGGACGAGGAGCAGGCATCAGGCAC-AAACCTTT---AGCCCAAGACGCCGGGCCTAGCCACACCCCCAAGGGAATTCAGCAGTGATAAATATTAAGCTATAAGTGAAAACTTGACTTAATTAGGGCTAA-G-AGGGCCGGTAAAACTCGTGCCAGCCACCGCGGTTAGACGAGAGGCCCTAGTTGATAGAACAACGGCGTAAAGGGTGGTTAAGGATAGCGAGATAATAAAGTCGAATGGCCCTTTGGCTGTCATACGCTTCTAGGAGTCTGAAGCCCAA-TATACGAAAGTAACTTTAATAAC-GTCCACCTGACCCCACGAAAACTGAGAAACAAACTGGGATTAGATACCCCACTATGCTCAGTTGTAAACCCAGACGTCTAACTACAA--CAGACGTCCGCCCGGGTACTACGAGCATTAGCTTGAAACCCAAAGGACCTGACGGTGCCTCAGACCCCCCTAGAGGAGCCTGTTCTAGAACCGATAACCCCCGTTAAACCTCACCGCTTCTAG-CCATCCCAGCCTATATACCGCCGTCGTCAGCTTACCCTGTGAAGG-AGTAATAGTAAGCGAAATGGGCACAACCCAAAACGTCAGGTCGAGGTGTAGCGTACGAAGCGGGAAGAAATGGGCTACATTTTCTATAGTAGAATACTACGGAT-ATGCAACATGAAA-TAGTGCTTGAAGGAGGATTTAGTAGTAAAGAGGAAGCAACGTGTCCTTTTGAACCCGGCTCTGAGGCGCGTACACACCGCCCGTCACTCTCCCCTGTCA-AAATGCAATCAAGTTACCTAACACCAAAGCTCTGACGAGGGGAGGCAAGTCGTAACATGGTAAGTGTACCGGAAGGTGCACTTGGATAAAATT-GCCAACTAGCTAGCTTAATTACTCAGAT-AATTTAACAATATTTATAACATACAC-AAGACTTAACCTTACAAATTAAACCATTTTTATACCTAAGTATGGGAGACAGAAAAGGTTC-CAC-T-AAGCAATAGAGAAAGTACCGCAAGGGAAAGCTGAAAGAGAAATGAAATAACCCATACAAGCGCTGAATAACAAAGACTAAACCTTGTACCTTTTGCATCATGATTTAGCCAGTACCATCAAGCAAGGAGATCTATAGTTTGGTACCCCGAAACCAGGTGAGCTACCCCGAGACAGCCTA---GAATTTAGGGCTAACCCGTCTCTGTGGCAAAAGAGTGGGAAGAGCTCCGGGTAGAAGTGACAGACCTACCGAACCTGGTGATAGCTGGTTGCCTAAGAAATGAATAGAAGTTCAGCCTCGCA-CA-CCCTTAATCGA-AAGA-------CACACTAT-CAAGAAAC---TTATGGAAACATACGAGAGTTAGTTGAAGGGGGTACAGCCCCTTTAACAAAGGATACAACCTT-AGCAGGAGGATAAAGATCATAATAAGTAAAATATACTGTTCTAGTGGGCCTGAAAGCAGCCATCTAAGCAGAAAGCGTTAAAGCTCGGACAGAAAGGCATTTATTATCCCGATAGAAAAATCTTACTCCCCTAGTTCTATTAGGCCGACCCATGCCCACATGGGTGAGATTATGCTAAAATGAGTAACAAGAAG-ACCTCATCTTCTCCCGCCGCAGGTGTAAACCAGATCGGACCCACCACTGGAATTTAACGAGCCCAACCAAAGAGGGCATTGTGAATAATA-A-AAACCTCAAGAAGAACTCACAACTA-AATGATCGTTAACCCTACACTGGAGCGGCA--TACCAGGGGAAAGACTAAAAGA-GGGGGAAGGAACTCGGCAAACACAAGCCTCGCCTGTTTACCAAAAACATCGCCTCCTGCAAC---ATAGAGTATAGGAGGTCCAGCCTGCCCAGTGACTACGGGTTCAACGGCCGCGGTATATTGACCGTGCAAAGGTAGCGCAATCACTTGTCTTTTAAATAAAGACCTGTATGAATGGCTAGACGAGGGCTTAACTGTCTCCCCCCTCCAGTCAGTGAAATTGATCTATCCGTGCAGAAGCGGGTATAATTCTACAAGACGAGAAGACCCTTTGGAGCTTAAGGTACAAGAT-TCAA-TCACGTCAAACAACTTGATGAA-AAGCCAGAACTTAGTGAC-TAT-GAAACTTTACCTTCGGTTGGGGCGACCACGGAGGAAAAG-CAAGCCTCCGAGTGGACTGGGCC--AAAACCCTAAAGCCAAGAGGAACATCTTTAAGCCGCAGAACATCTGACCAATAATGATCCGGCCCAAGAGGCCGATCAACGAACCAAGTTACCCTAGGGATAACAGCGCAATCCTCTCCCAGAGCCCATATCGACGAGGGGGTTTACGACCTCGATGTTGGATCAGGACATCCTGGTGGTGCAGCCGCTATTAAGGGTTCGTTTGTTCAACGATTAA-AGTCCTACGTGATCTGAGTTCAGACCGGAGCAATCCAGGTCAGTTTCTATCTGTAACGCTA-TTTTTCCTAGTACGAAAGGATCGGAAAAGAGGGGCCCATACTCAACGCATGCCCCACCCCTAATTCATGAAAACAAATAAATTAAAT-AAGGGAGGGCCTAGACCCCTGCCGCCCAAGATAAGGGCAT
Cyprinella_spiloptera GTGGCAATTACACGCTGATTCTTTTCTACAAATCACAAAGACATTGGTACCCTTTACTTAGTATTTGGTGCCTGAGCTGGGATAGTGGGAACCGCTTTAAGCCTCCTCATTCGCGCTGAATTAAGTCAACCTGGCTCACTTCTAGGCGATGATCAGATCTACAATGTAATTGTTACTGCTCACGCCTTTGTAATAATTTTCTTTATAGTGATACCAATTCTTATCGGGGGGTTCGGGAACTGACTCGTACCTCTAATGATTGGGGCACCTGATATGGCATTTCCGCGGATGAATAACATAAGCTTCTGACTTCTACCCCCATCATTTCTCTTATTACTAGCTTCCTCTGGTGTTGAAGCTGGGGCTGGGACTGGATGAACTGTATATCCTCCACTTGCGGGTAATCTTGCTCACGCAGGAGCATCAGTAGATCTCACAATCTTCTCCCTGCACCTGGCGGGTGTGTCCTCAATTTTGGGAGCAGTTAATTTCATTACTACAATTATCAACATGAAGCCCCCAGCAATCTCCCAATATCAGACCCCTCTGTTCGTGTGAGCCGTACTTGTGACTGCCGTACTTCTTCTCCTCTCACTGCCCGTACTAGCTGCCGGGATTACTATACTTCTTACAGATCGTAATCTTAACACCACATTCTTTGACCCAGCAGGAGGGGGTGACCCTATTCTATATCAACACTTATTTTGATTCTTCGGCCACCCGGAGGTTTACATTCTTATTTTACCTGGGTTTGGAATTATTTCACACGTTGTAGCCTACTACGCGGGTAAAAAAGAACCATTTGGCTACATGGGAATAGTCTGAGCCATGATGGCCATTGGCCTTCTAGGATTTATTGTCTGAGCCCATCACATGTTTACTGTGGGAATGGATGTAGATACCCGCGCCTACTTT---------------------------------------------------------------------------------------ACGTCTGCGACAATAATTATTGCCATTCCAACTGGTGTTAAGGTCTTTAGCTGACTTGCCACACTCCATGGAGGCTCAATTAAATGAGAAACTCCTCTACTATGAGCCCTAGGGTTTATCTTCCTATTTACCGTTGGAGGATTAACAGGAATTGTTCTTGCTAACTCTTCACTTGACATTGTTCTCCACGACACATACTATGTCGTTGCTCACTTCCACTATGTCTTGTCAATGGGAGCTGTCTTCGCTATTATGGCAGCGTTTGTTCACTGATTTCCGCTATTTTCAGGCTACACCCTTAACGATACTTGAACAAAAATTCACTTTGCTGTAATGTTTATTGGTGTAAACCTCACGTTCTTCCCACAACATTTCCTAGGCCTAGCGGGAATGCCACGACGATACTCGGATTATCCGGACGCCTACGCGCTGTGAAACACAGTGTCATCCATCGGCTCACTCGTCTCACTAGTAGCGGTAATTATGTTCTTATTTATTTTATGGGAGGCCTTCGCCGCCAAGCGAGAAGTATCTTCAGTAGAACTAACAATAACAAATGTAGAATGACTACATGGCTGCCCTCCACCATATCATACATTCGAGGAACCAGCATTTGTCCAAGTTCAATCAAACTAA---ATGGCAAGCCTACGAAAAACCCACCCGCTAATTAAAATCGCTAATGGTGCACTGGTTGACCTCCCAACACCATCAAATATCTCTGCACTGTGAAACTTTGGATCCCTGCTGGGATTGTGCTTAATTACTCAAATCCTAACTGGATTATTCCTAGCAATACATTATACCTCTGACATCTCGACCGCATTTTCATCCGTGACGCACATTTGCCGAGACGTCAACTACGGCTGGCTTATCCGAAATATACACGCCAACGGGGCATCATTTTTCTTCATCTGTATTTATATACATATCGCCCGGGGCCTCTACTACGGATCATATCTCTATAAGGAGACCTGAAATATTGGAGTAGTTCTACTTCTCCTCGTTATAATAACGGCCTTTGTGGGCTACGTACTCCCATGGGGTCAGATATCTTTCTGGGGAGCTACGGTCATCACGAATCTTCTCTCGGCAGTACCTTACATAGGGGATACCCTGGTGCAGTGGATTTGAGGGGGCTTCTCCGTAGACAACGCGACCCTGACCCGATTCTTTGCCTTCCACTTCCTATTCCCCTTCGTCATCGCTGGTGCAACTGTTCTTCACCTGCTTTTCCTACACGAGACGGGATCGAACAACCCCGCCGGGTTAAACTCCGACGCGGATAAGATCTCTTTCCACCCCTACTTCTCCTATAAAGACCTTCTTGGCTTCGTCCTAATGCTATTAGCCCTTACATCACTAACGTTGTTCTCCCCTACCCTGCTTGGTGACCCAGAGAACTTCACCCCTGCAAATCCCCTAGTCACCCCTCCACACATCCAACCGGAATGATATTTCTTATTTGCCTACGCCATCCTGCGATCTATTCCGAACAAGCTAGGAGGCGTACTAGCACTGCTATTTAGCATTCTGGTACTGTTAGTGGTCCCGGTTTTACACACCTCCAAGCAACGAGGACTAACCTTCCGACCTATCACCCAATTCTTGTTCTGAACCTTGGTGGCGGATATACTCATTCTGACATGAATTGGAGGCATACCTGTAGAACACCCATATATTATTATTGGCCAGGTCGCCTCCGTCCTATACTTCGCATTATTCCTCCTTCTCGCCCCACTTGCGGGCTGAGTGGAGAATAAGGCCCTGAAATGAGCCTATGAATCCTTATGTTATAGCTACGCTTCTCTCCAGCCTTGGCCTAGGCACCACCCTCACCTTCGCCAGCTCCCACTGATTACTAGCCTGGATGGGACTTGAGATTAATACGTTAGCGATTGTTCCTTTAATGGCACAGCACCACCACCCCCGCGCAGTAGAAGCTGCTACGAAATATTTCCTTATTCAGGCCACGGCGGCCGCCGTGATCCTATTTGCAAGCACAACTAACGCATGAATTACAGGGCAGTGGGATGTAACTAACATATCAGACCCAATCGCCTCAACGATAGTCCTTGCCGCGCTATCACTTAAAGTTGGACTGGCGCCCATACATTTTTGAATGCCTGAAGTACTGCAGGGGCTAGACTTATTGACAGGGCTAATTCTGTCTACCTGACAAAAGCTCGCCCCATTCACCCTCATTATTCAGACATTCCAAACGTTCGACCCACTCCTCCTTACAGCCCTTGGTCTTGCATCCACTTTGGTAGGCGGATGGGGAGGGTTGAACCAAACCCAATTACGAAAGGTCTTGGCATATTCCTCGATCGCGCACATAGGTTGAATGGTAATTATCCTTCAACATGCCCCCCACCTCACTTTTCTCGCGCTACTAACATATATTTTGATAACATCCGCGGCATTCCTCACGCTAAAGCTTTCACATGCCACAAAGATTGGGACCTTAGCAACCACCTGATCCAAGAGCCCCCTTATGACGGCCACTGCTACCCTCGTATTGTTATCCCTCGGGGGCCTACCCCCCCTTACCGGGTTCATCCCGAAGTGGTTAATTCTGCAGGAACTAACGAAGCAAGGGCTCCCCCTTCCTGCAACTGTAATAGCTCTTGCTGCCCTCATCAGCTTGTACTTTTACTTGCGGCTTTGCTACGCGATAACTCTTACCATCTCCCCTAATACTATTACCTCAACCACCCCTTGGCGAGCTCAGACAAATCAGGTCTCTATTCCCCTAGCCTTGTCCACCGTAATGGCTCTGGGCCTCTTACCCATTACTCCCACTATTGTAACACTCGTTATTTAG--------CAAAGGCATGGTCCCGACCTTACCATCAGCTCTTGCCCAACTTACACATGCAAGTCTCCGCAACCCCGTGAGTACGCCCTTAATCCCC-TGCCCGGGGACGAGGAGCAGGCATCAGGCAC-AAATCTTT---AGCCCAAGACGCCAGGCCCAGCCACGCCCCCAAGGGAATTCAGCAGTGATAAATATTAAGCCATAAGTGAAAACTTGACTTAGCCAGGGCTAA-G-AGGGCCGGTAAAACTCGTGCCAGCCACCGCGGTTAAACGAGAGG-CCTAGTTGATTGAACAACGGCGTAAAGGGTGGTTAAGGACAGTGATATAATAAAGTCGAATGGCCCTTTGGCTGTCATACGCTTCTAGGAGTCTGAAGCCCAC-TGTACGAAAGTAGCTTTAACAAC-ATCCACCTGACCCCACGAAAACTGAGAAACAAACTGGGATTAGATACCCCACTATGCTCAGTCATAAACCAAGACGTCCAACTACAA--TAGGCGTCCGCCTGGGTACTACGAGCATTAGCTTGAAACCCAAAGGACCTGACGGTGTCTCAGACCCCCCTAGAGGAGCCTGTTCTAGAACCGATAACCCCCGTTGAACCTCACCGCTTCTAG-CCATCCCAGCCTATATACCGCCGTCGTCAGCTTACCCTGTGAAGGTAATAGAAGTAAGCAAGATGGGCACAGCCCAGAACGTCAGGTCGAGGTGTAGCGTACGGAGCGGGAAGAAATGGGCTACATTTTCTATGATAGAACACTACGGAT-GTGCAACATGAAA-TAGTGCTTGAAGGAGGATTTAGAAGTAAGGAGGAAGCAGAGTGTCCTCTTGAACCCGGCTCTGAGGCGCGTACACACCGCCCGTCACTCTCCCCTGTCA-AAATGCAACCGAGTTACCTAACACCAAAGCTCTGACAAGGGGAGGCAAGTCGTAACATGGTAAGTGTACCGGAAGGTGCACTTGGATAAAATT-GCCAACCAGCTAGCTTAATTACCCAAAT-AATTTAACAATATTTATAACAGGGAC-AGAACTTAACCCCACAAATTAAATCATTTTTATACCTTAGTATGGGAGACAGAAAAGGTTC-AAC-T-GAGCAATAGAGAAAGTACCGCAAGGGAAAGCTGAAAGAGAAATGAAACAACCCATATAAGCACTGAATAACAAAGACTAGACCTTGTACCTTTTGCATCATGATTTAGCCAGTACCCTCAAGCAAGGAGATCCTTAGTTTGATTCCCCGAAACCAGGTGAGCTACCCCGAGACAGCCTA---TAACTTAGGGCTAACCCGTCTCTGTGGCAAAAGAGTGGGAGGAGCTCCGGGTAGAAGTGACAGACCTACCGAACCTGGTGATAGCTGGTTGCCTAAGAGATGGATAGAAGTTCAGCCTCGCA-CA-CCCTTAATCGA-AAGA-------CACATTAT-CAAGAAAT---TTATGGAAACATACGAGAGTTAGTTAAAGGGGGTACAGCCCCTTTAACAAAGGATACAACCTT-AACAGGAGGATAAAGATCATACTAGATAAAATATACCGTTCTAGTGGGCCTGAAAGCAGCCATCTAAACAGAAAGCGTTAAAGCTCGGACAGAAAGACATTTATTATTTCGATAG-AAAATCTTATTCCCCTAATTGTATTAGGCCGACCCATGCCCACATGGGTGAGATTATGCTAGAATGAGTAACAAGAAG-ACCTCATCTTCTCCCGCCGCAAGTGTAAACCAGATCGGACCCACCACTGGAATTTAACGAGCCCAACCACAGAGGGCATTGTGAATAATA-G-AAACCTCAAGAAGAACTCACAGCTA-AATAGTCGTTAACCCCACACTGGAGCGGCA--CACTAAGGGAAAGACTAAAAGA-GGGGGAAGGAACTCGGCAAACACAAGCCTCGCCTGTTTACCAAAAACATCGCCTCCTGCAAC---ACAAAGTATAGGAGGTCCAGCCTGCCCAGTGACTACGGGTTCAACGGCCGCGGTATATTGACCGTGCAAAGGTAGCGCAATCACTTGTCTTTTAAATAAAGACCTGTATGAATGGCTAGACGAGGGCTTAACTGTCTCCCCCCTCCAGTCAGTGAAATTGATCTATCCGTGCAGAAGCGGGTATAATTCTACAAGACGAGAAGACCCTTTGGAGCTTAAGGTACAAGAT-TCAA-TCACGTCAAGCAACTTACTGAATGAGCCAGAACTTAGTGAT-GGT-GAAACTTTACCTTCGGTTGGGGCGACCACGGAGGAAAGA-CAAGCCTCCGAGTGGACTGGGAC--GAACCCCTAAAGCCAAGATAAACATCTTTAAGCCGCAGAACATCTGACCAATAATGATCCGGCCCA-CAAGCCGATCAACGAACCAAGTTACCCTAGGGATAACAGCGCAATCCTCTCCCAGAGCCCATATCGACGAGGGGGTTTACGACCTCGATGTTGGATCAGGACATCCCAATGGTGCAGCCGCTATTAAGGGTTCGTTTGTTCAACGATTAA-AGTCCTACGTGATCTGAGTTCAGACCGGAGCAATCCAGGTCAGTTTCTATCTGTAATGCTA-CTTTTCCTAGTACGAAAGGATCGGAAAAGAGAGGCCCATACTTGACGCACGCCCCACCCCTAATTCATGAAAACAAATAAATAAAAT-AAGGGAGGACCTAAACCCCTACCGCCCAAGATAAGGGCA-
Danio_rerio GTGACAATCACACGTTGATTTTTCTCAACTAATCATAAAGACATTGGCACCCTGTATCTAGTATTTGGTGCTTGAGCCGGAATAGTAGGGACCGCATTAAGCCTCTTAATCCGAGCTGAACTTAGCCAACCAGGAGCACTTCTTGGTGATGATCAAATCTATAATGTTATTGTTACTGCCCATGCTTTTGTAATAATTTTCTTTATAGTAATACCCATTCTTATTGGGGGATTTGGAAACTGACTTGTGCCACTAATGATTGGGGCCCCCGATATGGCATTTCCCCGAATAAATAATATAAGCTTCTGACTTCTTCCACCCTCATTTCTTCTTCTATTAGCTTCTTCTGGAGTTGAAGCAGGAGCTGGAACAGGATGAACAGTTTATCCACCTCTTGCAGGCAACCTTGCCCATGCAGGAGCATCTGTTGATCTAACAATTTTTTCACTACACTTAGCAGGTGTTTCATCTATTCTTGGAGCAATTAATTTTATTACTACTACAATTAACATGAAGCCACCAACTATCTCTCAGTATCAAACTCCATTATTTGTATGAGCTGTCTTAGTTACAGCTGTACTACTTCTTTTATCTTTACCAGTGTTAGCTGCCGGAATTACAATACTTCTTACAGACCGAAATCTTAACACAACGTTCTTTGACCCGGCAGGAGGGGGAGATCCAATTCTTTATCAACACTTATTTTGATTCTTTGGCCACCCAGAAGTCTACATTCTTATTTTACCAGGATTCGGCATTATCTCCCATGTTGTAGCATACTACGCAGGGAAAAAAGAACCATTCGGGTATATAGGAATAGTATGAGCTATAATGGCTATTGGTCTCTTAGGTTTTATTGTATGAGCCCATCACATATTCACTGTAGGAATGGATGTAGACACCCGAGCATACTTC---------------------------------------------------------------------------------------ACATCCGCCACAATGATTATTGCTATTCCAACTGGTGTAAAAGTATTTAGCTGATTAGCCACTCTCCACGGAGGAGCTATTAAATGAGAAACCCCTATACTATGGGCACTAGGATTTATTTTCTTATTTACAGTAGGAGGGTTAACCGGAATCGTTTTAGCCAACTCATCATTAGACATCGTACTACATGACACATACTACGTAGTAGCACACTTTCACTATGTTCTTTCAATAGGAGCTGTATTCGCTATTATAGCAGGCTTTGTTCACTGATTCCCACTATTTACAGGCTACACCCTAAACAGTGTATGAACAAAAATCCATTTCGGGGTTATATTTATCGGAGTAAATCTCACATTCTTCCCACAACATTTCCTAGGTTTAGCAGGAATACCACGACGGTACTCTGACTACCCAGACGCCTATGCACTCTGAAATACAGTATCTTCTATTGGGTCACTAATTTCTTTAGTAGCAGTAATCATGTTCTTATTTATCTTATGAGAAGCCTTTACCGCCAAACGAGAAGTTCTGTCAGTTGAATTGACCGCAACAAATGTAGAATGATTACACGGCTGCCCTCCCCCCTACCACACATTTGAGGAGCCAGCATTCGTTCAAATTCAATCAAATTAA---ATGACAAGCCTGCGAAAAACACACCCAGTTTTAAAAATCGCTAATGACGCATTAGTTGATTTGCCAACGCCACTAAATATTTCAGCGTGATGAAATTTTGGATCTCTCCTTGGATTATGTCTTATTACACAAATTTTAACAGGACTATTTTTAGCAATACACTACACCTCAGACATCTCAACAGCATTTTCATCTGTTGTGCATATTTGCCGAGATGTAAATTTCGGCTGACTTATTCGGAGCATCCATGCCAATGGGGCTTCCTTCTTCTTCATCTGCCTGTATATTCACATCGCCCGAGGACTATATTACGGATCTTATCTTTATAATGAAACTTGAAACATCGGAGTAGTCCTGTTCTTACTTGTAATAATAACAGCTTTTGTGGGCTACGTCCTTCCATGGGGCCAAATATCATTCTGAGGGGCCACAGTAATTACTAACCTATTATCGGCCGTTCCTTACGTGGGAGATACCCTAGTGCAATGAATCTGAGGGGGATTCTCAGTAGACAATGCAACCCTTACACGATTCTTCGCATTCCACTTTTTATTACCATTTATTATCATCGCCATAGTTATTCTACACTTGCTATTTCTCCACGAAACCGGATCAAATAACCCCCTTGGCCTAAACCCCAACATGGATAAAATCCCCTTTCATCCTTATTTTTCAAATAAAGACCTCCTTGGTTTTGTAATTATATTATTTTCCCTCTCACTATTAGCACTATTCTCACCAAACCTCTTAGGAGATCCAGAAAATTTCACCCCTGCTAACCCTCTAGTAACACCTCCTCACATTAAACCAGAATGATATTTCCTATTCGCATACGCCATTCTACGATCTATCCCAAACAAACTAGGAGGTGTACTAGCTCTCTTATTTTCCATTTTAGTATTAATAGTAGTACCAATTTTACACACTTCTAAACAGCGAGGAATAGCATTCCGCCCAGTTACCCAATTTCTGTTCTGAACACTGGTAGCAGACATGCTTGTACTAACATGAATTGGAGGGATACCAGTAGAACACCCCTACATCATCATTGGACAAATAGCATCAATCTTATATTTTTCACTATTCTTAGTCTTATTCCCAATTACAGGGATTTTAGAGAATAAGGCACTCCAATGAAGCTATGAACCCTTATGTCCTTATAATTTTAATATCCAGCCTAGGTCTAGGAACCACATTAACTTTTTCTAGCTCACACTGAATTTTAGCCTGAATAGGATTAGAAATTAATACTTTAGCAATTGTCCCTCTAATAGCACAACAACACCACCCACGGGCAGTAGAAGCCACCACAAAATACTTCCTTATTCAAGCTGCTGCCGCAGCAATAATTCTATTCACAAGTACAACAAATGCCTGAATTTCAGGACAATGGGATGTTACAGGTATACCAGGCCCAGCCACCAGTACAGCAATAATGTTTGCATTGGCTCTCAAAATCGGTCTAGCACCAATACATTTTTGATTACCAGAAGTTCTTCAAGGATTAGATCTGTTGACAGGACTAATTTTGTCAACCTGACAAAAACTTGCCCCAATAGCATTAATTATCCAAACGACCCAAACCACTGACCCTCTTATTCTTACATCACTAGGAATTGCTTCCTCTCTCATTGGAGGGTGAAGCGGACTTAACCAAACCCAACTCCGAAAAATTCTAGCTTATTCATCAATTGCCCACATAGGGTGAATAATTATTGTTATCCAGTACGCTCCGCAACTTACTCTGATTGCTTTAGGAACATATATCTTTATAACATCCGCGGCATTCCTTACTTTAAAAGTATTATCAGCCACAAAAATTAACACCCTAACAACGACCTGACCGAAAAGCCCAATCCTGGCAGCAATTGCTACTTTAGTTATATTATCACTGGGAGGACTTCCCCCACTGACGGGATTCATACCAAAATGATTAATCCTACAAGAGTTAACGAAACAAGACCTACCAGCCACAGCTACTATCATGGCGCTTACCGCCCTCCTAAGCTTATTTTTTTACCTACGTCTATGTCATGCAATAACATTAACGACTTCACCAAACACTATCAATTCAGCCCCTCACTGACGGGTACAAACGACCCAAAACTCACTACCCCTAACAATCTCTGTTACTGTTACTATAGGACTTTTACCACTGACCCCAGCCATCTTAATATTAACAACATAG--------CAAAGGCATGGTCCCGACCTTTTGATCAGCTTTTACCTAATTTACACATGCAAGTCTCCGCACCCCTGTGAATACGCCCTCAATCCCCAAACCTGGGGACGAGGAGCAGGTATCAGGCACAAAATTTTT---AGCCCAAGACGCCTAGCCAAGCCACACCCCCAAGGGGATCCAGCAGTGACAAACATTAAGCTATAAGTGAAAACTTGACTCAGTTAAGGTAAA-G-AGAGCCGGTAAAACTCGTGCCAGCAACCGCGGTTAAACGAGAGGCTCTAGTTGATA-TACTACGGCGTAAAGGGTGGTTAAGGAACAATGTAAAATAAAGCCAAACGGCCCTTTAACTGTTATACGCTTTTAGATGCTAGAGGCCCAA--ACACGAAAGTAGCTTTAAATTA--ATTACCTGAACCCACGAAAGCTAAGAAACAAACTGGGATTAGATACCCCACTATGCTTAGCCATAAACAAAGACATTTAATCACAA-C--AATGTTCGCCCGGACACTACAAGCATAAGCTTAAAACCCAAAGGACCTGACGGTGCCTTAGATCCCCCTAGAGGAGCCTGTTCTAGAACCGATTATCCCCGTTAAACCTCACCATTTCTAG-CAAAATCAGCCTATATACCACCGTCGCCAGCTTACCCTGT------------------CAAGATGGGCATAGCCCAGAAAGTCAGGTCGAGGTGTAGCACATGAAATGGGAAGAAATGGGCTACACTTTCTACCCCAGAATA-TACGAAA-ATGTAACATGAAA-CAATACTTGAAGGAGGATTTAGCAGTAAAAGAGAAGCAGAGTGTCTCTTTGAACCCGGCTCTAAGGCGCGTACACACCGCCCGTCACTCCCTCCGGTC--AATTGCACAAGAAATAATTAATACAGAAGCACAGACAAGGGGGGAAAAGTCGTAACAAGGTAAGTGTACCGGAAGGTGCACTTGGACATTA---GCTAAATAGCTAGCTTAACCATCAAGATCAACTTAAAAACATCAATAACCTATAA-TCAACCTAAAACCACAAACTAAACCATTATATTATCCTAGTATGGGAGACAGAAAAGATAAAATA-CTAAGCAATAGAGAAAGTACCGCAAGGGAACGCTGAAAGAGAAATGAAATAACCCGTAAAAGCAATAAAAAGCAAAGATTAAACCTTGTACCTTTTGCATCATGATTTAGCCAACACCACTAAGCAAAGAGACCTTTAGTTTAAAGCCCCGAATCCAGGTGAGCTACCCCGAGACAGCCTATT-TAACTTAGGGCCAACCCGTCTCTGTGGCAATAGAGTGGGAAGAGCTCCGGGTAGAAGTGACAGACCTATCGAACCTGGCAATAGCTGGTTGTCTGGGAGATGAATAAAAGTTCAGCTTCGTA-CA-CCCCAAATTAA-AAAATTAAATTTAATTTAA-CACAAAAT---TAAGAGAAAAATACGAAAGTTAGTTAAAGAGGGTACAGCCCCTTTAACAAAGGATACAACCTT-TTCAGGAGAATAAAGATCATAATTTACAAAACACGTTGTCGTAGTGGGCCTGGAAGCAGCCACCTAAAAAGAAAGCGTTAAAGCTCAGGTAAGAAGAAATTCATAATTCTGACAATAATATCTTACTTCCCTAAAAATACCAGACTAATCCATACAAATATGGAAGAAATTATGCTAAAATGAGTAACAAGAAGAACCTGTACTTCTCCAAGCACAAGTGTAAGCCAAGTTGGACAAACCATTGGCAATTAACGAGCCCAAACAAAGAGGGCAATGTGAGTTAAA-A-----ACTGAGAAAAATCCACAAC---AGACATCGTTACCCCCACACTGGAGTG-----CATATAAGGAAAGACTAAAAGA-AAGGGAAGGAACTCGGCAAACACAAGCCTCGCCTGTTTACCAAAAACATCGCCTCCTGACAT----CCCAATATAGGAGGTCCAGCCTGCCCAGTGACAAT-AGTTTAACGGCCGCGGTATTTTGACCGTGCAAAGGTAGCGCAATCACTCGTCCTTTAAATAGGGACCTGTATGAATGGCCAAACGAGGGCTTAACTGTCTCCCCCATCAAGTCAGTGAAATTGATCTATCCGTGCAGAAGCGGATATAATAATACAAGACGAGAAGACCCTTTGGAGCTTAAGGTACAAGAT-TTAATTTACATCAAGCAAACCAATAAA-AGTGATTAAACTAGTAAAAGAT-AAACCTCTACCTTCGGTTGGGGCGACCACGGAGTAAAAA-ACAACCTCCAAGCGGAACGGGC---ACAGCCCTAAAACCAAGAGAAACATCTCTAAGCCTCAGAACACCTGACCAAAGACGATCCGGCCTA-TAAGCCGATCAACGAACCAAGTTACCCTAGGGATAACAGCGCAATCCTCTCTAAGAGTCCATATCGACGAGGGGGTTTACGACCTCGATGTTGGATCAGGACATCCTAATGGTGCAGCCGCTATTAAGGGTTCGTTTGTTCAACGATTAATAGTCCTACGTGATCTGAGTTCAGACCGGAGTAATCCAGGTCAGTTTCTATCTGTAAAGCTATTTTTTCCTAGTACGAAAGGATCGGAAAAAGGGGGCCCATACTAAAAGCACGCCCCACCCTAAATTTATGAATAAAGATAAAAAAAATAAAAGGAGAGCTAAAACCTCT---TCCCGAAATAAGGGTTG
Dionda_episcopa GTGGCAATCACCCGCTGATTCTTTTCTACAAACCACAAAGACATTGGCACCCTTTATCTAGTATTTGGTGCCTGAGCCGGAATAGTAGGAACCGCTTTAAGCCTCCTCATCCGGGCCGAACTTAGCCAACCCGGGTCGCTCTTAGGTGACGACCAAATCTATAACGTTATTGTTACTGCCCACGCCTTTGTAATAATTTTCTTTATAGTAATGCCGATTCTTATTGGCGGGTTTGGAAACTGGCTTGTACCTCTGATAATTGGTGCCCCTGACATAGCATTCCCACGAATAAACAACATAAGCTTCTGACTTCTGCCACCGTCATTTCTATTGCTATTAGCTTCTTCTGGCGTTGAGGCTGGAGCCGGGACAGGATGAACCGTTTACCCCCCACTTGCAGGAAACCTCGCCCATGCAGGAGCATCAGTAGATCTAACTATTTTCTCCCTGCATCTGGCAGGTGTATCATCAATTTTAGGGGCGGTAAATTTCATTACTACAATCATTAACATGAAGCCCCCGGCTATTTCTCAATATCAAACGCCTCTCTTCGTGTGAGCCGTACTCGTGACAGCTGTTCTTCTACTTTTATCACTACCTGTTCTTGCTGCCGGAATTACTATGCTCCTTACCGATCGTAATTTAAACACCACATTCTTCGACCCCGCTGGAGGAGGTGACCCAATTCTATATCAACACTTATTCTGATTCTTCGGCCACCCTGAGGTCTATATTCTAATTCTGCCAGGATTCGGCATTATTTCCCATGTTGTAGCCTATTATTCGGGCAAAAAAGAACCATTCGGCTACATGGGAATAGTCTGGGCTATAATGGCCATTGGCCTCCTAGGCTTTATTGTATGAGCTCACCACATGTTCACTGTTGGCATAGATGTAGACACCCGTGCCTACTTC---------------------------------------------------------------------------------------ACATCAGCTACAATAATTATTGCCATCCCAACCGGCGTAAAAGTTTTTAGCTGACTTGCTACACTTCATGGAGGCTCAATCAAGTGGGAAACCCCCATACTCTGGGCTTTAGGGTTTATTTTCCTCTTTACGGTCGGGGGGTTAACAGGAATTGTTCTCGCTAACTCATCACTTGATATCGTTCTCCATGATACATACTATGTTGTTGCGCACTTCCACTATGTACTATCAATGGGAGCTGTATTTGCTATTATGGCAGCCTTTGTACACTGATTCCCGCTATTCTCTGGGTATACCTTAAATGATACCTGAACAAAAATCCATTTCGCTGTAATATTTATTGGCGTTAACCTTACATTCTTTCCACAGCACTTCCTAGGCCTAGCAGGAATGCCACGACGGTATTCTGATTACCCAGACGCCTATGCCCTGTGAAATACAGTCTCATCTATTGGTTCCCTCGTATCGTTAGTAGCAGTCATTATATTCCTGTTTATTTTATGAGAGGCCTTCGCCGCTAAGCGAGAGGTATCTTCAGTGGAACTAACCATGACAAATGTAGAATGACTACACGGCTGCCCTCCCCCCTACCACACATTTGAGGAACCAGCATTTGTCCAAGTTCAATCAAACTAA---ATGGCAAGCCTACGAAAAACTCATCCGTTAATAAAAATTGCTAACGACGCCCTAGTCGACCTTCCAACACCATCTAACATTTCAGCAATGTGAAACTTCGGATCCCTTCTGGGATTATGTCTAATTACTCAAATCCTCACGGGGTTATTCCTAGCCATGCACTACACCTCTGACATCTCAACCGCATTCTCCTCCGTAACACACATCTGTCGAGATGTTAACTATGGCTGACTTATCCGAAATATACATGCCAACGGCGCATCATTCTTCTTCATCTGCATCTATATGCATATTGCCCGAGGCCTTTACTACGGGTCCTACCTTTATAAAGAGACCTGAAATATTGGGGTCGTTCTTCTCCTTTTAGTGATAATAACAGCTTTCGTAGGCTACGTCCTTCCGTGAGGCCAAATATCTTTTTGAGGCGCCACAGTAATTACAAACCTACTCTCAGCAGTCCCCTACATGGGGGACGCCCTCGTGCAATGAATCTGAGGCGGATTTTCGGTAGATAACGCAACCTTGACACGATTCTTTGCCTTCCACTTCCTATTTCCATTCGTAATCGCTGGCGCAACTATTCTGCATCTACTATTCCTCCACGAAACGGGATCTAACAACCCCGCCGGCCTAAATTCCGACGCAGATAAAATTTCCTTTCATCCCTACTTCTCCTACAAGGACCTCCTAGGCTTTGTATTAATACTGCTAGCCCTTACAACTCTAACACTATTCTCCCCAACCCTCCTCGGCGACCCAGAAAACTTCACCCCAGCAAACCCCTTGGTCACCCCACCACATATCCAGCCCGAATGATACTTCTTGTTTGCCTACGCTATTCTACGATCAATTCCAAACAAATTAGGGGGAGTACTAGCCCTACTATTCAGCATCTTAGTGTTGCTAGTAGTACCCATCTTACACACCTCTAAGCAGCGAGGACTAACCTTCCGCCCAATCACCCAATTCTTATTCTGAACATTGGTAGCAGACATGATCATCTTAACATGAATTGGAGGCATACCCGTAGAGCACCCGTATATTATTATCGGACAAATCGCCTCCGTCCTATACTTCGCATTATTCCTCCTACTCGCCCCACTCGCAGGCTGAGCAGAAAATAAAGCCCTAAAATGAGCTTATGAACCCTTATGTATTGACTACGCTGTTATCCAGCCTCGGCCTAGGCACCACCCTAACCTTTGCTAGCTCCCACTGACTACTAGCATGAATGGGGCTTGAAATTAATACTCTCGCAATCGTCCCCTTAATAGCACAGCATCACCACCCCCGAGCAGTGGAAGCTACCACTAAGTATTTTCTCACTCAGGCCACTGCTGCTGCAGTAATTCTGTTTGCGAGCACAACTAATGCCTGAATTACGGGCACCTGGGACATAACCAACATATTGGACCCCATCGCCAGCGCGATGGTTATTACTGCCTTAGCACTCAAGATTGGGCTCGCCCCAATACACTTCTGGATGCCAGAGGTCCTGCAGGGGTTGGACTTCTCTACGGGACTAATCTTATCTACCTGGCAGAAGCTAGCCCCTCTTGCCCTCATTATACAAACGGCCCAAGCGTTTAATCCCCTACTGCTCACAACCTTAGCACTCACCTCAACACTTATTGGCGGATGAGGCGGATTAAATCAAACCCAACTACGAAAAATCCTGGCCTACTCCTCAATCGCACATATGGGTTGAATAATTGTTGTCCTTCAGTATGCCCCCCAACTGACTCTCCTCGCACTATTCGTGTACATCTTGATAACATCCGCCGCATTCTTAACACTCAAACTTTCAGCCACTACCAAGGTTAGTACTCTAGCAATCACCTGATCGAAGAGCCCCATTCTGACGGCAACAGCTGCCCTCCTACTACTATCTCTTGGCGGATTACCCCCACTTACTGGCTTTATACCAAAGTGATTGATCCTACAAGAACTCGCAAAGCAGGGACTCCCCTTGGTTGCCACAGTAATAGCCCTTGCCGCCCTCATTAGCCTATACTTCTATCTCCGACTTTGCTACGCGATAACACTCACCATTTCTCCTAACACTATTATATCCACCACCCCTTGACGAACCCAGACCACTCAGGCCTCCGCCCCCCTCGTCATTTCCACTGTAATGGCCCTTGGTCTCCTCCCCCTAACCCCAGCCATCCTGGTATTAACCACCT----------CAAAGGCATGGTCCCGACCTTATCCTCAGCTTTAGCCCAACTTACACATGCAAGTCTCCGCAATCCCGTGAGTATGCCCTTAATCCCC-CACCCGGGGACGAGGAGCAGGCATCAGGCAC-AAACCTTT---AGCCCAAGACGCCAAGCCCAGCCACACCCCCAAGGGAATTCAGCAGTGATAGATATTGAGCCATAAGTGAAAACTTGACTCAGTTAGTGCTAA-G-AGGGCCGGTAAAACTCGTGCCAGCCACCGCGGTTAAACGAGAGGCCCTAGTTGACGACACAACGGCGTAAAGGGTGGTTAAGGATAGAGAAATAATAAAGTCGAATGGCCCTTTGGCTGTCATACGCTTCTAGGAGTCCGAAGCCCAG-TATACGAAAGTAGCTTTAGAAAA-GCCCACCTGACCCCACGAAAGCTGAGAAACAAACTGGGATTAGATACCCCACTATGCTCAGCCGTAAACCCAGACATCCAACTACAA-TTAGACGTCCGCCCGGGTACTACGAGCATTAGCTTGAAACCCAAAGGACCTGACGGTGCCTCAGACCCCCCTAGAGGAGCCTGTTCTAGAACCGATAACCCCCGTTAAACCTCACCACTTCTAG-CCACCCCAGCCTATATACCGCCGTCGTCAGCTTACCCTGTGAAGGTAATAAAAGTAAGCAAAATGGGCACAACCCAGAACGTCAGGTCGAGGTGTAGCGTATGAAGTGGGAAGAAATGGGCTACATTTTCTATCACAGAACACTACGGATCATGCAACATGAAA-TAGTGCTTGAAGGAGGATTTAGTAGTAAAAAGGAAGCAGAGTGTCCTTTTGAACCCGGCTCTGAGGCGCGTACACACCGCCCGTCACTCTCCCCTGTCA-AAATGCTGTAAAGTTACCTAACACCAGAGCTCCGACAAGGGGAGGCAAGTCGTAACATGGTAAGTGTACCGGAAGGTGCACTTGGATAAATT--GCTAACCAACTAGCTTAATTATTAATAT-AATCTAACACTATTTATAACA-AGAC-AACACCCCACCCTAAAAACTAAAACATTTTTTTACCTAAGTATGGGAGACAGAAAAGGTTCAACC-CAAAGCAATAGAGAAAGTACCGCAAGGGAAAGATGAAAGAGAAATGAAACAACCCATATAAGCACTAAGAAACAAAGACTAGACCTTGTACCTTTCGCATCATGATTTAGCCAGTACCCTCAAGCGAAGAGATCTTTAGTTTGACACCCCGAAACCAGGTGAGCTACCCCGAGACAGCCTATGTTAATTTAGGGCTAACCCGTCTCTGTGGCAAAAGAGTGGGAAGAGCTCCGGGTAGAAGTGACAGACCTACCGAACCTGGTGATAGCTGGTTGCCTAAGAAATGAATAGAAGTTCAGCCCCACA-CG-CCCCCAATCAA-AGGA-------CATATTAT-TAAGATAT------AGGAGAAATGTGGGAGTTAGTTAAAGGGGGTACAGCCCCTTTAACAAAGGACACAACCTT-AACAGGAGGATAAAGATCATAATACATAAGATATACTGTTCTAGTGGGCCTGAAAGCAGCCACCTAAGCAGAAAGCGTTAAAGCTCGGACAGAACGAAGTTTATTATACCGATAT-AAAATCTTACTCCCCTAAATCTATTAGGCCTATCCATGCCCACATGGAAGAGACTATGCTAAAATGAGTAACAAGAAG-AACTGATCTTCTCCCGCCACAAGTGTAAGCCAGGCCGGACTAACCACTGGAATTTAACGAACCCAACCCAAGAGGGCACTGTGAACTTTA-C-AAAACCCAAGAAGAGCTCACAACTG-AACCATCGTTAACCCTACACTGGAGTGCCA---TATACGGGAAAGACTAAAAGA-AGGGGAAGGAACTCGGCAAGCACAAGCCTCGCCTGTTTACCAAAAACATCGCCTCCTGCAGC---AATAAGTATAGGAGGTCCAGCCTGCCCAGTGACTACGGGTTTAACGGCCGCGGTATATTGACCGTGCAAAGGTAGCGCAATCACTTGTCTTTTAAATAGAGACCTGTATGAATGGCTAGACGAGGGCTTAACTGTCTCCCCCTTCCAGTCAGTGAAATTGATCTATCCGTGCAGAAGCGGGTATAATAATACAAGACGAGAAGACCCTTTGGAGCTTAAGGTACAAGCT-TCAG-CCACGTCAAACAACTCCATGAC-AAGCATAAACTTAGTGGA-TAT-GAACCTTTACCTTCGGTTGGGGCGACCACGGAGGATAAA-AGAGCCTCCGAGTGGACTGGGCC-AAGACCCCTGAAGCCGAAAGAGACATCTTAAAGCCGCAGAACATCTGACCAATTATGATCCGGCCGCAGAGACCGATCAACGAACCAAGTTACCCTAGGGATAACAGCGCAATCCTCTCCCAGAGCCCATATCGACGAGGGGGTTTACGACCTCGTTGTTGGATCAGGACATCCTGATGGTGCAGCCGCTATTAAGGGTTCGTTTGTTCAACGATTAA-AGTCCTACGTGATCTGAGTTCAGACCGGAGTAATCCAGGTCAGTTTCTATCTGTAACGCTG-CTTTTCCTAGTACGAAAGGACCGGAAAAGGGGGGCCTCCGCTTAAAGCACGCCCCACCCCTAATTCATGAAGACAAATAAATTAAAT-AAGGGAGGGCCTAAG-CCCTGCCGCCCAAGATAAGGGCAT
Erimystax_dissimilis GTGGCAATTACACGCTGATTCTTTTCTACAAACCACAAAGACATTGGTACCCTTTATCTTGTATTTGGTGCCTGAGCCGGGATGGTGGGAACCGCTTTAAGCCTCCTTATTCGGGCTGAATTAAGCCAACCCGGATCACTCTTAGGTGATGACCAAATTTATAATGTTATCGTTACCGCCCACGCCTTCGTAATAATTTTCTTTATAGTAATGCCAATTCTCATTGGTGGATTCGGAAACTGGCTTGTACCCCTAATAATTGGTGCACCAGACATGGCATTCCCACGAATAAATAATATAAGCTTCTGACTTCTACCCCCATCATTCCTGCTATTGTTGGCTTCTTCTGGCGTTGAGGCCGGCGCTGGGACAGGGTGAACTGTGTATCCACCACTCGCAGGCAATCTTGCTCACGCAGGGGCATCAGTAGACCTCACAATCTTCTCTCTCCACCTAGCAGGTGTATCGTCAATTTTAGGGGCAGTCAACTTTATCACTACAATTATTAACATGAAACCCCCAGCCATCTCCCAATATCAAACGCCTCTCTTTGTGTGAGCTGTACTTGTAACTGCCGTACTCCTACTACTATCACTACCTGTCCTGGCTGCCGGAATTACAATACTTCTCACAGACCGAAATCTTAATACCACATTCTTCGACCCTGCGGGAGGGGGGGACCCAATCCTATATCAACATCTATTCTGATTCTTTGGTCACCCAGAGGTTTATATTCTTATTTTACCAGGCTTCGGCATCATTTCACATGTTGTAGCCTACTATGCAGGCAAAAAAGAACCATTCGGTTATATAGGAATAGTTTGAGCTATGATGGCTATTGGCCTCCTTGGGTTCATCGTCTGAGCTCATCACATATTCACTGTCGGAATAGACGTAGACACCCGTGCCTACTTT---------------------------------------------------------------------------------------ACATCCGCAACAATAATTATTGCCATTCCAACCGGTGTAAAAGTGTTTAGCTGACTTGCAACACTCCACGGGGGTTCTATTAAATGAGAAACTCCTATATTATGAGCCTTAGGGTTTATTTTCCTCTTCACAGTGGGTGGACTAACAGGAATTGTCCTTGCTAATTCATCACTTGATATTGTCCTTCATGACACATACTATGTAGTTGCCCACTTCCATTATGTATTATCAATAGGAGCTGTATTTGCTATTATAGCAGCCTTCGTTCACTGATTCCCATTATTTTCAGGATACACCTTAAATGACACTTGAACGAAAATCCATTTTGCTGTAATATTTATCGGCGTTAACCTTACATTCTTTCCACAACATTTCCTAGGCTTGGCAGGAATACCGCGACGATACTCTGATTACCCAGACGCCTATGCCCTATGAAATACAGTATCATCTATTGGCTCACTAATCTCATTAGTAGCAGTGATTATATTCCTATTTATCCTCTGAGAAGCCTTCGCCGCCAAGCGAGAAGTATCCTCAGTAGAACTAACTACAACAAATGTAGAATGACTCCACGGCTGCCCTCCCCCATATCACACGTTTGAGGAACCAGCATTTGTCCAAGTTCAATCAAACTAA---ATGGCAAGCCTACGAAAAACCCACCCACTAATAAAAATCGCTAATGATGCACTAGTTGACCTCCCAACTCCCTCTAATATTTCCGCACTATGGAACTTCGGGTCCCTTCTAGGACTATGCTTAATTACTCAAATCCTAACAGGACTATTCCTAGCCATGCATTACACCTCTGATATCTCAACCGCATTTTCATCAGTAACACACATCTGTCGAGACGTTAATTATGGTTGACTCATCCGAAATATACATGCCAACGGAGCATCATTCTTCTTCATCTGTATTTATATACATATTGCCCGTGGCCTATACTACGGGTCATACCTTTATAAAGAAACCTGAAACATTGGGGTCGTCCTACTTCTTCTGGTCATAATGACAGCCTTCGTGGGCTATGTACTCCCATGAGGACAAATATCTTTTTGAGGTGCCACTGTCATTACAAATCTATTATCAGCAGTCCCTTATATAGGCGACGCCCTTGTCCAATGAATTTGGGGTGGATTTTCGGTAGATAACGCAACGCTAACACGATTCTTCGCTTTCCACTTCCTGTTTCCGTTCGTTATCGCCGGTGCAACCATTCTACACCTACTATTCTTACACGAAACGGGATCAAATAACCCTGCCGGGCTAAACTCCGACGCAGATAAGATCTCTTTCCACCCGTACTTCTCATACAAAGATCTCCTTGGCTTCGTACTAATACTATTAGCCCTTACAGCCCTAACCCTATTCTCCCCAACCCTGCTCGGCGACCCAGAGAATTTCACCCCAGCAAATCCCTTAGTTACCCCACCACACATTCAACCCGAATGATACTTCTTATTTGCCTACGCCATCCTACGATCTATTCCAAATAAACTAGGAGGGGTCCTAGCACTATTATTCAGCATTCTAGTACTATTGGTCGTACCCATCTTACATACCTCAAAACAACGAGGACTAACCTTCCGCCCAGTCACCCAATTCCTATTCTGAACCTTAGTGGCAGATATAATTATTCTGACATGAATTGGAGGCATACCCGTAGAGCACCCATACATTATTATCGGCCAAATCGCGTCCGTCCTATATTTCGCGCTCTTCCTCGTTCTCGCCCCGCTCGCAGGATGAATGGAAAATAAAGCACTGAAATGAGCTTATGAACCCTTACGTATTAACAACATTATTGTCCAGCCTTGGCTTAGGAACCACCCTAACCTTTGCCAGCTCCCACTGACTATTAGCCTGGATAGGATTAGAAATCAACACCCTAGCAATCATCCCTTTAATAGCGCAGCACCACCACCCCCGCGCGGTAGAAGCAACCACAAAGTATTTTCTTACTCAGGCCACTGCAGCAGCCATAATCCTGTTCGCAAGCACAACAAATGCCTGAATAACAGGAGCGTGAGACATAAATAACATATCAAACCCCATTGCCAGCGCAATAGTCATGGCCGCCCTAGCACTTAAGATTGGATTAGCACCAATACACTTCTGAATGCCTGAGGTATTACAAGGACTAGACCTCCCCACGGGCCTAATTTTATCCACTTGACAAAAACTTGCCCCCCTCGCCCTTATTATTCAAACAGCCCAAGCTATTGACCCCCTACTCCTTACCACACTGGGACTCACCTCTACCCTCGTGGGCGGATGGGGCGGATTAAACCAAACCCAACTACGAAAGATCTTGGCCTACTCCTCAATTGCACACATGGGCTGAATGATTATTGTACTTCAATATGCCCCCCAACTTACCCTTCTTGCACTATTAACATATATCTTTATAACATCTGCAGCATTCCTCACCCTAAAGGTTTCATCCGCCACAAAGATTGGCACTCTCGCAACCGTCTGATCGAAAAGCCCTATCTTAACGGCAACCACTGCCCTTGTATTATTATCACTTGGGGGCCTACCCCCACTCACTGGATTTATACCAAAGTGATTAATTCTACAAGAGCTAGCAAAACAAGACCTCCCCCTTGTTGCCACAGTAATGGCTATTGCCGCCCTACTTAGCCTGTACTTTTATTTGCGCCTTTGCTACGCAATAACACTTACCATCTCCCCCAACACTACTGCCTCTACCACCCCCTGACGAATTCAAACATCCCAACCCTCTCTTCCCCTAGCCTTGTTCACCGTAATAGCCCTGGGCCTTCTACCCGTAACACCAACTATTATAATACTAGTCACCT----------TAAAGGCATGGTCCTGACCTTATTATCAGCTCTAACCCAACTTACACATGCAAGTCTCCGCAACCCCGTGAGTACGCCCTCAATCCCC-CGCCCGGGGACGAGGAGCAGGCATCAGGCAC-AAACCTTT---AGCCCAAGACGCCTGGCCTAGCCACACCCCCAAGGGAATTCAGCAGTGATAAATATTAAGCCATAAGTGAAAACTTGACTCAGTCAGGGTTAATGTAGGGCCGGTAAAACTCGTGCCAGCCACCGCGGTTAAACGAGAGGCCCCAGTTGATAATACAACGGCGTAAGGAGTGGTTAAGGACAGTAAAATAATAAAGTCGAATGGCCCCTTGGCTGTCATACGCTTCTAGGAGTCCGAAGCCCAA-TATACGAAAGTAACTTTAGGAAA-GCCCACCTGACCCCACGAAAGCTGAGAAACAAACTGGGATTAGATACCCCACTATGCTCAGCCATAAACCTAGACGTCCAACTACAA-TTAGGCGTCCGCCCGGGTACTACGAGCATTAGCTTAAAACCCAAGGGACCTGACGGTGCCTCAGACCCCCCTAGAGGAGCCTGTTCTAGAACCGATAACCCCCGTTAAACCTCACCACTTCTAG-CCACCCCAGCCTATATACCGCCGTCGTCAGCTTACCCTGTGAAGGCAATAAAAGTAAGCAAAATGGGCACAACCCAGAACGTCAGGTCGAGGTGTAGCGTACGAAGCGGGAAGAAATGGGCTACATTTTCTATTATAGAACACTACGGAC-ATGCAACATGAAA-TAGTGCTTGAAGGAGGATTTAGTAGTAAAAAGGAAGCAGAGTGTCCTTTTGAACCCGGCTCTGAGACGCGTACACACCGCCCGTCACTCTCCCCTGTCA-AAATGCAATAACGCTACCTAACACCAGAGCGATGACAAGGGGAGGCAAGTCGTAACATGGTAAGTGTACCGGAAGGTGCACTTGGATTAAATT-GCCAACCAGCTAGCTTAATCACTTAAAT-AATTTAACAATATTCATAACA-ATAC-AAGACCTAACAACACAAACTAAACCATTTTTTTACCTGAGTATGGGAGACAGAAAAGGTTC-AAC-CAAAGCAATAGAGAAAGTACCGCAAGGGAAAGCTGAAAGAGAGATGAAATAGCCCATATAAGCACCGAAAAACAAAGACTAAACCTTGTACCTTTTGCATCATGATTTAGCCAGTACCCTCGAGCAAAGAGACCTTTAGTTTGATACCCCGAAACCAGGTGAGCTACCCCGAGACAGCCTATA-TAATTTAGGGCTAACCCGTCTCTGTGGCAAAAGAGTGGGAAGAGCTCCGGGTAGAAGTGACAGACCTACCGAACCTGGTGATAGCTGGTTGCCTAAGAAATGGATAGAAGTTCAGCCTCGCA-CG-CCCCAAATCAA-GGAA-------CATATCAC-CAAGATA----CATGAGAAAAGTACGAGAGTTAGTTGAAGGGGGTACAGCCCCTTTAACAAAGGATACAACCTT-TACAGGAGGATAAAGATCATAATATATAAAACACACTGTTCTAGTGGGCCTGAAAGCAGCCACCTAAGCAGAAAGCGTTAAAGCTCAGACAGAAGGAAATTTATTATACCGATAA-AAAATCTTACTCCCCTAATTATATTAGGCCGACCCATGCCTACATGGAAGAGATTATGCTAAAATGAGTAACAAGAAG-ACCCAATCTTCTCCCGCCACAAGTGTAAACCAGATCGGACCAACCACTGGAATTTAACGAGCCCAACCCAAGAGGGCAGTGTGAATAATA-A-AAACCTCAAGAAAACCTCACAACCA-AGC-ATCGTTAACCCCACACTGGAGTGCCA--TTTTAAGGGAAAGACTAAAAGA-AGGGGAAGGAACTCGGCAAACACAAGCCTCGCCTGTTTACCAAAAACATCGCCTCCTGCAACTAGACTGAGTATAGGAGGTCCAGCCTGCCCAGTGACTACGGGTTCAACGGCCGCGGTATTTTGACCGTGCAAAGGTAGCGCAATCACTTGTCTCTTAAATAGAGACCTGTATGAATGGCTAGACGAGGGCTTAACTGTCTCCCCCTTCCAGTCAGTGAAATTGATCTATCCGTGCAGAAGCGGGTATAATACTACAAGACGAGAAGACCCTTTGGAGCTTAAGGTACAAAAT-TTAG-CCACGTTAAACAACTCAATAAA-AAGCAAGAACTTAGTGGC-CAT-GAAATTTTACCTTCGGTTGGGGCGACCACGGAGGAAAAA-CAAGCCTCCGAGTGGATTGGGCC-AAAACCCCTAAAGCCAAGAGAAACATCTTTAAGCCGCAGAACATCTGACCAATAATGATCCGACTAG-AGAGCCGATCAACGAACCAAGTTACCCTAGGGATAACAGCGCAATCCTCTCCCAGAGCCCATATCGACGAGGGGGTTTACGACCTCGATGTTGGATCAGGACATCCTAATGGTGCAGCCGCTATTAAGGGTTCGTTTGTTCAACGATTAA-AGTCCTACGTGATCTGAGTTCAGACCGGAGCAATCCAGGTCAGTTTCTATCTGTAACGCTA-CTTTTTCCAGTACGAAAGGATCGAAAAAGAGGGGCCTATGCTTAAAGCATGCCCCACCCCTAATTAATGAAAACAAATAAACTAAGTAAAGGAAGGGCCAAAACCCCTACCGCCCAAGATAAGGGCAT
Exoglossum_maxillingua GTGGCAATTACACGCTGATTCTTTTCTACAAACCACAAAGACATTGGTACCCTTTATCTTGTATTTGGTGCCTGAGCCGGGATGGTGGGAACCGCTTTAAGCCTCCTTATTCGGGCTGAATTAAGCCAACCCGGATCACTCTTAGGTGATGACCAAATTTATAATGTTATCGTTACCGCCCACGCCTTCGTAATAATTTTCTTTATAGTAATGCCAATTCTCATTGGTGGATTCGGAAACTGGCTTGTACCCCTAATAATTGGTGCACCAGACATGGCATTCCCACGAATAAATAATATAAGCTTCTGACTTCTACCCCCATCATTCCTGCTATTGTTGGCTTCTTCTGGCGTTGAGGCCGGCGCTGGGACAGGGTGAACTGTGTATCCACCACTCGCAGGCAATCTTGCTCACGCAGGGGCATCAGTAGACCTCACAATCTTCTCTCTCCACCTAGCAGGTGTATCGTCAATTTTAGGGGCAGTCAACTTTATCACTACAATTATTAACATGAAACCCCCAGCCATCTCCCAATATCAAACGCCTCTCTTTGTGTGAGCTGTACTTGTAACTGCCGTACTCCTACTACTATCACTACCTGTCCTGGCTGCCGGAATTACAATACTTCTCACAGACCGAAATCTTAATACCACATTCTTCGACCCTGCGGGAGGGGGGGACCCAATCCTATATCAACATCTATTCTGATTCTTTGGTCACCCAGAGGTTTATATTCTTATTTTACCAGGCTTCGGCATCATTTCACATGTTGTAGCCTACTATGCAGGCAAAAAAGAACCATTCGGTTATATAGGAATAGTTTGAGCTATGATGGCTATTGGCCTCCTTGGGTTCATCGTCTGAGCTCATCACATATTCACTGTCGGAATAGACGTAGACACCCGTGCCTACTTT---------------------------------------------------------------------------------------ACATCCGCAACAATAATTATTGCCATTCCAACCGGTGTAAAAGTGTTTAGCTGACTTGCAACACTCCACGGGGGTTCTATTAAATGAGAAACTCCTATATTATGAGCCTTAGGGTTTATTTTCCTCTTCACAGTGGGTGGACTAACAGGAATTGTCCTTGCTAATTCATCACTTGATATTGTCCTTCATGACACATACTATGTAGTTGCCCACTTCCATTATGTATTATCAATAGGAGCTGTATTTGCTATTATAGCAGCCTTCGTTCACTGATTCCCATTATTTTCAGGATACACCTTAAATGACACTTGAACGAAAATCCATTTTGCTGTAATATTTATCGGCGTTAACCTTACATTCTTTCCACAACATTTCCTAGGCTTGGCAGGAATACCGCGACGATACTCTGATTACCCAGACGCCTATGCCCTATGAAATACAGTATCATCTATTGGCTCACTAATCTCATTAGTAGCAGTGATTATATTCCTATTTATCCTCTGAGAAGCCTTCGCCGCCAAGCGAGAAGTATCCTCAGTAGAACTAACTACAACAAATGTAGAATGACTCCACGGCTGCCCTCCCCCATATCACACGTTTGAGGAACCAGCATTTGTCCAAGTTCAATCAAACTAA---ATGGCAAGCCTACGAAAAACCCACCCACTAATAAAAATCGCTAATGATGCACTAGTTGACCTCCCAACTCCCTCTAATATTTCCGCACTATGGAACTTCGGGTCCCTTCTAGGACTATGCTTAATTACTCAAATCCTAACAGGACTATTCCTAGCCATGCATTACACCTCTGATATCTCAACCGCATTTTCATCAGTAACACACATCTGTCGAGACGTTAATTATGGTTGACTCATCCGAAATATACATGCCAACGGAGCATCATTCTTCTTCATCTGTATTTATATACATATTGCCCGTGGCCTATACTACGGGTCATACCTTTATAAAGAAACCTGAAACATTGGGGTCGTCCTACTTCTTCTGGTCATAATGACAGCCTTCGTGGGCTATGTACTCCCATGAGGACAAATATCTTTTTGAGGTGCCACTGTCATTACAAATCTATTATCAGCAGTCCCTTATATAGGCGACGCCCTTGTCCAATGAATTTGGGGTGGATTTTCGGTAGATAACGCAACGCTAACACGATTCTTCGCTTTCCACTTCCTGTTTCCGTTCGTTATCGCCGGTGCAACCATTCTACACCTACTATTCTTACACGAAACGGGATCAAATAACCCTGCCGGGCTAAACTCCGACGCAGATAAGATCTCTTTCCACCCGTACTTCTCATACAAAGATCTCCTTGGCTTCGTACTAATACTATTAGCCCTTACAGCCCTAACCCTATTCTCCCCAACCCTGCTCGGCGACCCAGAGAATTTCACCCCAGCAAATCCCTTAGTTACCCCACCACACATTCAACCCGAATGATACTTCTTATTTGCCTACGCCATCCTACGATCTATTCCAAATAAACTAGGAGGGGTCCTAGCACTATTATTCAGCATTCTAGTACTATTGGTCGTACCCATCTTACATACCTCAAAACAACGAGGACTAACCTTCCGCCCAGTCACCCAATTCCTATTCTGAACCTTAGTGGCAGATATAATTATTCTGACATGAATTGGAGGCATACCCGTAGAGCACCCATACATTATTATCGGCCAAATCGCGTCCGTCCTATATTTCGCGCTCTTCCTCGTTCTCGCCCCGCTCGCAGGATGAATGGAAAATAAAGCACTGAAATGAGCTTATGAACCCTTACGTATTAACAACATTATTGTCCAGCCTTGGCTTAGGAACCACCCTAACCTTTGCCAGCTCCCACTGACTATTAGCCTGGATAGGATTAGAAATCAACACCCTAGCAATCATCCCTTTAATAGCGCAGCACCACCACCCCCGCGCGGTAGAAGCAACCACAAAGTATTTTCTTACTCAGGCCACTGCAGCAGCCATAATCCTGTTCGCAAGCACAACAAATGCCTGAATAACAGGAGCGTGAGACATAAATAACATATCAAACCCCATTGCCAGCGCAATAGTCATGGCCGCCCTAGCACTTAAGATTGGATTAGCACCAATACACTTCTGAATGCCTGAGGTATTACAAGGACTAGACCTCCCCACGGGCCTAATTTTATCCACTTGACAAAAACTTGCCCCCCTCGCCCTTATTATTCAAACAGCCCAAGCTATTGACCCCCTACTCCTTACCACACTGGGACTCACCTCTACCCTCGTGGGCGGATGGGGCGGATTAAACCAAACCCAACTACGAAAGATCTTGGCCTACTCCTCAATTGCACACATGGGCTGAATGATTATTGTACTTCAATATGCCCCCCAACTTACCCTTCTTGCACTATTAACATATATCTTTATAACATCTGCAGCATTCCTCACCCTAAAGGTTTCATCCGCCACAAAGATTGGCACTCTCGCAACCGTCTGATCGAAAAGCCCTATCTTAACGGCAACCACTGCCCTTGTATTATTATCACTTGGGGGCCTACCCCCACTCACTGGATTTATACCAAAGTGATTAATTCTACAAGAGCTAGCAAAACAAGACCTCCCCCTTGTTGCCACAGTAATGGCTATTGCCGCCCTACTTAGCCTGTACTTTTATTTGCGCCTTTGCTACGCAATAACACTTACCATCTCCCCCAACACTACTGCCTCTACCACCCCCTGACGAATTCAAACATCCCAACCCTCTCTTCCCCTAGCCTTGTTCACCGTAATAGCCCTGGGCCTTCTACCCGTAACACCAACTATTATAATACTAGTCACCT----------TAAAGGCATGGTCCTGACCTTATTATCAGCTCTAACCCAACTTACACATGCAAGTCTCCGCAACCCCGTGAGTACGCCCTCAATCCCC-CGCCCGGGGACGAGGAGCAGGCATCAGGCAC-AAACCTTT---AGCCCAAGACGCCTGGCCTAGCCACACCCCCAAGGGAATTCAGCAGTGATAAATATTAAGCCATAAGTGAAAACTTGACTCAGTCAGGGTTAATG-AGGGCCGGTAAAACTCGTGCCAGCCACCGCGGTTAAACGAGAGGCCCCAGTTGATAATACAACGGCGTAAGGAGTGGTTAAGGACAGTAAAATAATAAAGTCGAATGGCCCCTTGGCTGTCATACGCTTCTAGGAGTCCGAAGCCCAA-TATACGAAAGTAACTTTAGGAAA-GCCCACCTGACCCCACGAAAGCTGAGAAACAAACTGGGATTAGATACCCCACTATGCTCAGCCATAAACCTAGACGTCCAACTACAA-TTAGGCGTCCGCCCGGGTACTACGAGCATTAGCTTAAAACCCAAGGGACCTGACGGTGCCTCAGACCCCCCTAGAGGAGCCTGTTCTAGAACCGATAACCCCCGTTAAACCTCACCACTTCTAG-CCACCCCAGCCTATATACCGCCGTCGTCAGCTTACCCTGTGAAGGCAATAAAAGTAAGCAAAATGGGCACAACCCAGAACGTCAGGTCGAGGTGTAGCGTACGAAGCGGGAAGAAATGGGCTACATTTTCTATTATAGAACACTACGGAC-ATGCAACATGAAA-TAGTGCTTGAAGGAGGATTTAGTAGTAAAAAGGAAGCAGAGTGTCCTTTTGAACCCGGCTCTGAGACGCGTACACACCGCCCGTCACTCTCCCCTGTCA-AAATGCAATAACGCTACCTAACACCAGAGCGATGACAAGGGGAGGCAAGTCGTAACATGGTAAGTGTACCGGAAGGTGCACTTGGATTAAATT-GCCAACCAGCTAGCTTAATCACTTAAAT-AATTTAACAATATTCATAACA-ATAC-AAGACCTAACAACACAAACTAAACCATTTTTTTACCTGAGTATGGGAGACAGAAAAGGTTC-AAC-CAAAGCAATAGAGAAAGTACCGCAAGGGAAAGCTGAAAGAGAGATGAAATAGCCCATATAAGCACCGAAAAACAAAGACTAAACCTTGTACCTTTTGCATCATGATTTAGCCAGTACCCTCGAGCAAAGAGACCTTTAGTTTGATACCCCGAAACCAGGTGAGCTACCCCGAGACAGCCTATA-TAATTTAGGGCTAACCCGTCTCTGTGGCAAAAGAGTGGGAAGAGCTCCGGGTAGAAGTGACAGACCTACCGAACCTGGTGATAGCTGGTTGCCTAAGAAATGGATAGAAGTTCAGCCTCGCA-CG-CCCCAAATCAA-GGAA-------CATATCAC-CAAGATA----CATGAGAAAAGTACGAGAGTTAGTTGAAGGGGGTACAGCCCCTTTAACAAAGGATACAACCTT-TACAGGAGGATAAAGATCATAATATATAAGACACACTGTTCTAGTGGGCCTGAAAGCAGCCACCTAAGCAGAAAGCGTTAAAGCTCAGACAGAAGGAAATTTATTATACCGATAA-AAAATCTTACTCCCCTAATTATATTAGGCCGACCCATGCCTACATGGAAGAGATTATGCTAAAATGAGTAACAAGAAG-ACCCAATCTTCTCCCGCCACAAGTGTAAACCAGATCGGACCAACCACTGGAATTTAACGAGCCCAACCCAAGAGGGCAGTGTGAATAATA-A-AAACCTCAAGAAAACCTCACAACCA-AGC-ATCGTTAACCCCACACTGGAGTGCCA--TTTTAAGGGAAAGACTAAAAGA-AGGGGAAGGAACTCGGCAAACACAAGCCTCGCCTGTTTACCAAAAACATCGCCTCCTGCAACTAGACTGAGTATAGGAGGTCCAGCCTGCCCAGTGACTACGGGTTCAACGGCCGCGGTATTTTGACCGTGCAAAGGTAGCGCAATCACTTGTCTCTTAAATAGAGACCTGTATGAATGGCTAGACGAGGGCTTAACTGTCTCCCCCTTCCAGTCAGTGAAATTGATCTATCCGTGCAGAAGCGGGTATAATACTACAAGACGAGAAGACCCTTTGGAGCTTAAGGTACAAAAT-TTAG-CCACGTTAAACAACTCAATAAA-AAGCAAGAACTTAGTGGC-CAT-GAAATTTTACCTTCGGTTGGGGCGACCACGGAGGAAAAA-CAAGCCTCCGAGTGGATTGGGCC-AAAACCCCTAAAGCCAAGAGAAACATCTTTAAGCCGCAGAACATCTGACCAATAATGATCCGACTAG-AGAGCCGATCAACGAACCAAGTTACCCTAGGGATAACAGCGCAATCCTCTCCCAGAGCCCATATCGACGAGGGGGTTTACGACCTCGATGTTGGATCAGGACATCCTAATGGTGCAGCCGCTATTAAGGGTTCGTTTGTTCAACGATTAA-AGTCCTACGTGATCTGAGTTCAGACCGGAGCAATCCAGGTCAGTTTCTATCTGTAACGCTA-CTTTTTCCAGTACGAAAGGATCGAAAAAGAGGGGCCTATGCTTAAAGCATGCCCCACCCCTAATTAATGAAAACAAATAAACTAAGTAAAGGAAGGGCCAAAACCCCTACCGCCCAAGATAAGGGCAT
Gila_conspersa GTGGCAATTACACGCTGATTCTTTTCTACAAATCACAAAGACATTGGTACCCTCTATCTTGTATTCGGTGCCTGAGCAGGAATGGTGGGAACCGCTTTAAGCCTCCTAATTCGGGCCGAATTAAGCCAACCCGGATCACTCCTAGGCGATGACCAAATTTATAATGTTATCGTTACCGCCCATGCCTTCGTTATAATTTTCTTTATAGTAATGCCAATTCTTATCGGGGGATTCGGAAATTGACTCGTCCCTCTAATAATTGGCGCGCCTGATATAGCATTCCCGCGAATAAATAACATAAGTTTCTGGCTTCTTCCTCCATCGTTCCTCTTACTATTAGCCTCTTCTGGCGTTGAGGCCGGGGCTGGGACAGGGTGAACAGTATACCCCCCACTCGCAGGCAACCTAGCCCACGCAGGGGCATCAGTAGATCTGACAATCTTCTCACTACATCTGGCAGGTGTCTCATCAATTTTAGGGGCGGTAAACTTTATCACCACAATTATTAATATAAAACCCCCAGCCATTTCCCAGTACCAAACACCTCTCTTCGTATGGGCCGTACTTGTAACAGCCGTTCTTCTTCTCTTATCACTACCAGTGCTTGCTGCCGGAATTACAATGCTTCTTACCGATCGAAATCTAAACACCACATTCTTTGACCCGGCAGGGGGAGGAGACCCCATTTTATACCAACACCTATTCTGATTCTTTGGCCACCCAGAGGTTTATATTTTAATTTTACCCGGATTTGGTATTATTTCACATGTCGTAGCCTACTACGCCGGCAAAAAAGAACCATTTGGCTACATAGGAATGGTCTGAGCTATAATGGCTATTGGCCTTCTTGGATTTATCGTCTGAGCCCATCACATATTCACTGTTGGGATAGACGTAGACACCCGTGCCTACTTT---------------------------------------------------------------------------------------ACATCTGCAACAATAATTATTGCCATCCCCACCGGCGTGAAAGTATTTAGCTGACTCGCTACACTTCACGGTGGCTCTATTAAATGAGAAACCCCTATATTGTGAGCCCTAGGCTTTATTTTCCTTTTTACAGTGGGCGGACTAACAGGAATTGTTCTAGCTAATTCATCTCTTGATATTGTTCTTCATGATACTTACTACGTAGTTGCCCACTTCCATTACGTATTATCAATAGGCGCTGTATTTGCCATCATGGCAGCCTTCGTTCACTGATTCCCACTATTTTCAGGATATACCCTAAATGATACTTGAACAAAAATCCACTTCGGGGTAATATTTATTGGTGTCAACCTCACATTTTTCCCACAACACTTCCTAGGCCTAGCAGGAATGCCACGGCGATACTCTGACTATCCAGACGCCTATGCCCTATGAAATACAGTTTCATCTATTGGATCACTTATCTCCCTGGTGGCAGTAATTATGTTTCTGTTTATTTTATGAGAAGCCTTTGCCGCCAAACGAGAAGTGTCCTCAGTAGAGCTAACTATAACAAACGTAGAATGACTCCACGGTTGTCCCCCACCATATCACACATTTGAGGAGCCGGCATTTGTGCAAGTTCAATCAAACTAA---ATGGCAAGCCTACGAAAAACCCATCCCCTAATAAAAATCGCCAACGATGCACTGGTTGACCTCCCAACACCATCTAATATTTCAGTAATGTGGAACTTTGGATCCCTCCTGGGATTATGTTTAATTACCCAAATTCTGACAGGACTATTTTTAGCCATACACTATACCTCTGACATCTCGACCGCATTTTCATCAGTAACCCACATCTGCCGAGACGTTAACTATGGCTGACTTATCCGAAGCCTACATGCTAATGGAGCATCATTCTTCTTCATCTGTATTTATATACACATTGCCCGAGGCCTATACTACGGGTCATACCTTTATAAAGAGACCTGAAATATTGGTGTAGTCCTACTCCTTTTAGTTATAATAACTGCCTTCGTCGGCTATGTACTCCCATGGGGCCAAATATCATTTTGAGGCGCCACGGTAATTACAAACTTATTATCAGCAGTACCTTATATAGGGGACACCCTTGTTCAATGGATCTGAGGGGGTTTCTCGGTAGACAACGCAACACTGACACGATTCTTCGCCTTCCACTTCCTCCTGCCTTTTGTTATCGCCGGCGCAACCATCCTCCACTTACTATTTCTACACGAAACCGGATCAAACAACCCGGCCGGACTAAACTCTGATGCGGATAAAATCTCCTTCCACCCATACTTCTCATACAAAGACCTTCTTGGCTTCGTGCTAATACTATTAGCCCTTACATCTTTAGCATTATTTTCTCCCAACCTATTGGGTGACTCAGAAAACTTTATCCCGGCGAACCCCCTAGTCACTCCCCCGCATATCCAGCCTGAATGATATTTTCTGTTTGCCTATGCCATCCTACGATCTATTCCAAATAAACTAGGAGGGGTCCTCGCACTACTATTTAGTATTCTTGTGCTACTAGTCGTGCCTATTCTACATACCTCGAAGCAACGAGGACTAACCTTCCGCCCCATGACCCAATTTTTATTCTGAACCCTGGTGGCAGACATACTTATCTTGACATGAATTGGGGGTATACCCGTAGAACACCCATATATTATTATTGGCCAAGCCGCATCAATTCTGTACTTTGCACTTTTCCTCATTCTTGTCCCGCTAGCAGGATGAGTAGAAAATAAAGCACTGAAATGAGCTTATGAACCCTTACGTACTTATAACCCTATTATCCAGCCTAGGATTAGGAACCACCCTAACATTTGCTAGTTCCCACTGGCTACTAGCTTGAATGGGACTAGAAATTAATACTTTGGCAATTATCCCTCTGATGGCACAGCACCACCATCCCCGCGCGGTGGAAGCGGCCACAAAGTACTTTCTAACCCAAGCCACCGCAGCAGCTATGATTCTATTTGCAAGCATAACGAATGCCTGAATCACAGGTGGGTGGGACATAAGTGATATGTCAAATCCCATTGCCAGCACAATAATCATCGCCGCCCTGGCGCTCAAAATTGGGCTAGCACCTATGCACTTCTGGATACCTGAGGTTTTACAGGGGTTAGATCTTTTAACCGGGCTAATTTTGTCCACCTGACAAAAGCTTGCCCCGCTTGCTCTCATTATTCAAACAGCCCAAGCTATTGACCCCCTACTACTAACAGCCCTGGGCCTATTGTCCACACTAATCGGTGGCTGAGGGGGGCTAAACCAGACCCAGCTCCGGAAAATTTTAGCCTACTCCTCAATTGCACATATGGGCTGAATAATTATTGTTCTCCAATATGCCCCCCACCTCACCCTCCTTGCACTACTGACCTATATCTTTATAACGTCCGCGGCCTTCCTTACCCTAAAGATCTCCTCCGCCACAAAAGTTAACACCCTTGCAATTATTTGGTCAAAGAACCCTGTCTTAACAGCAACCACTGCCTTAGTGTTACTATCGTTGGGCGGCCTACCTCCTCTTACGGGATTTATACCAAAATGGCTTATTTTACAAGAGTTGACGAAACAGAGCCTTCCCCTTGCCGCTACTGTTATGGCTCTCGCAGCCCTCCTTAGCCTGTACTTCTACTTACGACTCTGTTATGCAATAACACTTACCCTTTCTCCTAACACTCTTAGTTCGGCCACCCCCTGACGACTTCGAACAACTCAAGCCTCTCTCCCACTGGCCCTAACTACTACGCTAGCACTGGGCCTTCTTCCCGTAACCCCAGCTATCGTAATGCTAGTCACCT----------TAAAGGCATGGTCCTGACCTTATTATCAGCTCTAACCCAACTTACACATGCAAGTCTCCGCAGTCCTGTGAGTACGCCCTTAATCCCC-TGCCCGGGGACGAGGAGCGGGCATCAGGCAC-AAATTTTT---AGCCCAAGACGCCTGGCCAAGCCACACCCCCAAGGGAATTCAGCAGTGATAAATATTAAGCCATGAGTGAAAACTTGACTCAGTCAGGGTTAA-G-AGGGCCGGTAAAACTCGTGCCAGCCACCGCGGTTAAACGAGAGGCCCTAGTTGATAGTACAACGGCGTAAAGGGTGGTTAAGGAAAGC-AAACAATAAAGCCAAATGGCCCTTTGGCTGTCATACGCTTCTAGGTGTCCGAAGCCCGA-TATACGAAAGTAGCTTTAGAAAA-GCCCACCTGACACCACGAAAGCTGAGAAACAAACTGGGATTAGATACCCCACTATGCTCAGCCATAAACCTAGATGTCCAACTACAATTTAGTCATCCGCCCGGGTACTACGAGCATCAGCTTGAAACCCAAAGGACCTGACGGTGCCTTAGACCCCCCTAGAGGAGCCTGTTCTAGAACCGATAACCCCCGTTAAACCTCACCGCTTCTAG-CCATCCCAGCCTATATACCGCCGTCGTCAGCTTACCCTGTGAAGGCAATAAAAGTAAGCAGAATGGGCACAACCCAGAACGTCAGGTCGAGGTGTAGCGTACGAAGCGGGAAGAAATGGGCTACATTTTCTATTATAGAACACTACGGAC-ATGCAACATGAAA-TAGTGCTTGAAGGAGGATTTAGTAGTAAAAAGGAAACAGCGTGTCCTTTTGAACCCGGCTCTGAGGCGCGTACACACCGCCCGTCACTCTCCCCTGTCG-AAATGCAATAGGGATACTTAACACCAAAGCGCTGACAAGGGGAGGCAAGTCGTAACATGGTAAGTGTACCGGAAGGTGCACTTGGATTAAATT-GCCAAACAGCTAGCTTAATTACTGATAT-AATTCAACAATATTCATAACA-AAAT-ATGGCCTAACACCATAAACTAAACCATTTTTTTACCTAAGTACGGGAGACGGAAAAGGTTCAACA-TAAAGCAATAGAGAAAGTACCGCAAGGGAAGGCTGAAAGAGAAATGAAACAACCCATATAAGCGCTAAGAAACAAAGACTAAACCTTGTACCTTTTGCATCATGATTTAGCCAGCACCCTCAAGCAAAGAGACCTTTAGTTTGAAACCCCGAAACCGGGTGAGCTACCCCGAGACAGCCTATG-TTATTTAGGGCTAACCCGTCTCTGTGGCAAAAGAGTGGGAAGAGCTCCGGGTAGAAGTGACAGACCTACCGAACCTGGTGATAGCTGGTTATCTGAGAAGTGGATAGAAGTTCAGCCTCATA-CG-CCCCAAATCGA-GACG-------TATATTAT-TAAGATAT---TAAGGGAAATATATGAGAGTTAGTTGAAAGGGGTACAGCCCTTTTAACAAAGGATACAACCTT-TATAGGAGAATAAAGATCATAATATGTAAAACATACTGTTTTAGTGGGCCTAAAAGCAGCCATCTAAATAGAAAGCGTTAAAGCTCAGACAGAAAGAAGTTTATTATACCGATAA-AAAATCTTATTTCCCTAATTGTATCAGATCAACCCATGCCAACATGGAAGAGATTATGCTAGAATGAGTAACAAGAAG-ACCTGCGCTTCTCCTTGCACAAGTGTAAACCAGATCGGACAAACCACTGGAACTTAACGAACCCAACCCAAGAGGGCAATGTGAACAACA-G-AAATATCAAGAAGAATTCACAATTAAACTAATCGTTAACCCCACACTGGAGTGCTATTTTATAAAGGAAAGACTAAAGGG-TGGGAAAGGAACTCGGCAAACACAAGCCTCGCCTGTTTACCAAAAACATCGCCTCCTGCAACTAAATTGAGTATAGGAGGTCCAGCCTGCCCAGTGACTACGGGTTCAACGGCCGCGGTATTTTGACCGTGCAAAGGTAGCGCAATCACTTGTCTCTTAAATAGAGACCTGTATGAATGGCTAGACGAGGGCTTAACTGTCTCCCCCACCAAGTCAGTGAAATTGATCTATCCGTGCAGAAGCGGGTGTGACCATACAAGACGAGAAGACCCTTTGGAGCTTAAGGTAC-AAAT-TTAT-CCACGTTAAACAACTCCATAAA-AAGTAAGAACTTAGTGGCAAAT-AAACTTTTACCTTCGGTTGGGGCGACCACGGAAGAAAAG-CAAGCCTCCGAGTGGACTGGGGC--GAACCCCTAAAGCCAATAGAAACATCTATAAGCCGCAGAATATCTGACCAAAAATGATCCGACCCCAGAGGTCGATCAACGGACCAAGTTACCCTAGGGATAACAGCGCAATCCCCTCCCAGAGTCCATATCGACGAGGGGGTTTACGACCTCGATGTTGGATCAGGACATCCTAATGGTGCAGCCGCTATTAAGGGTTCGTTTGTTCAACGATTAA-AGTCCTACGTGATCTGAGTTCAGACCGGAGTAATCCAGGTCAGTTTCTATCTGTAACGCTA-CTTTTCCTAGTACGAAAGGATTGGAAAAGAGGGGCCCATGCTTAAGGCACGCCCCGCCCCAAATTAATGAAAACAAATAAATTAAGTAAAGGGAGGGCCAAAACCCCTGCCGTTCAAGGTAAGAACAT
Gila_robusta GTGGCAATTACACGCTGATTCTTTTCTACAAACCACAAAGACATTGGTACCCTCTATCTTGTATTCGGTGCCTGAGCAGGAATGGTGGGAACCGCTTTAAGCCTCCTAATTCGGGCCGAATTAAGCCAACCCGGATCACTCTTAGGTGATGACCAAATTTATAATGTTATCGTTACCGCCCATGCCTTCGTTATAATTTTCTTTATAGTAATGCCAATTCTTATTGGGGGATTCGGAAACTGACTCGTCCCTCTAATAATTGGCGCACCTGACATAGCATTCCCACGAATAAATAACATAAGTTTCTGGCTTCTTCCTCCATCGTTCCTTCTACTATTAGCCTCTTCTGGCGTTGAGGCTGGGGCTGGGACAGGGTGAACGGTATACCCCCCACTCGCAGGCAACCTAGCTCACGCAGGGGCATCGGTAGATCTAACAATCTTCTCACTACATTTGGCAGGTGTCTCCTCAATTTTAGGGGCAGTAAACTTTATTACCACAATTATTAATATAAAACCCCCAGCCATTTCCCAATACCAAACACCCCTCTTCGTATGGGCCGTACTTGTAACAGCCGTTCTTCTTCTCTTATCACTACCAGTGCTGGCTGCCGGAATTACAATGCTTCTTACTGATCGAAATCTTAACACCACATTCTTTGACCCAGCAGGGGGAGGAGACCCTATTTTATATCAACACCTGTTCTGATTCTTTGGCCACCCAGAGGTTTATATTTTAATTTTACCCGGATTTGGTATTATTTCACATGTCGTAGCCTACTACGCCGGCAAAAAAGAACCATTTGGCTATATAGGAATGGTCTGAGCTATAATGGCTATTGGCCTTCTTGGGTTCATCGTCTGAGCCCATCATATGTTCACTGTTGGAATAGACGTAGACACCCGTGCCTACTTT---------------------------------------------------------------------------------------ACATCTGCAACAATAATTATTGCCATCCCTACCGGTGTAAAAGTATTTAGCTGGCTTGCTACACTTCACGGCGGTTCTATTAAATGAGAAACCCCTATATTATGAGCCCTAGGCTTTATTTTCCTTTTTACAGTGGGTGGACTAACAGGAATTGTTCTAGCTAATTCATCTCTTGACATTGTTCTTCATGATACTTACTACGTAGTTGCTCACTTCCACTACGTACTGTCAATAGGCGCTGTATTTGCCATCATGGCAGCCTTCGTTCACTGATTCCCGCTATTTTCAGGATATACCCTGAATGATACTTGAACAAAAATCCACTTCGGGGTAATATTTATTGGTGTTAACCTCACATTTTTCCCGCAACACTTCCTAGGCCTAGCAGGAATGCCACGGCGATACTCTGACTACCCAGACGCCTATGCCCTATGAAATACAGTCTCATCTATTGGATCACTTATCTCCCTGGTGGCAGTAATCATGTTTCTGTTTATCTTATGAGAAGCCTTTGCTGCCAAACGAGAAGTATCCTCAGTAGAACTAACTACAACAAACGTAGAATGACTCCACGGTTGTCCCCCACCATATCACACATTTGAGGAGCCGGCATTTGTGCAAGTTCAATCAAACTAA---ATGGCAAGCCTACGAAAAACCCATCCCCTAATAAAAATCGCCAACGATGCACTGGTTGACCTACCAACACCATCTAATATTTCAGTAATATGAAACTTTGGATCCCTTCTAGGATTATGTTTAATTACCCAAATTCTGACAGGGTTATTTTTAGCCATACACTACACCTCTGACATCTCAACCGCATTTTCATCAGTAACCCACATCTGCCGAGACGTTAACTATGGCTGACTTATCCGAAGTCTACATGCTAACGGAGCATCATTCTTCTTCATCTGTATTTACATACACATTGCCCGAGGCCTATACTACGGGTCATACCTTTACAAGGAGACCTGAAATATTGGTGTAGTCCTACTCCTTTTAGTTATAATAACCGCCTTCGTCGGCTATGTACTTCCATGGGGCCAAATATCATTTTGAGGTGCCACAGTAATTACAAACTTATTATCAGCAGTGCCTTACATAGGAGACACCCTTGTTCAATGAATCTGAGGGGGCTTCTCAGTAGATAACGCAACACTGACACGATTCTTCGCCTTCCACTTCCTCCTGCCTTTTGTTATCGCCGGCGCAACCATCCTACACTTACTATTTCTACACGAAACCGGATCAAACAACCCGGCCGGACTAAACTCTGATGCGGATAAAATTTCCTTCCACCCATACTTCTCATACAAAGACCTTCTTGGCTTCGTGCTAATACTATTAGCTCTCACATCTTTAGCATTATTTTCTCCTAACCTCTTGGGTGACTCAGAAAATTTTATCCCAGCGAACCCCCTAGTCACTCCCCCACATATCCAGCCTGAATGATATTTTTTATTTGCCTATGCTATCCTACGATCTATTCCAAACAAACTAGGAGGGGTCCTCGCACTATTATTTAGTATTCTCGTGCTACTAGTCGTGCCTATTCTACACACCTCAAAACAACGAGGACTAACCTTCCGGCCCATGACCCAATTTCTATTCTGAACCCTAGTGGCAGATATACTTATCTTGACATGAATTGGAGGCATACCCGTAGAGCATCCATATATTATTATTGGCCAAGCCGCATCAATTCTATACTTTGCACTTTTCCTTGTTCTTGTCCCGCTGGCAGGATGAATAGAAAATAAAGCACTGAAATGAGCTTATGAACCCTTACGTACTTATAACCCTATTGTCCAGCCTAGGATTAGGAACCACCCTAACATTTGCTAGTTCCCACTGGCTACTGGCTTGAATAGGACTAGAAATTAACACCTTGGCAATTATTCCCCTAATGGCACAGCACCACCACCCCCGCGCAGTGGAAGCGGCCACAAAATACTTTCTAACCCAGGCCACCGCAGCAGCTATAATTCTGTTTGCAAGCATAACAAATGCCTGAATCACAGGGGGGTGAGACATAAGTAATATATCGGATCCCATTGCCAGCACAATAGTCATCGCCGCCCTGGCACTCAAAATTGGACTAGCACCTATACACTTCTGAATACCTGAAGTTTTACAGGGGCTAGATCTTTTAACCGGACTAATTTTATCCACCTGACAAAAGCTTGCTCCACTTGCTCTCATTATTCAAACAGCCCAAGCTATCGACCCCCTACTGCTGACGGCCCTGGGCCTATTGTCCACACTAATCGGTGGTTGAGGAGGGCTAAACCAGACCCAGCTCCGGAAAATTTTAGCCTACTCCTCGATTGCACATATAGGCTGAATGATTATTGTTCTCCAATATGCCCCCCACCTCACCCTCCTTGCACTACTAACATATATCTTTATGACGTCCGCGGCCTTCCTTACCCTAAAAGTCTCCTCCGCCACAAAGGTTAGCACCCTTGCAATTACCTGATCGAAAAGCCCTGTCTTAACAGCAACCACTGCCTTAGTATTACTGTCATTGGGCGGTTTGCCTCCTCTTACAGGGTTTATGCCAAAATGACTTATTTTACAAGAGTTGGCAAAACAGAGCCTTCCCCTTGCCGCCACAGTTATGGCTCTCGCAGCCCTCCTCAGCCTGTACTTCTACTTACGACTCTGCTATGCGATGACACTCACCATTTCTCCTAACACTGTTAATTCAGCCACACCCTGACGGGTTCAAACAACTCAAGCCTCTCTCCCCGTGGCCCTAGCTACTACGCTAGCACTGGGCCTTCTTCCCATAACTCCAGCCATTGTAATGCTAGTCACCTAG--------TAAAGGCATGGTCCTGACCTTATTATCAGCTCTAACCCAACTTACACATGCAAGTCTCCGCAGTCCTGTGAGTACGCCCTTAATCCCC-TGCCCGGGGACGAGGAGCGGGCATCAGGCAC-AAATTTTT---AGCCCAAGACGCCTGGCCAAGCCACACCCCCAAGGGAATTCAGCAGTGATAAATATTAAGCCATGAGTGAAAACTTGACTCAGTCAGGGTTAATG-AGGGCCGGTAAAACTCGTGCCAGCCACCGCGGTTAAACGAGAGGCCCTAGTTGATAGTACAACGGCGTAAAGGGTGGTTAAGGAGAGC-ACGCAATAAAGCCAAATGGCCCTTTGGCTGTCATACGCTTCTAGGTGTCCGAAGCCCGA-TATACGAAAGTAGCTTTAGAAAA-GCCCACCTGACACCACGAAAGCTGAGAAACAAACTGGGATTAGATACCCCACTATGCTCAGCCATAAACCTAGATGTCCAACTACAA-TTAGCCATCCGCCCGGGTACTACGAGCATTAGCTTGAAACCCAAAGGACCTGACGGTGCCTTAGACCCCCCTAGAGGAGCCTGTTCTAGAACCGATAACCCTCGTTAAACCTCACCACTTCTAG-CCATCCCAGCCTATATACCGCCGTCGTCAGCTTACCCTGTGAAGGCAATAAAAGTAAGCAAAATGGGCACAACCCAGAACGTCAGGTCGAGGTGTAGCGTACGAAGCGGGAAGAAATGGGCTACATTTTCTATCATAGAACACTACGGAC-ATGCAACATGAAA-TAGTGCTTGAAGGAGGATTTAGTAGTAAAAAGGAAACAGAGTGTCCTTTTGAACCCGGCTCTGAGGCGCGTACACACCGCCCGTCACTCTCCCCTGTCA-AAATGCAATAAAGATACTTAACACCAAAGCGCTGACAAGGGGAGGCAAGTCGTAACATGGTAAGTGTACCGGAAGGTGCACTTGGATTAAATT-GCCAAACAGCTAGCTTAACTACTGATAT-AATTCGACAATATTCATAACA-AAAT-ATGGCCTAACACCATAAGCTAAACCATTTTTTTACCTAAGTACGGGAGACGGAAAAGGTTCAACC-TAGAGCAATAGAGAAAGTACCGCAAGGGAAAGCTGAAAGAGAAGTGAAACAACCCATATAAGCACTAAGAAACAAAGACTAAACCTTGTACCTTTTGCATCATGATTTAGCCAGCACCCTCAAGCAAAGAGACCTTTAGTTTGAAACCCCGAAACCAAGTGAGCTACCCCGAGACAGCCTATA-TTATTTAGGGCTAACCCGTCTCTGTGGCAAAAGAGTGGGAAGAGCTCCGGGTAGAAGTGACAGACCTACCGAACCTGGTGATAGCTGGTTGTCTGAGAAGTGGATAGAAGTTCAGCCTCATA-CA-CCCCAAATCAA-CATA-------TAAATTAT-TAAGATAT---TAAGGGAGATATATGAGAGTTAGTTGAAAGGGGTACAGCCCTTTTAACAAAGGATACAACCTT-TACAGGAGAATAAAGATCATAATACATAAGACATACTGTTTTAGTGGGCCTAAAAGCAGCCACCTAAGTAGAAAGCGTTAAAGCTCAAACAGAAAGAGGTTTATTATACCGATAA-AAGATCTTATTTCCCTAGTTATATCAGATCAACCCATGCCAACATGGAAGAGATTATGCTAGAATGAGTAACAAGAAG-ACCTGCACTTCTCCTTGCACAAGTGTAAACCAGATCGGACAAGCCACTGGAACTTAACGAACCCAACCCAAGAGGGTAATGTGAACAACA-A-AAATATCAGGAAGAATTCACAATTAAAATAATCGTTAACCCCACACTGGAGTGCTATTTTATAGAGGAAAGACTAAAGGG-TGGGAAAGGAACTCGGCAAACACAAGCCTCGCCTGTTTACCAAAAACATCGCCTCCTGCAACTAGATTGAGTATAGGAGGTCCAGCCTGCCCAGTGACTACGGGTTCAACGGCCGCGGTATTTTGACCGTGCAAAGGTAGCGCAATCACTTGTCTCTTAAATAGAGACCTGTATGAATGGCTAGACGAGGGCTTAACTGTCTCCCCCACCAAGTCAGTGAAATTGATCTATCCGTGCAGAAGCGGGTATGACTATACAAGACGAGAAGACCCTTTGGAGCTTAAGGTAC-AAGT-TTAC-CCACGTTAAACAACTCCATAAA-AAGTAAGAACTTAGTGGCAAATAAAATTTTTACCTTCGGTTGGGGCGACCGCGGAGGAAAAA-CAAGCCTCCGAGTGGACTGGGGT--AGACCCCTAAAGCCAATAGAAACATCTATAAGCCGCAGAATATCTGACCAAAAATGATCCGACCCCAGAGGTCGATCAACGAACCAAGTTACCCTAGGGATAACAGCGCAATCCCCTCCCAGAGTCCATATCGACGAGGGGGTTTACGACCTCGATGTTGGATCAGGACATCCTAATGGTGCAGCCGCTATTAAGGGTTCGTTTGTTCAACGATTAA-AGTCCTACGTGATCTGAGTTCAGACCGGAGTAATCCAGGTCAGTTTCTATCTGTAACGCTA-CTTTTCCTAGTACGAAAGGATTGGAAAAGAGGGGCCCATACTTAAGGCACGCCCCGCCCCAAATTAATGAAAACAAATAAATTAAGTAAAGGGAGGGCCAAAACCCCTGCCGTTCAAGATAAGGACA-
Hemitremia_flammea GTGGCAATTACACGCTGATTCTTTTCTACAAACCACAAAGACATTGGTACCCTTTATCTTGTATTTGGTGCCTGAGCCGGCATAGTGGGGACTGCTTTAAGCCTTCTTATTCGGGCCGAACTGAGCCAACCGGGATCACTTCTAGGTGATGATCAGATTTATAATGTTATCGTCACTGCCCACGCCTTCGTAATAATTTTCTTTATAGTAATACCAATTCTTATTGGGGGATTCGGAAACTGACTTGTACCTCTTATAATTGGTGCGCCGGACATAGCATTCCCACGAATAAACAATATAAGCTTTTGACTCCTCCCCCCATCATTCCTCTTGCTTTTAGCCTCTTCTGGTGTTGAAGCTGGAGCCGGAACTGGTTGAACAGTATACCCTCCGCTTGCAGGTAATCTTGCTCACGCTGGGGCGTCAGTAGACCTAACAATTTTCTCCCTCCATCTAGCAGGTGTATCATCAATTTTGGGGGCAGTTAACTTTATTACAACAATTATTAATATAAAACCTCCAGCCATTTCCCAGTATCAAACACCTCTTTTCGTATGAGCCGTGCTTGTAACAGCAGTGCTGCTTCTCCTATCACTGCCCGTCCTAGCCGCCGGTATTACAATACTTCTTACGGACCGAAATCTAAATACCACATTTTTCGACCCAGCTGGAGGGGGAGATCCAATTTTATATCAACACCTATTCTGATTCTTCGGCCACCCCGAAGTTTATATTCTTATCTTACCTGGCTTTGGCATTATTTCACATGTGGTAGCCTACTATTCTGGTAAAAAAGAACCATTTGGGTATATGGGAATAGTATGAGCCATAATAGCCATCGGTCTCCTTGGATTCATTGTCTGAGCCCACCACATGTTTACTGTTGGAATAGACGTAGACACTCGTGCTTACTTC---------------------------------------------------------------------------------------ACATCTGCAACAATAATTATTGCCATTCCAACAGGGGTAAAAGTGTTTAGCTGACTCGCCACATTACATGGAGGTTCTATTAAATGAGAGACGCCTATGTTATGAGCACTAGGCTTTATTTTCCTCTTTACGGTAGGAGGACTAACAGGAATTGTCTTAGCTAACTCATCACTTGATATCGTTCTGCATGATACATATTATGTAGTTGCTCACTTCCACTATGTACTCTCAATAGGAGCTGTATTTGCCATCATGGCAGCATTCGTTCACTGATTTCCATTATTTTCAGGATATACTCTAAATGACACCTGAACAAAAATTCACTTTGGGGTGATGTTCATTGGTGTAAATCTTACATTTTTCCCACAACACTTCCTAGGCTTAGCAGGAATACCACGACGATATTCTGATTACCCGGACGCCTACGCCCTTTGAAATACTGTGTCTTCTATCGGCTCACTCGTCTCATTAGTAGCAGTAATTATATTCCTGTTTATTCTTTGAGAAGCTTTTGCTGCCAAACGAGAAGTATCCTCAGTAGAATTAACTACAACAAATGTAGAATGACTTCACGGTTGCCCTCCACCTTATCACACATTTGAGGAACCAGCATTTGTACAAGTTCAATCAAACTAA---ATGGCAAGCCTACGAAAAACCCACCCACTAATTAAAATCGCTAATGACGCATTAGTCGACCTCCCTACACCCTCTAACATTTCCGCGCTCTGAAATTTTGGGTCCCTTCTTGGATTATGTTTAATTACTCAAATTTTAACAGGATTATTTTTGGCAATACATTACACCTCTGATATCTCAACCGCATTTTCATCCGTAGCCCATATCTGCCGGGACGTAAATTACGGCTGACTCATTCGAAACTTACACGCTAACGGGGCATCCTTCTTCTTCATCTGCGTTTATATACACATCGCCCGAGGACTTTATTACGGGTCCTATCTTTATAAAGAAACCTGAAACATTGGTGTAATCTTACTCCTATTAGTTATAATGACAGCCTTCGTGGGATATGTGCTTCCCTGAGGACAAATATCCTTTTGAGGCGCCACAGTAATCACAAATTTATTATCAGCAGTCCCTTATATAGGAGACATGCTTGTACAATGAATTTGAGGGGGCTTTTCTGTAGATAACGCAACCCTGACACGGTTCTTCGCATTCCATTTTCTACTCCCTTTCGTCATCGCCGGCGCGACCATCCTCCACTTACTGTTTTTACACGAAACAGGATCGAACAACCCGGCCGGCCTAAACTCTGATGCAGATAAAATCTCTTTCCATCCATACTTTTCATACAAAGACCTTCTTGGTTTCATTGTAATATTATTAGCCCTGACATCATTAGCTTTATTCTCCCCAAACTTACTAGGTGACCCAGACAATTTTACACCCGCAAACCCTTTAGTTACTCCCCCTCATATTCAGCCTGAGTGATACTTCTTATTTGCCTACGCCATTCTTCGATCTATTCCAAATAAGCTAGGCGGGGTCCTTGCACTACTATTTAGCATCCTAGTGCTAATGGTTGTACCTATTCTACATACCTCTAAACAACGAGGACTCACTTTCCGTCCTATGACCCAATTTCTATTTTGAACCCTGGTGGCAGATATACTTATTCTTACATGAATTGGTGGTATACCCGTAGAACACCCCTATGTCATAATTGGCCAAATCGCATCCGTCCTATACTTTGCCCTCTTTCTCATCCTTATTCCACTAACAGGATGGGTAGAGAACAAAGCATTGAAATGAGCCTATGAATCCTTATGTGTTAACAATCTTATTATCTAGTCTAGGCCTAGGGACCACCCTAACCTTTGCCAGCTCCCACTGATTGCTGGCTTGAATAGGACTAGAAATTAATACTCTAGCAATTATACCCCTAATAGCGCAGCACCACCATCCCCGTGCAGTAGAGGCAACCACAAAATACTTCCTCACCCAAGCCACAGCGGCTGCCATAATTCTCTTTGCAAGTACAACCAACGCTTGACTTACAGGACACTGGGACATAAATGATTTATCTAACCCTATTGCCAGCACAATAATTATAGCTGCCCTAGCACTTAAAATTGGATTAGCACCTATACACTTCTGAATACCTGAAGTCATGCAGGGATTAGATCTTTTAACAGGACTGATTTTATCTACCTGACAAAAACTAGCCCCACTTGCCCTTATTATTCAAGTCGCACAAGCCGTTGACCCCTTTATATTGACAATATTAGGCCTTACATCCGCATTAATTGGCGGCTGAGGCGGCTTAAACCAGACCCAGTTACGTAAAATTCTAGCCTATTCCTCAATTGCTCACATAGGCTGAATAGTTATTGTATTACAATATGCCCCCCACCTCACCCTTCTTGCCCTGCTGACCTATATTTTTATGACATCTGCAGCATTTATTACTCTAAAAATCTCATCTACTACGAAAATTAATACCCTTGCAATCAGCTGATCAAAAAGCCCTATCTTAACCACAACCACCGCTCTCGTAATGTTATCACTAGGGGGCCTTCCCCCCTTAACAGGATTTATACCAAAATGATTAATTTTACAAGAAATAACGGTACAAGGCCTCCCCCTTACTGCCACTGTAATAGCCTTTGCTGCCCTGCTTAGCCTCTACTTTTATCTCCGACTTTGCTACGCCATAACACTCACCATCTCCCCTAATACTATAACCTCAGCCGTCCCCTGACGAGTTCAAACGACTCAATCCTCACTCCCCTTGGCCCTCTTTACCACAATAGCATTGGGCCTCCTCCCTATAACTCCAGCTATTATTATGCTAATCACCT----------TAAAGGCATGGTCCCGACCTTATTATCAGCTTTAACCCGACTTACACATGCAAGTCTCCGCAGCCCTGTGAGTATGCCCTTAATCCCC-TGCCCGGGGACGAGGAGCGGGCATCAGGCAC-AAATTTTT---AGCCCAAGACGCCTAGCCTTGCCACACCCCCAAGGGAATTCAGCAGTGATAAATATTAAGCCATGAGTGAAAACTTGACTCAGTTAGGGTTAA-G-AGGGCCGGTAAAACTCGTGCCAGCCACCGCGGTTAGACGAGAGGCCCTAGTTGATA-TGTAACGGCGTAAAGGGTGGTTAAGGGATGC-AAACAATAAAGTCGAATGGCCCTTTGGCTGTCATACGCTTCTAGGTGCCTGAAGCCCAG-CATACGAAAGTCACTTTAAAATA-GCCCACCTGACCCCACGAAAGCTGAGAAACAAACTGGGATTAGATACCCCACTATGCTCAGTCATAAACTTAGACGTTCAACTACAA-TTAGACGTCCGCCCGGGTACTACGAGCATTAGCTTAAAACCCAAAGGACCTGACGGTGCCTTAGACCCCCCTAGAGGAGCCTGTTCTAGAACCGATAACCCTCGTTAAACCTCACCACTTTTAG-CCACCCCAGCCTATATACCGCCGTCGTCAGCTTACCCTGTGAAGGCAATAAAAGTAAGCAAAATGGGCATAGCCCAGAACGTCAGGTCGAGGTGTAGCGTACGAAGTGGGAAGAAATGGGCTACATTTTCTATTATAGAATACTACGGAT-GTGCAACATGAAA-TAGTGCTTAAAGGAGGATTTAGTAGTAAAAAGGAAGTAGCGTGTCCTTTTGAACCCGGCTCTGAGGCGCGTACACACCGCCCGTCACTCTCCCCTGTCA-AAATGCAATATTAATACCTAATACTAACGCGCTGACAAGGGGAGGCAAGTCGTAACATGGTAAGTGTACCGGAAGGTGCACTTGGATTAAATT-GCCAACCAGCTAGCTTAAATATTAATAT-AATACCACATTTTTCATAACA-AAAC-AAAACCTAACATTATAAATTAAACCATTTTTTTACCTGAGTATGGGAGACAGAAAAGGTTC-AGC-CAACGCAATAGAAAAAGTACCGCAAGGGAAAGCTGAAAGAGAAGTGAAACAATTCATATAAGCACTAAAAAACAAAGACTAAACCTTGTACCTTTTGCATCATGATTTAGCCAGCACCCTCAAGCAAAGAGACCTTTAGTTTGAAACCCCGAAACCAAGTGAGCTACCCCGAGACAGCCTATATTAACTTAGGGCTAACCCGTCTCTGTGGCAAAAGAGTGGGAAGAGCTCCGGGTAGAAGTGACAGACCTACCGAACTTGGTGATAGCTGGTTGCCTGAGAAATGGATAGAAGTTCAGCCTCGCA-CA-CCCCAAACCAA-TAAA-------TAAATTAT-TAAGATAT---TAAGGGAAATATGCGAGAGTTAGTTAAAAGGGGTACAGCCCTTTCAACAAAGGATACAACCTT-CTAAGGAGGATAAAGATCATATTATATAAAACATATTGCCCCAGTGGGCCTGAAAGCAGCCACCTAAACAGAAAGCGTTACAGCTCGGGCAAAAGGAAGTTTATTATACCGATAA-CAAATCTTACTCCCCTAAATGTATCAGGCCAACCCATGCCCACATGGACGAGATTATGCTAAAATGAGTAATAAGAAG-ACTTGTTCTTCTCCCTGCACAAGTGTAAACCAGATCGGACTAACCACTGGAACTTAACGAGCTCAACCCAAGAGAGTACTGTGAACAATA-A-AGAACTCAAGAAAAACTCACAGCTA-AATGATCGTTAACCCCACACTGGAGTGCTA--TTTTAAAGGAAAGACTAAAAGA-AGGGGAAGGAACTCGGCAAACACAAGCCTCGCCTGTTTACCAAAAACATCGCCTCTTGCAAT---TATAAGTATAAGAGGTCCAGCCTGCCCAGTGACTACGGGTTCAACGGCCGCGGTATTCTGACCGTGCAAAGGTAGCGCAATCACTTGTCTCTTAAATAGAGACCTGTATGAATGGCTAGACGAGGGCTTAACTGTCTCCCCCTTCCGGTCAGTGAAATTGATCTATCCGTGCAGAAGCGGGTATAAATATACAAGACGAGAAGACCCTTTGGAGCTTAAGGTACAAAAT-TCAA-CCACGTTAAACAACTCTTTAAA-AAGCAAGAACTTAGTGGCGTGT-GGACCTTTACCTTCGGTTGGGGCGACCATGGAGGAAAAA-TGAGCCTCCCAGTGGACTGGGCC-ACAAATCCTAGAGCCAAGAGAAACATCTCTAAGCCACAGAACATCTGACCAATAATGATCCGGCTT--AAGGCCGATCAACGAACCAAGTTACCCTAGGGATAACAGCGCAATCCTCTCCCAGAGCCCATATCTACGAGGGGGTTTACGACCTCGATGTTGGATCAGGACATCCTAATGGTGCAGCTGCTATTAAGGGTTCGTTTGTTCAACGATTAA-AGTCCTACGTGATCTGAGTTCAGACCGGAGTAATCCAGGTCAGTTTCTATCTGTAACGCTA-CTTTTCCTAGTACGAAAGGATCGGGAAAGAGGGGCCCATACTTGAAGCATGCCCCGCCCCTAATTAATGAAAACAAATAAATTGAATAAAGGGAGGGCCAAA--CCCTGCCACCCAAAATAAGGACAT
Hybognathus_nuchalis GTGGCAATTACACGCTGATTCTTCTCTACCAACCACAAAGACATTGGTACCCTTTATTTAGTATTTGGTGCCTGAGCCGGAATAGTGGGGACTGCTTTAAGTCTTCTTATTCGAGCTGAACTAAGTCAACCTGGCTCACTCCTGGGTGATGACCAAATCTATAACGTCATTGTTACTGCCCACGCCTTTGTAATAATTTTCTTTATAGTAATGCCAATTCTTATTGGAGGATTCGGAAACTGACTTGTACCCCTAATGATTGGGGCACCCGATATAGCATTCCCACGAATAAACAACATAAGTTTCTGACTTCTACCCCCATCATTCCTACTATTGCTAGCCTCTTCCGGTGTCGAAGCCGGGGCTGGAACAGGATGAACTGTTTACCCCCCACTTGCAGGTAATCTTGCCCATGCAGGCGCATCAGTAGACCTTACAATTTTCTCCCTCCATCTGGCAGGTGTATCATCAATTCTAGGGGCAGTTAATTTCATTACTACAATTATTAACATGAAACCTCCAGCAATCTCTCAATATCAAACACCTCTCTTTGTGTGAGCCGTACTTGTCACTGCCGTTCTTCTGCTCCTATCTCTACCCGTCCTAGCTGCTGGAATTACCATACTTCTCACTGACCGTAACTTAAATACCACATTCTTTGACCCAGCAGGGGGAGGAGATCCTATTCTGTATCAACACTTATTTTGATTCTTTGGCCACCCAGAAGTTTATATTCTTATTTTACCTGGCTTTGGAATCATTTCACACGTTGTAGCCTATTATGCAGGTAAAAAAGAACCATTTGGCTATATAGGAATAGTTTGAGCTATGATAGCCATCGGCCTCCTAGGATTCATTGTATGAGCCCATCACATGTTTACTGTTGGAATAGACGTAGACACCCGTGCCTACTTT---------------------------------------------------------------------------------------ACATCTGCCACAATAATTATTGCTATTCCAACCGGTGTTAAAGTATTTAGCTGACTTGCCACACTCCACGGAGGCTCAATCAAATGAGAAACTCCTATACTATGAGCTCTGGGCTTTATCTTCCTCTTTACAGTCGGGGGATTAACAGGAATTGTTCTTGCAAATTCATCACTTGATATTGTTCTTCACGATACATACTATGTCGTTGCCCACTTCCATTATGTACTATCAATAGGGGCTGTGTTTGCCATCATAGCAGCATTTGTTCACTGATTCCCACTATTCTCAGGGTACACTCTAAATGACACCTGAACAAAAATCCACTTTGCTGTAATGTTTATCGGTGTTAACCTCACATTTTTCCCACAACACTTCCTAGGTCTAGCAGGGATACCACGACGATACTCTGATTACCCAGATGCTTACGCTCTCTGAAATACAGTGTCATCTATCGGCTCACTCGTCTCATTAGTAGCGGTAATTATGTTCTTATTTATTTTATGAGAAGCCTTCGCCGCCAAACGAGAAGTATCCTCAGTAGAGCTAACTATAACAAATGTAGAGTGACTACACGGCTGCCCTCCCCCATACCACACATTCGAGGAACCAGCATTTGTCCAAGTTCAATCAAACTAA---ATGGCAAGCCTACGAAAAACCCATCCACTAATAAAAATCGCTAATGATGCACTAGTTGACCTTCCAACACCATCAAATATCTCAGCAATATGAAACTTCGGATCGCTGCTAGGATTATGCTTAATTACCCAAATCCTGACCGGATTATTTCTAGCGATACACTACACCTCTGATATCTCAACTGCATTCTCATCCGTCACACATATTTGCCGGGACGTCAACTATGGCTGACTTATCCGAAACATACATGCTAATGGCGCATCCTTTTTCTTCATCTGTATTTATATGCACATTGCCCGCGGCCTTTACTACGGATCTTACCTCTACAAAGAAACCTGAAACATTGGAGTCGTCCTACTTCTTTTAGTAATAATGACAGCCTTTGTAGGCTATGTTCTCCCATGAGGTCAAATGTCCTTTTGAGGAGCCACCGTTATTACAAATCTTCTATCAGCAGTTCCTTATATGGGTGATACCCTTGTGCAATGAATCTGAGGGGGCTTTTCAGTAGATAACGCAACGTTAACGCGATTCTTCGCCTTCCACTTCCTATTTCCATTCGTTATCGCCGGTGCAACTGTCCTCCACCTTCTATTCTTACACGAAACAGGGTCAAATAACCCCGCCGGGCTAAACTCCGACGCCGACAAAATCTCCTTCCACCCCTATTTCTCATACAAGGACCTTCTTGGCTTTGTCCTAATACTACTAGCTCTGACATCCTTAACGTTATTCTCCCCTACATTACTCGGCGACCCGGAAAATTTCACCCCAGCAAATCCGCTGGTTACCCCACCACATATTCAGCCTGAATGATACTTCTTATTTGCCTACGCTATTCTACGATCCATTCCAAACAAATTAGGAGGAGTCCTGGCATTATTATTTAGTATCCTAGTACTATTAGTAGTCCCAATTTTACATACCTCAAAACAACGAGGACTAACCTTCCGACCAATCACCCAGTTCTTATTCTGAACCCTAGTGGCAGATATAATTATTCTGACATGAATTGGAGGCATACCTGTAGAACACCCCTACATTATCATCGGCCAAATCGCCTCAGTTCTATACTTCGCATTGTTCCTCCTCCTCGCCCCACTCGCAGGCTGAGCAGAAAATAAAGCACTGAAATGAGCCTATGAACCCTTACGTATTAGCCACGCTTTTATCCAGCCTTGGCCTAGGAACTGCCCTCACCTTTGCCAGCTCCCACTGATTATTGGCCTGAATAGGACTAGAAATTAATACTCTGGCAATTGTCCCTTTAATAGCACAACACCACCATCCTCGAGCAGTAGAGGCTACTACAAAGTACTTTCTCACTCAAGCCACTGCAGCTGCCGTAATCCTTTTTGCAAGTACAACTAACGCATGAATTACAGGGGAATGAAATATGACTAATATGTCGGACCCAATCGCCACCGCAATAATTCTTGCCGCCTTGGCACTTAAAATTGGACTAGCACCAATACACTTCTGGATACCTGAAGTACTCCAAGGCCTAGACTTATTAACGGGATTAATCCTATCCACCTGGCAGAAACTTGCCCCTCTTGCCCTAATTATTCAAACAGCCCAAGCTTTTGACCCGCTCCTCCTTACAGCCCTTGGACTCACATCCACATTAGTAGGCGGCTGAGGCGGATTAAACCAAACCCAACTACGAAAGGTCTTAGCCTATTCTTCAATTGCTCACATAGGCTGAATAATTATTGTTCTTCAACATGCTCCCCAACTTACTCTCCTCGCATTGTTAACATATATTTTTATGACCTCCGCAGCATTCCTAACGTTAAAGCTTTCATATGCCACAAAAGTTGGCACCCTAGCAACTACATGATCAAAGAGCCCCCTACTAACAGCAACAGCCGCCTTAGTATTACTATCCCTAGGAGGCCTCCCCCCACTCACCGGCTTTATACCAAAATGATTAATTCTCCAAGAACTTGCAAAGCAGGGCCTCCCCCTAACCGCGACCCTAATAGCCCTTGCTGCTCTAATTAGCCTGTATTTCTATTTACGACTCTGCTACGCGATAACTCTCACCATCTCCCCCAATACTGCTACCTCAACCACTCCCTGGCGAACCCAGACAACTCAAGCCTCTATCCCCCTCGCCTTAACCACCGTAATGGCTCTGGGCCTCTTACCTGTTGCCCCTACTATTATAACACTTGTTACTT----------CAAAGGCATGGTCCCGACCTTACTGTCAGCTTTAGCCCAACTTACACATGCAAGTCTCCGCAGCCCCGTGAGTAAGCCCTTAATCCCC-TGCCCGGGGACGAGGAGCAGGCATCAGGCAC-AAATCTTT---AGCCCAAGACGCCAGGCCTAGCCACACCCCCAAGGGAATTCAGCAGTGATAAATATTAAGCCATAAGTGAAAACTTGACTCAGTCAGAGCTAA-G-AGGGCCGGTAAAACTCGTGCCAGCCACCGCGGTTAAACGAGAGGCCCTAGTTGACAGTACAACGGCGTAAAGGGTGGTTAAGGATAGAATAATAATAAAGTCGAATGGCCCTTTGGCTGTCATACGCTTCTAGGAGTCCGAAGCCCAA-TATACGAAAGTAACTTTAAAAAA-GCCCACCTGACCCCACGAAAACTGAGAAACAAACTGGGATTAGATACCCCACTATGCTCAGTCATAAACCCAGACGTCCAACTACAA-TTAGGCGTCCGCCCGGGTACTACGAGCATTAGCTTGAAACCCAAAGGACCTGACGGTGCCTCAGACCCCCCTAGAGGAGCCTGTTCTAGAACCGATAACCCCCGTTAAACCTCACCACTTCTAG-CCATCCCAGCCTATATACCGCCGTCGTCAGCTTACCCTGTGAAGGCAATAAAAGTAAGCAAAATGGGCACAACCCAGAACGTCAGGTCGAGGTGTAGCGTACGAAGCGGGAAGAAATGGGCTACATTTTCTATTATAGAACACTACGGAT-ATGCAACATGAAA-TAGTGCTTGAAGGAGGATTTAGTAGTAAAAAGGAAGCAGAGTGTCCTTTTGAACCCGGCTCTGAGACGCGTACACACCGCCCGTCACTCTCCCCTGTCG-AAATGCAATAGAGTTACCTAACATCAAAGCTCTGACAAGGGGAGGCAAGTCGTAACATGGTAAGTGTACCGGAAGGTGCACTTGGATAAAATT-GCCAACCAGCTAGCTTAACCACCAGTAT-AATCTAACAATATTTATAACA-AAAC-AAGACCCAACCCTACAAACTAAACCATTTTTTCACCTGAGTACGGGAGACGGAAAAGGTTC-ACC-TAAAGCAATAGAAAAAGTACCGCAAGGGAAAGCTGAAAGAGAAATGAAACAACCCATATAAGCGCTGAAAAACAAAGACTAAACCTTGTACCTTTTGCATCATGATTTAGCCAGTACCCTCAAGCGAAGAGATCTTTAGTTTGATACCCCGAAACCAGGTGAGCTACCCCGAGACAGCCTATA-TAATTTAGGGCTAACCCGTCTCTGTGGCAAAAGAGTGGGAAGAGCTCCGGGTAGAAGTGACAGACCTACCGAACCTGGTGATAGCTGGTTGCCTAAGAAATGAATAGAAGTTCAGCCTCGTT-CA-CCCTTAATCAC-AAAA-------TACATAAT-TAAGACG----TTATGGATATATACGAGAGTTAGTTGAAGGGGGTACAGCCCCTTTAACAAAGGATACAACCTT-TACAGGAGGATAAAGATCATAATAAATAAAATATACTGTTTTAGTGGGCCTGAAAGCAGCCATCTGAACGGAAAGCGTTAAAGCTCGGACAGAAAGAAGTTTATTATTCCGATAA-AAAATCTTACTCCCCTAACTGTATTAGGCCAACCCATGCCTACATGGGTGAGACTATGCTAAAATGAGTAACAAGAAG-ACTTGATCTTCTCCCGCCACAAGTGTAAACCAGATCGGACCTACCACTGGAATTTAACGAGCCCAACCAAAGAGGGCATTGTGAATAATA-A-AAACCTCAAGAAGAACTCACAACTA-ATTAATCGTTAACCCCACACTGGAGTGGCA--TTTCAAGGGAAAGACTAAAAGA-AGGGGAAGGAACTCGGCAAACACAAGCCTCGCCTGTTTACCAAAAACATCGCCTCCTGCAGC---TTAAAGTATAGGAGGTCCAGCCTGCCCAGTGACTACGGGTTCAACGGCCGCGGTATATTGACCGTGCAAAGGTAGCGCAATCACTTGTCTTTTAAATAGAGACCTGTATGAATGGCTAGACGAGGGCTTAACTGTCTCCCCCCTCCAGTCAGTGAAATTGATCTATCCGTGCAGAAGCGGGTATAACACTACAAGACGAGAAGACCCTTTGGAGCTTAAGGTACAAAAT-TCAG-CCATGTTAAGCAACTCCATAGA-AAGCAAGAACTTAATGGC-CAT-GAAATTTTACCTTCGGTTGGGGCGACCACGGAGGAAAAG-CAAGCCTCCGAGTGGACTGGGCC-AAAACCCCTAAAGCCAAAAGAGACATCTTTAAGCCGCAGAACATCTGACCAATAATGATCCGGCTAA-AACGCCGATCAACGGACCAAGTTACCCTAGGGATAACAGCGCAATCCTCTCCCAGAGCCCATATCGACGAGGGGGTTTACGACCTCGATGTTGGATCAGGACATCCTGGTGGTGCAGCCGCTATTAAGGGTTCGTTTGTTCAACGATTAA-AGTCCTACGTGATCTGAGTTCAGACCGGAGCAATCCAGGTCAGTTTCTATCTGTAACGCTA-CTTTTCCCAGTACGAAAGGATCGGAAAAGAGGGGCCTATACCTAACGCATGCCCCACCCCTAATTCATGAAAACAAATAAATAAAAT-AAGGGAGGGCCAAAACCCCTGCCGCTCAAGATAAGGGCAT
Hybopsis_lineapunctata GTGGCAATTACACGCTGATTCTTTTCTACAAACCACAAAGACATTGGCACCCTTTATCTAGTATTTGGTGCCTGAGCCGGAATAGTGGGAACTGCTTTAAGCCTCCTTATTCGAGCCGAATTAAGTCAACCCGGCTCACTTCTAGGAGATGACCAAATCTATAACGTTATCGTTACTGCTCACGCCTTTGTAATAATTTTCTTTATAGTAATGCCAATCCTTATTGGTGGATTCGGAAACTGACTTGTACCTCTAATAATTGGCGCACCTGATATGGCATTTCCACGAATAAACAACATAAGTTTCTGACTCTTGCCCCCATCATTCCTACTACTGCTAGCCTCTTCTGGTGTTGAAGCTGGAGCTGGGACAGGATGAACCGTTTATCCCCCACTCGCAGGTAATCTTGCCCATGCAGGAGCATCAGTAGACCTCACAATTTTCTCTCTCCACTTAGCAGGTGTATCATCAATTTTAGGGGCGGTCAATTTCATCACCACAATTATTAACATGAAACCCCCAGCAATCTCTCAATATCAAACTCCCCTCTTCGTATGGGCCGTACTTGTTACTGCTGTTCTTCTACTCCTGTCACTACCCGTCCTAGCTGCCGGGATTACCATACTTCTCACTGACCGTAACTTAAATACTACATTCTTTGATCCGGCAGGGGGAGGTGATCCCATTCTATATCAACACTTATTCTGATTCTTCGGTCACCCAGAGGTCTATATTCTTATCTTACCCGGATTTGGAATTATTTCACATGTTGTAGCCTACTACGCAGGCAAAAAAGAACCATTCGGCTATATGGGAATGGTTTGGGCAATAATGGCCATCGGCCTTCTAGGATTTATTGTCTGAGCCCATCACATGTTTACTGTCGGAATAGACGTAGACACTCGTGCCTACTTT---------------------------------------------------------------------------------------ACGTCTGCAACGATAATTATCGCCATTCCAACCGGTGTTAAAGTGTTTAGTTGACTTGCCACACTTCATGGGGGCTCAATCAAATGAGAAACTCCCATATTGTGAGCTTTAGGCTTTATTTTCCTCTTCACAGTCGGGGGACTAACAGGAATTGTTCTCGCCAATTCATCACTCGATATTGTCCTCCATGATACATACTATGTCGTTGCCCACTTCCACTATGTATTATCAATAGGAGCTGTGTTTGCTATCATGGCAGCATTTGTTCACTGGTTTCCACTATTTTCAGGATACACTCTTAATGATACTTGAACAAAAATCCACTTTGCTGTAATATTTATTGGTGTTAACCTCACGTTCTTCCCACAACACTTCCTAGGCTTAGCAGGAATACCACGACGATACTCTGATTACCCAGATGCTTACGCTCTTTGAAACACTGTATCATCCATCGGCTCACTTGTCTCACTAGTAGCGGTAATTATATTCTTATTTATCCTATGAGAAGCCTTTGCCGCCAAACGAGAAGTGTCCTCAGTAGAGCTAACTATAACAAATGTAGAATGACTACACGGCTGCCCTCCCCCATACCACACATTCGAGGAACCAGCATTTGTTCAAGTTCAATCAAACTAA---ATGGCAAGCCTACGAAAAACCCACCCGCTAATAAAAATCGCCAATGATGCATTAGTCGACCTTCCAACACCCTCAAATATCTCAGCACTATGAAACTTCGGATCTCTGTTAGGATTATGCTTAATTACTCAGATCTTAACCGGACTGTTCCTAGCCATACATTATACCTCTGACATCTCAACTGCATTTTCATCCGTCACACACATTTGCCGGGACGTTAATTATGGCTGACTTATCCGAAATATACATGCCAACGGAGCATCATTCTTCTTCATCTGTATTTACATACATATTGCCCGAGGCCTCTACTATGGGTCCTACCTCTATAAAGAAACTTGAAATATTGGAGTCGTACTTCTCCTCCTAGTTATAATGACGGCCTTTGTTGGTTATGTACTTCCATGAGGCCAAATATCCTTTTGAGGTGCCACCGTCATCACAAATCTTCTATCAGCAGTGCCTTATATAGGAGACACCCTTGTGCAATGAATTTGAGGTGGCTTTTCAGTAGATAACGCAACATTAACACGATTCTTCGCATTCCACTTCCTGTTTCCATTCGTCATCGCCGGTGCAACCGTTCTCCACTTACTATTTCTACACGAAACAGGGTCAAACAACCCTGCCGGACTAAACTCCGACGCAGATAAAATCTCCTTCCATCCCTACTTCTCCTATAAGGACCTCCTCGGCTTTGTCCTAATATTACTAGCTCTGACATCGCTGACACTATTCTCCCCCACCCTACTTGGTGACCCAGAGAACTTCACTCCAGCAAACCCATTGGTTACCCCACCACACATTCAACCCGAATGATACTTCCTGTTCGCCTACGCTATCTTACGATCAATCCCAAACAAACTAGGAGGGGTCCTGGCACTATTATTTAGTATTCTGGTATTATTAGTGGTCCCAATCTTACACACCTCAAAACAACGAGGACTAACCTTCCGACCAATCACCCAATTCTTATTCTGAACCCTCGTGGCGGATATAATTATTCTAACATGAATTGGGGGCATACCTGTAGAACATCCATACATTATCATCGGCCAAATCGCCTCAGTTCTGTACTTCGCATTATTCCTCCTCCTCGCCCCACTTGCAGGGTGAGCAGAAAATAAAGCATTGAAATGAGCTTATGAACCCTTACGTATTAGCCACACTTCTGTCCAGCCTTGGTCTAGGAACAACCCTCACCTTTGCCAGCTCCCACTGATTATTGGCCTGAATAGGGCTAGAAATTAATACTCTGGCAATCATCCCCTTGATGGCACAGCATCACCATCCACGAGCCGTAGAAGCTACTACAAAGTATTTTCTTACCCAAGCCACTGCAGCCGCCGTAATCCTCTTTGCAAGCACAACTAATGCATGAATTACAGGAGAATGAAATATGGCTAACATATCAAGTCCACTCGCCACCACAATGATTCTTGCCGCCCTAGCACTTAAAATTGGATTAGCACCAATACACTTCTGAATACCAGAAGTACTTCAAGGGTTGGATTTATTAACGGGAATAATTCTATCAACCTGACAAAAACTTGCCCCACTTGCCTTAATTATTCAGACGGCCCAAGCTTTCGACCCGCTTCTCCTTACAACCCTCGGACTTATATCTACCTTGGTAGGGGGCTGAGGCGGGCTAAATCAAACTCAACTACGAAAAGTCCTAGCCTACTCCTCAATCGCACACATGGGTTGAATAATCATTATCCTCCAACATGCCCCCCAACTTACCCTCCTCGCACTATCAATATATATTTTAATAACATCCGCAGCATTCCTAACACTAAAACTTTCCTATGCCACAAACATTGGAACCCTTGCAACCATATGATCAAAAAGCCCTCTACTAACAGCAACAACTGCCCTAGTATTACTATCCCTAGGAGGCCTCCCCCCACTCACCGGATTTATGCCAAAATGGTTGATTTTACAAGAACTTGCGAAACAAGGCCTCCCCTTTACCGCAACCGTGATAGCTCTTGCCGCCCTAATTAGTCTGTACTTTTACTTACGACTCTGTTATGCAATGACTCTTACCATCTCTCCCAACACTGCCACTTCAACCACCCCTTGGCGAACCCAAACAACTCAAGCCTCTATTCCCCTGGCCTTGTCTACCGTAATAGCTCTAGGCCTTTTACCCATTACCCCCGTCATTATAACACTCGTTATTT----------CAAAGGCATGGTCCCGACCTTACTATCAGCTCTAGCCCAACTTACACATGCAAGTCTCCGCAGTCCCGTGAGTAAGCCCTTAATCCCC-CGCCCGGGGACGAGGAGCAGGCATCAGGCAC-AAAGCTTT---AGCCCAAGACGCCAGGCCGAGCCACACCCCCAAGGGAATTCAGCAGTGATAAATATTGAGCCATGAGTGAAAGCTTGACTCAGTCAGAGCTAA-G-AGAGCCGGTAAAACTCGTGCCAGCCACCGCGGTTAAACGAGAGGCCCTAGTTGATAATATAACGGCGTAAAGGGTGGTTAAGGATAATAAAATAATAAAGTCGAATGGCCCTTTGGCTGTCATACGCTTCTAGGAGTCCGAAGCCCAA-CATACGAAAGTAACTTTAA-AAA-GCCCACCTGACCCCACGAAAACTGAGAAACAAACTGGGATTAGATACCCCACTATGCTCAGTCATAAACCCAGACGTCCAGCTACAA-TTTGACGTCCGCCCGGGTACTACGAGCATTAGCTTGAAACCCAAAGGACCTGACGGTGCCTCAGACCCCCCTAGAGGAGCCTGTTCTAGAACCGATAACCCCCGTTAAACCTCACCGCCTCTAG-CCATCCCAGCCTATATACCGCCGTCGTCAGCTTACCCTGTGAAGGTAATAAAAGTAAGCAAAATGGGCACAACCCAGAACGTCAGGTCGAGGTGTAGCGCACGAGGCGGGAAGAAATGGGCTACATTTTCTATCACAGAACACTACGGAT-ATGTAACATGAAA-TAGTGCTTGAAGGAGGATTTAGTAGTAAAAAGGAAACAGAGTGTCCTTTTGAACCCGGCTCTGAGACGCGTACACACCGCCCGTCACTCTCCCCTGTCG-AAATGCAATAAAGTTACCTAACATCAAAGCTCTGACAAGGGGAGGCAAGTCGTAACATGGTAAGTGTACCGGAAGGTGCACTTGGATAAATTC-GCCAACCAGCTAGCTTATTTACCAGAAT-AACTCAATAATATATATAACA-AAACAAAGACCCCACCCTATAAACTAAACCATTTTTTTACCTAAGTATGGGAGACAGAAAAGGTTC-ACC-TAAAGCAATAGAGAACGTACCGCAAGGGAAAGCTGAAAGAGAAATGAAATAACCCATATAAGCGCTAAAAAACAGAGACTAAACCTTGTACCTTTTGCATCATGATTTAGCCAGTACCCTCAAGCAAAGAGATCTTTAGTTTGATACCCCGAAACCAGGTGAGCTACCCCGAGACAGCCTATA-TAATATAGGGCTAACCCGTCTCTGTGGCAAAAGAGTGGGAAGAGCTCCGGGTAGAAGTGACAGACCTACCGAACCTGGTGATAGCTGGTTGCCTAAGAAATGGATAGAAGTTCAGCCTCGCA-CA-CCCTTAATCAA-GAAG-------CACA-CAT-CAAGATA----TTATGGAAAAATACGAGAGTTAGTTGAAGGGGGTACAGCCCCTTTAACAAAGGATACAACCTT-TACAGGAGGATAAAGATCATAGTAAATAAAATATACTGTTTTAGTGGGCCTGAAAGCAGCCATCTAACCAGAAAGCGTTAAAGCTCGGACAGAACAAAGTTTATTATCCCGATAT-TAAATCTTACTCCCCTAGCTGTATTAGGCCAACCCATGCCCACATGGATGAGACTATGCTAAAATGAGTAACAAGAAG-ACTTGATCTTCTCCCGCCACAAGTGTAAACCAGATCGGACCAACCACTGGAATTTAACGAGCCCAACCAAAGAGGGCATTGTGAATAATA-A-AAATCTCAAGAAGAACTCACAACCA-GCTGATCGTTAGCCCCACACTGGAGTGGCA---TTTAAGGGAAAGACTAAAAGA-GTGGGAAGGAACTCGGCAAACACAAGCCTCGCCTGTTTACCAAAAACATCGCCTCCTGCAAC---ATAAAGTATAGGAGGTCCAGCCTGCCCAGTGACTACGGGTTTAACGGCCGCGGTATATTGACCGTGCAAAGGTAGCGCAATCACTTGTCTTTTAAATAGAGACCTGTATGAATGGCTAGACGAGGGCTTAACTGTCTCCCCCCTCCAGTCAGTGAAATTGATCTATCCGTGCAGAAGCGGGTATAACACTACAAGACGAGAAGACCCTTTGGAGCTTAAGGTACAAAAT-CCAG-CCACGTTAAACAACTTCATAAA-AAGCAGGAACTTACTGGC-CAT-GGAATTTTACCTTCGGTTGGGGCGACCACGGAGGAAAAG-CAAGCCTCCGAGTGGACTGGGAC--AAACCCCTAAAGCTAAAAAAGACATTTTTAAGCCGCAGAACATCTGACCAATAATGATCCGGCTAATGAGGCCGATCAACGAACCAAGTTACCCTAGGGATAACAGCGCAATCCTCTCCCAGAGCCCATATCGACGAGGGGGTTTACGACCTCGATGTTGGATCAGGACATCCTGATGGTGCAGCCGCTATTAAGGGTTCGTTTGTTCAACGATTAA-AGTCCTACGTGATCTGAGTTCAGACCGGAGCAATCCAGGTCAGTTTCTATCTGTAACGCTA-CTTTTCCTAGTACGAAAGGATCGGAAAAGAGGGGCCTATGCCTAACGCATGCCCCACCCCTAATTCATGAAAACAAATAAATAAAAT-AAGGGAGGGCCAAAACCCCGGCTACCCAAGATAAGGGCAT
Lavinia_exilicauda GTGGCAATTACGCGCTGATTCTTTTCTACAAACCACAAAGACATTGGTACCCTTTATCTAGTATTTGGTGCCTGAGCAGGAATGGTGGGAACCGCTTTAAGCCTCCTTATTCGGGCCGAACTAAGCCAACCCGGGTCACTCCTAGGCGATGACCAAATTTATAACGTCATTGTTACCGCCCATGCCTTCGTTATGATTTTCTTTATAGTAATGCCAATTCTTATTGGAGGATTCGGAAACTGACTCGTCCCCCTAATGATTGGCGCACCTGACATAGCATTCCCACGAATAAATAACATAAGTTTTTGGCTCCTTCCCCCATCGTTCCTTCTACTATTAGCCTCTTCTGGTGTTGAGGCCGGCGCTGGGACAGGATGAACAGTATACCCTCCACTCGCAGGCAACCTAGCCCACGCAGGAGCATCAGTAGATCTAACAATCTTCTCACTACATCTAGCAGGTGTCTCATCAATTTTAGGGGCGGTAAATTTTATCACCACAATTATTAATATAAAACCCCCAGCTATCTCTCAGTACCAAACACCCCTCTTCGTATGAGCCGTACTTGTAACAGCCGTTCTTCTTCTCCTATCATTACCAGTTCTAGCTGCCGGAATTACAATACTTCTTACAGATCGAAATCTTAATACTACATTCTTTGACCCGGCAGGGGGAGGAGACCCAATTCTATATCAACACCTGTTCTGATTCTTTGGTCACCCAGAGGTCTATATTTTAATTCTACCCGGATTTGGTATCATTTCACATGTAGTAGCCTACTACGCCGGTAAAAAAGAACCATTTGGTTATATAGGAATGGTCTGAGCTATAATAGCTATTGGCCTTCTTGGGTTTATCGTCTGAGCCCATCACATATTTACCGTTGGAATAGACGTAGATACCCGTGCCTATTTT---------------------------------------------------------------------------------------ACATCTGCAACAATAATTATTGCCATCCCTACCGGTGTAAAAGTATTTAGCTGACTTGCTACACTTCACGGCGGTTCAATTAAATGAGAAACCCCTATACTATGAGCCCTAGGCTTTATTTTCCTTTTTACAGTAGGTGGACTAACAGGAATTGTTCTAGCTAATTCATCTCTTGATATTGTTCTTCATGACACCTACTACGTAGTTGCTCATTTCCATTATGTATTATCAATAGGTGCTGTATTTGCCATCATAGCAGCTTTCGTCCACTGATTCCCACTGTTTTCAGGATATACTCTGAATGATACTTGAACAAAAATCCACTTTGGGGTAATATTTATTGGTGTTAACCTCACATTTTTCCCACAACACTTCCTAGGCCTAGCGGGGATACCACGACGATATTCTGACTACCCAGATGCCTATGCCCTATGAAATACAGTCTCATCTATTGGATCGCTTATCTCTTTAGTAGCAGTAATTATGTTTCTATTTATTTTATGAGAAGCCTTTGCAGCCAAACGAGAAGTATCCTCAGTAGAACTAACTACAACGAACGTAGAATGACTCCACGGTTGTCCTCCACCATACCACACATTTGAGGAGCCAGCATTTGTACAAGTTCAATCAAACTAA---ATGGCAAGCCTACGAAAAACCCACCCGCTAATAAAAATTGCTAACGATGCACTAGTTGATCTCCCAACGCCGTCTAATATTTCAGTAATGTGAAATTTCGGATCCCTTCTGGGACTATGTTTAATTACCCAGATTTTGACAGGATTATTTCTAGCCATACACTATACCTCTGACATCTCAACTGCATTTTCATCAGTAACTCATATCTGCCGAGATGTTAATTATGGCTGACTTATCCGCAGCCTACATGCTAATGGGGCATCATTCTTCTTCATCTGTATCTACATACACATTGCCCGAGGCCTGTACTATGGGTCATACCTTTATAAAGAAACCTGAAATATCGGGGTAGTCCTACTCCTATTAGTTATAATAACCGCCTTCGTTGGCTATGTTCTTCCATGAGGGCAAATATCTTTTTGAGGCGCCACCGTAATTACAAATCTACTATCAGCAGTACCTTATATAGGGGACACCCTCGTTCAATGAATCTGAGGAGGCTTCTCAGTAGACAACGCAACACTAACACGATTTTTTGCCTTCCACTTCCTCCTGCCTTTTGTTATTGCCGGCGCAACCATCCTGCACTTACTATTTTTACACGAAACCGGGTCAAATAACCCGGCCGGACTAAACTCTGATGCGGATAAAATCTCTTTCCACCCATACTTTTCATACAAAGACCTTCTTGGTTTTGTACTAATGCTATTAGCCCTTACATCATTAGCATTATTTTCCCCTAACTTACTAGGTGACTCAGAAAATTTTATTCCAGCAAACCCCCTAGTCACTCCTCCACACATTCAGCCCGAGTGATACTTTCTATTTGCCTATGCCATCCTACGATCTATTCCAAATAAACTAGGAGGGGTCCTCGCACTACTGTTTAGCATCCTAGTGCTACTAGTAGTGCCAATTCTACACACCTCAAAACAACGAGGACTAACCTTCCGCCCTATAACCCAATTTTTATTCTGAACCCTGGTGGCAGATATACTTATTTTGACATGAATTGGAGGCATACCCGTAGAACACCCATACATTGTTATTGGCCAAGCCGCATCAATCCTATACTTTGCACTTTTCCTCGTTCTTGTCCCATTAGCAGGATGAGTGGAAAATAAAGCACTGAAATGAGCTTATGAACCCTTACGTACTTATGACCCTATTGTCCAGCCTAGGATTAGGAACCACCCTAACCTTTGCCAGCTCCCACTGACTACTCGCCTGAATAGGACTAGAGATTAATACTTTAGCAATCATCCCCCTAATGGCACAACACCACCACCCCCGCGCGGTGGAAGCAGCCACAAAATACTTTCTAACCCAAGCCACCGCAGCAGCCATAATTCTGTTTGCAAGCATAACAAATGCCTGAATCACAGGGGGATGAGATATGGCTAACATGTCGAACCCTGTTGCCAGTGCAATAGTTATCACCGCCCTAGCACTTAAGATTGGACTAGCGCCTATGCACTTCTGAATACCTGAAGTTCTACAAGGGTTAGATCTTCTAACCGGACTAATTCTGTCGACCTGACAAAAACTCGCCCCGCTCGCCCTCATTATTCAAACAGCCCAGGCCATTGATCCCTTACTGCTAACAACCCTGGGCCTATTGTCCACACTAATTGGCGGCTGAGGAGGACTAAACCAAACTCAGCTTCGGAAAATTCTAGCCTACTCCTCAATTGCGCATATAGGCTGAATGATTATTGTTCTCCAATATGCCCCCCAACTCACTCTCCTTGCACTACTAATATATATCTTTATAACATCCGCGGCCTTCCTTACCCTAAAAATCTCCTCTGCCACAAAAATTAGTACCCTCGCAACTATCTGATCAAAAAGCCCTATCCTGACAGCAACCACTGCCCTAGTATTGCTATCATTAGGGGGTTTACCCCCTCTTACGGGATTTATACCAAAATGGCTCATTTTACAGGAATTAGCGAAGCAGGACCTCCCCCTTGCCGCCACAGTTATAGCTCTCGCTGCTCTCCTCAGCCTGTACTTCTATTTACGACTCTGCTATGCAATAACACTTACCATTTCTCCTAATACTGTTAACTCAGCCACCCCCTGGCGGGTTCAAACAACCCAAGCCTCCCTCCCCCTAGCCCTAGTTACTACGCTAGCACTGGGCCTTCTTCCCATAACTCCAGCTATTATAATGCTAGTCACCT----------TAAAGGCATGGTCCTGACCTTATTATCAGCTCTAACCCAACTTACACATGCAAGTCTCCGCAGTCCTGTGAGTACGCCCTTAATCCCC-TGCCCGGGGACGAGGAGCGGGCATCAGGCAC-AAA-TTTT---AGCCCAAGACGCCTGGCCAAGCCACACCCCCAAGGGAATTCAGCAGTGATAAATATTAAGCCATGAGTGAAAACTTGACTCAGTCAGGGTTAA-G-AGGGCCGGTAAAACTCGTGCCAGCCACCGCGGTTAAACGAGAGGCCCTAGTTGATAATACAACGGCGTAAAGGGTGGTTAAGGAACGC-AAATAATAAAGCCGAATGGCCCTTTGGCTGTCATACGCTTCTAGGTGTCCGAAGCCCAA-TATACGAAAGTAGCTTTAGAAAA-GCCCACCTGACACCACGAAAGCTGAGAAACAAACTGGGATTAGATACCCCACTATGCTCAGCCATAAACCTAGACGTTCAACTACAA-TTAGACGTCCGCCCGGGTACTACGAGCATTAGCTTGAAACCCAAAGGACCTGACGGTGCCTTAGACCCCCCTAGAGGAGCCTGTTCTAGAACCGATAACCCTCGTTAAACCTCACCACTTCTAG-CCACCCCAGCCTATATACCGCCGTCGTCAGCTTACCCTGTGAAGGCAATAAAAGTAAGCAAAATGGGCACAACCCAGAACGTCAGGTCGAGGTGTAGCGTACGAAGTGGGAAGAAATGGGCTACATTTTCTATTATAGAACACTACGAAT-ATGCAACATGAAA-TAGTGCTTGAAGGAGGATTTAGTAGTAAAAAGGAAACAGAGTGTCCTTTTGAACCCGGCTCTGAGGCGCGTACACACCGCCCGTCACTCTCCCCTGTCA-AAATGCAATAAAGATATTTAACACCAAAGCGCTGACAAGGGGAGGCAAGTCGTAACATGGTAAGTGTACCGGAAGGTGCACTTGGATTAAATTCGCCAAACAGCTAGCTTAACTATAAATAT-AACTCGACAATATTCATAACA-AAAC-ATGGCCTAACACCATAAATTAAACCATTTTTTTACCTAAGTACGGGAGACGGAAAAGGTCCAACA-TAAAGCGATAGAGAAAGTACCGCAAGGGAAAGCTGAAAGAGAAGTGAAATAACCCATATAAGCACTAAGAAACAAAGACTAAACCTTGTACCTTTTGCATCATGATTTAGCCAGCACCCTCAAGCAAAGAGACCTTTAGTTTGAAGCCCCGAAACCAGGTGAGCTACCCCGAGACAGCCTATA-TTATTTAGGGCTAACCCGTCTCTGTGGCAAAAGAGTGGGAAGAGCTCCGGGTAGAAGTGACAGACCTACCGAACCTGGTGATAGCTGGTTGTCTGAGAAGTGGATAGAAGTTCAGCCTCATG-CA-CCCCAAATCGA-CATA-------TACATTAT-TAAGATAC---TAAGGGAAATATATGAGAGTTAGTTAAAAGGGGTACAGCCCTTTTAACAAAGGATACAACCTT-TACAGGAGGATAAAGATCATAATATATAAAACATACTGTTTTAGTGGGCCTAAAAGCAGCCACCTAAATAGAAAGCGTTAAAGCTCAGACAGAAAGAAGTTTATTATATCGATAA-AAAATCTTATTCCCCTAATTATATCAGACCAACCCATGCCCACATGGGAGAGATTATGCTAAAATGAGTAACAAGAAG-ACCTGCGCTTCTCCTTGCACAAGTGTAAACCAGATCGGACAAACCACTGGAACTTAACGAACCCAACCCAAGAGGGCAATGTGAGCAACA-ATAGACCTCAAGAAGAACTCACAGTCATAATAATCGTTAACCCCACACTGGAGTGCCA-TTTATAAAGGAAAGACTAAAAGA-TAGGGAAGGAACTCGGCAAACACAAGCCTCGCCTGTTTACCAAAAACATCGCCTCCTGCAACTAGATTGAGTATAGGAGGTCCAGCCTGCCCAGTGACTACGGGTTCAACGGCCGCGGTATTTTGACCGTGCAAAGGTAGCGCAATCACTTGTCTCTTAAATAGAGACCTGTATGAATGGCTAGACGAGGGCTTAACTGTCTCCCCTATCAAGTCAGTGAAATTGATCTATCCGTGCAGAAGCGGGTATATTTATACAAGACGAGAAGACCCTTTGGAGCTTAAGGTAC-AAAT-CTAC-CCACGTTAAACAACTCTATAAA-AAGTAAGAACTTAGTGGCGAAT-AGAATTTTACCTTCGGTTGGGGCGACCACGGAGGAGAAA-CAAGCCTCCGAGTGGACTGGGCC--AAAGCCCTAAAGCTAATAGAAACATCTATAAGCCGCAGAATATCTGACCAAAAATGATCCGACCACAGCGGTCGATCAACGAACCAAGTTACCCTAGGGATAACAGCGCAATCCCCTCCCAGAGTCCATATCGACGAGGGGGTTTACGACCTCGATGTTGGATCAGGACATCCTAATGGTGCAGCCGCTATTAAGGGTTCGTTTGTTCAACGATTAA-AGTCCTACGTGATCTGAGTTCAGACCGGAGCAATCCAGGTCAGTTTCTATCTGTAACGCTA-CTTTTCCTAGTACGAAAGGATTGGAAAAGAGGGGCCTATACTTAAGGCACGCCCCGCCCCAAATTAATGAAAACAAATAAATTAAGTAAAGGGAGGGCCAAAACCCCTGCCGTTCAAGATAAGGACAT
Luxilus_chrysocephalus GTGGCAATTACACGCTGATTCTTTTCTACAAACCACAAAGACATTGGTACCCTTTATCTAGTATTTGGTGCCTGAGCCGGGATGGTGGGAACCGCTTTAAGCCTTCTTATTCGAGCTGAACTAAGTCAACCTGGCTCACTCCTAGGTGATGATCAAATCTATAATGTTATTGTTACTGCTCACGCCTTTGTAATAATTTTCTTTATAGTAATGCCAATTCTTATTGGTGGATTTGGAAATTGACTTGTACCTCTAATGATCGGGGCACCTGACATAGCATTTCCACGAATAAACAACATAAGCTTCTGACTTTTACCTCCATCATTCCTGTTATTACTAGCCTCTTCAGGCGTTGAAGCTGGGGCTGGAACAGGATGAACTGTTTACCCCCCGCTTGCAGGCAACCTCGCCCACGCAGGGGCATCAGTAGACCTCACAATCTTCTCCCTTCACCTAGCAGGTGTATCATCAATTCTGGGGGCAGTTAATTTCATCACTACAATTATTAACATGAAACCTCCAGCAATTTCTCAGTATCAAACACCCCTCTTCGTGTGGGCCGTACTTGTAACTGCCGTTCTTCTACTCCTGTCACTACCCGTTCTTGCTGCCGGAATTACCATACTTCTCACGGACCGTAACTTAAATACCACATTCTTTGACCCGGCAGGAGGAGGTGATCCAATCCTATACCAACATTTATTCTGATTCTTCGGTCATCCAGAGGTCTACATTCTTATTTTACCCGGATTTGGAATTATTTCACATGTCGTAGCCTATTATGCAGGCAAAAAAGAACCATTCGGTTATATGGGAATAGTTTGAGCTATGATGGCCATTGGCCTCCTAGGATTTATTGTCTGGGCCCATCACATATTTACTGTCGGAATAGACGTAGACACCCGTGCCTACTTT---------------------------------------------------------------------------------------ACATCTGCGACAATAATCATTGCCATCCCAACCGGTGTGAAAGTATTCAGCTGACTTGCTACACTGCACGGGGGCTCAATCAAATGAGAAACCCCTATACTATGAGCCTTGGGCTTTATTTTCCTCTTTACAGTTGGGGGACTAACGGGAATTGTTCTAGCCAATTCATCACTTGACATTGTTCTCCATGACACATACTATGTTGTTGCCCACTTCCACTACGTACTATCAATAGGGGCTGTGTTTGCTATTATAGCAGCATTTGTTCACTGATTCCCACTATTTTCAGGGTATACCCTAAATGATACTTGAACAAAAATCCACTTCGCTGTAATATTCATTGGTGTCAACCTCACATTCTTCCCACAACATTTCCTAGGTCTAGCAGGAATGCCACGACGGTATTCTGACTACCCAGATGCTTATGCCTTATGAAACACAGTATCATCCATTGGCTCACTTATCTCATTAGTAGCGGTAATTATGTTCTTATTTATTTTATGAGAAGCCTTTGCCGCTAAACGAGAAGTATCCTCAGTAGAACTAACTATAACAAATGTAGAATGACTACACGGCTGCCCTCCACCATATCACACATTTGAAGAGCCAGCATTTGTCCAAGTTCAATCAAACTAA---ATGGCAAGCCTACGAAAAACCCACCCACTAATAAAAATCGCTAATGATGCACTAGTCGACCTTCCAACACCATCCAATATCTCAGCGCTATGAAACTTCGGATCCCTTCTAGGATTATGCCTAATTACCCAAATCCTAACCGGATTATTCCTAGCCATGCATTATACCTCCGACATCTCGACCGCATTTTCATCCGTCACGCACATTTGCCGGGATGTTAACTATGGTTGACTTATCCGAAATATACATGCCAACGGAGCATCATTCTTCTTTATCTGTATTTATATACACATTGCTCGTGGCCTTTACTACGGGTCCTACCTTTATAAGGAAACCTGAAACATTGGAGTCGTCCTACTTCTCCTAGTTATAATGACAGCCTTTGTGGGTTACGTACTCCCATGGGGCCAAATATCCTTCTGAGGTGCCACGGTTATTACAAATCTTTTGTCAGCAGTACCTTACATAGGAGACACCCTCGTGCAATGAATTTGAGGGGGCTTTTCAGTAGATAACGCAACATTGACACGATTCTTCGCCTTCCACTTCCTATTCCCATTTGTCATCGCCGGCGCAACCGTTCTCCACTTACTATTTTTGCACGAAACAGGGTCAAACAACCCTGCCGGCCTAAACTCCGACGCGGATAAAATCTCCTTCCACCCCTACTTCTCTTATAAAGACCTCCTTGGCTTCGTCCTGATGCTATTAGCTCTCGCATCCCTAACATTATTTTCCCCGACCCTACTCGGCGACCCAGAGAATTTCACCCCAGCAAACCCACTAGTTACCCCGCCACACATTCAACCCGAGTGATACTTCTTGTTCGCCTACGCCATTCTGCGGTCCATCCCAAACAAGCTAGGAGGTGTCCTAGCACTATTATTCAGCATTTTAGTACTATTGGTAGTCCCAATTTTACACACCTCGAAGCAACGAGGACTAACCTTCCGACCAATCACCCAGTTCTTATTCTGAACCTTAGTGGCGGATATAATCATTCTGACATGAATTGGAGGCATACCTGTAGAACACCCATACATTATCATCGGCCAAGTCGCCTCAGTTCTGTACTTCGCATTATTCCTCCTTCTTGCCCCACTCGCAGGATGGGCAGAGAATAAAGCACTGAAATGAGCTTATGAACCCTTACGTATTGGCCACACTCTTATCCAGCCTTGGCCTAGGGACTACCCTCACCTTTGCCAGCTCCCACTGATTGCTGGCCTGGATAGGACTAGAGATTAACACTCTGGCAATTGTTCCTTTGATGGCACAGCACCACCACCCCCGCGCAGTAGAAGCTACCACAAAGTATTTTCTTACCCAAGCCACTGCAGCCGCCGTGATCCTCTTTGCAAGCACAACTAATGCATGGATTACAGGGGAATGAACTATGACTAATATGTCAGACCCAATCGCCACCGCAATAATTCTTGCCGCTCTGGCACTTAAGATTGGACTGGCACCAATACATTTCTGAATACCTGAGGTACTCCAGGGATTAGACCTACTAACAGGGCTAGTTCTCTCCACCTGACAAAAACTTGCCCCGCTTGCCCTGATCATTCAAACAGCTCAAGCCTTCGACCCACTTCTCCTCACAGCCCTTGGACTTATGTCTACCTTGGTGGGAGGCTGAGGCGGATTAAACCAAACCCAGCTACGGAAAATTTTAGCCTACTCCTCAATTGCACACATGGGCTGAATAATTATTGTTCTTCAATATGCTCCCCAACTTACCCTTCTCGCGCTACTAATATATATTTTAATGACTTCTGCAGCATTCCTAACACTAAAACTTTCACATGCTACAAAAGTTGGTACCCTTGCAACCACCTGATCGAAGAGCCCGCTCCTCACGGCAACGGCCGCCCTTGTATTGCTATCCCTAGGGGGCCTCCCCCCACTCACCGGATTTATACCAAAATGGTTAATTCTACAGGAGCTAGCGAAGCAGGGCCTCCCCCTCACTGCAACAGTGATGGCCCTTGCCGCCCTAATTAGCCTGTATTTTTACCTCCGCCTCTGTTACGCAATAACGCTCACCGTCTCCCCCAATACTGTCACCTCAACTACCCCCTGACGAACTCAAACAACTCAGGCCTCCATCCCCCTAGCCTTGTCTACCGTAATAGCCCTGGGCCTCTTGCCCATTACCCCTACTATTGTAATGCTCGTCACTT----------CAAAGGCATGGTCCCGACCTTACTATCAGCTCTAGCCCAACTTACACATGCAAGTCTCCGCAGCCCCGTGAGTAAGCCCTCAATCCCC-TGCCCGGGGACGAGGAGCAGGCATCAGGCAC-ATATCTTT---AGCCCAAGACGCCAGGCCTAGCCACACCCCCAAGGGAATTCAGCAGTGATAAATATTAAGCCATAAGTGAAAACTTGACTCAGCCAGAGCTAA-G-AGGGCCGGTAAAACTCGTGCCAGCCACCGCGGTTAAACGAGAGGCCCTAGTTGATAGTACAACGGCGTAAAGGGTGGTTAAGGATAGTAAAACAATAAAGTCGAATGGCCCTTTGGCTGTCATACGCTTCTAGGAGTCCGAAGCCCAA-TATACGAAAGTAACTTTAACAAA-GCCCACCTGACCCCACGAAAACTGAGAAACAAACTGGGATTAGATACCCCACTATGCTCAGTCATAAACCCAGACGTCCAGCTACAA-TCAGACGTCCGCCCGGGTACTACGAGCATTAGCTTGAAACCCAAAGGACCTGACGGTGCCTCAGACCCCCCTAGAGGAGCCTGTTCTAGAACCGATAACCCCCGTTAAACCTCACCGCTTCTAG-CCATCCCAGCCTATATACCGCCGTCGTCAGCTTACCCTGTGAAGGCAATAAAAGTAAGCAAAATGGGCACAACCCAGAACGTCAGGTCGAGGTGTAGCGTACGAAGCGGGAAGAAATGGGCTACATTTTCTATTATAGAATACTACGGAC-ATGTAACATGAAA-TAGTGCTTGAAGGAGGATTTAGTAGTAAAAAGGAAGCAGTGTGTCCTTTTGAACCCGGCTCTGAGACGCGTACACACCGCCCGTCACTCTCCCCTGTCG-AAATGCAGTAAAGTTACCTAACACCATAGCTCTGACAAGGGGAGGCAAGTCGTAACATGGTAAGTGTACCGGAAGGTGCACTTGGATAAAATT-GCCAACCAGCTAGCTTAATTACCAGTAT-AATCTGACAATATTTATAACA-AAAC-AAGACCCAAACGTACAAACTAAACCATTTTTTTACCTGAGTATGGGAGACAGAAAAGGTTC-ACC-ACAAGCGATAGAAAAAGTACCGCAAGGGAAAGCTGAAAGAGAAGTGAAACAACCCATATAAGCACTAAAAAACAAAGACTAAACCTTGTACCTTTTGCATCATGATTTAGCCAGTACCCTCAAGCAAAGAGATCTTTAGTTTGATACCCCGAAACCAGGTGAGCTACCCCGAGACAGCCTATT-TAATTTAGGGCTAACCCGTCTCTGTGGCAAAAGAGTGGGAAGAGCTCCGGGTAGAAGTGACAGACCTACCGAACCTGGTGATAGCTGGTTGCCTAAGAAATGAATAGAAGTTCAGCCTCGCA-CA-CCCTTAATCAA-AGAA-------CACATCAC-CAAGACA----TTATGGAAACGTACGAGAGTTAGTTGAAGGGGGTACAGCCCCTTTAACAAAGGATACAACCTT-TACAGGAGGATAAAGATCATAATAAATAAAATATACTGTTCTAGTGGGCCTGAAAGCAGCCATCTAAACAGAAAGCGTTAAAGCTCGGACAGGAGGAAATTTATTATTCCGATAA-AAAATCTTACTCCCCTAACTGTATTAGGCCAACCCATGCCTACATGGGTGAGACTATGCTAAAATGAGTAACAAGAAG-ACTTGATCTTCTCCCGCCACAAGTGTAAACCAGATCGGACTAACCACTGGAATTTAACGAGCCCAACCAAAGAGGGCATTGTGAATAATA-A-AAACCTCAAGAAGAGCTCACAATTA-AGTAATCGTTAACCCCACACTGGAGTGGCA--TTTTAAGGGAAAGACTAAAAGA-AGGGGAAGGAACTCGGCAAACACAAGCCTCGCCTGTTTACCAAAAACATCGCCTCCTGCAGC---AAAGAGTATAGGAGGTCCAGCCTGCCCAGTGACTACGGGTTCAACGGCCGCGGTATATTGACCGTGCAAAGGTAGCGCAATCACTTGTCTTTTAAATAGAGACCTGTATGAATGGCTAGACGAGGGCTTAACTGTCTCCCCCTTCCAGTCGGTGAAATTGATCTATCCGTGCAGAAGCGGGTATAATACTACAAGACGAGAAGACCCTTTGGAGCTTAAGGTACAAAAT-TCAG-CCACGTTAAGCAACTCCATAGA-AAGCAAGAACTTAGTGGC-CAT-GAAATTTTACCTTCGGTTGGGGCGACCACGGAGGAAAAG-CAAGCCTCCGAGTGGACTGGGCC-AAGACCCCTAAAGCCAAAAGGAACACCTTTAAGCCGCAGAACATCTGACCAACAATGATCCGGCTAATAAAGCCGATCAACGGACCAAGTTACCCTAGGGATAACAGCGCAATCCTCTCCCAGAGCCCATATCGACGAGGGGGTTTACGACCTCGATGTTGGATCAGGACATCCTGGTGGTGCAGCCGCTATTAAGGGTTCGTTTGTTCAACGATTAA-AGTCCTACGTGATCTGAGTTCAGACCGGAGCAATCCAGGTCAGTTTCTATCTGTAACGCTA-CTTTTCCCAGTACGAAAGGATCGGAAAAGGGGGGCCTATACTTAACGCATGCCCCACCCCTAATTCATGAAAACAAATAAATTAAAT-AAGGGAGGGCCAAAACCCCTGCCGCCCAAGATAAGGGCAT
Luxilus_cornutus GTGGCAATTACACGCTGATTCTTTTCTACAAACCACAAAGACATTGGTACCCTTTATTTAGTATTTGGTGCCTGAGCCGGGATAGTGGGAACCGCTTTAAGCCTCCTCATTCGAGCTGAACTAAGTCAACCTGGCTCACTCCTAGGTGATGACCAAATCTATAACGTTATTGTTACTGCTCACGCCTTTGTAATAATTTTCTTTATAGTCATGCCAATTCTTATTGGTGGATTTGGAAACTGACTTGTACCTCTAATGATTGGGGCACCTGATATAGCATTTCCACGAATGAACAACATAAGCTTCTGACTTTTACCCCCATCATTCCTACTACTGCTAGCCTCTTCTGGCGTTGAGGCCGGAGCTGGGACAGGGTGAACTGTTTACCCTCCACTTGCAGGTAATCTCGCCCACGCAGGAGCATCAGTAGACCTCACTATCTTCTCTCTTCACCTAGCAGGAGTATCATCAATTCTAGGGGCAGTTAATTTCATCACCACAATTATTAACATGAAACCTCCAGCAATCTCTCAGTATCAAACACCCCTCTTCGTATGGGCCGTACTTGTAACTGCTGTTCTTCTACTCCTATCCCTACCCGTTCTTGCTGCCGGAATTACAATACTTCTCACTGACCGTAATTTAAACACCACATTCTTCGACCCGGCAGGAGGAGGTGATCCGATTCTATATCAACATTTATTCTGATTCTTCGGTCATCCAGAGGTCTACATTCTTATTTTACCCGGATTTGGAATTATTTCACATGTTGTAGCCTACTATGCAGGCAAAAAAGAACCATTCGGTTATATGGGAATAGTCTGAGCTATGATGGCCATTGGCCTCCTAGGATTTATTGTATGAGCCCATCACATGTTTACTGTCGGGATAGACGTAGACACCCGTGCCTACTTT---------------------------------------------------------------------------------------ACGTCTGCAACAATAATCATCGCCATTCCAACCGGTGTGAAAGTATTCAGCTGACTTGCTACACTCCACGGGGGCTCAATCAAATGAGAAACTCCTATACTATGAGCCTTAGGCTTTATTTTCCTCTTTACAGTTGGAGGGCTAACAGGAATTGTTCTAGCCAATTCATCACTTGATATTGTTCTCCATGACACATACTATGTTGTTGCCCACTTCCACTATGTATTATCAATAGGGGCTGTATTTGCTATTATAGCAGCATTTGTTCACTGATTCCCACTATTTTCAGGGTATACCCTAAATGATACTTGAACAAAAATCCACTTTGCTGTGATATTCATTGGTGTTAACCTCACATTCTTCCCACAACACTTCCTAGGTTTAGCAGGAATGCCACGACGGTATTCTGATTACCCAGATGCTTACGCTCTATGAAACACAGTATCATCCATCGGCTCACTCATCTCATTAGTAGCAGTAATTATGTTCTTATTTATCTTATGAGAAGCCTTCGCCGCCAAACGAGAAGTATCCTCAGTAGAGCTAACTATAACAAATGTAGAATGACTGCACGGCTGCCCTCCACCATATCACACATTTGAGGAGCCAGCATTTGTCCAAGTTCAATCAAACTAA---ATGGCAAGCCTACGAAAAACCCACCCACTAATAAAAATCGCTAATGGTGCACTAGTTGACCTTCCAACACCATCAAATATCTCAGCACTATGAAACTTCGGATCCCTCCTAGGATTGTGTCTAATTACCCAAATCCTAACCGGATTATTCCTAGCTATGCATTATACCTCTGACATCTCAACCGCATTTTCCTCCGTCACGCACATTTGCCGGGACGTCAACTATGGCTGACTTATCCGAAATATACATGCCAATGGAGCATCTTTTTTCTTCATCTGTATTTACATACACATTGCTCGTGGCCTTTACTACGGATCCTACCTTTATAAAGAGACCTGAAACATCGGGGTCGTCCTACTTCTCCTTGTTATGATGACAGCCTTTGTTGGCTACGTACTCCCATGAGGCCAAATATCCTTCTGAGGTGCCACCGTCATTACGAACCTCCTATCAGCAGTACCTTACATAGGGGACACCCTTGTACAATGAATTTGAGGGGGCTTCTCAGTAGATAACGCAACATTAACACGATTCTTCGCCTTCCACTTCCTATTCCCATTCGTCATCGCTGGTGCGACTGTTCTCCACTTGCTGTTTTTACACGAGACAGGATCAAACAACCCTGCCGGCTTAAACTCCGACGCGGATAAGATCTCCTTCCACCCCTACTTCTCCTATAAAGACCTTCTTGGCTTCGTCCTAATGCTATTAGCTCTCACATCCCTAACATTATTTTCCCCTACCCTACTCGGCGACCCAGAAAACTTCACCCCAGCAAACCCACTGGTTACCCCACCACACATTCAACCCGAATGGTACTTCTTGTTCGCCTATGCTATTCTCCGGTCCATTCCAAACAAGCTAGGGGGAGTCCTAGCGCTATTGTTTAGCATTTTAGTCCTATTAGTAGTCCCAATTTTACACACCTCGAAGCAACGAGGACTAACTTTCCGACCAATCACCCAGTTCTTATTCTGAACCTTAGTGGCAGATATAATTATTCTGACATGAATTGGGGGTATACCTGTAGAACACCCATACATCATCATTGGCCAAGTCGCCTCAGTTCTATACTTCGCATTATTCCTCCTTCTTGCCCCACTCGCAGGGTGAGCAGAGAATAAAGCATTGAAATGAGCTTATGAACCCTTACGTATTGGCCACACTCTTATCTAGCCTTGGCCTAGGGACTACCCTCACCTTTGCCAGCTCCCACTGACTGTTGGCCTGGATGGGACTAGAGATTAACACCCTAGCAATTGTTCCTTTGATAGCACAGCACCACCACCCCCGCGCGGTAGAAGCTACCACAAAGTATTTTCTTACTCAGGCCACTGCAGCCGCCGTGATCCTCTTTGCAAGTATAACTAATGCATGGATTACAGGAGAATGAGGCATGACTAATATGTCCGATCCAATCGCCACCGCAATAATTCTTGCCGCATTAGCACTTAAAATTGGACTAGCACCTATACATTTCTGAATACCTGAAGTGCTCCAAGGACTAGACCTAATGACAGGACTAATTCTATCCACCTGACAAAAACTTGCCCCACTTGCCCTCATTATTCAAACAGCCCAAGCCTTCGACCCACTTCTCCTCACGGCCCTTGCACTCATGTCTACCTTAGTTGGTGGCTGGGGCGGGTTGAACCAAACCCAACTACGAAAGGTCTTAGCCTATTCCTCAATCGCACACATGGGCTGAATAATTGTTGTTCTTCAATATGCTCCCCAACTTACCCTTCTCGCATTACTAATGTATATTTTAATGACTTCTGCAGCATTCCTAACGCTAAAACTTTCATATGCCACAAAAGTTGGTACCCTTGCAACCACCTGGTCGAAAAGCCCGCTCCTCACAGCAACTGCCGCCCTAGTGCTACTGTCCCTAGGGGGTCTCCCCCCACTCACCGGATTCATACCAAAATGGTTGATTCTGCAGGAGTTAGCAAAGCAAGGCCTCCCCCTAACTGCAACGGTAATGGCCCTTGCCGCCCTAATTAGTCTCTACTTTTACCTACGTCTCTGTTACGCGATGACACTCACCATCTCCCCTAATACTGTCACCTCAACCACTCCATGACGGAGTCAAACGACCCAGGCCTCTATCCCCCTGGCCTTATCTACCGTAATAGCCCTGGGTCTCTTGCCCATCACCCCAACTATTATGATGCTCGTCATTT----------CAAAGGCATGGTCCCGACCTTACTATCAGCTCTAGCCCAACTTACACATGCAAGTCTCCGCAGCCCCGTGAGTAAGCCCTCAATCCCC-TGCCCGGGGACGAGGAGCAGGCATCAGGCAC-AAATCTTT---AGCCCAAGACGCCAGGCCGAGCCACACCCCCAAGGGAATTCAGCAGTGATAAATATTAAGCCATAAGTGAAAACTTGACTCAGTCAGAGCTAA-G-AGGGCCGGTAAAACTCGTGCCAGCCACCGCGGTTAAACGAGAGGCCCTAGTTGATAGTACAACGGCGTAAAGGGTGGTTAAGGATAGTAAAACAATAAAGTCGAATGGCCCTTTGGCTGTCATACGCTTCTAGGAGTCCGAAGCCCAA-TATACGAAAGTAACTTTAACAAA-GCCCACCTGACCCCACGAAAACTGAGAAACAAACTGGGATTAGATACCCCACTATGCTCAGTCATAAACCCAGACGCCCAACTACAA-TCAGGCGTCCGCCCGGGTACTACGAGCATTAGCTTGAAACCCAAAGGACCTGACGGTGCCTCAGACCCCCCTAGAGGAGCCTGTTCTAGAACCGATAACCCCCGTTAAACCTCACCGCTTCTAG-CCATCCCAGCCTATATACCGCCGTCGTCAGCTTACCCTGTGAAGGCAATAAAAGTAAGCAGAATGGGCACAACCCAGAACGTCAGGTCGAGGTGTAGCGTACGAAGCGGGAAGAAATGGGCTACATTTTCTATAATAGAATACTACGGAC-ATGCAACATGAAA-TAGTGCTTGAAGGAGGATTTAGTAGTAAAAAGGAAGCAGCGTGTCCTTTTGAACCCGGCTCTGAGACGCGTACACACCGCCCGTCACTCTCCCCTGTCG-AAATGCAGTAAAGTTACCTAACACCAAAGCTCTGACAAGGGGAGGCAAGTCGTAACATGGTAAGTGTACCGGAAGGTGCACTTGGATAAAATT-GCCAACCAGCTAGCTTAATCATCAGTAT-AATCTGACAATATTTATAACA-AAAC-GAAACCCGACCCCACAAACTAAACCATTTTTTTACCTGAGTATGGGAGACAGAAAAGGTTC-ACC-TCAAGCGATAGAAAAAGTACCGCAAGGGAAAGCTGAAAGAGAAATGAAACAACCCATATAAGCACTAAAAAACAAAGACTAAACCTTGTACCTTTTGCATCATGATTTAGCCAGTACCCTCAAGCAAAGAGATCTTTAGTTTGATACCCCGAAACCAGGTGAGCTACCCCGAGACAGCCTATA-TAATTTAGGGCCAACCCGTCTCTGTGGCAAAAGAGTGGGAAGAGCTCCGGGTAGAAGTGACAGACCTACCGAACCTGGTGATAGCTGGTTGCCTAAGAAATGAATAGAAGTTCAGCCTCGCA-CA-CCCTTAATCAA-GAAA-------CACATCAT-CAAGACA----TTATGGAAACGTACGAGAGTTAGTTGAAGGGGGTACAGCCCCTTTAACAAAGGATACAACCTT-TACAGGAGGATAAAGATCATACTAAGTAAAATATACTGTTCTAGTGGGCCTGAAAGCAGCCATCTAAACAGAAAGCGTTAAAGCTCGGACAGAAGGAAATTTATTATCCCGATAA-AAAATCTTACTCCCCTAACTGTATTAGGCCAACCCATGCCTACATGGGTGAGACTATGCTAAAATGAGTAACAAGAAG-ACTTGATCTTCTCCCGCCACAAGTGTAAACCAGATCGGACTAACCGCTGGAATTTAACGAGCCCAACCAAAGAGGGCATTGTGAATAATA-T-AAACCTCAAGAAGAACTCACAATTA-AGTAATCGTTGATCCCACACTGGAGTGGCA--TTTTAAAGGAAAGACTAAAAGA-AGGGGAAGGAACTCGGCAAACACAAGCCTCGCCTGTTTACCAAAAACATCGCCTCCTGCAGC---ATAAAGTATAGGAGGTCCAGCCTGCCCAGTGACTACGGGTTCAACGGCCGCGGTATATTGACCGTGCAAAGGTAGCGCAATCACTTGTCTTTTAAATAGAGACCTGTATGAATGGCTAGACGAGGGCTTAACTGTCTCCCCCCTCCAGTCAGTGAAATTGATCTATCCGTGCAGAAGCGGGTATAATACTACAAGACGAGAAGACCCTTTGGAGCTTAAGGTACAAGAT-TCAG-CCACGTTAAGCAACTCCATAAG-AAGCAAGAACTTAATGGC-CGT-GAAGTTTTACCTTCGGTTGGGGCGACCACGGAGGAAAAG-CAAGCCTCCGAGTGGACTGGGCC-AACACCCCTAAAGCCAAAAGAGACATCTTTAAGCCGCAGAATATCTGACCAATAAGGATCCGGCTAA-AAAGCCGATCAACGGACCAAGTTACCCTAGGGATAACAGCGCAATCCTCTCCCAGAGCCCATATCGACGAGGGGGTTTACGACCTCGATGTTGGATCAGGACATCCTGGTGGTGCAGCCGCTATTAAGGGTTCGTTTGTTCAACGATTAA-AGTCCTACGTGATCTGAGTTCAGACCGGAGCAATCCAGGTCAGTTTCTATCTGTAACGCTA-CTTTTCCCAGTACGAAAGGATCGGAAAAGAGGGGCCTATACTTGACGCATGCCCCACCCCTAATTCATGAAAACAAATAAATTAAAT-AAGGGAGGGCCAAAACCCCTGCCGCCCAAGATAAGGGCAT
Lythrurus_ardens GTGGCAATTACACGCTGATTCTTTTCTACAAACCACAAAGACATTGGTACCCTTTATTTAGTATTTGGTGCCTGAGCCGGAATAGTGGGAACCGCTCTAAGCCTCCTTATTCGAGCTGAATTAAGTCAACCTGGCTCACTCCTAGGTGATGATCAAATCTATAACGTTATTGTTACTGCTCACGCCTTTGTAATAATTTTCTTTATAGTAATGCCAATTCTTATTGGTGGATTCGGAAACTGACTTGTTCCTCTAATGATCGGGGCGCCTGATATAGCATTTCCACGAATAAATAACATAAGCTTCTGACTTCTTCCCCCATCATTCCTCTTATTATTAGCCTCTTCTGGTGTTGAAGCCGGAGCTGGGACAGGATGAACTGTTTACCCCCCACTTTCAGGTAACCTTGCCCATGCAGGAGCGTCAGTGGACCTCACAATTTTCTCCCTCCACCTGGCAGGTGTATCATCAATTCTAGGGGCAGTAAATTTCATTACCACAATTATTAATATGAAACCTCCAGCAATCTCTCAATATCAAACACCCCTCTTCGTATGGGCCGTACTTGTAACTGCCGTACTCTTACTCCTATCACTACCCGTCCTAGCTGCCGGAATTACTATACTTCTCACTGACCGTAACTTAAACACCACATTCTTTGACCCAGCGGGGGGAGGTGACCCTATTCTGTACCAACATCTATTCTGATTTTTCGGTCATCCAGAGGTTTACATTCTTATTTTACCCGGGTTTGGAATTATTTCACATGTTGTAGCCTACTATGCGGGCAAAAAAGAACCATTCGGCTATATGGGTATAGTCTGAGCTATGATGGCCATTGGCCTCCTAGGATTTATTGTTTGAGCCCATCACATGTTTACTGTCGGAATAGACGTAGACACCCGTGCCTATTTT---------------------------------------------------------------------------------------ACGTCTGCGACAATAATTATTGCCATCCCAACCGGTGTAAAAGTATTTAGCTGACTTGCTACACTCCACGGGGGCTCAATCAAATGGGAGACCCCTATACTATGAGCCCTAGGCTTTATTTTCCTCTTCACAGTTGGGGGATTAACAGGAATTGTTCTCGCCAATTCATCACTTGATATTGTTCTCCACGACACATATTATGTTGTCGCCCATTTCCACTATGTACTATCGATGGGGGCTGTATTTGCTATTATGGCGGCATTTGTTCACTGATTCCCACTGTTCTCAGGATATACCCTAAATGATACTTGAACGAAAATCCACTTTGCCGTAATGTTCATTGGTGTTAACCTCACGTTCTTCCCACAACACTTCTTAGGCTTAGCAGGAATACCACGACGGTATTCTGATTACCCCGATGCATATGCTCTATGAAACACCGTATCATCCATTGGCTCGCTTATCTCACTTGTGGCGGTAATTATATTCCTATTTATTTTATGAGAAGCCTTCGCCGCCAAACGAGAAGTGTCTTCAGTAGAACTAACTATAACAAATGTAGAATGACTACACGGCTGCCCTCCACCATACCACACATTTGAGGAACCAGCATTTGTCCAAGTTCAATCAAACTAA---ATGGCAAGCCTACGAAAAACCCACCCGCTAATAAAAATCGCTAATGGCGCATTAGTTGACCTTCCAACACCATCAAATATCTCAGCAATGTGAAACTTCGGATCCCTGCTCGGATTGTGCTTAATTACTCAGATTCTAACAGGATTGTTCTTAGCCATACATTATACCTCTGACATCTCAACCGCATTTTCATCCGTCACACACATTTGCCGTGACGTCAACTATGGTTGACTTATCCGAAATATACATGCCAATGGAGCATCGTTTTTCTTCATCTGTATTTATATACACATCGCTCGTGGTCTTTACTACGGGTCTTACCTCTACAAGGAGACCTGAAATATTGGAGTTGTTCTACTTCTTCTAGTTATAATAACCGCCTTCGTGGGCTATGTACTCCCATGAGGTCAAATATCCTTCTGAGGTGCGACCGTTATTACGAACCTTCTATCAGCGGTGCCTTACATGGGAGATACTCTTGTGCAATGAATCTGAGGAGGCTTTTCGGTAGATAACGCAACACTGACCCGATTCTTCGCCTTCCACTTCCTATTCCCGTTCGTCATCGCCGGTGCGACCGTTCTCCACTTACTATTCTTACATGAGACAGGGTCAAACAATCCAGCCGGATTAAACTCCGACGCTGACAAAATCTCCTTCCACCCCTACTTCTCCTACAAAGACCTTCTTGGCTTTGTCCTAATGCTGTTAGCTCTTACATCCCTCACATTGTTCTCCCCTACCCTGCTCGGCGACCCAGAAAACTTCACCCCAGCAAATCCGCTGGTTACCCCACCACATATTCAACCCGAGTGATACTTCCTGTTTGCCTATGCTATCCTCCGGTCTATTCCAAACAAATTAGGCGGGGTCCTAGCGTTATTATTTAGCATTCTAGTACTACTGGTAGTTCCAATCTTACACACCTCAAAACAACGAGGACTAACCTTCCGACCTATTACCCAGTTCTTATTCTGAACCCTGGTGGCAGACATAATTATTCTGACATGAATTGGTGGCATACCTGTAGAACACCCATATATCATCATTGGCCAGATCGCCTCAGTCCTGTACTTTGCATTATTCCTCCTCCTCGCCCCACTCGCAGGTTGAGCGGAGAATAAAGCATTGAAATGAGCTTATGAACCCTTACGTATTAGCTACATTATTATCCAGCCTTGGCCTAGGGACTACTCTCACCTTTGCCAGCTCCCATTGATTACTGGCCTGAATAGGACTAGAAATTAATACTTTGGCAATTGTTCCTTTGATAGCACAACATCACCACCCCCGCGCAGTAGAAGCCACCACTAAGTATTTTCTTACCCAGGCCACTGCAGCCGCCGTGATCCTCTTTGCAAGCACAACTAATGCATGGATTACGGGAACATGGGACATAACAAATATATCAGACCCAATTGCCACCGCAATAATTCTTGCCGCCTTAGCACTTAAAATTGGGTTAGCGCCTATGCATTTCTGAATGCCCGAAGTACTACAGGGACTAGACCTGTTGACCGGATTGATTCTCTCTACCTGACAAAAACTTGCCCCGCTTGCACTAATTATTCAAACAGCCCAAGCTTTCGACCCACTTCTGCTTACGGCCCTTGGCCTTATATCCACCTTAGTGGGCGGATGAGGGGGATTGAATCAAACCCAGCTACGGAAAGTCTTAGCCTACTCCTCGATCGCACATATGGGCTGAATAATCATTGTTCTTCAATATGCCCCCCAGCTTACCCTTCTTGCGCTGCTAATGTATATTTTAATGACATCCGCGGCGTTTCTGACTCTCAAACTTTCCTATGCTACGAAAATTGGCACCCTTGCAACCACATGATCAAAGAGCCCACTCTTAACGGCGACGGCCGCCCTTGTATTATTGTCTTTAGGGGGTCTCCCCCCACTTACCGGATTTATGCCAAAGTGATTAATCCTGCAAGAGTTGGCAAAGCAAGGCCTCCCCCTCACTGCAACCGTAATAGCTCTTGCCGCCCTGATTAGCCTCTACTTTTATTTACGACTCTGCTACGCAATAACTCTTACCATCTCTCCTAATACTGTGACCTCAACCACCCCCTGGCGGACTCAGACCACTCAGGCCTCCGCCCTCCTGGCATTATCAACAGTAATGGCCCTGGGCCTTTTGCCCCTTACCCCAACTGTTATGACACTTATTGTTT----------CAAAGGCATGGTCCCGACCTTACTATCAGCTCTAGCCCAACTTACACATGCAAGTCTCCGCAGCCCCGTGAGTAAGCCCTTAATCCCC-TGCCCGGGGACGAGGAGCAGGCATCAGGCAC-AAACCTTT---AGCCCAAGACGCCAGGCCTAGCCACACCCCCAAGGGAATTCAGCAGTGATAAATATTAAGCCATAAGTGAAAGCTTGACTCAGTCAGAGCTAA-G-AGGGCCGGTAAAACTCGTGCCAGCCACCGCGGTTAAACGAGAGGCCCTAGTTGATAGTACAACGGCGTAAAGGGTGGTTAAGGATAGTGAATTAATAAAGTCGAATGGCCCTTTGGCTGTCATACGCTTCTAGGAGTCCGAAGCCCAA-TATACGAAAGTAACTTTAAGAAA-GTCCACCTGACCCCACGAAAACTGAGAAACAAACTGGGATTAGATACCCCACTATGCTCAGTCCTAAACCCAGGCGTCCAACTACAA-TTAGACGTCCGCCCGGGTACTACGAGCATTAGCTTGAAACCCAAAGGACCTGACGGTGCCTCAGACCCCCCTAGAGGAGCCTGTTCTAGAACCGATAACCCCCGTTGAACCTCACCGCTTCTAG-CCATCCCAGCCTATATACCGCCGTCGTCAGCTTACCCTGTGAAGGCAATAAAAGTAAGCAAAATGGGCACAACCCAGAACGTCAGGTCGAGGTGTAGCGTACGAAGCGGGAAGAAATGGGCTACATTTTCTATAATAGAACACTACGGAC-ATGCAACATGAAA-TAGTGCTTGAAGGAGGATTTAGTAGTAAAAAGGAAGCAGCGTGTCCTTTTGAACCTGGCTCTGAGACGCGTACACACCGCCCGTCACTCTCCCCTGTCA-AAATGCAATAAAGTTACCTAACACCAAAGCTCTGACAAGGGGAGGCAAGTCGTAACATGGTAAGTGTACCGGAAGGTGCACTTGGATGAAACT-GCCAACCAGCTAGCTTAATTACCAGTAT-AACTCAACGATATTTATAACA-AAAC-AAGGCCCCACCCTACAAACTAAACCATTTTTTTACCTGAGTATGGGAGACAGAAAAGGTTC-ACC-TAAAGCAATAGAAAGAGTACCGCAAGGGAAAGCTGAAAGAGAAGTGAAACAACCCATATAAGCACTAAAAAACAAAGACTAAACCTTGTACCTTTTGCATCATGATTTAGCCAGTACCCTCAAGCAAAGAGATCTTTAGTTTGATACCCCGAAACCAGATGAGCTACCCCGAGACAGCCTATA-T-ATTTAGGGCTAACCCGTCTCTGTGGCAAAAGAGTGGGAAGAGCTCCGGGTAGAAGTGACAGACCTACCGAACCTGGTGATAGCTGGTTGCCTAAGAAGTGGATAGAAGTTCAGCCTCGCA-TA-CCCTTCATCAA-GAAG-------TATATCAT-CAAGACA-----TATGGAAATGTACGAGAGTTAGTTGAAGGGGGTACAGCCCCTTTAACAAAGGATACAACCTT-CACAGGAGGATAAAGATCATAATAAATAAGACATACTGTTCTAGTGGGCCTGAGAGCAGCCATCTAAGCAGAAAGCGTTAAAGCTCGGACAGAAAGGAGTTTATTATCCCGATAA-AAAATCTTACTCCCCTAACTGTATTAGGCCAACCCATGCCCACATGGGTGAGACTATGCTAAAATGAGTAACAAGAAG-ACTTGATCTTCTCCCGCCACAGGTGTAAACCAGATCGGACTATCCACTGGAATTTAACGAGCCCAACCAAAGAGGGCATTGTGAATAATA-A-AAACCTCAAGAAGAACTCACAACTA-ATTAATCGTTAATCCCACACTGGAGTGGCA--TTTGAAAGGAAAGACTAAAAGA-AGGGGAAGGAACTCGGCAAACACAAGCCTCGCCTGTTTACCAAAAACATCGCCTCCTGCAGC---ATGTAGTATAGGAGGTCCAGCCTGCCCAGTGACTACGGGTTCAACGGCCGCGGTATATTGACCGTGCAAAGGTAGCGCAATCACTTGTCTTTTAAATAGAGACCTGTATGAATGGCTAGACGAGGGCTTAACTGTCTCCCCCTTCCAGTCAGTGAAATTGATCTATCCGTGCAGAAGCGGGTATATTACTACAAGACGAGAAGACCCTTTGGAGCTTAAGGTACAAAAT-TCAG-CCACGTTAAACAACTTCCTAAA-AAGCAAGAACTTAGTGGC-CGT-GAAGTTTTACCTTCGGTTGGGGCGACCACGGAGGAAAGA-CAAGCCTCCGAGTGGACTGGGCC-GAAACCCCTAAAGCCAAAAGAGACATCTTTGAGCCGCAGAACATCTGACCAATAATGATCCGGCTAA-AAAGCCGATCAACGGACCAAGTTACCCTAGGGATAACAGCGCAATCCTCTCCCAGAGCCCATATCGACGAGGGGGTTTACGACCTCGATGTTGGATCAGGACATCCTGGTGGTGTAGCCGCTATTAAGGGTTCGTTTGTTCAACGATTAA-AGTCCTACGTGATCTGAGTTCAGACCGGAGCAATCCAGGTCAGTTTCTATCTGTAACGCTA-CTTTTCCTAGTACGAAAGGATCGGAAAAGAGGGGCCTATACTTGACGCATGCCCCACCCCTAATTCATGAAAACAAATAAATTAAAT-AAGGGAGGGCCAAAACCCCTGCCGCTCAAGATAAGGGCAT
Lythrurus_fumeus GTGGCAATTACACGCTGATTCTTTTCTACAAACCACAAAGATATTGGCACCCTTTATCTAGTATTTGGTGCCTGAGCCGGAATAGTAGGAACCGCTTTAAGCCTTCTTATTCGAGCTGAACTTAGTCAACCTGGCTCACTCCTAGGTGATGATCAGATTTACAATGTTATTGTTACTGCTCACGCCTTTGTAATAATTTTCTTTATAGTAATGCCGATTCTTATCGGCGGATTTGGAAACTGACTTGTTCCTCTAATGATCGGGGCACCTGATATAGCATTTCCACGAATAAATAACATAAGCTTCTGACTCCTACCCCCATCATTCCTTTTACTGCTAGCCTCCTCTGGTGTTGAAGCCGGGGCTGGAACAGGATGAACTGTCTACCCCCCACTTGCAGGCAACCTTGCCCACGCAGGAGCATCAGTAGACCTCACAATTTTCTCCCTCCATCTGGCAGGTGTTTCATCAATTCTAGGGGCAGTCAATTTTATTACCACAATTATTAATATGAAACCTCCAGCAATCTCTCAGTATCAAACGCCCCTCTTCGTATGGGCCGTACTTGTAACTGCTGTTCTCTTACTTCTGTCACTACCCGTGCTAGCGGCCGGGATTACTATACTTCTCACTGACCGTAATTTAAATACCACCTTCTTTGACCCCGCGGGTGGGGGTGACCCTATCCTCTACCAACATTTATTCTGGTTTTTCGGTCATCCAGAGGTCTATATTCTTATTTTACCTGGATTTGGTATCATTTCACATGTTGTAGCCTATTATGCAGGCAAAAAAGAACCATTCGGCTATATAGGAATAGTCTGAGCTATGATGGCTATTGGCCTCCTGGGATTTATTGTCTGAGCCCACCACATGTTTACTGTTGGGATAGACGTAGACACCCGTGCTTATTTT---------------------------------------------------------------------------------------ACGTCAGCTACAATGATTATCGCCATCCCAACCGGTGTAAAAGTGTTTAGCTGACTTGCTACACTCCACGGGGGCTCAATCAAGTGGGAAACTCCTATGCTATGAGCCCTAGGCTTTATCTTCCTCTTCACAGTTGGGGGATTAACAGGAATTGTTCTTGCTAACTCATCTCTTGATATTGTTCTTCATGACACATATTATGTTGTTGCCCACTTCCACTACGTATTATCAATGGGGGCCGTATTTGCTATTATGGCAGCATTTGTTCACTGATTCCCACTATTTTCAGGGTATACCCTAAATGATACTTGAACAAAAATCCACTTTGCTGTAATATTTATCGGTGTTAACCTCACCTTCTTCCCACAACACTTCCTAGGCTTAGCAGGAATACCACGACGGTACTCTGATTACCCTGATGCCTATGCTTTATGAAACACAGTATCATCCATTGGCTCACTCATCTCACTCGTGGCAGTAATTATATTCCTATTTATTTTATGAGAGGCCTTCGCCGCCAAACGAGAAGTGTCTTCAGTAGAACTAACTATAACAAATGTAGAATGACTACACGGCTGCCCTCCACCATATCACACATTTGAAGAGCCAGCATTTGTCCAAGTTCAATCAAACTAA---ATGGCAAGCCTACGAAAAACCCACCCCCTAATAAAAATCGCTAATGACGCATTAGTTGACCTTCCAACACCATCGAATATCTCAGCAATGTGAAACTTCGGATCCCTCCTAGGGTTATGTCTAATCACTCAAATCCTAACCGGATTATTTTTAGCCATGCACTATACCTCCGACATTTCGACTGCATTTTCATCTGTTACACACATTTGCCGTGACGTCAACTACGGCTGGCTTATCCGGAACATACATGCCAACGGGGCATCATTTTTCTTCATTTGTATTTACATACATATTGCTCGTGGCCTTTACTATGGGTCTTACCTCTACAAGGAAACCTGAAACATTGGGGTTGTTCTACTTCTTCTAGTTATGATAACCGCCTTTGTAGGCTATGTCCTCCCGTGAGGCCAAATGTCTTTCTGGGGCGCCACCGTTATCACGAACCTCCTATCAGCGGTACCTTACATAGGCGATACTCTTGTACAGTGAATCTGAGGGGGCTTTTCGGTAGATAACGCAACACTAACCCGGTTCTTCGCCTTCCACTTCTTATTCCCGTTCGTCATCGCTGGTGCAACCGTCCTCCACTTACTATTTCTTCATGAAACAGGGTCAAACAACCCCGCCGGACTAAACTCTGATGCGGACAAGATCTCCTTTCACCCCTACTTCTCCTATAAAGACCTTCTTGGTTTCGTCCTAATGTTGTTGGCCCTCACCTCCTTAACGTTGTTCTCCCCCACCTTACTCGGTGACCCAGAAAACTTCACCCCAGCAAACCCGCTTGTTACCCCGCCACACATTCAGCCTGAATGATACTTCCTGTTCGCCTACGCCATCCTACGCTCTATCCCAAACAAACTAGGCGGAGTCCTGGCGTTGTTATTCAGCATCTTAGTACTACTAGTAGTTCCTATTCTACACACCTCGAAACAACGAGGACTAACCTTCCGGCCGATCACCCAATTCTTATTTTGAACCCTAGTAGCGGATATAATTATTCTGACATGAATCGGAGGCATACCTGTAGAGCACCCATATATCATCATTGGTCAGATCGCCTCAATTCTATACTTTGCACTATTCCTCCTCCTCGCCCCACTCGCGGGATGAGCGGAAAATAAAGCATTGAAATGAGCTTATGAATCCTTACGTATTAGCTACGCTGTTGTCCAGTCTTGGCCTAGGGACTACCCTTACCTTCGCCAGCTCCCACTGATTGCTAGCCTGAATAGGGCTAGAGATCAATACTCTAGCAATTATTCCTTTAATGGCGCAGCATCACCACCCCCGCGCGGTGGAAGCCACCACCAAATATTTTCTTACCCAAGCCACTGCAGCCGCCGTGATCCTCTTTGCAAGTACAACTAACGCTTGAATCACAGGAACATGGGATATAACTAATATGTCAAACCCAATCGCCACCACAATAATTCTTGCCGCCTTAGCACTTAAGATTGGATTAGCACCTATGCACTTCTGAATACCCGAAGTGTTACAGGGGTTGGACTTATTAACAGGATTAATTCTCTCTACCTGACAGAAACTTGCCCCACTTGCACTGATTATCCAAACGGCCCAAGCCTTCGACCCACTTCTGCTTACAGCTCTTGGATTGATGTCCACATTAGTAGGCGGCTGAGGTGGACTCAACCAGACCCAACTACGAAAAGTCTTAGCCTACTCATCGATCGCACATATGGGTTGAATGGTTATTGTTCTTCAATATGCCCCCCAACTTACCCTTCTCGCACTACTTATGTATATCTTGATAACATCCGCAGCATTTCTGACCCTTAAACTCTCCTATGCTACCAAGATTAATACCCTTGCAACCACGTGATCTAAAAGCCCGCTCTTAACAGCAACGACCGCCCTTGTACTACTCTCCCTAGGGGGCCTTCCCCCACTTACTGGATTTATGCCTAAATGGTTAATTTTACAGGAGTTAACAGTGCAAAACCTCCCCCTCACTGCAACCGTTATGGCTCTTGCCGCCCTAATTAGCCTCTACTTTTATTTGCGACTCTGCTATGCCATAACTCTTACTATTTCCCCTAATACTGTAACCTCAACCACCCCTTGACGGACTCAATCAACTCAGACCTCCGCCCTTCTAGCTTTATCCACGGTAATAGCCCTAGGCCTTTTGCCCCTTACCCCTACTATTGTAACACTCGTTATTT----------CAAAGGCATGGTCCCGACCTTACTATCAGCTCTAGCCCAACTTACACATGCAAGTCTCCGCAGCCCCGTGAGTAAGCCCTTAATCCCC-TGCCCGGGGACGAGGAGCAGGCATCAGGCAC-AAACCTTT---AGCCCAAGACGCCAGGCCTAGCCACACCCCCAAGGGAATTCAGCAGTGATAAATATTAAGCCATAAGTGAAAGCTTGACTCAGTCAGCGCTAA-G-AGGGCCGGTAAAACTCGTGCCAGCCACCGCGGTTAAACGAGAGGCCCTAGTTGATAGTACAACGGCGTAAAGGGTGGTTAAGGATAGTAAATTAATAAAGTCGAATGGCCCTTTGGCTGTCATACGCTTCTAGGAGTCCGAAGCCCAATTACACGAAAGTAACTTTAAAAAA-GCCCACCTGACCCCACGAAAACTGAGAAACAAACTGGGATTAGATACCCCACTATGCTCAGTCATAAACCCAGACGTCCAACTACAA-TTAGACATCCGCCCGGGTACTACGAGCATTAGCTTGAAACCCAAAGGACCTGACGGTGCCTCAGACCCCCCTAGAGGAGCCTGTTCTAGAACCGATAACCCCCGTTAAACCTCACCACTTCTAG-CCATCCCAGCCTATATACCGCCGTCGTCAGCTTACCCTGTGAAGGCAATAAAAGTAAGCAAAATGGGCACAACCCAGAACGTCAGGTCGAGGTGTAGCGTACGAAGTGGGAAGAAATGGGCTACATTTTCTATAATAGAACACTACGGAC-ATGCAACATGAAA-TAGTGCTTGAAGGAGGATTTAGTAGTAAAAAGGAAGCAGCGTGTCCTTTTGAACCCGGCTCTGAGACGCGTACACACCGCCCGTCACTCTCCCCTGTCG-AAATGCAATAAAGTTAATTAACACCAGAGCTCTGACGAGGGGAGGCAAGTCGTAACATGGTAAGTGTACCGGAAGGTGCACTTGGATGAAACT-GCCAACCAGCTAGCTTAATCACCAATAT-AATTCAACAATATGTATAACA-AAAC-AAGACCCCACCCTACAAACTAAACCATTTTTTTACCTGAGTATGGGAGACAGAAAAGGTTC-AAC-TAGAGCAATAGAAACAGTACCGCAAGGGAAAGCTGAAAGAGAAGTGAAATAACCCATATAAGCACTGAAAAACAAAGACTAAACCTTGTACCTTTTGCATCATGATTTAGCCAGTACCCTCAAGCGAAGAGATCTTTAGTTTGATACCCCGAAACCAGGTGAGCTACCCCGAGACAGCCTATA-T-ATTTAGGGCTAACCCGTCTCTGTGGCAAAAGAGTGGGAAGAGCTCCGGGTAGAAGTGACAGACCTACCGAACCTGGTGATAGCTGGTTGCCTAAGAAATGAATAGAAGTTCAGCCTCGCA-CG-CCCTTAATCGA-GAAG-------TATACCAT-CAAGATG-----AATGGAAATGTACGAGAGTTAGTTGAAAGGGGTACAGCCCTTTTAACAGAGGATACAACCTT-TATAGGAGGATAAAGATCATAATAAATAAGATATACTGTTCTAGTGGGCCTGAAAGCAGCCATCTAAACAGAAAGCGTTAAAGCTCGGACAGAAAGAAGTTTATTATCCCGATAA-AAAATCTTACTCCCCTAACTGTATTAGGCCAACCCATGCCTACATGGGTGAGACTATGCTAAAATGAGTAACAAGAAG-ACTTGATCTTCTCCCGCCACAGGTGTAAACCAGATCGGACTAACCACTGGACTTTAACGAACCCAACCAAAGAGGGCATTGTGAGTAATA-T-AAACCTCAAGAAGAGCTCACAATTA-ATCAATCGTTAATCCCACACTGGAGTGGTA--TTTAAAAGGAAAGACTAAAAGA-AGGGGAAGGAACTCGGCAAACACAAGCCTCGCCTGTTTACCAAAAACATCGCCTCCTGCAAT---ATCAAGTATAGGAGGTCCAGCCTGCCCAGTGACTACGGGTTTAACGGCCGCGGTATATTGACCGTGCAAAGGTAGCGCAATCACTTGTCTTTTAAATAGAGACCTGTATGAATGGCTAGACGAGGGCTTAACTGTCTCCCCCCTCCAGTCAGTGAAATTGATCTATCCGTGCAGAAGCGGGTATAATACTACAAGACGAGAAGACCCTTTGGAGCTTAAGGTACAAAAT-TCAA-CCACGTCAAACAACTCCCTAAA-AAGCAAGAACTTAGTGAC-CAT-GAAGTTTTACCTTCGGTTGGGGCGACCACGGAGGAAAAG-CAAGCCTCCGAGTGGACTGGGCC-AAGACCCCTAAAGCCAAAAGAGACATCTTTAAGCCGCAGAACATCTGACCAATAGTGATCCGGCTAA-AAAGCCGATCAGCGGACCAAGTTACCCTAGGGATAACAGCGCAATCCTCTCCCAGAGCCCATATCGACGAGGGGGTTTACGACCTCGATGTTGGATCAGGACATCCTGGTGGTGTAGCCGCTATTAAGGGTTCGTTTGTTCAACGATTAA-AGTCCTACGTGATCTGAGTTCAGACCGGAGCAATCCAGGTCAGTTTCTATCTGTAACGCTA-CTTTTCCCAGTACGAAAGGATCGGAAAAGAGGGGCCCATGCTTAACGCATGCCCTACCCCTAATTCATGAAAACAAATAAATTAAAT-AAGGGAGGGCCAAAACCCCTGCCGCCCAAGATAAGGGCAT
Lythrurus_lirus GTGGCAATTACACGCTGATTCTTTTCTACAAACCACAAAGACATTGGTACCCTTTATCTAGTATTTGGTGCCTGAGCCGGAATAGTGGGAACCGCTTTAAGCCTCCTTATTCGAGCTGAACTAAGTCAACCTGGCTCACTCCTAGGTGATGATCAAATCTATAACGTTATTGTTACTGCTCACGCCTTTGTAATAATTTTCTTTATAGTAATGCCAATTCTTATTGGTGGATTCGGAAACTGACTTGTTCCTCTAATGATTGGGGCGCCTGATATAGCATTTCCACGAATAAATAACATAAGCTTCTGACTTCTTCCCCCATCATTCCTCTTACTATTAGCCTCTTCTGGTGTTGAAGCCGGGGCTGGTACAGGATGAACTGTTTACCCCCCACTTTCAGGTAATCTTGCCCACGCAGGGGCGTCAGTGGACCTTACAATTTTCTCCCTCCACCTGGCAGGTGTATCCTCAATTCTAGGGGCAGTAAATTTCATTACCACAATTATTAATATGAAACCTCCAGCAATCTCTCAATATCAAACACCCCTCTTCGTATGGGCCGTACTTGTAACTGCCGTTCTCTTACTCCTGTCACTGCCCGTCCTAGCTGCCGGAATTACTATACTTCTCACCGACCGTAACTTAAACACCACATTCTTTGACCCGGCAGGGGGAGGTGATCCTATTCTGTACCAACATCTATTCTGATTTTTTGGTCATCCAGAGGTTTACATTCTTATTTTACCTGGGTTTGGAATTATTTCACATGTTGTAGCCTATTATGCAGGCAAAAAAGAACCGTTCGGCTACATGGGAATAGTCTGAGCTATGATGGCCATTGGCCTCCTAGGATTTATTGTTTGAGCCCATCACATGTTTACTGTTGGAATAGACGTAGACACCCGTGCCTATTTT---------------------------------------------------------------------------------------ACGTCTGCGACAATAATTATTGCCATCCCAACTGGTGTAAAAGTGTTTAGCTGACTTGCTACACTCCATGGGGGCTCAATCAAATGGGAAACCCCTATACTATGAGCCCTAGGCTTTATTTTCCTCTTCACAGTAGGGGGATTAACAGGAATTGTTCTCGCCAATTCATCACTTGATATTGTTCTCCATGACACATATTATGTTGTCGCCCACTTCCACTATGTACTATCAATAGGGGCTGTATTTGCTATTATAGCGGCATTTGTTCACTGATTCCCACTGTTCTCAGGATATACCTTAAATGATACTTGAACAAAAATCCACTTTGCCGTAATGTTCATTGGTGTTAACCTCACGTTCTTCCCACAACACTTCCTGGGCCTAGCAGGAATACCACGACGGTATTCTGATTACCCCGATGCATATGCCCTATGGAACACCGTATCATCCATTGGCTCACTCATCTCACTTGTGGCGGTAATTATGTTTCTATTTATTTTATGAGAAGCCTTCGCCGCCAAACGAGAAGTGTCTTCAGTAGAACTAACTATAACAAATGTAGAGTGACTACACGGCTGCCCTCCACCATACCATACATTTGAGGAACCAGCATTTGTCCAAGTTCAATCAAACTAA---ATGGCAAGCCTACGAAAAACCCACCCACTAATAAAAATCGCTAATGGCGCATTAGTTGACCTTCCAACACCATCAAATATCTCAGCAATGTGAAACTTCGGGTCCCTGCTCGGATTGTGCTTAATTACTCAAATCCTAACCGGATTATTCTTAGCCATACATTATACCTCTGACATCTCAACCGCATTTTCATCCGTCACACACATTTGCCGTGACGTTAACTACGGTTGACTTATCCGAAATATACATGCCAACGGGGCATCATTTTTCTTCATCTGTATTTATATGCACATCGCCCGTGGTCTTTACTACGGCTCCTACCTATACAAGGAAACCTGAAATATCGGGGTTGTCCTGCTTCTTCTAGTTATAATGACCGCCTTCGTGGGCTATGTACTGCCCTGGGGTCAAATATCCTTCTGAGGTGCCACCGTTATTACGAACCTTCTATCAGCAGTACCTTACATGGGTGATACTCTTGTCCAATGAATCTGAGGGGGCTTTTCAGTAGATAACGCAACACTGACCCGATTCTTCGCCTTCCACTTCCTGTTCCCGTTCGTCATCGCCGGTGCGACCGTTCTCCACTTACTATTCCTACATGAAACGGGGTCAAACAATCCAGCCGGACTAAACTCCGACGCTGACAAAATCTCCTTCCACCCCTACTTCTCCTACAAAGATCTTCTTGGCTTTGTGCTAATGCTGTTAGCTCTTACATCCCTAACGTTGTTCTCCCCAACCCTACTTGGTGACCCAGAGAACTTCACCCCAGCAAACCCACTGGTTACCCCACCACACATTCAACCTGAGTGATACTTCCTATTCGCCTATGCTATCCTGCGGTCTATCCCAAACAAATTAGGCGGGGTCCTGGCGTTGTTGTTTAGCATTCTAGTACTACTGGTGGTTCCGATCTTACACACCTCAAAACAACGAGGACTAACCTTCCGGCCGATTACCCAATTCTTATTCTGAACCCTGGTGGCGGACATAATTATTCTGACATGAATTGGTGGCATACCTGTAGAACACCCATACATTATCATCGGCCAAATCGCCTCAGTCCTGTACTTTGCATTATTCCTCCTCCTCGCCCCGCTCGCAGGTTGAGCCGAGAATAAAGCGTTGAAATGAGCTTATGAACCCTTACGTATTAGCTACATTGTTATCCAGCCTTGGCCTAGGGACTACTCTCACCTTTGCCAGCTCCCATTGATTGCTAGCCTGAATAGGGCTAGAAATTAATACTTTGGCAATTGTTCCTTTGATAGCACAGCATCACCACCCCCGCGCAGTAGAAGCCACCACTAAGTATTTTCTTACCCAGGCCACTGCAGCCGCCGTAATCCTTTTTGCAAGCACAACTAATGCATGGATTACGGGGACATGAGACATAACAAGTATGTCGAACCCGATTGCCACCGCAATAATTCTTGCCGCCCTAGCACTTAAAATTGGACTAGCGCCTATACATTTCTGGATGCCCGAAGTGCTGCAGGGGTTAGACCTGTTAACCGGGTTGATCCTCTCTACCTGGCAAAAACTTGCCCCCCTTGCACTGATCATTCAAACAGCCCAGGCTTTTGACCCACTCCTACTTACGGCCCTTGGCCTTACATCTACCTTAGTGGGCGGCTGAGGCGGGTTGAATCAGACCCAGCTACGGAAAGTCTTAGCCTACTCCTCAATCGCGCATATGGGCTGAATAGTTATTGTTCTTCAATATGCCCCCCAGCTTACCCTTCTTGCACTCCTGATATATATTTTAATAACATCCGCGGCGTTTCTGACTCTCAAGCTTTCCTATACTACAAAAGTTGGCACCCTTGCAACCACATGATCAAAGAGCCCACTCTTAACAGCGACGGCCGCCCTTGTACTACTATCTTTAGGGGGTCTTCCCCCACTTACCGGATTTATACCAAAGTGATTAATTTTGCAAGAGTTAGCGAAGCAGGGCCTCCCCCTCACTGCAACCGTAATGGCTCTTGCCGCCCTGATTAGCCTCTACTTTTATTTGCGCCTCTGCTACGCGATAACTCTTACCATCTCCCCCAATACTGTGACCTCGACCACCCCCTGGCGGACTCAGACCACTCAGGCCTCCGCTCTTCTGGCACTATCAACAGTAATGGCCCTGGGCCTTTTGCCCCTCACCCCTGCTGTTATAACGCTCGTTGTTT----------CAAAGGCATGGTCCCGACCTTACTATCAGCTCTAGCCCAACTTACACATGCAAGTCTCCGCAGCCCCGTGAGTAAGCCCTTAATCCCC-TGCCCGGGGACGAGGAGCAGGCATCAGGCAC-AAACCTTT---AGCCCAAGACGCCAGGCCTAGCCACACCCCCAAGGGAATTCAGCAGTGATAAATATTAAGCCATAAGTGAAAACTTGACTCAGTCAGAGCTAA-G-AGGGCCGGTAAAACTCGTGCCAGCCACCGCGGTTAAACGAGAGGCCCTAGTTGATAATACAACGGCGTAAAGAGTGGTTAAGGATAGTAAACTAATAAAGTCGAATGGCCCTTTGGCTGTCATACGCTTCTAGGAGTCCGAAGCCCAA-TATACGAAAGTAACTTTAAGAAA-GTCCACCTGACCCCACGAAAACTGAGAAACAAACTGGGATTAGATACCCCACTATGCTCAGTCCTAAACCCAGACGTCCAACTACAA-TTAGACGTCCGCCCGGGTACTACGAGCATTAGCTTGAAACCCAAAGGACCTGACGGTGCCTCAGACCCCCCTAGAGGAGCCTGTTCTAGAACCGATAACCCCCGTTGAACCTCACCGCTTCTAG-CCATCCCAGCCTATATACCGCCGTCGTCAGCTTACCCTGTGAAGGCAATAAAAGTAAGCAAAATGGGCACAACCCAGAACGTCAGGTCGAGGTGTAGCGTACGAAGCGGGAAGAAATGGGCTACATTTTCTATAATAGAACACTACGGAC-ATGCAACATGAAA-TAGTGCTTGAAGGAGGATTTAGTAGTAAAAAGGAAGCAGCGTGTCCTTTTGAACCTGGCTCTGAGACGCGTACACACCGCCCGTCACTCTCCCCTGTCA-AAATGCAATAAAGTTACCTAACACCAAAGCTCTGACAAGGGGAGGCAAGTCGTAACATGGTAAGTGTACCGGAAGGTGCACTTGGATGAAACT-GCCAACCAGCTAGCTTAATTACCAGTAT-AACTCAACAATATTTATAACA-AAAC-AAGGCCCCACCCTATAAACTAAACCATTTTTTTACCTGAGTATGGGAGACAGAAAAGGTTC-ACC-TAAAGCAATAGAAAGAGTACCGCAAGGGAAAGCTGAAAGAGAAATGAAACAACCCATATAAGCACTAAAAAACAAAGACTAAGCCTTGTACCTTTTGCATCATGATTTAGCCAGTATCCTCAAGCGAAGAGATCTTTAGTTTGATACCCCGAAACCAGGTGAGCTACCCCGAGACAGCCTATA-T-ATTTAGGGCTAACCCGTCTCTGTGGCAAAAGAGTGGGAAGAGCTCCGGGTAGAAGTGACAGACCTACCGAACCTGGTGATAGCTGGTTGCCTAAGAAGTGAATAGAAGTTCAGCCTCGCA-TA-CCCTTCATCAA-GAAG-------CATATCAT-CAAGACA-----AATGGAAATGTACGAGAGTTAGTTGAAGGGGGTACAGCCCCTTTAACAAAGGATACAACCTT-CACAGGAGGATAAAGATCATAATAAATAAGACATACTGTTCTAGTGGGCCTGAAAGCAGCCATCTAAGCAGAAAGCGTTAAAGCTCGGACAGAAAGTAGTTTATTATCCCGGTAAGAAAATCTTACTCCCCTAACTATATTAGGCCGACCCATGCCCGCATGGGTGAGACTATGCTAAAATGAGTAACAAGAAG-ACTTGATCTTCTCCCGCCACAAGTGTAAACCAGATCGGACTACCCACTGGAATTTAACGAGCCCAACCAAAGAGGGCATTGTGAATAATA-A-AAACCTCAAGAAGAACTCACAACTA-ATTGATCGTTAATCCCACACTGGAGTGGCA--TTTGAAAGGAAAGACTAAAAGA-AGGGGAAGGAACTCGGCAAACACAAGCCTCGCCTGTTTACCAAAAACATCGCCTCCTGCAGC---ATGAAGTATAGGAGGTCCAGCCTGCCCAGTGACTACGGGTTCAACGGCCGCGGTATATTGACCGTGCAAAGGTAGCGCAATCACTTGTCTTTTAAATAGAGACCTGTATGAATGGCTAGACGAGGGCTTAACTGTCTCCCCCTTCCAGTCAGTGAAATTGATCTATCCGTGCAGAAGCGGGTATAATACTACAAGACGAGAAGACCCTTTGGAGCTTAAGGTACAAAAT-TCAG-CCACGTTAAACAACTTCCTAAA-AAGCAAGAACTTAATGGC-CGT-GAAGTTTTACCTTCGGTTGGGGCGACCGCGGAGGAAAAG-CAAGCCTCCGAGTGGACTGGGCT-GAGACCCCTAAAGCCAAAAGAGACATCTTAGAGCCGCAGAACATCTGACCAATAATGATCCGGCTAA-AAGGCCGATCAACGGACCAAGTTACCCTAGGGATAACAGCGCAATCCTCTCCCAGAGCCCATATCGACGAGGGGGTTTACGACCTCGATGTTGGATCAGGACATCCTGGTGGTGTAGCCGCTATTAAGGGTTCGTTTGTTCAACGATTAA-AGTCCTACGTGATCTGAGTTCAGACCGGAGCAATCCAGGTCAGTTTCTATCTGTAACGCTA-CTTTTCCTAGTACGAAAGGATCGGAAAAGAGGGGCCTATGCTTGACGCATGCCCCACCCCTAATTCATGAAAACAAATAAATTAAAT-AAGGGAGGGCCAAAACCCCTGCCGCTCAAGATAAGGGCAT
Lythrurus_umbratilis GTGGCAATTACACGCTGATTCTTTTCTACAAACCACAAAGACATTGGTACCCTTTATCTAGTATTTGGTGCCTGAGCCGGAATAGTGGGAACCGCTCTAAGCCTCCTTATTCGAGCTGAATTAAGTCAACCTGGCTCACTCCTAGGTGATGATCAAATCTATAACGTTATTGTTACTGCTCACGCCTTTGTAATAATTTTCTTTATAGTAATGCCAATTCTTATTGGTGGATTCGGAAACTGACTTGTTCCTCTAATGATCGGGGCTCCTGATATAGCATTTCCACGAATAAATAACATAAGCTTCTGACTTCTTCCCCCATCATTCCTCTTATTATTAGCCTCTTCTGGTGTTGAAGCCGGAGCTGGAACAGGATGAACTGTTTACCCCCCACTTTCAGGTAACCTTGCCCACGCAGGAGCGTCAGTAGACCTCACAATTTTCTCCCTCCACCTGGCAGGTGTATCATCAATTCTAGGGGCAGTAAATTTCATTACCACAATTATTAATATGAAACCTCCAGCAATCTCTCAATATCAAACACCCCTTTTCGTATGGGCCGTACTTGTAACTGCCGTACTCTTACTCCTATCACTACCCGTCCTAGCTGCCGGAATTACTATACTTCTCACTGACCGTAACTTAAACACCACATTCTTTGACCCAGCGGGGGGAGGTGACCCTATTCTGTACCAACATCTATTCTGATTTTTCGGTCATCCAGAGGTTTACATTCTTATTTTACCCGGGTTTGGAATTATTTCACATGTTGTAGCCTACTATGCGGGCAAAAAAGAACCATTCGGCTATATGGGGATAGTCTGAGCTATGATGGCCATTGGCCTCCTAGGATTTATTGTTTGAGCCCATCACATGTTTACTGTTGGAATAGACGTAGACACCCGTGCCTATTTT---------------------------------------------------------------------------------------ACGTCTGCGACAATAATTATTGCCATCCCAACCGGTGTAAAAGTATTTAGCTGACTTGCTACACTCCACGGGGGCTCAATCAAATGGGACACCCCTATACTATGAGCCCTAGGCTTTATTTTCCTCTTCACAGTTGGGGGACTAACAGGAATTGTTCTCGCCAATTCATCACTTGATATTGTTCTCCACGACACATATTATGTTGTCGCCCATTTCCACTATGTACTATCGATGGGGGCTGTATTTGCTATTATGGCGGCATTTGTCCACTGATTCCCACTGTTCTCAGGATACACCCTAAATGATACTTGAACGAAAATCCACTTTGCCGTAATGTTCATTGGTGTTAACCTCACGTTCTTCCCACAACACTTCTTAGGTTTAGCAGGAATACCACGACGGTATTCTGATTACCCCGATGCATATGCTTTATGAAACACCGTATCATCCATTGGCTCGCTTATCTCACTTGTGGCGGTAATTATATTCCTATTTATTTTATGAGAAGCCTTCGCCGCCAAACGAGAAGTGTCTTCAGTAGAACTAACTATAACAAATGTAGAATGACTACACGGCTGCCCTCCACCATACCATACATTTGAGGAACCAGCATTTGTCCAAGTTCAATCAAACTAA---ATGGCAAGCCTACGAAAAACCCACCCGCTAATAAAAATCGCTAATGGCGCATTAGTTGACCTTCCAACACCATCAAATATCTCAGCAATGTGAAACTTCGGATCCCTGCTCGGATTGTGCTTAATTACTCAGATTCTAACAGGATTGTTCTTAGCCATACATTATACCTCTGACATCTCAACCGCATTTTCATCCGTCACACACATTTGCCGTGACGTCAACTATGGTTGGCTTATCCGAAATATACATGCCAACGGAGCATCATTTTTCTTCATCTGTATTTATATACACATCGCTCGTGGTCTTTACTACGGGTCTTACCTCTACAAGGAGACCTGAAATATTGGAGTTGTTCTACTTCTTCTAGTTATAATAACCGCCTTCGTGGGCTATGTACTCCCATGAGGTCAAATGTCCTTCTGAGGTGCGACCGTTATTACGAACCTTCTATCAACGGTACCTTACATAGGAGATACTCTTGTGCAATGAATCTGAGGAGGCTTTTCGGTAGATAACGCAACACTGACCCGATTCTTCGCCTTCCACTTCCTATTCCCGTTCGTCATCGCCGGTGCGACCGTTCTCCACTTACTATTCTTACATGAGACAGGGTCAAACAATCCAGCCGGACTAAACTCCGACGCTGACAAAATCTCCTTCCACCCCTACTTCTCCTACAAAGACCTTCTTGGCTTTGTCCTAATGCTGTTAGCTCTTACATCCCTCACATTGTTCTCCCCTACCCTGCTCGGCGACCCAGAAAACTTCACCCCAGCAAATCCGCTGGTTACCCCACCACATATTCAACCCGAGTGATACTTCTTGTTTGCCTATGCTATCCTGCGGTCTATTCCAAACAAATTAGGCGGGGTCCTAGCGTTATTATTTAGCATTCTAGTACTACTGGTAGTTCCAATTTTACACACCTCAAAACAACGAGGACTAACCTTCCGACCTATTACCCAGTTCTTATTCTGAACCCTGGTGGCAGACATAATTATTCTGACATGAATTGGTGGCATACCTGTAGAACACCCATATATCATCATTGGCCAGGTCGCCTCAGTCCTGTACTTTGCATTATTCCTCCTCCTCGCCCCACTCGCAGGTTGAGCGGAGAATAAAGCATTGAAATGAGCTTATGAACCCTTACGTATTAGCTACATTGTTATCCAGCCTTGGCCTAGGGACTACTCTCACCTTTGCCAGCTCCCATTGATTACTGGCCTGAATAGGACTAGAAATTAATACTTTGGCAATTGTTCCTTTGATAGCACAACATCACCACCCCCGCGCAGTAGAAGCCACCACTAAGTATTTTCTTACCCAGGCCACTGCAGCCGCCGTGATCCTCTTTGCAAGCACAACTAATGCATGGATTACGGGAACATGGGACATAACAAATATATCAGACCCAATTGCCACCGCAATAATTCTTGCCGCCTTAGCACTTAAAATTGGGTTAGCGCCTATGCATTTCTGGATGCCCGAAGTACTACAGGGACTAGACCTGTTGACCGGATTGATTCTCTCTACCTGACAAAAACTTGCCCCGCTTGCACTAATTATTCAAACAGCCCAAGCTTTCGACCCACTTCTGCTTACGGCCCTTGGCCTTATATCTACCTTAGTGGGCGGATGAGGGGGGCTGAATCAAACCCAGCTACGGAAAGTCTTAGCCTACTCCTCAATCGCACATATGGGCTGAATAATTATTGTTCTTCAATATGCCCCCCAGCTTACCCTTCTTGCGCTGCTAATGTATATTTTAATGACATCCGCGGCGTTTCTGACTCTCAAACTTTCCTATGCTACGAAAATTGGCACCCTTGCAACCACATGATCAAAGAGCCCACTCTTAACGGCGACGGCCGCCCTTGTATTATTGTCTTTAGGGGGTCTCCCCCCACTTACCGGATTTATGCCAAAGTGATTAATCCTGCAAGAGTTGGCAAAGCAGGGCCTCCCCCTCACTGCAACCGTAATGGCTCTTGCCGCCCTGATTAGCCTCTACTTTTATTTACGACTCTGCTACGCAATAACTCTAACCATCTCTCCTAATACTGTGACCTCGACCACCCCCTGGCGGACTCAGACCACTCAGGCCTCCGCCCTCCTGGCATTATCAACAGTAATGGCCCTGGGCCTTTTGCCCCTTACCCCAACTATTATGACACTTGTTGTTT----------CAAAGGCATGGTCCCGACCTTACTATCAGCTCTAGCCCAACTTACACATGCAAGTCTCCGCAGCCCCGTGAGTAAGCCCTTAATCCCC-TGCCCGGGGACGAGGAGCAGGCATCAGGCAC-AAACCTTT---AGCCCAAGACGCCAGGCCTAGCCACACCCCCAAGGGAATTCAGCAGTGATAAATATTAAGCCATAAGTGAAAGCTTGACTCAGTCAGAGCTAA-G-AGGGCCGGTAAAACTCGTGCCAGCCACCGCGGTTAAACGAGAGGCCCTAGTTGATAGTACAACGGCGTAAAGGGTGGTTAAGGATAGTGAATTGATAAAGTCGAATGGCCCTTTGGCTGTCATACGCTTCTAGGAGTCCGAAGCCCAA-TATACGAAAGTAACTTTAAGAAA-GTCCACCTGACCCCACGAAAACTGAGAAACAAACTGGGATTAGATACCCCACTATGCTCAGTCCTAAACCCAGACGTCCAACTACAA-TTAGACGTCCGCCCGGGTACTACGAGCATTAGCTTGAAACCCAAAGGACCTGACGGTGCCTCAGACCCCCCTAGAGGAGCCTGTTCTAGAACCGATAACCCCCGTTAAACCTCACCGCTTCTAG-CCATCCCAGCCTATATACCGCCGTCGTCAGCTTACCCTGTGAAGGCAATAAAAGTAAGCAAAATGGGCACAACCCAGAACGTCAGGTCGAGGTGTAGCGTACGAAGCGGGAAGAAATGGGCTACATTTTCTATAATAGAACACTACGGAC-ATGCAACATGAAA-TAGTGCTTGAAGGAGGATTTAGTAGTAAAAAGGAAGCAGCGTGTCCTTTTGAACCTGGCTCTGAGACGCGTACACACCGCCCGTCACTCTCCCCTGTCA-AAATGCAATAAAGTTACCTAACACCAAAGCTCTGACAAGGGGAGGCAAGTCGTAACATGGTAAGTGTACCGGAAGGTGCACTTGGATGAAACT-GCCAACCAGCTAGCTTAATTACCAGTAT-AACTCAACAATATTTATAACA-AAAC-AAGGCCCCACCCTACAAACTAAACCATTTTTTTACCTGAGTATGGGAGACAGAAAAGGTTC-ACC-TAAAGCAATAGAAAAAGTACCGCAAGGGAAAGCTGAAAGAGAAGTGAAACAACCCATATAAGCACTAAAAAACAAAGACTAAACCTTGTACCTTTTGCATCATGATTTAGCCAGTACCCTCAAGCGAAGAGATCTTTAGTTTGATACCCCGAAACCAGATGAGCTACCCCGAGACAGCCTATA-T-ATTTAGGGCTAACCCGTCTCTGTGGCAAAAGAGTGGGAAGAGCTCCGGGTAGAAGTGACAGACCTACCGAACCTGGTGATAGCTGGTTGCCTAAGAAGTGGATAGAAGTTCAGCCTCGCA-TA-CCCTTCATCAA-GAAG-------TATATCAT-CAAGACA-----TATGGAAATGTACGAGAGTTAGTTGAAGGGGGTACAGCCCCTTTAACAAAGGATACAACCTT-CACAGGAGGATAAAGATCATAATAAATAAGACATACTGTTCTAGTGGGCCTGAAAGCAGCCATCTAAGCAGAAAGCGTTAAAGCTCGGACAGAAAGGAGTTTATTATCCCGATAA-AAAATCTTACTCCCCTAACTGTATTAGGCCAACCCATGCCCACATGGGTGAGACTATGCTAAAATGAGTAACAAGAAG-ACTTGATCTTCTCCCGCCACAGGTGTAAACCAGATCGGACTACCCACTGGAATTTAACGAGCCCAACCAAAGAGGGCATTGTGAATAATA-A-AAACCTCAAGAAGAACTCACAACTA-ATTGATCGTTAATCCCACACTGGAGTGGCA--TTTGAAAGGAAAGACTAAAAGA-AGGGGAAGGAACTCGGCAAACACAAGCCTCGCCTGTTTACCAAAAACATCGCCTCCTGCAGC---ATGTAGTATAGGAGGTCCAGCCTGCCCAGTGACTACGGGTTCAACGGCCGCGGTATATTGACCGTGCAAAGGTAGCGCAATCACTTGTCTTTTAAATAGAGACCTGTATGAATGGCTAGACGAGGGCTTAACTGTCTCCCCCTTCCAGTCAGTGAAATTGATCTATCCGTGCAGAAGCGGGTATATTACTACAAGACGAGAAGACCCTTTGGAGCTTAAGGTACAAAAT-TCAG-CCACGTTAAACAACTTCCTAAA-AAGCAAGAACTTAGTGGC-CGT-GAAGTTTTACCTTCGGTTGGGGCGACCACGGAGGAAAGG-CAAGCCTCCGAGTGGACTGGGCC-GAAACCCCTAAAGCCAAAAGAGACATCTTTGAGCCGCAGAACATCTGACCAATAATGATCCGGCTAA-AAAGCCGATCAACGGACCAAGTTACCCTAGGGATAACAGCGCAATCCTCTCCCAGAGCCCATATCGACGAGGGGGTTTACGACCTCGATGTTGGATCAGGACATCCTGGTGGTGTAGCCGCTATTAAGGGTTCGTTTGTTCAACGATTAA-AGTCCTACGTGATCTGAGTTCAGACCGGAGCAATCCAGGTCAGTTTCTATCTGTAACGCTA-CTTTTCCTAGTACGAAAGGATCGGAAAAGAGGGGCCCATACTTGACGCATGCCCCACCCCTAATTCATGAAAACAAATAAATTAAAT-AAGGGAGGGCCAAAACCCCTGCCGCTCAAGATAAGGGCAT
Macrhybopsis_gelida GTGGCAATTACACGCTGATTCTTTTCTACAAACCACAAAGACATTGGTACCCTTTATCTAGTATTTGGTGCCTGAGCCGGTATAGTGGGGACTGCTTTAAGCCTTCTTATTCGAGCCGAACTAAGCCAACCTGGATCACTCCTAGGTGATGACCAAATCTATAACGTTATTGTTACTGCCCACGCCTTCGTAATAATTTTCTTTATAGTAATGCCAATTCTTATTGGCGGATTTGGTAACTGACTCGTACCTCTAATAATTGGGGCGCCTGATATAGCATTCCCGCGAATAAATAATATAAGCTTCTGACTTCTACCCCCATCATTCCTACTATTATTAGCTTCTTCTGGTGTTGAAGCTGGAGCTGGAACAGGATGAACTGTCTACCCCCCACTTGCAGGTAACCTTGCCCACGCAGGGGCGTCAGTAGACCTTACAATTTTCTCCCTTCACCTAGCAGGTGTATCATCAATTCTAGGAGCAGTTAACTTTATTACTACAATTATTAATATAAAACCCCCAGCCATCTCTCAATACCAGACACCCTTATTTGTATGAGCCGTGCTTGTAACCGCCGTTCTTCTACTCCTATCGTTACCCGTACTAGCTGCCGGAATTACAATGCTTCTTACTGACCGAAATTTAAACACCACATTCTTTGACCCAGCAGGAGGAGGTGACCCAATTCTATATCAACATTTATTCTGATTCTTTGGTCATCCAGAGGTCTACATTCTTATTTTACCAGGGTTTGGAATCATTTCACACGTTGTAGCCTATTATGCAGGTAAAAAAGAACCATTCGGCTACATAGGAATAGTCTGAGCTATGATGGCCATCGGCCTCCTAGGATTTATTGTTTGAGCCCATCACATATTTACCGTAGGGATGGATGTAGACACCCGTGCCTACTTT---------------------------------------------------------------------------------------ACATCAGCAACAATAATTATTGCTATTCCTACAGGTGTAAAAGTATTTAGCTGACTTGCTACACTTCATGGAGGCTCTATCAAATGAGAGACTCCTATATTATGAGCCTTAGGGTTTATCTTCCTCTTTACAGTTGGGGGGTTAACGGGAATTGTTCTTGCTAACTCATCACTTGATATTGTTCTTCATGATACATACTATGTCGTTGCCCATTTCCACTATGTATTATCAATGGGGGCTGTATTTGCTATCATAGCAGCATTTGTTCATTGATTCCCGCTATTTTCAGGCTATACTTTAAATGACACGTGAACAAAAATTCATTTCGCTGTAATATTTATTGGTGTTAACCTTACATTCTTTCCACAACATTTCCTAGGCCTAGCAGGAATACCACGACGATATTCTGATTACCCAGATGCTTACGCCCTGTGAAATACAGTATCATCTATTGGCTCACTCGTCTCATTAGTGGCAGTAATTATATTCCTATTTATTCTTTGAGAGGCCTTCGCCGCTAAACGAGAAGTATCTTCAGTAGAACTAACTATAACAAATGTAGAATGACTACACGGCTGCCCTCCACCATACCACACATTTGAGGAGCCCGCATTTGTTCAAGTTCAATCAAACTAA---ATGGCAAGCCTACGAAAAACCCATCCATTAATAAAAATCGCTAATGACGCACTAGTCGACCTCCCAACACCGTCTAATATCTCAGTAATATGAAACTTCGGATCCCTTCTAGGATTATGTTTAATTACTCAAATCCTAACAGGACTATTTTTAGCTATACACTACACCTCTGATATCTCAACCGCATTCTCATCCGTAACACACATTTGCCGAGACGTAAACTACGGCTGACTTATCCGAAACATACATGCCAACGGAGCATCATTCTTCTTCATCTGTATTTATATACACATTGCCCGTGGCCTATACTACGGATCTTACCTTTATAAGGAAACCTGAAATATTGGAGTCGTCCTTCTTCTACTAGTCATAATAACTGCTTTTGTGGGTTATGTACTCCCATGAGGTCAAATATCCTTCTGAGGTGCCACCGTAATTACAAATCTATTATCAGCAGTCCCTTATATAGGCGACACCCTTGTCCAATGAATCTGAGGAGGCTTTTCCGTAGATAATGCAACATTAACACGATTCTTTGCCTTCCACTTCCTATTCCCATTTGTCATCGCCGGCGCAACCATTCTACACTTACTATTTTTACACGAAACAGGATCAAACAACCCCGCTGGATTAAACTCCGACGCAGATAAAATCTCCTTTCACCCTTACTTCTCATATAAAGACCTCCTTGGCTTTGTATTAATACTTCTAGCCCTTACATCTTTAACATTATTCTCCCCCACTCTACTTGGTGACCCAGAAAATTTTACCCCCGCAAACCCCTTAGTAACCCCACCACACATTCAACCAGAATGATACTTCTTATTCGCCTATGCTATTCTACGGTCCATTCCAAATAAACTAGGAGGGGTCCTAGCACTACTATTTAGCATTTTAGTACTACTAGTAGTACCCATTTTACACACCTCAAAGCAACGAGGACTAACCTTCCGACCAATTACCCAATTTTTATTCTGAACTCTAGTAGCAGATATAATTATCCTAACATGAATTGGAGGCATACCAGTAGAACACCCATACATCATCATTGGCCAAGTTGCCTCAGTTCTATACTTTGCACTATTCCTCATCCTTGCCCCACTCGCAGGTTGAGCCGAAAATAAAGCACTGAAATGAGCTTATGAACCCTTACGTATTAGCAACCTTATTATCAAGTCTTGGCTTAGGAACCACCTTGACCTTCGCCAGCTCGCATTGATTATTAGCCTGAATAGGACTAGAAATTAATACTCTAGCAATCGTTCCTTTAATAGCACAACATCACCACCCCCGCGCAGTAGAAGCTACTACAAAATATTTTCTTACCCAAGCTACAGCAGCCGCTGTAATCCTATTCGCAAGCACAACAAATGCATGAACTACAGGAGAATGAGATATAACTAATATATCAAATCCAACCGCCACAGCAATAATTCTCGCTGCCCTAGCACTTAAGATTGGGCTAGCCCCAATACATTTCTGAATACCTGAAGTATTACAAGGATTAGACCTATTAACAGGACTTATTCTATCTACTTGACAAAAACTTGCACCCCTGGCCCTTATCATTCAAACAGCTCAAGCATTCGACCCACTTCTACTTTCAGCCTTAGGACTCACATCCACCCTTGTAGGGGGATGAGGTGGACTAAACCAGACCCAGCTACGGAAGATCATAGCCTATTCCTCAATTGCTCACATAGGTTGAATAATCATCATTCTTCAATATGCTCCACAACTTACTCTTCTCGCACTACTCATATATGTATTAATAACATCTGCAGCATTCCTTACACTAAAATTCTCTTCCGCTACAAAAATCAATACGCTCGCAACCATCTGATCAAAAAGCCCTATACTGACAACAACAGCTGCCTTAGTATTATTATCCCTCGGAGGCCTCCCTCCACTTACAGGATTTATACCAAAATGATTTATTTTACAAGAGCTAGCAAAGCAAGGCCTTCCCCTTACAGCAACAGTAATAGCTCTTGCCGCCCTAATTAGCCTATATTTTTACTTACGACTTTGCTACACAATAACTCTTACTATTTCCCCTAACATTACAACCTCAACTACCCCCTGACGAACCCAAGCAACCCAAAGCTCACTTCCCCTGGCAATGTCTACTGTAATAGCTTTGGGCCTATTGCCCATCGCCCCAGCTATTATAATACTAGTTATTT----------CAAAGGCATGGTCCCGACCTTACTGTCAGCTTTAGCCCAACTTACACATGCAAGTCTCCGCACCCCTGTGAGTAAGCCCTTAATCCCC-CGCCCGGGGACGAGGAGCAGGCATCAGGCAC-AAACTTTT---AGCCCAAGACGCCAGGCCTAGCCACACCCCCAAGGGAATTCAGCAGTGATAAATATTAAGCCATAAGTGAAAACTTGACTCAGTCAGAGCTAA-G-AGGGCCGGTAAAACTCGTGCCAGCCACCGCGGTTAAACGAGAGGCCCTAGTTAACAGTAT-ACGGCGTAAAGGGTGGTTAAGGATAGTGAAATAATAAAGTCGAATGGCCCTTTGGCTGTCATACGCTTCTAGGAGTCCGAAGCCCAA-TATACGAAAGTAGCTTTAAAAAA-GCCCACCTGACCCCACGAAAACTGAGAAACAAACTGGGATTAGATACCCCACTATGCTCAGTCATAAACCCAGACGTCCAACTACAA-TAAGACGTCCGCCCGGGAACTACGAGCATTAGCTTGAAACCCAAAGGACCTGACGGTGCCTCAGACCCCCCTAGAGGAGCCTGTTCTAGAACCGATAACCCCCGTTAAACCTCACCGCTTCTAG-CCATCCCAGCCTATATACCGCCGTCGTCAGCTTACCCTGTGAAGGCAATAAAAGTAAGCAAAATGGGCACAACCCAGAACGTCAGGTCGAGGTGTAGCGTACGAAGCGGGAAGAAATGGGCTACATTTTCTATCACAGAACACTACGAAT-ATGCAACATGAAA-TAGTGCTTGAAGGAGGATTTAGTAGTAAAAAGGAAGCAGCGTGTCCTTTTGAACCCGGCTCTGAGACGCGTACACACCGCCCGTCACTCTCCCCTGTCA-AAATGCATTAAAGCTTCCTAACACCAAAGCTCTGACAAGGGGAGGCAAGTCGTAACATGGTAAGTGTACCGGAAGGTGCACTTGGATAAAATT-GCTAACCAGCTAGCTTAATCATCATTAT-AATTTAACAATGTTTATAACA-CCAC-AAGACTTAACCCTATAAATTAAACCATTTTTTTACCTGAGTATGGGAGACAGAAAAGGTTC-ACCCTAAAGCAATAGAAAAAGTACCGCAAGGGAAAGCTGAAAGAGAAATGAAACAACCCATATAAGCACTAAAAAACAAAGACTAAACCTTGTACCTTTTGCATCATGATTTAGCCAGTACCATCAAGCAAAGAGATCTTTAGTTTGATACCCCGAAACCAGGTGAGCTACCCCGAGACAGCCTATA-TAATTTAGGGCTAACCCGTCTCTGTGGCAAAAGAGTGGGAAGAGCTCCGGGTAGAAGTGACAGACCTACCGAACCTGGTGATAGCTGGTTGCCTGAGAAATGAATAGAAGTTCAGCCTCGCA-CA-CCCTTAATCAA-ACAA-------TACATTAC-TAAGAT-----TCATGGAAAAATACGAGAGTTAGTTGAAGGGGGTACAGCCCCTTTAACAAAGGATACAACCTT-TACAGGAGGATAAAGATCATAATATATAAAATACACTGTTCTAGTGGGCTTGAAAGCAGCCATCTAAACAGAAAGCGTTAAAGCTCGGACAGAAAGAAGTTTATTATACCGATAA-AAAATCTTATTCCCCTAATTATATTAGGCCGACCCATGCCTACATGGGTGAGATTATGCTAAAATGAGTAACAAGAAG-ACTTGATCTTCTCCCGCCACAAGTGTAGACCAGATCGGACCAACCACTGGAATTTAACGAGCCCAACTAAAGAGGGCATTGTGAATAAAA-A-AAACCTCAAGAAAAACTCAC-ACCA-ATCTATCGTTAACCCCACACTGGAGTGCCA--TTTTAAGGGAAAGACTAAAAGA-GAGGAAAGGAACTCGGCAAACACAAGCCTCGCCTGTTTACCAAAAACATCGCCTCCTGCAAC---ATTAAGTATAGGAGGTCCAGCCTGCCCAGTGACTATGAGTTCAACGGCCGCGGTATATTGACCGTGCAAAGGTAGCGCAATCACTTGTCTTTTAAATAGAGACCTGTATGAATGGCTAGACGAGGGCTTAACTGTCTCCCCTCTCCTGTCAGTGAAATTGATCTATCCGTGCAGAAGCGGGTATAATACTACAAGACGAGAAGAACCTTTGGAGCTTAAGGTACAAAGTCTTAA-TCACGTTAAACAACTCCAAAAA-AAGCAAGAACTTAGTGAA-TCT-AAAACTTTACCTTCGGTTGGGGCGACCACGGAGGAAAAA-CAAGCCTCCGAGTGGACTGGGCC--AAGACCCTAAAGCCAAAAGAAACATCTTTAAGCCGCAGAACATCTGACCAATAATGATCCGGCTA--AAAGCCGATCAACGAACCAAGTTACCCTAGGGATAACAGCGCAATCCTCTCCCAGAGCCCTTATCGACGAGGGGGTTTACGACCTCGATGTTGGATCAGGACATCCTGATGGTGCAGCCGCTATTAAGGGTTCGTTTGTTCAACGATTAA-AGTCCTACGTGATCTGAGTTCAGACCGGAGCAATCCAGGTCAGTTTCTATCTGTAACGCTA-CTTTTCCCAGTACGAAAGGATCGGAAAAAGGGGGCCCATACTTAAAGCATGCCCCACCCCTAATTAGTGAAAACAAATAAATTAAAT-AAGGGA-GGCCAAAACCTCTACCGCCCAAGATAAGGGCAT
Macrhybopsis_hyostoma GTGGCAATTACACGCTGATTCTTTTCTACAAATCACAAAGACATTGGTACCCTTTATTTAGTATTTGGTGCCTGAGCCGGTATAGTCGGGACTGCTTTAAGCCTTCTTATTCGAGCCGAACTAAGCCAACCTGGATCACTCCTCGGCGATGACCAAATCTATAACGTTATTGTTACGGCCCACGCCTTCGTAATAATTTTCTTTATAGTAATGCCAATTCTTATTGGCGGATTTGGCAACTGACTCGTACCTCTAATAATTGGGGCGCCCGATATAGCATTCCCACGAATAAATAATATAAGCTTCTGACTTCTACCCCCATCATTCCTACTGTTATTAGCTTCTTCTGGCGTCGAAGCTGGAGCTGGAACAGGATGAACTGTCTACCCCCCACTTGCAGGTAACCTTGCCCACGCAGGAGCGTCAGTAGACCTTACAATTTTTTCCCTTCACCTAGCAGGTGTATCATCAATTCTAGGAGCAGTTAACTTTATTACTACAATTATTAATATAAAACCCCCAGCCATCTCTCAATACCAGACACCCTTATTTGTATGAGCCGTGCTTGTAACCGCCGTTCTTCTACTCCTATCATTGCCCGTACTAGCTGCCGGAATTACAATGCTTCTTACTGACCGAAATTTAAACACCACATTCTTTGACCCAGCAGGAGGAGGTGACCCAATTCTATATCAACATTTATTCTGATTCTTCGGTCATCCAGAGGTCTACATTCTTATTTTACCAGGGTTTGGAATCATTTCACACGTTGTAGCCTATTACGCAGGTAAAAAAGAACCATTCGGCTATATAGGAATAGTTTGAGCTATAATGGCCATCGGCCTCCTAGGATTTATTGTTTGAGCCCATCACATATTTACTGTAGGGATAGATGTAGACACCCGTGCCTACTTT---------------------------------------------------------------------------------------ACATCAGCAACAATAATTATTGCTATTCCTACAGGTGTAAAAGTATTTAGCTGACTTGCTACGCTTCATGGAGGCTCTATCAAATGAGAGACTCCTATATTATGAGCCTTGGGATTTATTTTCCTCTTTACAGTTGGGGGGTTAACAGGAATTGTTCTTGCTAACTCATCGCTTGATATTGTTCTTCATGACACATACTATGTCGTTGCCCATTTCCACTATGTATTGTCAATAGGGGCTGTATTTGCTATCATAGCAGCATTTGTTCATTGATTCCCTCTATTTTCAGGTTATACTTTAAATGATACGTGAACAAAAATTCATTTCGCTGTAATATTCATTGGTGTTAACCTTACATTCTTCCCACAACATTTCCTAGGCCTAGCAGGAATACCACGACGATATTCTGATTATCCAGATGCTTATGCCCTGTGAAATACAGTGTCATCTATTGGCTCACTAGTCTCATTAGTGGCAGTAATTATATTCCTATTTATTCTTTGAGAGGCCTTCGCTGCTAAACGAGAAGTATCTTCAGTAGAACTAACTATAACAAATGTAGAATGACTACACGGCTGCCCTCCACCATACCACACATTTGAGGAACCAGCATTTGTTCAAGTTCAATCAAACTAA---ATGGCAAGCCTACGAAAAACCCATCCATTAATAAAAATCGCTAATGATGCACTAGTCGACCTCCCAACGCCGTCTAATATCTCAGTAATATGAAACTTCGGATCCCTTCTAGGATTATGTTTAATTACTCAAATCCTAACAGGACTATTTTTAGCTATACACTACACCTCTGATATCTCAACCGCATTTTCATCTGTAACACACATTTGCCGAGACGTAAACTACGGCTGACTCATCCGAAATATACATGCCAACGGGGCATCATTCTTCTTCATCTGTATCTACATACACATTGCCCGTGGCCTATACTACGGATCTTACCTTTATAAAGAAACCTGAAATATTGGAGTTGTCCTTCTTCTATTAGTTATAATAACTGCTTTTGTAGGTTATGTACTCCCATGGGGTCAAATATCCTTCTGAGGCGCCACCGTAATTACAAATCTATTATCAGCAGTCCCTTATATAGGCGACACCCTTGTCCAATGAATCTGAGGGGGCTTTTCCGTAGATAATGCAACATTAACACGATTCTTTGCCTTCCACTTCCTATTCCCATTTGTCATTGCTGGCGCAACTATTCTACACTTACTATTTTTACATGAAACAGGATCAAACAACCCCGCTGGATTAAACTCCGACGCAGACAAAATCTCCTTTCACCCTTACTTCTCATATAAAGACCTCCTTGGCTTTGTATTAATACTTCTAGCCCTTACATCTTTAACATTATTCTCCCCTACTCTACTTGGTGACCCAGAAAATTTTACCCCCGCAAATCCTTTAGTAACCCCACCGCACATTCAACCAGAATGGTACTTCTTATTCGCCTATGCTATTCTACGGTCCATCCCAAATAAACTAGGAGGAGTCCTAGCATTACTATTTAGCATTTTAGTACTACTAGTAGTCCCCATTTTACACACCTCAAAGCAACGAGGACTAACCTTCCGACCTATTACCCAATTTTTATTCTGAACTCTAGTAGCAGATATAATTATCCTAACGTGAATTGGAGGCATACCTGTAGAACATCCATACATCATCATTGGCCAAGTTGCCTCAGTTCTATACTTTGCATTATTCCTTATCCTCACCCCACTCGCAGGTTGAGCCGAAAATAAAGCACTGAAATTAGCTTATGAACCCTTACGTATTAGCAACCTTATTATCCAGTCTTGGCTTAGGAACCACCTTGACCTTCGCCAGCTCGCATTGATTATTAGCCTGAATAGGACTAGAAATTAATACTCTAGCAATCGTCCCTTTAATAGCACAACATCACCACCCCCGCGCAGTAGAAGCTACCACAAAGTACTTTCTTACCCAAGCTACAGCAGCCGCTGTAATCCTGTTCGCAAGCACAACAAATGCATGAACCACAGGAGAATGAGATATAACTAATATATCAAATCCAACTGCCACAGCAATAATTCTCGCTGCCCTAGCACTTAAGATTGGGCTAGCCCCAATACATTTCTGAATACCTGAAGTATTACAAGGATTAGACCTATTAACAGGACTTATTTTATCTACTTGACAAAAGCTTGCACCCCTCGCCCTAATTATTCAGACAGCTCAAGCATTTGACCCACTTCTACTTTCAGCCTTGGGACTCACATCCACCCTTGTAGGAGGATGAGGTGGACTAAACCAAACCCAGCTACGAAAAATCTTAGCCTATTCCTCAATTGCTCACATAGGTTGAATAATCATTATTCTTCAATATGCTCCGCAACTCACTCTTCTCGCACTACTTATATATGTGTTAATAACATCTGCAGCATTCCTTACACTAAAATTCTCTTCCGCTACAAAAATCAATACACTCGCAACCATCTGATCAAAAAGCCCTATACTAACAACAACAGCTGCCCTTGTATTATTATCCCTTGGAGGTCTCCCTCCACTTACAGGATTTATACCAAAATGATTTATTTTACAAGAGCTAGCAAAGCAAGGCCTTCCCCTTACAGCAACAGTAATGGCTATTGCCGCCCTAATTAGCCTATATTTTTACTTACGACTTTGCTATACAATAACTCTTACTATCTCCCCTAACATTACAACCTCAACTACCCCCTGACGAACCCAAGCAACCCAAAGCTCACTTCCCCTAGCTATGTCTACTGTAATAGCTTTGGGCCTATTGCCCATCACCCCAGCTATTATAATACTAGTTATCT----------CAAAGGCATGGTCCCGACCTTACTGTCAGCTTTAGCCCAACTTACACATGCAAGTCTCCGCACCCCTGTGAGTAAGCCCTTAATCCCC-CGCCCGAGGACGAGGAGCAGGCATCAGGCAC-AAACCTTT---AGCCCAAGACGCCAGGCCTAGCCACACCCCCAAGGGAATTCAGCAGTGATAAATATTAAGCCATAAGTGAAAACTTGACTCAGTCAGAGCTAA-G-AGGGCCGGTAAAACTCGTGCCAGCCACCGCGGTTAAACGAGAGGCCCTAGTTAACAGTAT-GCGGCGTAAAGGGTGGTTAAGGGTAGTGAAGTAATAAAGTCGAATGGCCCTTTGGCTGTCATACGCTTCTAGGAGTCCGAAGCCCAA-TATACGAAAGTAGCTTTAAAAAA-GCCCACCTGACCCCACGAAAACTGAGAAACAAACTGGGATTAGATACCCCACTATGCTCAGTCATAAACCCAGACGTCCGACTACAA-TAAGACGTCCGCCCGGGAACTACGAGCATTAGCTTGAAACCCAAAGGACCTGACGGTGCCTCAGACCCCCCTAGAGGAGCCTGTTCTAGAACCGATAACCCCCGTTAAACCTCACCGCTTCTAG-CCATCCCAGCCTATATACCGCCGTCGTCAGCTTACCCTGTGAAGGCAATAAAAGTAAGCAAAATGGGCACAACCCAGAACGTCAGGTCGAGGTGTAGCGTACGAAGCGGGAAGAAATGGGCTACATTTTCTATCACAGAACACTACGAAT-ATGCAACATGAAA-TAGTGCTTGAAGGAGGATTTAGTAGTAAAAAGGAAGCAGCGTGTCCTTTTGAACCTGGCTCTGAGACGCGTACACACCGCCCGTCACTCTCCCCTGTCA-TAATGCATTAAAGCTTCCTAACACTAAAGCTCTGACAAGGGGAGGCAAGTCGTAACATGGTAAGTGTACCGGAAGGTGCACTTGGATAAAATT-GCTAACCAGCTAGCTTAATTATCATTAT-AATTAAACAATGTTTATAACA-CCAC-AAGACTTAACCCTATAAATTAAACCATTTTTTTACCTGAGTATGGGAGACAGAAAAGGTTC-ACCCTAAAGCAATAGAAAAAGTACCGCAAGGGAAAGCTGAAAGAGAAATGAAACAACCCATATAAGCACTAAAAAACAAAGACTAAACCTTGTACCTTTTGCATCATGATTTAGCCAGTACCATCAAGCAAAGAGATCTTTAGTTTGATACCCCGAAACCAGGTGAGCTACCCCGAGACAGCCTATA-T-ATTTAGGGCTAACCCGTCTCTGTGGCAAAAGAGTGGGAAGAGCTCCGGGTAGAAGTGACAGACCTACCGAACCTGGTGATAGCTGGTTGCCTGAGAAATGAATAGAAGTTCAGCCTCGCA-CA-CCCTTAGTCAA-ACGA-------TACATTAC-TAAGAT-----TTATGGAAAAATACGAGAGTTAGTTGAAGGGGGTACAGCCCCTTTAACAAAGGATACAACCTT-TACAGGAGGATAAAGATCATAATATATAAAATACACTGTTCTAGTGGGCTTGAAAGCAGCCATCTAAACAGAAAGCGTTAAAGCTCGGACAGAGAGAAGTTTATTATACCGATAA-AAAATCTTATTCCCCTAATTATATTAGGCCGACCCATGCCTACATGGGTGAGATTATGCTAAAATGAGTAACAAGAAG-ACCTGATCTTCTCCCGCCACAAGTGTAGACCAGATCGGACCAACCACTGGAATTTAACGAGCCCAACTAAAGAGGGCATTGTGAATAAAA-A-AAACCTCAAGAAAAACTCAC-ACCA-ATCTATCGTTAACCCCACACTGGAGTGCCA--TTTTAAGGGAAAGACTAAAAGA-GAGGGAAGGAACTCGGCAAACACAAGCCTCGCCTGTTTACCAAAAACATCGCCTCCTGCAAT---GTTAAGTATAGGAGGTCCAGCCTGCCCAGTGACTATGAGTTCAACGGCCGCGGTATATTGACCGTGCAAAGGTAGCGCAATCACTTGTCTTTTAAATAGAGACCTGTATGAATGGCTAGACGAGGGCTTAGCTGTCTCCCCTCTCCTGTCAGTGAAATTGATCTATCCGTGCAGAAGCGGGTATAATACTACAAGACGAGAAGACCCTTTGGAGCTTAAGGTACAAAGTCTTAA-CCACGTTAAACAACTCCAAAAA-AAGCAAGAACTTACTGGA-TCT-AAGACTTTACCTTCGGTTGGGGCGACCACGGAGGAAAAA-CAAGCCTCCGAGTGGACTGGGCC--AAGACCCTAAAGCCAAAAGAAACATCTTTAAGCCGCAGAACATCTGACCAATAATGATCCGGCTA--AAAGCCGATCAACGAACCAAGTTACCCTAGGGATAACAGCGCAATCCTCTCCCAGAGCCCTTATCGACGAGGGGGTTTACGACCTCGATGTTGGATCAGGACATCCTGATGGTGCAGCCGCTATTAAGGGTTCGTTTGTTCAACGATTAA-AGTCCTACGTGATCTGAGTTCAGACCGGAGCAATCCAGGTCAGTTTCTATCTGTAACGCTA-CTTTTCCTAGTACGAAAGGATCGGAAAAAGGGGGCCTATACTTAAAGCATGCCCCACCCCTAATTAGTGAAAACAAATAAATTAAAT-AAGGGA-GGCCAAAACCTCTGCCGCCCAAAATAAGGGCAT
Macrhybopsis_meeki GTGGCAATTACACGCTGATTCTTTTCTACAAACCACAAAGACATTGGTACCCTTTATCTAGTATTTGGTGCCTGAGCCGGCATAGTAGGGACTGCTTTAAGCCTTCTTATTCGAGCCGAACTAAGTCAACCTGGATCACTTCTAGGTGATGATCAAATCTATAACGTTATTGTTACTGCCCACGCCTTCGTAATAATTTTCTTTATAGTAATGCCAATTCTTATTGGCGGATTTGGCAACTGGCTTGTACCTCTAATAATTGGGGCGCCTGATATAGCATTTCCACGAATAAATAACATAAGCTTCTGACTTCTACCCCCATCATTCCTGTTATTATTAGCTTCTTCTGGTGTTGAAGCTGGGGCCGGAACAGGATGGACTGTCTACCCTCCACTTGCGGGTAATCTTGCCCACGCAGGAGCATCAGTAGACCTTACAATTTTCTCCCTCCATCTAGCAGGTGTATCATCCATTCTAGGGGCAGTTAACTTTATTACTACAATTATTAATATAAAACCCCCAGCCATTTCTCAATACCAAACACCCTTATTTGTATGAGCCGTACTTGTAACCGCCGTTCTTTTACTCCTATCATTACCTGTACTAGCTGCTGGAATTACAATACTTCTTACTGACCGAAATTTAAACACCACATTCTTTGACCCTGCAGGAGGGGGTGACCCAATTCTATATCAACATTTATTCTGATTCTTCGGTCACCCAGAGGTCTACATCCTTATTTTACCCGGGTTTGGAATCATCTCACACGTTGTAGCCTACTACGCAGGCAAAAAAGAACCATTCGGTTATATGGGGATAGTCTGAGCTATGATGGCCATTGGCCTCCTAGGATTTATTGTTTGAGCTCATCACATATTTACTGTCGGAATGGATGTAGACACCCGTGCCTACTTT---------------------------------------------------------------------------------------ACATCAGCAACAATAATTATTGCTATTCCTACCGGCGTAAAAGTATTTAGCTGACTTGCTACACTCCATGGAGGCTCTATCAAATGAGAAACTCCTATACTATGAGCCTTAGGATTTATTTTCCTCTTCACGGTTGGGGGATTGACAGGAATTGTTCTTGCTAACTCATCACTTGACATTGTTCTCCATGACACATACTATGTTGTTGCCCATTTCCACTATGTATTATCAATAGGGGCTGTATTTGCTATTATAGCAGCATTTGTTCATTGATTCCCGCTATTTTCAGGTTATACTTTAAATGATACTTGAACAAAAATTCATTTTGCTGTAATATTTATTGGTGTAAACCTTACATTCTTTCCACAACATTTCCTAGGCTTAGCAGGAATACCACGACGGTATTCTGATTATCCAGATGCTTACGCCCTATGAAACACAGTATCGTCTATCGGCTCACTTGTCTCATTAGTGGCAGTAATTATGTTCCTATTTATCCTTTGAGAGGCCTTCGCCGCTAAACGAGAAGTATCTTCAGTAGAGCTAACCACAACAAATGTAGAATGACTACATGGCTGCCCTCCACCTTACCATACATTTGAGGAACCAGCATTTGTTCAAGTTCAATCAAACTAA---ATGGCAAGCCTACGAAAAACCCATCCACTAATAAAAATCGCTAATGATGCACTAGTTGACCTCCCAACACCATCTAATATCTCAGTAATATGAAACTTTGGATCTCTTCTAGGATTATGCTTAATTACTCAAATCCTAACAGGATTATTTTTAGCTATACACTACACCTCAGATATCTCAACCGCATTTTCATCTGTAACACATATTTGTCGAGACGTAAACTACGGCTGACTTATCCGAAATATACATGCTAACGGGGCATCATTCTTCTTTATCTGTATTTATATACACATTGCCCGTGGCCTATACTACGGATCTTACCTTTATAAAGAAACCTGAAATATTGGGGTTGTCCTTCTTCTATTAGTTATAATAACTGCTTTTGTGGGTTATGTACTCCCATGAGGCCAAATATCCTTCTGAGGTGCCACCGTAATTACAAATCTATTATCAGCAGTCCCTTATATAGGCGACACCCTTGTCCAATGAATTTGAGGGGGCTTTTCCGTAGATAATGCAACATTAACACGATTCTTCGCCTTTCACTTCCTATTCCCTTTCGTCATCGCCGGCGCAACTATTCTACACCTGCTATTCTTACATGAGACAGGATCAAACAACCCTGCTGGATTAAACTCCGACGCAGATAAAATCTCCTTCCACCCTTACTTTTCATATAAAGACCTCCTTGGCTTTGTACTGATACTTCTAGCCCTTACATCTTTAACATTATTCTCCCCCACTCTTCTTGGTGACCCAGAAAATTTCACCCCCGCAAACCCCTTAGTAACCCCACCACACATCCAACCAGAATGATACTTCTTATTCGCCTATGCTATCCTACGGTCCATCCCAAATAAATTAGGAGGGGTCCTAGCATTACTATTTAGCATCTTAGTACTACTAGTGGTTCCCATTTTACATACCTCAAAGCAACGAGGATTAACCTTCCGCCCAATCACCCAATTTTTATTTTGAACTCTAGTAGCAGATATAATTATCCTAACATGAATTGGAGGCATACCTGTAGAGCACCCATACATTATCATTGGCCAAGTTGCCTCAATTCTGTACTTTGCACTATTCCTTATCCTCATCCCACTCGCAGGTTGGGCCGAAAATAAAGCACTTAAATGAGCTTATGAACCCTTATGTATTAGCAACCTTATTATCCAGCCTTGGCTTAGGAACCACCTTAACCTTCGCCAGCTCGCATTGATTATTAGCCTGAATAGGACTAGAAATTAATACCCTAGCAATTGTTCCATTAATAGCACAACATCACCACCCCCGCGCAGTAGAGGCTACTACAAAATATTTTCTCACCCAAGCCACTGCAGCCGCTGTAATCCTATTCGCAAGCACAACAAATGCATGAACTACAGGAGAATGAGATATAACTAACATATCAGATCCAACCGCCACAGCAATAATCCTCGCCGCCTTAGCACTTAAAATTGGACTAGCCCCGATACATTTCTGAATACCTGAAGTATTACAAGGATTAGACCTATTGACAGGACTTATCCTATCTACCTGACAGAAGCTTGCTCCCCTAGCCCTTATTATTCAAACAGCTCAAGCATTCGACCCCCTTCTCCTTTCAGCCTTAGGCCTCATATCCACCCTTGTAGGGGGATGGGGTGGACTAAACCAAACCCAGCTACGAAAAATCCTAGCCTATTCCTCAATTGCCCATATAGGATGAATAATTATTGTTCTTCAATATGCTCCACAACTCACGCTTCTCGCACTACTCATATATGTATTAATAACATCTGCGGCATTCCTCACACTAAAATTTTCTTCCGCCACAAAAATCAATACTCTCGCAACCACTTGATCAAAAAGCCCTGTACTAACAACAACAGCTGCCCTAGTATTATTATCCCTTGGAGGTCTTCCTCCACTTACAGGATTTATACCAAAATGATTTATTTTACAAGAGCTAGCAAAGCAAGGCCTCCCCCTTACTGCAACAGTAATGGCTCTCGCCGCCCTAATTAGCCTATATTTTTACTTACGACTTTGCTACACAATAACCCTTACTATTTCCCCTAATACAACAACCTCAACTACCCCATGACGAACCCAAGCAACCCAAAACTCACTCCCCTTAGCACTATCTACTGTAATAGCCCTGGGTCTTTTGCCTATCACCCCAACTATTATAATACTAGTTACTT----------CAAAGGCATGGTCCCGACCTTACTATCAGCTTTAGCCCAACTTACACATGCAAGTCTCCGCACCCCCGTGAGTAAGCCCTTAATCCCC-CGCCCGGGGACGAGGAGCAGGCATCAGGCAC-AAA-CCTT---AGCCCAAGACGCCAGGCCTAGCCACACCCCCAAGGGAATTCAGCAGTGATAAATATTAAGCCATAAGTGAAAACTTGACTCAGTCAGAGCTAA-A-AGGGCCGGTAAAACTCGTGCCAGCCACCGCGGTTAAACGAGAGGCCCTAGTTGATAGTATACGGCGTAAAGGGGTGGTTAAGGATAGTGAAATAATAAAGTCAAATGGCCCTTTGGCTGTCATACGCTTCTAGGAGTCCGAAGCCCAA-TATACGAAAGTAGCTTTAAGAAA-GCCCACCTGACCCCACGAAAACTGAGAAACAAACTGGGATTAGATACCCCACTATGCTCAGTCATAAACCCAGACGTCCAACTACAA-TTAGACGTCCGCCCGGGAACTACGAGCATTAGCTTGAAACCCAAAGGACCTGACGGTGCCTCAGACCCCCCTAGAGGAGCCTGTTCTAGAACCGATAACCCCCGTTAAACCTCACCGCTTCTAG-CCATCCCAGCCTATATACCGCCGTCGTCAGCTTACCCTGTGAAGGCAATAAAAGTAAGCAAAATGGGCACAACCCAGAACGTCAGGTCGAGGTGTAGCGTACGGAGCGGGAAGAAATGGGCTACATTTTCTATCGCAGAACACTACGGAT-ACGCAACATGAAA-TAGTGCTTGAAGGAGGATTTAGTAGTAAAAAGGAAGCAGCGTGTCCTTTTGAACCCGGCTCTGAGACGCGTACACACCGCCCGTCACTCTCCCCTGTCG-AAATGCAATAAAGCTTCCTAACACCAAAGCCCTGACAAGGGGAGGCAAGTCGTAACATGGTAAGTGTACCGGAAGGTGCACTTGGATAAAATT-GCTAACCAGCTAGTTTATCCATTACTAT-AATTTAACAATGTTTATAACA-CCAC-AAGACTTAACCCAATAAACTAAACCATTTTTTTACCTGAGTATGGGAGACAGAAAAGGTTC-ACCTTAAAACAATAGAAAAAGTACCGCAAGGGAAAGCTGAAAGAGAAATGAAACAACCCATATAAGCAATAAAAAACAAAGACTAAACCTTGTACCTTTTGCATCATGATTTAGCCAGTACCATCAAGCAAAGAGATCTTTAGTTTGACACCCCGAAACCAGGTGAGCTACCCCGAGACAGCCTATA-TAATTTAGGGCTAACCCGTCTCTGTGGCAAAAGAGTGGGAAGAGCTCCGGGTAGAAGTGACAGACCTACCGAACCTGGTGATAGCTGGTTGCCTAAGAAATGAATAGAAGTTCAGCCTCGCA-CA-CCCTTAATCAA-ACAA-------CATGCTAC-TAAGAT-----TTATGGAAAAGCACGAGAGTTAGTTGAAGGGGGTACAGCCCCTTTAACAAAGGATACAACCTT-TACAGGAGGATAAAGATCATAGTCTATAAAACATACTGTTCTAGTGGGCTTGAAAGCAGCCATCTAAACAGAAAGCGTTAAAGCTCGGACAGAAAGAAGTTTATTATACCGATAA-ATAATCTTATTCCCCTAATAATATTAGGCCAACCCATGCCTACATGGGTGAGATTATGCTAAAATGAGTAACAAGAAG-ACCTGATCTTCTCCCGCCACAAGTGTAGACCAGATCGGACCAACCACTGGAATTTAACGAGCCCAACTAAAGAGGGCATTGTGAAGAATA-A-AAACCTCAAGAAAAACTCAC-ACTA-ATCTATCGTTAACCCCACACTGGAGTGCCA--TTTTAAGGGAAAGACTAAAAGA-AGGGGAAGGAACTCGGCAAACACAAGCCTCGCCTGTTTACCAAAAACATCGCCTCCTGCAAC---ACTAAGTATAGGAGGTCCAGCCTGCCCAGTGACTATAAGTTCAACGGCCGCGGTATATTGACCGTGCAAAGGTAGCGCAATCACTTGTCTTTTAAATAGAGACCTGTATGAATGGCTAGACGAGGGCTTAACTGTCTCCCCCTTCCTGTCAGTGAAATTGATCTATCCGTGCAGAAGCGGGTATAATACTACAAGACGAGAAGACCCTTTGGAGCTTAAGGTACAAAATTTTAA-CCACGTTAAACAACTCCAAAAA-AAGCAAGAACTTAATGGA-AAT-AAAACTTTACCTTCGGTTGGGGCGACCACGGAGGAAAAA-TAAGCCTCCGAGTGGACTGGGCC--AAGACCCTAAAGCCAAAAGAAACATCTTTAAGCCGCAGAACATCTGACCAATAATGATCCGGCTA--AAAGCCGATCAACGAACCAAGTTACCCTAGGGATAACAGCGCAATCCTCTCCCAGAGCCCTTATCGACGAGGGGGTTTACGACCTCGATGTTGGATCAGGACATCCTGATGGTGCAGCCGCTATTAAGGGTTCGTTTGTTCAACGATTAA-AGTCCTACGTGATCTGAGTTCAGACCGGAGCAATCCAGGTCAGTTTCTATCTGTAACGCTA-CTTTTCCCAGTACGAAAGGATCGGAAAAAGGGGGCCCATACTTAAAGCATGCCCCACCCCTAATTCATGAAAACAAATAAATTAAAC-AAGGGA-GGCCAAAACCTCTACCGCCCAAGATAAGGGCAT
Macrhybopsis_storeriana GTGGCAATTACACGCTGATTCTTTTCTACAAACCACAAAGACATTGGTACCCTTTATCTCGTATTCGGTGCCTGAGCTGGAATAGTGGGAACTGCTTTAAGCCTCCTTATTCGAGCCGAACTAAGTCAACCTGGATCACTCCTAGGTGATGACCAAATCTATAACGTTATTGTTACTGCCCACGCCTTCGTAATAATTTTCTTTATAGTAATGCCAATTCTTATTGGTGGATTTGGCAACTGGCTTGTACCTCTAATAATTGGAGCACCTGATATAGCATTCCCACGAATAAATAACATAAGTTTCTGACTCCTACCCCCGTCATTCCTATTATTATTAGCTTCTTCTGGTGTTGAAGCTGGAGCCGGGACAGGATGGACTGTTTACCCCCCACTTGCAGGTAACCTTGCCCACGCTGGGGCATCAGTAGACCTCACAATCTTTTCTCTTCACCTAGCAGGTGTATCGTCAATTCTAGGCGCAGTTAACTTTATTACCACAATTATTAACATGAAACCCCCAGCCATCTCCCAATATCAAACACCCCTCTTCGTGTGGGCCGTACTTGTAACCGCCGTTCTTCTACTCCTGTCACTACCCGTCCTAGCTGCCGGAATTACTATACTTCTCACTGACCGAAATCTAAATACTACATTCTTCGACCCGGCAGGTGGAGGAGACCCAATCTTATATCAACATTTATTCTGATTCTTCGGGCACCCAGAAGTCTATATTCTTATTTTACCTGGATTTGGAATTATTTCACATGTAGTAGCCTACTACGCGGGCAAAAAAGAACCCTTCGGTTATATGGGAATAGTCTGAGCTATAATAGCCATTGGCCTCCTAGGATTTATTGTTTGGGCTCATCACATATTCACTGTTGGGATGGACGTAGACACCCGTGCCTATTTT---------------------------------------------------------------------------------------ACATCTGCAACAATAATTATTGCTATTCCTACCGGTGTAAAAGTGTTTAGCTGACTTGCTACACTCCATGGAGGTTCTATTAAATGAGAAACTCCTATATTATGAGCCCTAGGATTTATTTTTCTATTTACAGTTGGGGGGTTAACAGGAATTGTTCTTGCTAACTCATCACTTGATATTGTTCTACATGACACATACTATGTTGTTGCCCACTTCCACTACGTATTATCAATAGGAGCTGTATTTGCTATTATAGCAGCATTTGTTCACTGGTTCCCGCTATTTTCAGGATATACCTTAAATGACACTTGAACAAAAATCCATTTTGCCGTAATATTCATTGGTGTTAACCTTACATTCTTCCCACAACACTTCTTAGGCCTAGCAGGAATGCCACGACGATACTCTGATTACCCAGATGCTTACGCCTTATGAAATACAGTATCATCTATTGGCTCACTCGTCTCATTAGTAGCAGTAATTATGTTCCTATTTATTCTATGAGAAGCCTTCGCCGCTAAACGGGAAGTATCCTCAGTAGAACTAACTATAACAAATGTAGAATGACTACATGGCTGCCCTCCACCATATCACACATTTGAGGAACCAGCATTTGTCCAAGTTCAATCAAACTAA---ATGGCAAGCCTACGAAAAACCCACCCACTAATAAAAATCGCTAATGACGCATTAGTTGATCTCCCGACACCATCTAATATTTCAGTAATATGAAACTTCGGATCCCTTCTAGGATTATGCTTAATTACTCAAATCCTAACAGGGTTATTCTTAGCCATACACTATACCTCAGATATCTCAACCGCATTTTCATCCGTAACACATATCTGTCGAGATGTTAATTACGGTTGACTTATCCGGAATATACATGCCAACGGCGCATCATTCTTCTTCATCTGTATTTACATACACATTGCCCGTGGCCTATACTACGGGTCCTACCTTTATAAAGAAACCTGAAATATCGGAGTTGTTCTTCTTCTTTTAGTCATGATAACTGCCTTTGTAGGTTATGTACTCCCATGAGGTCAAATATCTTTCTGAGGTGCTACCGTAATTACAAATCTCCTATCAGCAGTCCCTTACATGGGTGATACCCTTGTCCAATGAATTTGGGGAGGCTTTTCCGTAGACAACGCAACACTGACACGATTCTTTGCCTTCCATTTCCTATTTCCATTTGTCATTGCCGGCGCAACCATTCTACACTTACTATTTTTACATGAAACAGGGTCAAACAACCCCGCCGGGTTAAACTCCGACGCAGATAAAATCTCCTTCCACCCATACTTCTCCTATAAAGACCTCCTTGGCTTCGTACTTATATTATTAGCTCTTACATCCCTAACATTATTTTCCCCTACTCTACTCGGCGACCCAGAAAATTTTACCCCTGCAAACCCCTTAGTTACTCCACCACATATTCAACCAGAGTGATACTTCTTATTTGCCTATGCTATCCTACGATCCATCCCAAATAAACTAGGAGGAGTCCTAGCATTATTATTTAGCATCCTAGTACTATTAGTGGTCCCAATTTTACACACCTCAAAACAACGAGGACTAACTTTCCGACCAATTACCCAGTTTTTATTCTGAACCTTAGTAGCAGATATGATTATTTTAACATGAATTGGAGGCATGCCCGTAGAGCACCCGTACATTATCATTGGCCAAGTCGCCTCAATTCTATACTTTGCTTTATTCCTTATTCTCACCCCACTCGCAGGATGAGCCGAGAATAAAGCATTAAAATGAGCTTATGAACCCTTACGTATTAGCAACCTTGTTGTCCAGCCTTGGCTTAGGAACCACCTTAACCTTCGCCAGCTCCCACTGATTATTAGCCTGAATAGGATTAGAAATTAATACCCTAGCAATTATCCCTTTAATAGCACAACACCATCACCCCCGCGCAGTAGAAGCTACCACAAAATATTTTCTCACCCAAGCCACTGCAGCCGCCGTAATTCTGTTCGCAAGCACAACAAATGCATGAACCACAGGAGAATGAGATATAGCTAACATATCAAATCCAATTGCCACCGCAATAATCCTCGCCGCCCTAGCCCTTAAAATTGGATTAGCCCCAATACATTTCTGAATACCCGAAGTATTACAAGGACTAGATTTATTAACAGGGCTCATCTTATCTACCTGACAAAAGCTCGCTCCCCTAGCCCTTATTATTCAAACAGCCCAAGCGTTTGATCCACTTCTCCTTACAGCCCTTGGGTTAATATCCACCTTTGTAGGGGGTTGAGGCGGACTAAACCAAACCCAACTGCGAAAGATTTTGGCTTACTCCTCAATTGCACATATAGGGTGAATAATTATTGTTCTTCAATATGCCCCACAACTTACCCTCCTTGCACTACTTATATATGTATTAATAACATCCGCAGCATTCTTAACACTGAAACTTTCATCTGCTACAAAAGTCAATACTCTCGCAACCGTTTGATCGAAAAGCCCTATCCTAACAATAACAGCCGCCCTAGTCCTACTATCCCTCGGAGGCCTTCCCCCACTTACAGGATTTATACCAAAATGATTTATTCTACAAGAACTGGCAAAGCAAGGCCTCCCTCTTACCGCAACAGTAATAGCTCTTGCCGCCCTAATTAGCCTCTACTTTTACTTACGCCTTTGCTACGCAATAACACTTACCATCTCCCCTAATACTACAACCTCAACTACCCCTTGACGCACCCAAACAACCCAGGCCTCATTTCCCCTGGCATTGTCCACTGTAATAGCTCTAGGCCTTTTGCCTATTACCCCAACAATTATAATACTAATTATTT--ATAAAATTCAAAGGCATGGTCCCGACCTTACTATCAGCTCTAGCCCAACTTACACATGCAAGTCTCCGCACCCCCGTGAGTAAGCCCTTAATCCCC-TGCCCGGGGACGAGGAGCAGGCATCAGGCAC-AAACCTTT---AGCCCAAGACGCCAGGCCTAGCCACACCCCCAAGGGAATTCAGCAGTGATAAATATTAAGCCATAAGTGAAAACTTGACTCAGTCAGAGCTAA-G-AGGGCCGGTAAAACTCGTGCCAGCCACCGCGGTTAAACGAGAGGCCCTAGTTGATAGTACAACGGCGTAAAGGGTGGTTAAGGATAGTAAAATAATAAAGTCGAATGGCCCTTTGGCTGTCATACGCTTCTAGGAGTCCGAAGCCCAG-TATACGAAAGTAGCTTTAAGAAA-GTCCACCTGACCCCACGAAAACTGAGAAACAAACTGGGATTAGATACCCCACTATGCTCAGTCATAAACCCAGACGTCCAACTACAA-TTAGACGTCCGCCCGGGTACTACGAGCATTAGCTTGAAACCCAAAGGACCTGACGGTGCCTCAGACCCCCCTAGAGGAGCCTGTTCTAGAACCGATAACCCCCGTTAAACCTCACCCCTTCTAG-CCATCCCAGCCTATATACCGCCGTCGTCAGCTTACCCTGTGAAGGCAATAAAAGTAAGCAAAATGGGCACAACCCAGAACGTCAGGTCGAGGTGTAGCGTACGAAGCGGGAAGAAATGGGCTACATTTTCTATTATAGAACACTACGAAT-ATGCAACATGAAA-TAGTGCTTGAAGGAGGATTTAGTAGTAAAAAGGAAGCAGCGTGTCCTTTTGAACCCGGCTCTGAGACGCGTACACACCGCCCGTCACTCTCCCCTGTCG-AAATGCAATAAAGCTTCTTAACACTAGAGCTCTGACAAGGGGAGGCAAGTCGTAACATGGTAAGTGTACCGGAAGGTGCACTTG----------GCCAACCAGCTAGCTTGATTATCACTAT-AATGTAACAGTATTTATAACA-AAAC-AAGACTTAACCCTACAAATTAAACCATTTTTTTACCTGAGTATGGGAGACAGAAAAGGTTC-ACC-CAAAGCAATAGAGAAAGTACCGCAAGGGAAAGCTGAAAGAGAAATGAAACAACCCATATAAGCACTAAAAACCAAAGACTAAACCTTGTACCTTTTGCATCATGATTTAGCCAGTACCCTCAAGCAAAGAGATCTTTAGTTTGATACCCCGAAACCAAGTGAGCTACCCCGAGACAGCCTATA-CAATTTAGGGCTAACCCGTCTCTGTGGCAAAAGAGTGGGAAGAGCTCCGGGTAGAAGTGACAGACCTACCGAACCTGGTGATAGCTGGTTACCTAAAAAATGAATAGAAGTTCAGCCTCGCA-CA-CCCTAAATCAA-TCAA-------CATATTTT-TAAGATA-----TATGGAAAAATACGAGAGTTAGTTGAAGGGGGTACAGCCCCTTTAACAAAGGATACAACCTT-TACAGGAGGATAAAGATCATAATATATAAAATATACTGTTCTAGTGGGCCTGAAAGCAGCCACCTAAACAGAAAGCGTTAAAGCTCGGACAGAAGGAAGTTTATTATACCGATAA-AAAATCTTACTCCCCTAATTGTATTAGGTCAACCCATGCCTACATGGGTGAGATTATGCTAAAATGAGTAACAAGAAG-ACCTGATCTTCTCCCACCACAAGTGTAGACCAGATCGGACTAACCACTGGAATTTAACGAACCCAACTAAAGAGGGCATTGTGAATAATA-A-AAACCTCAAGAAGAACTCAC-ACTA-GATGATCGTTAACCCCACACTGGAGTGCTA--TTTTAAGGGAAAGACTAAAAGA-AAGGGAAGGAACTCGGCAAACACAAGCCTCGCCTGTTTACCAAAAACATCGCCTCCTGCAAC---ATAAAGTATAGGAGGTCCAGCCTGCCCAGTGACTACGGGTTCAACGGCCGCGGTATATTGACCGTGCAAAGGTAGCGCAATCACTTGTCTTTTAAATAGAGACCTGTATGAATGGCTAGACGAGGGCTTAACTGTCTCCCCCCTCCTGTCAGTGAAATTGATCTATCCGTGCAGAAGCGGGTATAACACTACAAGACGAGAAGACCCTTTGGAGCTTAAGGTACAAAAT-TCAG-TCACGTTAAGCAACTCTATAGA-AAGCAAGAACTTAGTGGC-CAT-GAAATTTTACCTTCGGTTGGGGCGACCACGGAGGAAAAG-CAAGCCTCCGAGTGGACTGGGCC-AAGA-CCCTAAAGCCAAAAGAAACATCTTTAAGCCGCAGAATATCTGACCAATAATGATCCGGCTA--AAAGCCGATCAACGAACCAAGTTACCCTAGGGATAACAGCGCAATCCTCTCCCAGAGCCCATATCGACGAGGGGGTTTACGACCTCGATGTTGGATCAGGACATCCTGATGGTGCAGCCGCTATTAAGGGTTCGTTTGTTCAACGATTAA-AGTCCTACGTGATCTGAGTTCAGACCGGAGCAATCCAGGTCAGTTTCTATCTGTAACGCTA-CTTTTCCCAGTACGAAAGGATCGGAAAAGAGGGGCCCATACTCAAAGCATGCCCCACCCCTAATTCATGAAAACAAATAAATTAAAT-AAGGGAGGGCCAAAACCCCTGCCGCCCAAGATAAGGGCAT
Margariscus_margarita GTGGCAATTACACGCTGATTCTTTTCTACAAATCACAAAGACATTGGTACCCTTTATCTTGTATTTGGTGCCTGAGCCGGGATAGTAGGGACCGCTTTAAGCCTTCTTATTCGGGCCGAACTGAGCCAACCCGGATCACTACTAGGGGATGACCAAATTTATAACGTTATCGTTACCGCCCACGCCTTCGTAATAATTTTCTTTATAGTAATGCCAATTCTTATTGGAGGCTTTGGAAACTGACTAGTACCGTTGATGATTGGTGCACCAGACATGGCGTTCCCTCGAATAAATAATATAAGCTTCTGACTTTTACCTCCATCATTCCTACTACTGTTAGCCTCCTCTGGCGTCGAAGCTGGGGCTGGGACAGGTTGAACAGTATATCCTCCACTCGCAGGTAATCTCGCTCACGCCGGGGCGTCAGTTGACCTAACAATCTTTTCCCTTCACTTAGCAGGTGTATCATCAATTTTAGGCGCGGTCAACTTTATTACTACAATTATTAACATGAAACCCCCAGCTATTTCCCAATATCAAACACCTCTCTTTGTATGAGCCGTACTTGTAACGGCCGTTCTTCTTCTTCTATCATTACCAGTCCTGGCTGCCGGAATTACGATGCTCCTTACGGACCGAAATCTTAATACTACATTCTTTGATCCGGCAGGAGGAGGAGATCCAATTCTGTACCAACACCTGTTTTGATTCTTCGGACACCCAGAAGTCTATATTCTTATTTTACCTGGGTTTGGCATTATCTCGCATGTTGTGGCCTATTACGCTGGTAAAAAAGAGCCATTTGGTTATATAGGAATAGTGTGAGCTATAATGGCTATTGGCCTTCTTGGGTTTATTGTCTGAGCACATCATATATTTACTGTAGGAATGGACGTAGACACCCGTGCCTATTTT---------------------------------------------------------------------------------------ACATCCGCAACAATAATTATTGCTATTCCAACTGGAGTAAAAGTATTTAGCTGACTTGCCACACTACACGGGGGCTCTATTAAATGAGAAACGCCTATGTTATGAGCCCTGGGATTCATTTTCCTTTTTACAGTCGGCGGATTAACAGGAATTGTCCTAGCCAATTCATCCCTTGACATTGTTCTTCACGACACATACTACGTAGTTGCACACTTCCATTATGTTCTCTCAATAGGTGCTGTATTTGCCATCATGGCAGCCTTTGTCCACTGATTCCCATTATTTTCAGGCTATACCTTAAACGATACATGAACAAAAATCCACTTTGGGGTAATATTTATTGGTGTAAACCTTACATTCTTCCCACAACATTTTCTGGGCCTAGCGGGAATACCACGACGATATTCTGACTACCCAGACGCCTATGCCCTCTGAAACACAGTATCATCTATTGGATCGCTCATCTCATTAGTGGCAGTAATTATGTTCCTATTTATTCTCTGAGAAGCCTTCGCCGCCAAGCGAGAAGTATCCTCAGTAGAACTTACTATAACAAATGTAGAATGACTTCATGGCTGCCCTCCACCTTATCATACATTTGAGGAACCAGCATTCGTACAAGTTCAATCAAACTAA---ATGGCAAGCCTACGAAAGACTCATCCACTAATAAAAATTGCTAATGATGCATTAGTCGACCTCCCCACACCGTCCAATATTTCAGCACTCTGAAACTTCGGATCCCTCCTAGGATTGTGTTTAATTACCCAAATCCTAACAGGGCTATTTCTAGCTATACACTATACATCTGATATCTCAACTGCATTTTCATCAGTGACACATATTTGTCGAGATGTTAACTACGGCTGACTTATCCGAAACCTTCATGCCAACGGAGCATCATTCTTCTTCATCTGTATTTATATACACATTGCCCGCGGGCTATACTACGGGTCATACCTTTATAAAGAGACCTGAAATATTGGGGTAGTCCTTCTCCTTCTAGTTATGATGACAGCCTTCGTCGGCTATGTACTTCCCTGGGGCCAAATATCCTTTTGAGGCGCCACTGTAATTACAAACCTTCTATCAGCAGTCCCTTACATAGGCGACACCCTTGTTCAATGAATCTGAGGCGGCTTCTCAGTAGATAATGCAACGCTAACACGATTCTTCGCGTTCCACTTCCTCCTGCCATTCGTCATCGCCGGCGCAACCGTCCTCCACTTGTTATTCTTACACGAAACGGGGTCGAACAACCCGGCCGGGCTAAACTCTGACGCGGATAAGATTTCTTTCCACCCATACTTCTCGTATAAGGACCTTCTTGGCTTCGTGGTAATATTATTAGCACTCACATCACTGGCCCTATTTTCCCCTAATCTACTGGGCGACCCAGACAACTTCACCCCCGCCAACCCCTTAGTTACCCCGCCGCACATCCAGCCGGAATGATACTTCTTATTTGCCTACGCCATCCTACGATCTATCCCTAACAAACTTGGGGGAGTTCTTGCATTATTATTTAGCATTCTAGTACTAATGGTCGTGCCTATTCTACATACCTCGAAACAACGAGGACTCACCTTCCGTCCGATGACCCAATTTCTGTTCTGAACTTTAGTGGCAGATATACTCATTCTGACATGAATTGGAGGCATACCCGTAGAACACCCATATGTCATAATTGGCCAAGTCGCCTCAATCTTATATTTCGCGCTCTTCCTCGTCCTTATCCCGCTAACAGGATGAGTTGAAAATAAAGCACTGAAATGAGCCTATGAACCCCTATGTACTAATAATCCTATTATCCAGCCTGGGCTTAGGGACCACCCTGACCTTTGCTAGCTCACATTGATTATTGGCTTGAATAGGGCTAGAAATTAATACCCTAGCAATTGTTCCCCTAATAGCACAGCATCATCATCCCCGCGCAGTGGAAGCGACCACAAAATACTTTTTAACCCAAGCCACCGCAGCGGCTATAATCCTGTTTGCAAGCACAACCAACGCCTGGCTTACAGGGGACTGGAATATAACTAATATGTCCAACCCTATTGCTAGCGCAATAATTATTACTGCCTTAGCACTTAAAATTGGATTGGCACCCATACACTTTTGAATGCCTGAAGTAATGCAAGGCCTCGACCTTTTAACAGGCCTCATTCTTTCAACCTGGCAAAAACTTGCCCCACTTGCCCTCATTATTCAGGTCGCCCATGCCATCGACCCCCTACTATTGACTGCCCTCGGACTTATGTCTACGCTTGTCGGCGGTTGAGCCGGGTTAAACCAAACCCAACTACGAAAAATCTTGGCCTACTCCTCAATTGCACACATGGGCTGGATAATTATTGTTGTCCAACATGCTCCCCAACTTACCCTAATCGCCCTACTCACGTATATTCTTATAACCTCTGCAGCATTCCTCACCCTGAAAATCTCATCCGCCACAAAAATTAGCACGCTCGCAACCGTGTGATCGAAGAGCCCTATCTTAACCGCAACCACCGCCCTTGTGCTATTATCATTAGGGGGCCTCCCACCCCTTACAGGATTCATACCAAAATGATTAATTTTACAAGAACTAGCTAAACAGGGCCTCCCCCTTACTGCTACCATTATAGCCCTTGCTGCCTTACTCAGCCTGTACTTTTATCTGCGCCTTTGCTACGCAATAACGCTTACTATTTCTCCCAACACTACCGCCTCAGTCACTCCTTGACGAATTCAAACAACTCAGACCTCTTTACCCCTTGCCCTTTCCACTATGACAGCATTGGGCCTCCTCCCCTTGACTCCGGCTATTATAATACTAGTCACCT----------TAAAGGCATGGTCCTGACCTTATTATCAGCTCTAGCCCAACTTACACATGCAAGTCTCCGCACCCCCGTGAGTATGCCCTTAATCCCC-TGCCCGGGGACGAGGAGCGGGCATCAGGCAC-AAATTTTT---AGCCCAAGACGCCTGGCCTAGCCACACCCCCAAGGGAATTCAGCAGTGATAAATATTAAGCCATAAGTGAAAACTTGACTCAGTTAGAGCTAA-G-AGGGCCGGTAAAACTCGTGCCAGCCACCGCGGTTAGACGAGAGGCCCTAGTTGATAGTACAACGGCGTAAAGGGTGGTTAAGGAC-GCACAATAATAAAGCCGAATGGCCCTTTGGCTGTCATACGCTTCTAGGTGTCCGAAGCCCAA-TATACGAAAGTAGCTTTAAGAGA-GCCCACCTGACCCCACGAAAGCTGAGGAACAAACTGGGATTAGATACCCCACTATGCTCAGCCATAAACCTAGACGTCCAACTACAA-TTAGACGTCCGCCCGGGTACTACGAGCATTAGCTTGAAACCCAAAGGACCTGACGGTGCCTTAGACCCCCCTAGAGGAGCCTGTTCTAGAACCGATAACCCTCGTTAAACCTCACCACTTCTAG-CCACCCCAGCCTATATACCGCCGTCGTCAGCTTACCCTGTGAAGGCAATAAAAGTAAGCAAAATGGGCATACCCCAGAACGTCAGGTCGAGGTGTAGCGTACGAAGTGGGAAGAAATGGGCTACATTTTCTATTATAGAACACTACGGAC-ATGCAACATGAAA-TAGTGCTTGAAGGAGGATTTAGTAGTAAAAAGGAAGCAGAGTGTCCTTTTGAACCCGGCTCTGAGGCGCGTACACACCGCCCGTCACTCTCCCCTGTCA-AAATGCGACTTAAATATTTAATACCAACGCGCCGACAAGGGGAGGCAAGTCGTAACATGGTAAGTGTACCGGAAGGTGCACTTGGATTAAATT-GCCAACCAGCTAGCTTAACTACTAATAT-AATTCAACAATTTTCATAACA-AAAC-ATGACCTAACAACGTAAATTAAACCATTTTTTTACCTGAGTATGGGAGACAGAAAAGGTTC-AAC-CAAAGCAATAGAAAAAGTACCGCAAGGGAAAGCTGAAAGAGAAATGAAATAACCCATATAAGCGCTGAAAAACAAAGACTAAACCTTGTACCTTTTGCATCATGATTTAGCCAGCACCCTCAAGCAAAGAGACCTTTAGTTTGAAGCCCCGAAACCAGGTGAGCTACCCCGAGACAGCCTATA-TAATTTAGGGCTAACCCGTCTCTGTGGCAAAAGAGTGGGAAGAGCTCCGGGTAGAAGTGACAGACCTACCGAACTTGGTGATAGCTGGTTGCCTGAGAAGTGGATAGAAGTTCAGCCTTACG-TA-CCCCAAACCAA-TGAA-------TATATCAT-TAAGATAC---TAAGGGAAATATGTGAGAGTTAGTTAAAGGGGGTACAGCCCCTTTGACAAAGGATACAACCTT-CGCAGGAGGATAAAGATCATAATACATAAAACATACTGTTCTAGTGGGCCTAAGAGCAGCCACCTAAACAGAAAGCGTTAAAGCTCAGACAGAAAGAAGTTTATTATACCGATAA-AAAATCTTATTCCCCTAAATGTATCAGGCCAACCCATGCCTACATGGAAGAGATTATGCTAAAATGAGTAACAAGAAG-ACTTGCTCTTCTCCAAGCACAAGTGTAAACCAGATCGGACCAACCACTGGAACTTAACGAACCCAACCCAAGAGGGTAGTGTGAACAATA-A-AAATCTCAAGAAGACCTCACAGTTA-GAT-ATCGTTAACCCCACACTGGAGTGCCA--TTTTAAAGGAAAGACTAAAAGA-AGGGGAAGGAACTCGGCAAACACAAGCCTCGCCTGTTTACCAAAAACATCGCCTCCTGCAACT--ATTAAGTATAGGAGGTCCAGCCTGCCCAGTGACTACGGGTTCAACGGCCGCGGTATTTTGACCGTGCAAAGGTAGCGCAATCACTTGTCTCTTAAATAGAGACCTGTATGAATGGCTAGACGAGGGCTTAACTGTCTCCCCCCTCCAGTCAGTGAAATTGATCTATCCGTGCAGAAGCGGGTATAAATATACAAGACGAGAAGACCCTTTGGAGCTTAAGGTACAAGAT-TCAA-CCACGTCAAATAACTCCATAAA-AAGTAAGAACTTAATGGCACAT-GAAATTTTACCTTCGGTTGGGGCGACCACGGAGGATAAA-TAAGCCTCCGCGTGGACTGGGCC--AAATCCCTAAAGCCAAGAGAGACATCTCTAGGCCACAGAATATCTGACCAATAATGATCCGGCTAA-AGAGCCGATCAACGAACCAAGTTACCCTAGGGATAACAGCGCAATCCTCTCCCAGAGTCCATATCGACGAGGGGGTTTACGACCTCGATGTTGGATCAGGACATCCTAATGGTGCAGCCGCTATTAAGGGTTCGTTTGTTCAACGATTAA-AGTCCTACGTGATCTGAGTTCAGACCGGAGTAATCCAGGTCAGTTTCTATCTGTAACGCTA-CTTTTCCTAGTACGAAAGGATCGGAAAAGAGGGGCCCATACTCAAAGCATGCCCCGCCCCTAATTAATGAAAACAAATAAATTGAGTAAAGGGAGGGCCAAAGCCCCTACCGTCCGAAATAAGGACAT
Meda_fulgida GTGGCAATTACCCGCTGATTCTTTTCTACAAATCACAAAGACATTGGCACCCTTTATCTTGTATTTGGTGCCTGAGCCGGAATAGTAGGAACCGCTTTAAGCCTACTTATCCGAGCTGAACTAAGCCAGCCCGGATCGCTTCTTGGAGATGATCAAATCTACAACGTTATCGTTACCGCCCATGCTTTCGTAATAATTTTCTTTATAGTAATGCCAATCCTTATTGGCGGGTTCGGAAACTGGCTCGTGCCTCTAATGATTGGTGCACCAGACATAGCATTCCCCCGAATAAATAACATAAGTTTCTGGCTCCTGCCCCCCTCGTTCCTATTGCTGTTAGCCTCCTCCGGGGTTGAAGCCGGCGCCGGAACGGGATGAACCGTCTATCCTCCACTCGCAGGTAATCTTGCACACGCCGGGGCATCAGTGGACCTAACAATCTTCTCCCTCCACTTAGCAGGCGTCTCATCAATTTTGGGGGCAGTTAACTTCATCACTACAATCATTAACATAAAACCCCCAGCCATTTCTCAGTATCAAACTCCCCTATTCGTATGAGCGGTACTTGTGACAGCCGTTCTTCTCCTCCTATCATTACCAGTCCTGGCTGCTGGAATTACAATGCTCCTTACGGACCGGAACCTTAATACCACATTCTTTGACCCGGCAGGAGGGGGGGACCCTATTCTATACCAGCATCTGTTCTGATTCTTCGGGCACCCAGAGGTGTATATTCTTATTTTACCCGGATTTGGGATTATCTCGCACGTGGTAGCCTACTATTCTGGTAAAAAGGAACCATTCGGCTACATGGGAATAGTTTGGGCTATAATAGCTATTGGACTTCTTGGGTTTATTGTCTGGGCCCACCATATGTTCACTGTCGGCATAGACGTGGACACTCGAGCTTACTTT---------------------------------------------------------------------------------------ACATCTGCAACAATAATTATTGCTATTCCAACAGGAGTTAAGGTGTTTAGCTGACTAGCCACACTACACGGAGGCACTATTAAATGAGAAACCCCCATGTTATGGGCTCTCGGTTTCATCTTCCTTTTCACGGTGGGGGGATTAACAGGAATTGTCCTAGCCAATTCATCGCTAGATATTGTTCTTCATGACACATATTACGTAGTAGCCCACTTCCACTACGTACTCTCGATAGGGGCTGTGTTTGCCATCATAGCAGCCTTTGTTCACTGGTTCCCTTTATTTTCAGGCTATACTCTAAATGATACTTGAACAAAAATTCACTTTGGAGTAATGTTTATTGGCGTAAACCTCACATTCTTTCCACAGCACTTCCTAGGCCTAGCAGGAATACCGCGGCGGTACTCTGACTACCCGGACGCCTACGCCCTTTGAAATACAGTATCGTCTATTGGGTCACTTATCTCATTAGTTGCAGTAATCATGTTTCTGTTTATTCTTTGAGAAGCCTTCGCCGCCAAACGAGAAGTATCTTCGGTAGATTTAACCATAACAAACGTAGAGTGACTTCATGGCTGCCCTCCGCCCTACCACACATTTGAGGAGCCAGCGTTTGTGCAAGTTCAATCAAACTAA---ATGGCAAGCCTACGAAAAACTCACCCACTAATAAAAATCGCTAACAGTGCATTAGTAGACCTCCCCACACCGTCTAACATTTCAGCACTCTGAAACTTCGGGTCCCTCTTGGGGCTGTGCTTAATTGCCCAGCTCCTGACAGGACTATTCCTTGCTATGCACTATGCCTCTGATATTTCAACTGCATTTTCATCGGTAGCCCACATCTGCCGGGACGTTAATTACGGCTGGCTCATTCGGAACCTTCATGCCAACGGCGCATCCTTCTTCTTCATCTGTATCTACATACATATCGCCCGCGGCCTATACTACGGCTCTTACCTCTACAAGGAAACCTGAAATATTGGAGTAATCCTTCTCCTGCTGGTTATGATGACTGCCTTTGTAGGCTATGTTCTTCCCTGGGGACAGATATCTTTTTGGGGTGCCACGGTGATTACGAATTTACTATCAGCAGTTCCTTACATAGGAGACACCCTTGTTCAGTGGATTTGGGGCGGCTTCTCGGTAGATAACGCCACTCTTACCCGGTTCTTCGCGTTCCACTTCCTCCTCCCGTTTGTCATCGTCGCCGCGACCCTTATGCACCTGTTGTTTCTTCACGAAACGGGGTCTAACAACCCAGCCGGACTAAACTCCGACGCAGACAAAGTTTCTTTCCACCCGTACTTCTCGTACAAGGACCTCCTAGGCTTTATCGTGATGTTACTGGCCTTAACATCCCTTGCCCTGTTTTCCCCGAACCTGCTTGGCGATCCGGATAACTTCACCCCGGCAAACCCGCTAGTTACGCCCCCACACATCCAGCCAGAGTGATACTTCCTGTTTGCCTATGCTATCCTACGATCTATCCCGAACAAGCTAGGCGGGGTCCTCGCGCTACTCTTTAGTATTCTAGTGCTAATACTAGTCCCACTGATACACACCTCTAAGCAACGTGGACTAACCTTCCGCCCAGTGACCCAATTCTTATTCTGAGCCCTCGTAGCGGACGTACTTATTCTTACCTGAATTGGGGGCATACCCGTAGAACACCCATATGTCGCAATTGGACAAATCGCATCCCTGTTATACTTTGCACTGTTTCTTGTACTTATCCCACTGGCAGGGTGAGTCGAGAACAAAGCATTGAAATGAGCCTATGAACCCCTACGTACTTATGGTCTTCTTGTCCGGCCTAGGATTAGGAACTACTTTGACCTTTGCAGGCTCCCATTGACTGTTGGCTTGAATGGGCCTTGAGATTAACACCCTGGCGATTGTGCCCCTCATGGTGCAGCATCATCACCCCCGGGCGGTAGAGGCAACCACAAAGTACTTTCTTACCCAGGCCACTGCCGCAGCGGTAATCCTCTTTGCCAGTTCAACCAACGCCTGGCTAACAGGAGACTGGGGCGTGGGCAACACATCTAGCCCTGTTGCTAGCACGATAATTATTGCCGCATTGTCACTTAAGGTTGGGTTAGCACCCGTCCACTTCTGAATGCCTGAGGTTATGCAGGGCCTTAGCCTTTTAACAGGACTGATTTTATCGACCTGGCAGAAACTTGCTCCATTTGCCCTCATTATTCAGGTGGCCCCTACTGTTAACCCACTACTCCTAACGGTCCTCGGCCTCATGTCTACGCTGGCTGGTGGTTGGGGCGGATTAAACCAGACTCAACTGCGGAAAGTCTTAGCCTACTCCTCCATTGCACATATGGGGTGGATAGTCATTGTTTTGCAGTATGCCCCCCACCTTACCCTGCTAGCCCTACTCACGTACATTTTTATGACATCCGCAGCATTCCTCGCCCTGAAGAGCTCCTCCGCCACGAAGATCAATACTCTCGCCATTGCCTGGTCGAAGAGCCCGGTTCTGGCCGCTACCACTGCCCTCGTGCTTCTCTCACTAGGTGGCCTACCACCCCTTACGGGCTTTATACCAAAATGATTAATTCTTCAAGAACTAACGAAGCAAAGCCTACCTATTGCCGCCGCTGCCATGGCCTTCGCCGCCTTACTCAGCCTCTACTTTTATCTTCGGCTCTGCTATGCTATGGCACTCACCATTTCCCCCAACACCGCCGCATCGGCTACCCCTTGGCGGCTTCGAACGGCTCAGGCCTCTCTCCCCTTGGCCCTCTCCACTGCGGTGGCATTGGCTTTACTCCCTTTAACCCCAGCTATTTTAATACTGGTCACCTAG--------TAAAGGCATGGTCCTGACCTTATTATCAGCTATAACCTAACTTACACATGCAAGTCTCCGCAACCCTGTGAGTATGCCCTTAATCCCC-TGCCCGGGGACGAGGAGCGGGCATCAGGCAC-AAATTTTT---AGCCCAAGACGCCTGGCCTAGCCACACCCCCAAGGGAATTCAGCAGTGATAGATATTGAGCTATAAGCGAAAGCTTGACTCAGTCAGGGTTAA-G-AGGGCCGGTAAAACTCGTGCCAGCCACCGCGGTTAGACGAGAGGCCCCAGTTGATTCTACAACGGCGTAAAGAGTGGTTAAGGAGCACATAATAATAAAGCCGAACGGCCCTTTGGCTGTCATACGCTTCTAGGCGCCCGAAGCCCAA-TATACGAAAGTAGCTTTAGTAAA-GCCCACCTGACCCCACGAAAGCTGAGGAACAAACTGGGATTAGATACCCCACTATGCTCAGCCGTAAACCTAGATGTCCACCTACGA-T--GGCATCCGCCCGGGTACTACGAGCATTAGCTTGAAACCCAAAGGACCTGACGGTGCCTTAGACCCCCCTAGAGGAGCCTGTTCTAGAACCGATAACCCTCGTTAAACCTCACCACCTCTAG-CCGTCCCAGCCTATATACCGCCGTCGTCAGCTTACCCTGTGAAGGCAATAAAAGTAAGCAAAATGGGCATAACCCAAAACGTCAGGTCGAGGTGTAGCGTACGAAGTGGGAAGAAATGGGCTACATTTTCTATTATAGAATACTACGGAT-ATGCAACATGAAA-CTGTGCTTGAAGGAGGATTTAGTAGTAAAAAGGAAGCAGCGTGTCCTTTTGAACCCGGCTCTTAGGCGCGTACACACCGCCCGTCACTCTCCCCTGTCA-AAATGCGATAAAGATACTTAACCCGAACGCGCCGACAAGGGGAGGCAAGTCGTAACATGGTAAGTGTACCGGAAGGTGCACTTGGACTAAATT-ACCCGCTAGCTAGCTTAACTATTAATAT-AATTTACAAATGTTTATAACA-GAAC-AAGACCTTACAACATAAATTAAACCATTTTTTTACCTGAGTATGGGAGACAGAAAAGGTTCACCCTTAAAGCGATAGAGAAAGTACCGCAAGGGAAAGCTGAAAGAGATATGAAATAGCCCATATAAGTACCATAAAACAAAGATTAAACCTTGTACCTTTTGCATCATGATTTAGCCAGTAACCCCAAGCGAAGAGACCTTTAGTTTGAAACCCCGAAACCAAGTGAGCTACCCCGAGACAGCCTATATTAACTTAGGGCTAACCCGTCTCTGTAGCAAAAGAGTGGGGAGAGCTCCGGGTAGAAGTGACAGACCTACCGAACTTGGTGATAGCTGGTTGCCTGAGAAGTGGATAGAAGTTCAGCCTCACG-CC-CCCCAAATCAG-AGAA-------CTGGAAAT-TAAGATTC---TTAGGGAGATGCGCGAGAGTTAGTTGAAGGGGGTACAGCCCCTTTAACAAAGGATACAACCTT-CACAGGAGGATAAAGATCATAATACGTAAGACATACTGTTCTAGTGGGCCTGAAAGCAGCCACCTAAGCAGAAAGCGTTAAAGCTCGGACAGATGGAAGTTTATTATACCGATAG-TAAATCTTATTCCCCTAACTATATCAGACCAACCCATGCCCACATGGAAGAGATTATGCTAAAATGAGTAACAAGAAG-ATATGATCTTCTCCCGGCACAGGCGTAAACCAGATCGGACAAGCCGCTGGAAATTAACGAACCCAACCCAAGAGGGAACTGTGAACAATG-T-AGACTTCAGGAAGAGCTCACAATTA-GGTGATCGTTAACCCCACACTGGCGTGCCA--TTTTAAGGGAAAGACTAAAAGA-AGGGGAAGGAACTCGGCAAACACAAGCCTCGCCTGTTTACCAAAAACATCGCCTCCTGCGGTT--ATCAAGTATAGGAGGTCCAGCCTGCCCGGTGACTATGGGTTTAACGGCCGCGGTATTTTGACCGTGCAAAGGTAGCGCAATCACTTGTCTCTTAAATAGAGACCTGTATGAACGGCTAGACGAGGGCTTAACTGTCTCCCCCTTCTGGTCAGTGAAATTGATCTATCCGTGCAGAAGCGGGTATGAATACACAAGACGAGAAGACCCTTTGGAGCTTAAGGTACAAGAT-TCAA-CCACGTTAAACGACTTCCCGAA-AAGCGCGAACTTAGTGGCGCCT-GAAATTTTACCTTCGGTTGGGGCGACCACGGAGGAAAAG-TAAGCCTCCGAGTGGACTGGGCC--TACTCCCTAAAGCCAAAAGATACATCTTTAGGCCGCAGTATAGCTGACCAAAAATGATCCGGCCA--AAGGCCGATCAACGGACCAAGTTACCCTAGGGATAACAGCGCAATCCTCTCCCAGAGCCCATATCGACGAGGGGGTTTACGACCTCGATGTTGGATCAGGACATCCTAATGGTGCAGCCGCTATTAAGGGTTCGTTTGTTCAACGATTAA-AGTCCTACGTGATCTGAGTTCAGACCGGAGTAATCCAGGTCAGTTTCTATCTGTAACGCTA-CTTTTTCTAGTACGAAAGGATCGGGAAAGAGGGGCCTATGCTTATAGTATGCCCCGCCCCTAATTGATGAGGACAAATGAATTAAGTAAAGGGAGGGCCGAAG-CCCTGCCATCCAAGATAAGGATAT
Mylocheilus_caurinus GTGGCAATTACGCGCTGATTCTTTTCTACAAACCACAAAGACATTGGTACCCTCTATCTTGTATTTGGTGCCTGAGCCGGAATAGTGGGAACCGCTTTAAGCCTCCTTATTCGGGCCGAACTAAGCCAACCCGGGTCACTCTTAGGTGATGATCAAATTTATAATGTCATCGTCACCGCCCACGCCTTCGTAATAATTTTCTTTATAGTAATGCCAATTCTTATTGGCGGATTCGGAAACTGACTTGTGCCCCTGATAATCGGCGCACCAGACATGGCATTCCCGCGAATAAATAACATAAGCTTCTGACTCCTGCCCCCATCATTCCTACTACTGCTAGCTTCCTCTGGTGTTGAAGCCGGAGCTGGGACGGGATGAACCGTGTACCCCCCGCTCGCAGGTAACCTCGCCCACGCAGGGGCATCAGTAGACCTTACAATCTTCTCACTCCACCTAGCAGGAGTATCATCAATTTTAGGGGCAGTAAACTTCATTACTACAATCATTAATATGAAACCCCCAGCCATCTCCCAATATCAAACACCTCTCTTTGTATGAGCCGTACTTGTAACCGCTGTTCTTCTCCTCTTATCACTGCCAGTCCTAGCTGCCGGAATTACAATGCTTCTCACAGACCGCAATCTTAATACCACATTCTTCGACCCAGCGGGGGGAGGAGACCCAATCCTATATCAACATCTATTCTGATTCTTTGGCCACCCAGAAGTTTATATTCTTATTTTACCCGGATTTGGTATCATTTCACATGTTGTAGCCTACTACGCCGGCAAAAAAGAACCATTTGGCTACATGGGGATAGTCTGAGCCATAATGGCCATTGGCCTCCTCGGGTTTATCGTCTGAGCCCATCATATGTTCACTGTTGGAATAGACGTAGACACCCGTGCCTACTTT---------------------------------------------------------------------------------------ACATCCGCAACAATAATTATCGCCATCCCAACTGGTGTAAAAGTGTTTAGCTGACTTGCTACGCTCCACGGGGGTTCTATTAAATGAGAAACACCTATACTATGAGCCCTCGGATTTATTTTCCTCTTTACAGTGGGGGGCCTAACAGGGATTGTCCTAGCTAACTCATCACTTGACATTGTTCTTCATGACACATACTACGTAGTAGCCCACTTCCACTATGTACTATCAATAGGAGCCGTATTTGCCATTATAGCAGCCTTTGTTCACTGATTCCCGCTATTTTCAGGATATACCTTAAATGACACTTGAACAAAGATCCATTTTGGTGTAATATTTATTGGTGTAAATCTTACATTCTTCCCACAACACTTCCTAGGCCTAGCAGGAATACCACGACGGTATTCTGATTACCCAGACGCCTATGCCCTGTGAAATACAGTGTCATCTATTGGCTCACTCATCTCACTAGTAGCAGTAATTATATTCCTATTCATTCTCTGAGAAGCCTTCGCCGCCAAGCGAGAGGTATCCTCAGTAGAGCTAACTATAACAAATGTAGAATGACTCCACGGCTGCCCTCCACCATATCACACGTTTGAGGAACCAGCATTTGTCCAAGTTCAATCAAACTAA---ATGGCAAGCCTACGAAAAACTCACCCGTTAATAAAAATCGCTAACGACGCACTAGTCGACCTCCCAACACCTTCTAATATTTCAGCAATGTGGAATTTCGGATCCCTCCTAGGATTATGCTTAATTACCCAAATCCTAACAGGACTATTCCTGGCCATACACTACACCTCTGACATCTCAACTGCATTCTCATCAGTGACACACATCTGCCGGGACGTTAACTATGGCTGACTTATCCGAAACATGCACGCCAACGGAGCATCATTCTTCTTCATCTGTATCTATATACACATTGCCCGAGGCCTATACTACGGATCCTACCTCTATAAAGAGACCTGAAACATCGGCGTTGTTCTACTTCTTCTAGTCATGATAACAGCCTTTGTTGGCTACGTACTCCCGTGAGGGCAAATATCTTTTTGAGGTGCTACCGTAATTACAAATTTACTATCAGCAGTTCCTTACATAGGTGACACCCTTGTCCAATGGATCTGAGGTGGCTTCTCAGTAGACAACGCAACACTAACACGATTCTTCGCCTTCCACTTCCTATTTCCATTCGTTATCGCCGGCGCAACCGTCCTACACCTACTGTTTTTACACGAAACAGGATCAAACAACCCTGCCGGATTAAACTCTGACGCAGACAAAATTTCTTTCCACCCTTACTTCTCATACAAAGACCTCCTTGGCTTCGTATTAATACTGTTAGCACTCACATCACTGACATTGTTCTCCCCAACCCTCCTCGGCGACCCAGAGAATTTTACCCCGGCAAACCCGCTAGTTACTCCCCCACACATCCAACCAGAGTGATATTTCTTATTTGCCTACGCCATCCTGCGATCTATCCCGAACAAATTAGGAGGGGTCCTGGCCCTACTATTCAGTATTTTAGTGCTGATAGTCGTGCCGATTTTACACACCTCAAAACAGCGAGGACTAACTTTCCGCCCAATCACTCAGTTTCTATTCTGAACCCTAGTGGCAGATATAATCATCCTGACATGAATCGGAGGCATACCCGTAGAACACCCTTACATCATCATTGGCCAAATCGCCTCAGTTCTATACTTTGCACTCTTCCTTGTTCTTGCCCCCCTTGCAGGTTGAGTAGAGAATAAAGCACTGAAATGAGCTTATGAACCCTTACGTACTAGCCACGCTATTATCCAGCCTAGGCTTAGGAACCACCCTGACCTTTGCCAGCTCCCACTGGCTATTAGCCTGAATGGGGTTAGAAATTAATACCCTAGCAATTATCCCTTTGATAGCACAACACCACCACCCCCGCGCAGTGGAAGCCACCACAAAATACTTTTTAACTCAAGCTACCGCAGCGGCCATAATCCTCTTTGCGAGCACAACAAATGCCTGAATTACAGGAGAATGGGATATGAACAATATATCAAACCCCATTGCCAGCGCAATAATCATTGCTGCTCTGGCACTTAAAATTGGACTAGCACCCATACACTTCTGAATGCCTGAGGTATTGCAGGGACTAGATCTCCTTACGGGCCTGATTTTATCTACCTGACAAAAGCTTGCCCCGCTTGCCCTTATCATTCAAACAGCCCAAGCTGTTGATCCCTTACTGCTAACGACGCTCGGACTCGCGTCTACTTTAGTCGGCGGCTGAGGCGGATTAAACCAAACCCAATTACGGAAGATCTTAGCCTACTCCTCAATTGCGCACATGGGTTGGATAATTATTATTCTCCAATATGCCCCACAACTCACCCTCCTCGCACTACTGACTTATATCTTTATAACATCTGCAGCGTTCCTTACCCTAAAAGTTTCATCCGCCACAAAGATTGGCACCCTCGCAATCGTTTGATCAAAAAGCCCTGTCTTAACAACAACCACTGCCCTTGTACTACTCTCCCTTGGGGGCCTACCCCCACTTACGGGATTTATGCCAAAATGATTAATCCTACAAGAGCTAGCAAAACAGAGCCTCCCTCTTATCGCCACAGTCATGGCTCTTGCCGCCCTGCTTAGCCTCTACTTTTATTTGCGACTTTGTTACGCAATAACACTAACCATCTCCCCCAACACTACTAGCTCAACTACCCCGTGACGAACTCAGACAACCCAGGCCTCTTTACCCCTGGCCTTGTTCACCGTAATAGCCCTGGGCCTCCTGCCCATGACCCCAACTATTATAGCACTAGTCACCT----------CAAAGGCATGGTCCTGACCTTATTATCAGCTCTAACCCAACTTACACATGCAAGTCTCCGCAGCCCCGTGAGTACGCCCTTAATCCCC-TGCCCGGGGACGAGGAGCGGGCATCAGGCAC-AAACTTTT---AGCCCAAGACGCCTGGCCTAGCCACACCCCCAAGGGAATTCAGCAGTGATAGATATTGAGCCATAAGTGAAAACTTGACTCAGTCAGGGCTAA-G-AGGGCCGGTAAAACTCGTGCCAGCCACCGCGGTTAAACGAGAGGCCCCAGTTGATAATACAACGGCGTAAAGGGTGGTTAAGGAAAGTGAAACAATAAAGCCAAATGGCCCTTTGGCTGTCATACGCTTCTAGGAGTCCGAAGTCCAA-TATACGAAAGTAGCTTTAGAAAG-GCCCACCTGACCCCACGAAAGCTGAGAAACAAACTGGGATTAGATACCCCACTATGCTCAGCCGTAAACCTAGGCGTCCAACTACAA-TTAGACGTCCGCCCGGGTACTACGAGCATTAGCTTGAAACCCAAAGGACCTGACGGTGCCTCAGACCCCCCTAGAGGAGCCTGTTCTAGAACCGATAACCCCCGTTAAACCTCACCACTTCTAG-CCACCCCAGCCTATATACCGCCGTCGTCAGCTTACCCTGTGAAGGCAATAAAAGTAAGCAAAATGGGCACAACCCAGAACGTCAGGTCGAGGTGTAGCGTACGAAGCGGGAAGAAATGGGCTACATTTTCTATTATAGAACACTACGGAT-ATGCAACATGAAA-TAGTGCTTGAAGGAGGATTTAGTAGTAAAAAGGAAACAGAGTGTCCTTTTGAACCCGGCTCTGAGGCGCGTACACACCGCCCGTCACTCTCCCCTGTCA-AAATGCAGTAAAGATACCTAACACCGACGCGGTGACAAGGGGAGGCAAGTCGTAACATGGTAAGTGTACCGGAAGGTGCACTTGGATAAAATT-GCCAACCAGCTAGCTTTACCACTAATAT-AATTCGACAATGTTCATAACA-AGAC-AAAACCTAACATCACAAACTAAACCATTTTTTTGCCTGAGTATGGGAGACAGAAAAGGCTCAACC-CAAAGCAATAGAGAAAGTACCGCAAGGGAAAGCTGAAAGAGAAATGAAACAACCCATATAAGCACTAAAAAACAAAGACTAAACCTTGTACCTTTTGCATCATGATTTAGCCAGTACCCTCAAGCAAAGAGACCTTTAGTTTGAAACCCCGAAACCAGGTGAGCTACCCCGAGACAGCCTATGTTAATTTAGGGCTAACCCGTCTCTGTGGCAAAAGAGTGGGAAGAGCTCCGGGTAGAAGTGACAGACCTACCGAACCTGGTGATAGCTGGTTGCCTGAGAAGTGGATAGAAGTTCAGCCTCGCA-CA-CCCCAAACCAA-GAAA-------CATATCAT-CAAGATAC---CAAGGGAAAAATACGAGAGTTAGTTGAAGGGGGTACAGCCCCTTTAACAAAGGATACAACCTT-CACAGGAGGATAAAGATCATAATATATAAAACATACTGTTCTAGTGGGCCTAAAGGCAGCCACCTAAACAGAAAGCGTTAAAGCTCAGACAGAAGGAAGTTTATTATACCGATAA-AAAATCTTACTCCCCTAATTGTATCAGGCCAACCCATGCCCGCATGGAAGAGATTATGCTAAAATGAGTAACAAGAAG-ACCTGCTCTTCTCCCAGCACAAGTGTAAACCAGATCGGACCAACCACTGGAATTTAACGAGCCCAACCCAAGAGGGCAGTGTGAACAATA-A-AAACCTCAAGAAGAGCTCACAACTA-GAGAATCGTTAACCCCACACTGGCGTGCTA---TTTAAGGGAAAGACTAAAAGA-AGGGGAAGGAACTCGGCAAACACAAGCCTCGCCTGTTTACCAAAAACATCGCCTCCTGCAACTGGATTGAGTATAGGAGGTCCAGCCTGCCCAGTGACTACGGGTTCAACGGCCGCGGTATTTTGACCGTGCAAAGGTAGCGCAATCACTTGTCTCTTAAATAGAGACCTGTATGAATGGCTAGACGAGGGCTTAACTGTCTCCCCCCTCCAGTCAGTGAAATTGATCTATCCGTGCAGAAGCGGGTATAACCGTACAAGACGAGAAGACCCTTTGGAGCTTAAGGTACAAAAT-TCAA-CCACGTTAAACAACTCCATAAG-AAGCAAGAACTTAGTGGCAGAT-GAAATTTTACCTTCGGTTGGGGCGACCGCGGAGGAAAAA-TAAGCCTCCGAGTGGACTGGGCC--AAACCCCTAAAGCTAAAAGAAACATCTATAAGCCGCAGAACATCTGACCAAAAATGATCCGACTAA-AAAGCCGATCAACGAACCAAGTTACCCTAGGGATAACAGCGCAATCCTCTCCCAGAGTCCATATCGACGAGGGGGTTTACGACCTCGATGTTGGATCAGGACATCCTAATGGTGCAGCCGCTATTAAGGGTTCGTTTGTTCAACGATTAA-AGTCCTACGTGATCTGAGTTCAGACCGGAGCAATCCAGGTCAGTTTCTATCTGTAACGCCA-CTTTTCCTAGTACGAAAGGATCGGAAAAGAGGGGCCCATGCCCAAAGCATACCCCACCCCTAATTGATGAAAACAAATAAATTAAGTAAAGGAAGGGCCGAAACCCCTGCCGCCCGAGATAAGGGCAT
Nocomis_asper GTGGCAATTACGCGCTGATTCTTTTCTACAAACCACAAAGACATTGGCACCCTTTATCTTGTATTTGGTGCCTGAGCCGGAATAGTGGGGACCGCTTTAAGCCTTCTTATTCGAGCCGAACTTAGCCAACCCGGATCACTCCTAGGCGATGATCAAATTTATAATGTTATTGTTACTGCCCACGCCTTCGTAATAATTTTCTTTATAGTAATACCAATTCTAATTGGTGGGTTTGGGAATTGACTTGTACCTCTAATAATTGGAGCACCAGACATGGCATTCCCACGAATAAATAACATGAGCTTTTGACTCTTGCCCCCATCATTCCTATTGTTGTTGGCCTCTTCTGGTGTTGAAGCTGGAGCTGGGACAGGATGGACTGTATACCCCCCTCTTGCAGGTAACCTCGCCCATGCAGGAGCATCAGTAGATCTTACAATTTTCTCTCTTCATTTAGCAGGTGTGTCCTCAATTTTAGGGGCAGTTAATTTTATTACCACAATTATTAATATGAAACCCCCAGCCATCTCCCAGTATCAGACACCCCTCTTTGTTTGAGCCGTACTTGTAACTGCTGTTCTTCTACTCCTATCATTACCTGTCCTAGCTGCTGGAATTACAATACTTCTTACTGATCGTAACCTAAATACTACATTCTTTGACCCCGCGGGGGGAGGAGATCCAATCTTATATCAGCATTTATTCTGATTCTTTGGCCATCCAGAAGTATACATTCTTATTTTACCAGGATTTGGCATTATTTCACATGTAGTAGCTTATTATGCAGGTAAAAAAGAACCATTCGGCTATATGGGTATAGTCTGAGCAATAATAGCCATTGGCCTCCTCGGCTTTATCGTTTGAGCCCATCACATGTTCACTGTTGGAATAGATGTAGACACCCGTGCCTACTTT---------------------------------------------------------------------------------------ACATCTGCAACAATAATTATTGCCATCCCAACCGGTGTAAAAGTATTTAGCTGACTTGCTACGCTCCATGGCGGCTCTATCAAATGGGAAACCCCTATACTATGGGCCTTAGGATTTATTTTCCTTTTTACGGTGGGAGGATTAACAGGAATTGTTCTAGCTAATTCATCACTTGATATTGTGCTCCATGACACATACTACGTAGTCGCCCACTTCCACTATGTATTATCAATAGGAGCTGTATTTGCCATCATAGCAGCCTTCGTTCACTGATTCCCATTATTTTCAGGATTCACCTTAAATGATACTTGGACAAAAATCCATTTTGCCGTAATATTTATTGGTGTTAACCTTACATTCTTCCCACAGCACTTCTTAGGTCTAGCAGGTATACCGCGACGATATTCTGATTACCCAGACGCTTATGCCTTATGAAATACAGTGTCATCCATTGGCTCACTCATCTCACTAGTAGCAGTAATTATATTCCTATTTATCCTCTGAGAAGCCTTTGCCGCCAAACGAGAAGTATCCTCTGTAGAACTTACTACAACAAACGTAGAATGATTACATGGCTGCCCACCACCATATCACACCTTTGAGGAGCCAGCATTCGTACAAGTTCAATTAAACTAA---ATGGCAAGCCTACGAAAAACACATCCGCTAATGAAAATTGCTAACGACGCACTGGTTGACCTCCCAACACCATCTAATATTTCAGCACTCTGAAACTTCGGGTCCCTCTTAGGCCTGTGCTTAATTACTCAGATCCTGACAGGATTATTTCTGGCTATACACTACACCTCTGATATCTCAACCGCATTTTCATCGGTAGCACATATTTGCCGGGACGTTAATTATGGTTGACTTATCCGGAACATGCATGCTAATGGAGCATCTTTCTTTTTCATCTGTATTTATATACACATTGCCCGCGGCCTGTACTACGGATCCTACCTTTATAAAGAAACCTGAAACATTGGCGTGATCCTCCTCCTCCTAGTAATAATAACGGCCTTCGTGGGCTACGTACTTCCATGAGGACAAATATCCTTTTGAGGCGCCACCGTGATCACAAACTTATTATCAGCAGTCCCTTATATAGGAGACACCCTTGTCCAGTGGATTTGAGGTGGCTTTTCAGTAGATAACGCAACGTTAACACGATTCTTCGCATTTCACTTCCTACTCCCATTTGTGATCGCCGGTGCCACAGTTCTCCACCTACTATTCTTGCATGAGACAGGCTCAAATAACCCTGCCGGGCTAAATTCCGACGCAGATAAAATTTCCTTCCACCCATATTTCTCATATAAAGACCTACTTGGCTTCATATTAATACTACTAACTCTTATACTCCTAACTTTATTTTCCCCCACCCTACTTGGAGACCCAGAAAACTTCACCCCGGCAAACCCCTTGGTCACCCCACCGCACATCCAGCCGGAATGGTACTTCTTATTTGCCTATGCTATTTTACGGTCCATTCCAAACAAACTAGGAGGAGTACTAGCCCTGTTATTTAGCATTCTAGTATTATTAGTTGTACCCATTTTGCACACCTCAAAGCAACGAGGACTAACTTTCCGCCCGCTTACCCAGTTTTTATTCTGAACCTTAGTAGCAGATATGCTCATTTTAACATGAATTGGAGGCATGCCCGTAGAACACCCATATATCATTATTGGTCAGATCGCATCAGTTTTATACTTCGCGTTATTCCTCATTCTTGCCCCACTCGCAGGATGAGCAGAAAATAAAGCACTAAAATGAGCTTATGAACCCTTATGTACTAATGACACTATTGTCCAGCCTTGGTTTAGGAACTACCCTCACCTTTGCCAGCTCCCACTGGCTATTAGCCTGAATAGGATTAGAAATTAATACCTTAGCGATCATTCCTCTTATAGCGCAACATCACCACCCTCGCGCAGTAGAAGCCACCACAAAATATTTTCTTACTCAAGCCACTGCAGCAGCCATGATCCTGTTTGCAAGCACAACGAATGCCTGAATAATAGGGGTCTGAGATATAGTTAATATGTCTAGCCCTATTGCTAGCGCAATGGTAATTGCCGCCCTAGCACTTAAAATTGGTTTAGCCCCAATACACTTCTGGATACCTGAAGTCTTACAAGGATTAGACCTACTCACAGGACTAGTTTTGTCTACCTGACAGAAACTTGCTCCCCTCGCCCTCATTATTACAGTCGCCCAAGCTACTGACCCCTTACTACTCACAATTCTAGGACTCATATCTACTCTTATTGGAGGGTGAGGTGGCTTAAACCAAACACAGTTACGAAAAACCCTAGCCTATTCCTCAATTGCACATATGGGCTGAATGGTTATTATTCTTCAATATGCCCCCCACCTTACCCTTATAGCACTAGTAACTTATATCTTTATAACATCCGCAGCTTTCCTCACCCTAAAGGCCTCATCCGCTACAAAAGTTAATACCCTCACAATGGTCTGGTCAAAAAATCCTGCCCTAGTAACTATTGCTGCCCTTGTATTATTGTCGCTTGGAGGCTTACCTCCCCTTACGGGTTTTATGCCAAAATGATTAATTCTGCAAGAACTAGCAAAACAGGACCTCCCCCTTATTGCCACCATAATGGCCATCACTGCCCTACTTAGTCTCTATTTTTATCTACGACTTTGCTACGCAATAACCTTGACCATTTCCCCTCACTCTGCTGCCTCCACCACACCCTGACGGCTACAAACAACTCAAACCTCTTTTCCTCTGGCCTTATTCACCGTGATGGCAGTGGGCCTCTTACCCATGACCCCAAGCATTATTACACTAATCACCT----------CAAAGGCATGGTCCCAACCTTACTATCAGCTTTAACCCAACTTACACATGCAAGTCTCCGCAGCCCTGTGAGTACGCCCTCAATCCCC-TGTCCGGGGACGAGGAGCAGGCATCAGGCAC-AGATTTCT---AGCCCAAAACGCCTGGCCTAGCCACACCCCTAAGGGAATTCAGCAGTGATAAATTTTAAGCCATAAGTGAAAACTTGACTCAGTTAGGGTTAA-A-AGGGCCGGTAAAACTCGTGCCAGCCACCGCGGTTAGACGAGAGGCCCTAGTTGATAACACAACGGCGTAAAGGGTGGTTAAGGACAGTGAAATAATAAAGCCGAACGGCCCTTTGGCTGTCATACGCTTCTAGGAGTCCGAAGTCCAA-TATACGAAGGTAGCTTTAAAGAA-GCCCACCTGACCCCACGAAAACTGAGGAACAAACTGGGATTAGATACCCCACTATGCTCAGCCATAAACTTAGACGTCCAATTACAG-TTAAACGTCCGCCTGGGCACTACGAGCATTAGCTTGAAACCCAAAGGACCTGACGGTGTCTCAGACCCCCCTAGAGGAGCCTGTTCTAGAACCGATAACCCCCGTTAAACCTCACCACTTCTAG-CCATCCCAGCCTATATACCGCCGTCGTCAGCTTACCCTGTGAAGGTAATAAAAGTAAGCAAAATGGGCACAACCCAGAACGTCAGGTCGAGGTGTAGCGTACGAAGCGGGAAGAAATGGGCTACATTTTCTATTATAGAATACTACGAAC-ATGCAACTTGAAA-TGGTGCTTGAAGGAGGATTTAGTAGTAAAAAGGAAGCAGCGTGTCCTTTTGAACCCGGCTCTGAGACGCGTACACACCGCCCGTCACTCTCCCCTGTCT-AAATGCAATAAAATTATCTAATACCGAAGCGCTGATAAGGGGAGGCAAGTCGTAACATGGTAAGTGTACCGGAAGGTGCACTTGGATTAAATT-ACCAACCAGCTAGCTTATTTACTAATAT-AATTTAACGATATTTATAATA-GAAC-AATGTTTAAAACCCCAAACTAAACCATTTTTTTACCTGAGTATGGGAGACAGAAAAGGTCC-ATT-TAAAGCAATAGAAAAAGTACCGCAAGGGAAAGCTGAAAGAGAAGTGAAACAACCCATATAAGTACTGAAAAACAAAGACTAAACCTTGTACCTTTTGCATCATGATTTAGCCAGCACCCTCAAGCAAAGAGACCTTTAGTTTGATGCCCCGAAACCAGGTGAGCTACCCCGAGACAGCCTATA-TAATTTAGGGCTAACCCGTCTCTGTGGCAAAAGAGTGGGAAGAGCTCCGGGTAGAAGTGACAGACCTACCGAACCTGGTGATAGCTGGTTACCTGAGAAATGGATAAAAGTTCAGCCTCGCA-CA-CCCCTAATCAA-TAGA-------TATATTAT-TAAGATAT---TAAGAGATAAGTGCGAGAGTTAGTTAAAGGGGGTACAGCCCCTTAAACAAAGGATACAACCTT-TACAGGAGGATAAAGATCATAATATATAAAATGTACTGTTCTAGTGGGCCTGAAAGCAGCCATCTAAACAGAAAGCGTTAAAGCTCAGACAGAAAGAAGTTTATTATATTGATAA-AAAATCTTACTCCCCTAATTGTATCAGGCCAACCCATGCCCACATGGAAGAGATTATGCTAAAATGAGTAATAAGAAG-ACCTGCTCTTCTCCCGCCACAAGTGTAGACCAGATCGGACTAGCCACTGGAATTTAACGAGCCCAACCTAAGAGGGTAATGTAAGTAGTA-A-AGACCTCAAGAAGAACTCACAA-TA-ATTAATCGTTAACCCCACACTGGAGTGCCA--TTTTAAGGGAAAGACTAAAAGA-AGGGGAAGGAACTCGGCAAACACAAGCCTCGCCTGTTTACCAAAAACATCGCCTCCTGCAATTACATCAAGTATAGGAGGTCCAGCCTGCCCAGTGACTACGGGTTCAACGGCCGCGGTATTTTGACCGTGCAAAGGTAGCGCAATCACTTGTCTCTTAAATAGAGACCTGTATGAATGGCTAGACGAGGGCTTAACTGTCTCCCCCCTCCAGTCAGTGAAATTGATCTATCCGTGCAGAAGCGGGTATAATTATACAAGACGAGAAGACCCTTTGGAGCTTAAGGTACAAAAT-TCAG-CCACGTCAAACGACTCCATACA-AAGCGAGAACTTAGTGAC-CAT-GAAGCTTTACCTTCGGTTGGGGCGACCACGGAGAAAAGA-TAAGCCTCCGAGTGGACTGGGCC--TAAACCCTAGAGCCAAAAGAAACATCTTTAAGCCACAAAACATCTGACCAATAATGATCCGACTAATATAGCCGATCAACGAACCAAGTTACCCTAGGGATAACAGCGCAATCCTCTCCCAGAGCCCATATCGACGAGGGGGTTTACGACCTCGATGTTGGATCAGGACATCCTAATGGTGCAGCCGCTATTAAGGGTTCGTTTGTTCAACGATTAA-AGTCCTACGTGATCTGAGTTCAGACCGGAGTAATCCAGGTCAGTTTCTATCTGTAGCGCTA-CTTTTCCTAGTACGAAAGGATTGGAAAAGGGGGGCCTATACTAAACGCATGCCCCTCCCCTAATTGATGAAAACAAATAAATTAAATAAAGGGAGGGCCCAAACCCCTGCCGCCCAAGATAAGGGCAT
Nocomis_biguttatus GTGGCAATTACGCGCTGATTCTTTTCTACAAACCACAAAGACATTGGCACCCTTTATCTTGTATTTGGTGCCTGAGCCGGAATAGTGGGGACCGCTTTAAGCCTTCTTATTCGAGCCGAACTTAGCCAACCCGGATCACTCCTAGGCGATGATCAAATTTATAATGTTATTGTTACTGCCCACGCCTTCGTAATAATTTTCTTTATAGTAATACCAATTCTAATTGGTGGGTTTGGGAATTGACTTGTACCTCTAATAATTGGAGCACCAGACATAGCATTCCCACGAATAAATAACATGAGCTTTTGACTCTTGCCCCCATCATTCCTGTTGTTGTTGGCCTCTTCTGGTGTTGAAGCTGGCGCTGGGACAGGGTGGACTGTATACCCCCCTCTTGCAGGTAACCTCGCCCATGCAGGAGCATCAGTAGATCTTACAATTTTCTCTCTTCATTTAGCAGGTGTGTCCTCAATTTTAGGGGCAGTTAATTTTATTACTACAATTATTAATATAAAACCCCCAGCCATCTCCCAGTATCAGACACCCCTCTTTGTTTGAGCCGTACTTGTAACTGCTGTTCTTCTACTACTATCATTACCTGTCCTAGCTGCTGGAATTACAATACTTCTCACTGATCGTAACCTAAATACTACATTCTTTGACCCCGCGGGGGGAGGAGACCCAATCTTATATCAGCATTTATTCTGATTCTTTGGCCATCCAGAAGTATATATTCTTATTTTACCAGGATTTGGCATTATTTCACATGTAGTAGCTTATTATGCAGGTAAAAAAGAACCATTCGGCTATATGGGCATAGTCTGAGCAATAATAGCCATTGGCCTTCTCGGCTTTATCGTTTGGGCCCATCACATATTCACTGTTGGAATAGATGTAGACACCCGTGCCTACTTT---------------------------------------------------------------------------------------ACATCTGCAACAATAATTATTGCCATCCCAACCGGTGTAAAAGTATTTAGCTGACTTGCTACGCTCCATGGGGGCTCTATCAAGTGGGAGACCCCTATACTATGAGCCTTAGGGTTTATTTTCCTTTTTACGGTGGGAGGATTAACAGGGATTGTTCTAGCTAACTCATCACTTGATATTGTGCTCCATGACACATACTACGTAGTCGCCCATTTCCACTATGTATTATCAATAGGAGCTGTATTTGCCATCATAGCAGCCTTCGTTCACTGATTCCCATTATTTTCAGGATTCACCTTAAATGATACTTGAACAAAAATCCATTTTGTCGTAATATTTATTGGTGTTAACCTTACATTCTTCCCACAGCACTTCTTAGGTCTAGCAGGTATACCGCGACGATATTCTGATTACCCAGACGCTTATGCCTTATGAAATACAGTGTCATCCATTGGCTCACTCATCTCACTAGTAGCAGTAATTATATTCCTATTTATCCTCTGAGAAGCCTTTGCCGCCAAACGAGAAGTATCCTCTGTAGAACTTACTACAACAAACGTAGAATGACTACACGGCTGCCCACCACCGTATCACACCTTTGAGGAACCAGCATTCGTACAAGTTCAATTAAACTAA---ATGGCAAGCCTACGAAAAACACATCCACTAATGAAAATTGCTAACGACGCACTAGTTGATCTCCCAACACCATCTAATATTTCAGCACTTTGAAACTTCGGATCCCTCTTAGGCCTGTGCTTAATTACTCAAATCCTGACGGGGTTATTTCTGGCTATACACTATACCTCTGATATCTCAACCGCATTTTCATCGGTAGCACATATTTGCCGGGACGTCAATTATGGCTGACTTATCCGGAACATGCATGCTAATGGAGCATCTTTCTTTTTCATCTGTGTTTATATACACATTGCCCGCGGCCTGTACTACGGATCCTACCTTTATAAAGAAACCTGAAACATTGGCGTGATCCTCCTCCTCCTAGTAATAATAACATCCTTCGTGGGTTACGTACTTCCATGAGGACAAATATCCTTTTGAGGCGCCACCGTGATCACAAACTTATTATCAGCAGTCCCTTATATAGGAGACACCCTTGTCCAGTGGATTTGAGGTGGCTTTTCAGTAGATAACGCAACGTTAACACGATTCTTCGCATTTCACTTCCTACTCCCATTTGTGATCGCCGGTGCCACAATTCTCCATCTACTATTCTTACATGAGACAGGCTCAAATAACCCTGCCGGATTAAATTCCGACGCAGATAAAATTTCCTTCCACCCATACTTCTCATATAAAGACCTACTTGGCTTCATATTAATGCTATTAACTCTTATACTCCTAACTTTATTTTCCCCAACCCTACTCGGGGACCCAGAAAACTTCACCCCAGCAAACCCCTTGGTCACCCCACCACACATTCAACCGGAATGGTACTTCTTATTTGCCTATGCTATTTTACGGTCTATTCCAAACAAACTAGGAGGGGTATTAGCCCTGTTATTTAGCATTCTAGTATTATTAGTTGTACCCATTTTGCACACCTCAAAACAACGAGGACTAACTTTCCGCCCGCTTACCCAATTTTTATTCTGAACCTTAGTAGCAGATATGCTCATTTTAACATGAATTGGAGGCATGCCCGTAGAACACCCATATATTATTATTGGTCAGGTCGCATCAGTTTTATACTTCGCGTTATTCCTTATTCTTGCCCCACTCGCAGGATGAGTAGAAAATAAAGCACTAAAATAA----ATGAACCCTTATGTACTAATGACACTATTATCCAGCCTTGGTTTGGGAACTACCCTCACCTTTGCCAGCTCCCACTGGCTATTAGCCTGAATAGGATTAGAAATTAATACCTTAGCGATCATTCCCCTTATAGCGCAACACCACCACCCTCGCGCAGTAGAAGCCACCACAAAATATTTTCTTACTCAAGCCACTGCAGCGGCCATGATCCTGTTTGCAAGCACAACAAATGCCTGAATAATAGGGGTCTGAGATATAGTTAATATGTCCAACCCTATTGCTAGCGCAATAGTAATTGCCGCCCTAGCGCTTAAAATTGGTTTAGCCCCAATACACTTCTGGATACCTGAAGTTTTACAAGGATTGGACCTACTCACAGGACTAGTTTTGTCTACCTGACAGAAACTTGCTCCCCTCGCCCTCATTATTACAGTCGCCCAAGCTACTGACCCCTTACTACTCACAATTCTAGGACTCATATCTACTCTTATTGGAGGGTGAGGTGGCTTAAACCAAACACAATTACGAAAAACCCTAGCCTATTCCTCAATTGCACATATAGGCTGAATAGTTATTGTCCTTCAATATGCCCCCCACCTTACCCTTCTAGCACTAGTAACTTACATCTTTATAACATCTGCAGCTTTCCTCACCCTAAAGGTCTCATCCGCTACAAAGATTAGTACCCTCACAATGGTCTGATCAAAAAATCCTGCCCTAGTAACCATTGCTGCCCTTGTATTATTATCGCTTGGAGGCTTACCTCCCCTTACGGGTTTTATGCCAAAATGATTAATTCTGCAAGAACTAGCAAAACAAGACCTCCCCCTTATTGCCACCATAATAGCCATCACTGCCCTACTTAGTCTCTACTTTTATCTCCGACTTTGCTACGCGATAACCTTGACCATTTCCCCTCACTCTACTGCCTCCACCACACCCTGACGACTACAAACAACTCAAACCTCTTTCCCTCTGGCCTTATTCACCGTAATGGCAGTGGGCCTCTTGCCCGTGACCCCGGGCATTATTACACTAATCACCT----------CAAAGGCATGGTCCCAACCTTACTATCAGCTTTAACTCAACTTACACATGCAAGTCTCCGCAGCCCTGTGAGTACGCCCTCAATCCCC-TGTCCGGGGACGAGGAGCAGGCATCAGGCAC-AGATTTCT---AGCCCAAAACGCCTGGCCTAGCCACACCCCCAAGGGAATTCAGCAGTGATAAATTTTAAGCCATAAGTGAAAACTTGACTCAGTTAGGGTTAA-A-AGGGCCGGTAAAACTCGTGCCAGCCACCGCGGTTAGACGAGAGGCCCTAGTTGATAACACAACGGCGTAAAGGGTGGTTAAGGACAGTGAAATAATAAAGCCGAACGGCCCTTTGGCTGTCATACGCTTCTAGGAGTCCGAAGTCCAA-TATACGAAGGTAGCTTTAAAGAA-GCCCACCTGACCCCACGAAAACTGAGGAACAAACTGGGATTAGATACCCCACTATGCTCAGCCATAAACTTAGACGTCCAATTACAG-TTAAACGTCCGCCTGGGCACTACGAGCATTAGCTTGAAACCCAAAGGACCTGACGGTGTCTCAGACCCCCCTAGAGGAGCCTGTTCTAGAACCGATAACCCCCGTTAAACCTCACCACTTCTAG-CCATCCCAGCCTATATACCGCCGTCGTCAGCTTACCCTGTGAAGGTAATAAAAGTAAGCAAAATGGGCACAACCCAGAACGTCAGGTCGAGGTGTAGCGTACGAAGCGGGAAGAAATGGGCTACATTTTCTATTATAGAATATTACGAAC-ATGCAATCTGAAA-TGGTGCTTGAAGGAGGATTTAGTAGTAAAAAGGAAGCAGCGTGTCCTTTTGAACCCGGCTCTGAGACGCGTACACACCGCCCGTCACTCTCCCCTGTCT-AAATGCAATAAAATTATCTAATACCAAAGCGCTGACGAGGGGAGGCAAGTCGTAACATGGTAAGTGTACCGGAAGGTGTACTTGGATTAAATT-ACCAACCAGCTAGCTTATTTACTGATAT-AATTTAACGATATTTATAATA-GAAC-AATGTTTAAAACCCCAAGCTAAACCATTTTTTTACCTGAGTATGGGAGACAGAAAAGGTCC-ATT-TAAAGCAATAGAAAAAGTACCGCAAGGGAAAGCTGAAAGAGAAGTGAAACAACCCATATAAGTACTGAAAAACAAAGACTAAACCTTGTACCTTTTGCATCATGATTTAGCCAGCACCCTCAAGCAAAGAGACCTTTAGTTTGATGCCCCGAAACCAAGTGAGCTACCCCGAGACAGCCTATA-TAATTTAGGGCTAACCCGTCTCTGTGGCAAAAGAGTGGGAAGAGCTCCGGGTAGAAGTGACAGACCTACCGAACCTGGTGATAGCTGGTTACCTGAGAAATGGATAAAAGTTCAGCCTCGCA-CA-CCCCAAGTCAA-TAAA-------CATATTAT-TAAGATAT---TAAGAGATAAGTGCGAGAGTTAGTTAAAGGGGGTACAGCCCCTTAAACAAAGGATACAACCTT-TACAGGAGGATAAAGATCATAATACATAAAATATACTGTTCTAGTGGGCCTGAAAGCAGCCATCTAAACAGAAAGCGTTAAAGCTCAGACAGAAAGAAGTTTATTATATTGATAA-AAAATCTTACTCCCCTAATTGTATCAGGCCAACCCATGCCTACATGGAAGAGATTATGCTAAAATGAGTAACAAGAAG-ACCTGCTCTTCTCCCGCCACAAGTGTAAACCAGATCGGACTAGCCACTGGAATTTAACGAGCCCAACCTAAGAGGGTAATGTAAGTAGTA-A-AGACCTCAAGAAGAACTCACAATTA-ATTAATCGTTAACCCCACACTGGAGTGCCA--TTTTAAGGGAAAGACTAAAAGA-AAGGGAAGGAACTCGGCAAACACAAGCCTCGCCTGTTTACCAAAAACATCGCCTCCTGCAATTACATTGAGTATAGGAGGTCCAGCCTGCCCAGTGACTACGGGTTCAACGGCCGCGGTATTTTGACCGTGCAAAGGTAGCGCAATCACTTGTCTCTTAAATAGAGACCTGTATGAATGGCTAGACGAGGGCTTAACTGTCTCCCCCCTCCAGTCAGTGAAATTGATCTATCCGTGCAGAAGCGGATATAATTATACAAGACGAGAAGACCCTTTGGAGCTTAAGGTACAAAAT-TCAG-CCACGTCAAACGACTCCATACA-AAGCGAGAACTTAGTGAC-CAT-GAAGCTTTACCTTCGGTTGGGGCGACCACGGAGGAAAGA-TAAGCCTCCGAGTGGACTGGGCC--TAAACCCTAGAGCCAAAAGAAACATCTTTAAGCCACAAAACATCTGACCAATAATGATCCGACTAATATAGCCGATCAACGAACCAAGTTACCCTAGGGATAACAGCGCAATCCTCTCCCAGAGCCCATATCGACGAGGGGGTTTACGACCTCGATGTTGGATCAGGACATCCTAATGGTGCAGCCGCTATTAAGGGTTCGTTTGTTCAACGATTAA-AGTCCTACGTGATCTGAGTTCAGACCGGAGTAATCCAGGTCAGTTTCTATCTGTAACGCTA-CTTTTCCTAGTACGAAAGGATTGGAAAAAGGGGGCCCATACTAAACGCATGCCCCCCCCCTAATTGATGAAAACAAATAAATTAAATAAAGGGAGGGCCCAAACCCCTGCCGCCCAAGATAAGGGCAT
Notropis_atherinoides GTGGCAATTACACGCTGATTCTTTTCTACAAACCACAAAGACATTGGTACCCTTTATCTAGTATTTGGTGCCTGAGCCGGAATAGTGGGAACCGCTTTAAGCCTCCTTATTCGAGCTGAACTAAGTCAACCTGGCTCACTTCTGGGTGATGACCAAATCTATAATGTTATTGTTACTGCTCACGCCTTTGTAATAATTTTCTTTATAGTAATGCCAATTCTCATTGGCGGATTCGGAAACTGACTTGTACCTCTAATGATTGGGGCACCTGATATAGCTTTCCCACGAATAAATAACATAAGCTTCTGACTTCTACCCCCATCATTCCTGTTACTATTAGCCTCCTCTGGTGTTGAAGCCGGGGCCGGAACAGGATGAACTGTCTACCCCCCACTTTCAGGAAACCTTGCCCACGCAGGAGCGTCAGTAGACCTAACAATCTTCTCTCTCCACCTAGCAGGTGTATCATCAATTCTAGGGGCAGTTAATTTCATCACCACGATTATTAACATGAAACCCCCAGCAATCTCTCAATACCAAACACCCCTCTTTGTATGAGCCGTACTTGTGACTGCCGTTCTTTTACTCCTATCGCTACCCGTTCTAGCTGCCGGAATTACTATACTTCTCACTGACCGTAACCTAAATACTACATTCTTCGACCCAGCGGGGGGAGGTGACCCCATCCTATACCAGCATTTATTTTGATTCTTTGGTCATCCAGAAGTCTATATTCTTATTTTACCTGGATTCGGAATTATTTCACATGTTGTAGCCTACTATGCAGGCAAAAAAGAACCATTCGGCTACATGGGAATAGTCTGAGCTATGATGGCCATCGGCCTCCTAGGATTTATTGTCTGAGCCCACCATATGTTCACTGTTGGAATAGACGTAGACACCCGTGCCTATTTT---------------------------------------------------------------------------------------ACGTCTGCGACAATGATTATTGCCATTCCAACCGGTGTAAAAGTATTCAGCTGACTTGCTACACTCCACGGGGGCTCAATCAAATGAGAAACTCCTATGCTGTGAGCCCTAGGCTTCATTTTCCTCTTCACAGTTGGAGGACTAACAGGAATTGTTCTTGCCAATTCATCACTTGATATTGTTCTCCATGACACATATTATGTCGTTGCCCACTTCCACTATGTATTATCAATAGGAGCGGTGTTTGCTATCATGGCAGCATTTGTTCATTGATTCCCACTATTCTCAGGATACACCCTAAATGATACTTGAACAAAAATCCACTTTGCTGTAATGTTCATCGGTGTTAACCTCACGTTCTTCCCACAGCATTTCCTAGGTTTAGCAGGAATGCCACGACGATACTCTGATTACCCAGATGCTTACGCCCTGTGAAACACAGTATCATCCATTGGCTCACTCATCTCACTGGTAGCGGTAATTATGTTCTTATTTATTTTATGAGAAGCCTTTGCGGCCAAACGAGAAGTGTCTTCAGTAGAGCTAACTATAACAAATGTAGAATGACTACACGGCTGCCCTCCACCATACCACACATTTGAGGAACCAGCATTCGTCCAAGTTCAATCAAACTAA---ATGGCAAGCCTACGAAAAACCCACCCACTAATTAAAATCGCCAATGGTGCACTAGTTGACCTTCCAACACCATCAAATATTTCAGCGCTATGGAACTTCGGATCCCTGCTAGGGTTGTGCTTAATTACTCAAATCCTGACCGGACTATTCCTAGCCATGCATTACACCTCTGATATCTCGACTGCATTCTCGTCCGTCACGCACATTTGCCGGGACGTCAACTATGGCTGACTTATCCGAAACATACATGCTAACGGGGCATCATTTTTCTTCATTTGTATTTATATGCACATTGCCCGTGGCCTATACTACGGGTCCTACCTCTACAAAGAAACCTGAAACATTGGAGTCGTCCTACTTCTTCTCGTTATAATGACAGCCTTTGTAGGTTATGTTCTCCCATGAGGCCAAATATCCTTCTGAGGTGCCACCGTCATTACAAATCTCCTATCAGCAGTACCTTATATGGGGGATACCCTTGTGCAATGAATTTGAGGGGGGTTTTCAGTAGATAACGCAACATTAACACGATTCTTCGCCTTCCACTTCCTATTCCCATTTGTCATCGCGGGTGCCACCGTTCTTCACTTACTGTTCTTGCACGAGACAGGGTCGAACAACCCAGCCGGGCTGAACTCCGACGCGGACAAAATCTCCTTCCACCCCTACTTCTCCTACAAAGACCTTCTTGGCTTCGTCCTAATACTGTTAGCTCTTACATCCCTAACCTTATTCTCCCCCACTCTGCTCGGCGACCCGGAGAACTTCACCCCAGCAAATCCACTGGTTACCCCACCACATATTCAACCCGAGTGATACTTCTTGTTCGCCTACGCTATTCTCCGATCCATCCCAAACAAACTAGGGGGAGTTCTGGCGCTACTGTTCAGCATTCTTGTACTATTGGTTGTCCCAATTTTACACACCTCAAAACAGCGAGGACTAACCTTCCGACCAATCACCCAGTTCTTATTCTGAACCCTTGTGGCAGATATGATTATTCTGACATGAATTGGGGGCATACCTGTAGAACACCCATACATTATCATTGGTCAAGTCGCCTCAGTTCTGTACTTTGCATTATTCCTCCTTCTTACCCCACTCGCAGGTTGAGCGGAGAATAAAGCATTAAAATGAGCTTATGAACCCTTACGTATTAGCCACACTTTTGTCCAGCCTTGGCCTAGGAACTACCCTCACCTTTGCCAGCTCTCACTGATTACTGGCCTGAATGGGGTTGGAGATTAATACTCTGGCAATTGTTCCTTTAATAGCACAGCACCATCACCCCCGCGCAGTAGAAGCTACCACAAAATATTTTCTCACGCAAGCCACCGCAGCCGCCGTCATCCTATTTGCAAGCACGACTAATGCATGAATTACCGGAGAATGAAACGTAGCTAATATGTCGGACCCAATTGCTACTGCAATAATTCTTGCCGCCCTAGCGCTGAAGATTGGACTAGCGCCAATGCATTTCTGGATGCCCGAGGTTCTACAAGGATTAGACTTGTTAACAGGACTAATTCTATCTACCTGACAGAAGCTTGCCCCATTCGCCCTAATTGTTCAGACGGCCCAAGCCTTCGACCCGCTTCTTCTCACAGCCCTTGGCCTTATGTCCACCTTGGTTGGCGGCTGAGGCGGGTTGAACCAGACTCAACTACGCAAGGTCTTGGCCTACTCCTCGATCGCACACATAGGGTGAATAATGGTTGTTCTTCAGTATGCTCCCCAACTTACCCTTCTCGCATTACTAATATATATTTTGATAACATCCGCGGCGTTCCTAACACTAAAACTTTCGTATGCCACAAAAGTTGGAACCCTCGCAACCACCTGGTCGAAGAGCCCGCTCTTAACAGCTACAGCCGCCCTAGTGTTACTATCTCTAGGGGGCCTCCCCCCACTCACCGGATTCATGCCAAAGTGATTAATTTTACAGGAACTGGCAAAGCAAGGCCTCCCCCTTACTGCAACTGTAATGGCTCTTGCCGCCCTAATTAGCCTGTACTTTTACTTACGACTCTGCTACGCGATAACTCTCACCATTTCTCCCAATACTATTACCTCATCTACCCCTTGACGAGCCCAAACAACCCAGGCCTCTATTCCGCTAGCCTTATCTACCGTAATAGCCCTAGGCCTCTTGCCCATCACTCCAACTATCATAATACTCGTCGTTT----------CAAAGGCATGGTCCCGACCTTACTATCAGCTCTAGCCCAACTTACACATGCAAGTCTCCGCAGTCCCGTGAGTAAGCCCTTAATCCCC-TGCCCGGGGACGAGGAGCAGGCATCAGGCAC-AAA-TTTT---AGCCCAAGACGCCAGGCCTAGCCACACCCCCAAGGGAATTCAGCAGTGATAAATATTAAGCCATAAGTGAAAACTTGACTCAGTTAGAGCTAA-G-AGGGCCGGTAAAACTCGTGCCAGCCACCGCGGTTAAACGAGAGGCCCTAGTTGATAGTATAACGGCGTAAAGGGTGGTTATGGATAGCGAAATAATAAAGTCGAATGGCCCTTTGGCTGTCATACGCTTCTAGGAGTCCGAAGCCCAG-TATACGAAAGTAACTTTAAGAAA-GCCCACCTGACCCCACGAAAACTGAGGAACAAACTGGGATTAGATACCCCACTATGCTCAGTCATAAACCCAGACGTCCAGCTACAA-TCAGGCGTCCGCCCGGGTACTACGAGCATTAGCTTGAAACCCAAAGGACCTGACGGTGCCTCAGACCCCCCTAGAGGAGCCTGTTCTAGAACCGATAACCCCCGTTAAACCTCACCGCTTCTAG-CCATCCCAGCCTATATACCGCCGTCGTCAGCTTACCCTGTGAAGGCAATAAAAGTAAGCAAAATGGGCACAACCCAGAACGTCAGGTCGAGGTGTAGCGTACGAAGCGGGAAGAAATGGGCTACATTTTCTATTATAGAACACTACGGAC-ATGCAACATGAAA-TAGTGCTTGAAGGAGGATTTAGTAGTAAAAAGGAAGCAGCGTGTCCTTTTGAACCCGGCTCTGAGACGCGTACACACCGCCCGTCACTCTCCCCTGTCG-AAATGCAATAAAGTTACCTAACGCTAAAGCTCTGACAAGGGGAGGCAAGTCGTAACATGGTAAGTGTACCGGAAGGTGCACTTGGATAAAATT-GCCAACCAGCTAGCTTAATCACCAGTAT-AATTCAACAATATTTATAACA-AAAC-AAGACCTAACCCTACAAACTAAACCATTTTTTTACCTGAGTATGGGAGACAGAAAAGGTTC-ACC-TAGAGCAATAGAGAAAGTACCGCAAGGGAAAGCTGAAAGAGAAATGAAACAACCCATATAAGCACTAAAAAACAAAGACTAAACCTTGTACCTTTTGCATCATGATTTAGCCAGTACCCTCAAGCAAAGAGATCTTTAGTTTGATACCCCGAAACCAGGTGAGCTACCCCGAGACAGCCTATA-TAATTTAGGGCTAACCCGTCTCTGTGGCAAAAGAGTGGGAAGAGCTCCGGGTAGAAGTGACAGACCTACCGAACCTGGTGATAGCTGGTTGCCTAAGAAATGAATAGAAGTTCAGCCTCGCA-CG-CCCTTAATCAA-GAAA-------TACATCAT-CAAGATA----TTATGGATATATACGAGAGTTAGTTGAAGGGGGTACAGCCCCTTTAACAAAGGATACAACCTT-AACAGGAGGATAAAGATCATAATTAATAAAATATACTGTTCTAGTGGGCCTGAAAGCAGCCATCTAAACAGAAAGCGTTAAAGCTCGGACAGAACGAAGTTTATTATCCCGATAA-AAAATCTTACTCCCCTAACTGTATTAGGCCAACCCATGCCTACATGGGTGAGACTATGCTAAAATGAGTAACAAGAAG-ACTCGATCTTCTCCCGCCACAAGTGTAAACCAGATCGGACTAGCCGCTGGAATTTAACGAGCCCAACCAAAGAGGGCATTGCGAATAATA-A-AGACCTCAGGAAGAGCCCGCAATTA-ACTGATCGTTAACCCCACACTGGAGTGGCA--TTTTAAGGGAAAGACTAAAAGA-AGGGGAAGGAACTCGGCAAACACAAGCCTCGCCTGTTTACCAAAAACATCGCCTCCTGCAGC---ATAAAGTATAGGAGGTCCAGCCTGCCCAGTGACTACGGGTTCAACGGCCGCGGTATATTGACCGTGCAAAGGTAGCGCAATCACTTGTCTTTTAAATAGAGACCTGTATGAATGGCTAGACGAGGGCTTAACTGTCTCCCCCCTCCAGTCAGTGAAATTGATCTATCCGTGCAGAAGCGGGTATAGTACTACAAGACGAGAAGACCCTTTGGAGCTTAAGGTACAGAAT-TCAG-CCACGTTAAGCAACTCCATAAA-CAGCAAGAACTTAGTGGT-CAT-GAAATTTTACCTTCGGTTGGGGCGACCGCGGAGGAAAAG-CAAGCCTCCGAGTGGACTGGGCC-GAGA-CCCTAAAGCCAAGAGAAACATCTTCAAGCCGCAGAACATCTGACCAATAATGATCCGGCTAG-AAAGCCGATCAACGGACCAAGTTACCCTAGGGATAACAGCGCAATCCTCTCCCAGAGCCCATATCGACGAGGGGGTTTACGACCTCGATGTTGGATCAGGACATCCTGGTGGTGCAGCCGCTATTAAGGGTTCGTTTGTTCAACGATTAA-AGTCCTACGTGATCTGAGTTCAGACCGGAGCAATCCAGGTCAGTTTCTATCTGTAACGCTA-CTTTTCCCAGTACGAAAGGATCGGAAAAGAGGGGCCTATACTTAACGCATGCCCCACCCCTAATTCATGAAAACAAATAAATCAAAT-AAGGGAGGGCCAAAACCCCTGCCGCCCAAGATAAGGGCAT
Notropis_baileyi GTGGCAATTACACGCTGATTCTTTTCTACCAACCACAAAGACATTGGTACCCTCTATTTAGTATTTGGTGCCTGAGCCGGAATAGTGGGAACCGCTTTAAGCCTCCTTATTCGAGCTGAACTAAGTCAACCTGGTTCACTTCTAGGTGACGATCAAATCTATAATGTTATTGTTACTGCTCACGCCTTTGTAATAATTTTCTTTATAGTAATGCCAATTCTCATCGGTGGATTCGGAAACTGACTCGTACCCCTAATGATCGGAGCACCTGACATAGCATTTCCACGAATGAACAACATAAGCTTCTGACTCTTACCCCCATCGTTCCTATTACTGCTAGCCTCTTCTGGCGTTGAAGCCGGAGCCGGGACAGGATGAACTGTTTACCCCCCACTTGCAGGTAATCTTGCCCACGCAGGAGCATCAGTGGACCTTACAATCTTCTCCCTCCACCTAGCAGGTGTGTCATCTATTCTAGGCGCAGTTAATTTCATCACTACAATTATTAACATGAAACCCCCAGCAATCTCTCAGTATCAAACGCCACTCTTCGTATGAGCCGTACTCGTAACTGCTGTTCTTCTACTCCTGTCATTACCCGTCCTAGCTGCCGGAATTACTATGCTCCTTACCGACCGTAACTTAAATACCACATTCTTTGACCCGGCAGGAGGGGGAGACCCTATTCTATACCAACATTTATTCTGGTTCTTTGGTCATCCAGAGGTTTACATTCTTATTTTACCCGGATTTGGAATTATTTCACACGTCGTGGCCTACTATTCGGGCAAAAAAGAACCCTTCGGTTATATGGGAATAGTTTGAGCTATAATAGCTATCGGCCTCCTAGGATTCATTGTCTGAGCCCATCACATGTTTACTGTTGGGATAGACGTAGACACCCGTGCCTATTTT---------------------------------------------------------------------------------------ACATCTGCAACAATGATTATTGCCATCCCAACCGGTGTAAAAGTATTTAGCTGACTTGCCACACTCCACGGAGGCTCAATCAAATGAGAAACTCCCATGTTATGAGCCCTGGGCTTTATTTTCCTCTTTACAGTCGGAGGACTAACAGGAATTGTTCTCGCTAATTCATCACTTGATATTGTTCTCCATGATACATACTATGTTGTTGCCCACTTCCACTATGTACTGTCAATAGGGGCTGTATTTGCTATTATAGCAGCATTTGTTCACTGGTTCCCGCTATTCTCAGGGTATACCCTAAATAATACTTGAACAAAAATTCACTTTGCTGTAATATTTATTGGAGTTAACCTCACCTTCTTCCCACAACACTTCCTAGGTTTGGCAGGAATACCACGACGATATTCTGATTACCCAGATGCTTACGCTCTATGAAATACAGTATCGTCCATTGGCTCACTCGTCTCACTAGTAGCGGTTATTATGTTCTTATTTATTTTATGAGAAGCTTTTGCCGCCAAACGAGAAGTATCCTCAGTAGAGCTAACTATGACGAACGTAGAATGACTACACGGCTGCCCCCCACCCTATCACACATTCGAAGAGCCAGCATTTGTCCAAGTTCAATCAAACTAA---ATGGCAAGCCTACGAAAAACCCACCCACTAATAAAAATCGCTAATGATGCACTAGTTGATCTTCCAACACCCTCAAACATCTCAGCACTATGGAACTTCGGATCTTTACTAGGATTATGCTTAATTACTCAAATCCTCACCGGATTATTCCTAGCCATGCACTATACCTCTGACATCTCAACCGCATTTTCATCCGTTACTCACATTTGTCGAGACGTCAACTATGGCTGACTTATCCGAAACATACATGCCAACGGAGCATCATTTTTCTTCATCTGTATTTATATACACATTGCCCGTGGACTTTACTACGGGTCCTACCTATATAAAGAGACCTGGAATATTGGAGTCGTACTACTTCTTCTAGTTATAATGACAGCTTTTGTGGGCTATGTACTCCCATGAGGCCAAATGTCCTTCTGAGGTGCCACCGTCATCACCAACCTTCTATCAGCAGTACCTTATATAGGAGACACCCTTGTCCAATGAATCTGAGGGGGCTTTTCAGTAGATAACGCAACACTAACACGATTCTTCGCCTTCCACTTCCTATTCCCGTTCGTTATCGCCGGGGCGACTGTTCTCCACTTATTATTCCTCCACGAGACGGGTTCTAACAACCCTGCCGGACTAAACTCCGACGCGGACAAAATCTCCTTCCACCCCTACTTCTCCTATAAAGATCTTCTTGGCTTCGTCCTAATGCTATTAGCTCTTACATCCCTCACGTTATTCTCCCCCACCCTGCTTGGCGACCCAGAAAATTTCACCCCAGCAAATCCACTGGTCACTCCGCCACACATCCAACCTGAGTGATACTTCTTATTTGCCTACGCCATTCTACGATCTATTCCAAACAAATTAGGAGGGGTCCTAGCACTATTATTCAGTATTTTAGTACTATTAGTAGTTCCAATTCTACACACCTCAAAACAACGAGGACTAACCTTCCGACCAATCACCCAATTCTTATTCTGAACCCTGGTGGCGGATATAATTATTCTGACATGAATCGGAGGTATACCTGTAGAACATCCATACATTATCATTGGTCAATTTGCATCCGTTCTATACTTCGCATTATTCCTACTTCTCGCCCCGCTTGCAGGTTGAGCAGAGAATAAAGCATTGAAATGAGCTTATGAACCCTTACGTTTTAGCCACACTTTTATCCAGCCTCGGCCTAGGAACTACCCTCACCTTTGCCAGTTCCCACTGATTATTAGCCTGAATAGGGCTAGAGATTAACACTCTAGCAATCGTTCCTTTAATAGCACAACACCACCACCCCCGTGCAGTAGAAGCTACCACGAAATACTTTCTCACCCAAGCCACTGCAGCCGCTGTAATTCTCTTTGCAAGCACAACTAATGCATGAATTACGGGGGAGTGAAGCATAACTAATATGTCGGACCCAATTGCCACCGCAATAATTCTTGCCGCCTTAGCACTTAAAATTGGACTAGCACCAATACATTTCTGAATACCAGAGGTATTACAAGGATTAGACCTATTAACAGGATTGATCCTATCTACCTGACAAAAACTTGCCCCACTTGCCCTGATCATTCAAACAGCCCAAGCTTTTGACCCACTTCTGCTCACAGCCCTTGGGCTCATATCCACCTTAGTGGGCGGCTGAGGTGGTTTAAACCAGACTCAATTACGGAAGATCTTAGCCTATTCCTCAATCGCGCACATAGGTTGGATAATTATTGTTCTCCAACATGCCCCCCAACTTACCCTCCTCGCATTACTAACATATATTGCAATAACATCTGCGGCGTTCTTAACACTAAAGCTTTCATATGCCACAAAAGTTAGTACCCTTGCAACCACATGATCAAAGAGCCCCCTGCTAACAGCAACAGCCGCCTTGGTAATGCTGTCCCTAGGCGGCCTCCCCCCACTTACCGGATTTATACCAAAGTGATTAATTCTACAAGAACTAGCAAAGCAAGGCCTCCCTCTTACTGCAACAGTCATAGCTCTCGCCGCCTTAATTAGCCTATACTTTTATTTACGACTCTGCTACGCAATAACTCTTACCATCTCCCCTAATACTGCCACCTCAACAACCCCATGGCGAACTCAAACGACCCAAGCCTCTATTCCCCTAGCCCTCTCATCAGTAATGGCTCTAGGCCTCTTACCTATCACCCCAACTATTGTAACCCTTGTTATTT----------CAAAGGCATGGTCCCGACCTTACTATCAGCTCTAGCCCAACTTACACATGCAAGTCTCCGCAGTCCCGTGAGTAAGCCCTCAATCCCC-TGCCCGGGGACGAGGAGCAGGCATCAGGCAC-AAATGTTT---AGCCCAAGACGCCAGGCCGAGCCACACCCCCAAGGGAATTCAGCAGTGATAAATATTAAGCCATAAGTGAAAACTTGACTCAGTCAGAGCTAA-G-AGGGCCGGTTAAACTCGTGCCAGCCACCGCGGTTAAACGAGAGGCCCTAGTTGATAGTGCAACGGCGTAAAGGGTGGTTAAGGATAGTGAAATAATAAAGTCGAATGGCCCCTTGGCTGTCATACGCTTCTAGGTGTCCGAAGCCCAA-TATACGAAAGTAGCTTTAAGAAA-GCCCACCTGACCCCACGAAAACTGAGAAACAAACTGGGATTAGATACCCCACTATGCTCAGTCATAAACCCAGACGTCTATCTACAA-TCAGGCGTCCGCCCGGGTACTACGAGCATTAGCTTGAAACCCAAAGGACCTGACGGTGCCTCAGACCCCCCTAGAGGAGCCTGTTCTAGAACCGATAACCCCCGTTAAACCTCACCACTTCTAG-CCATCCCAGCCTATATACCGCCGTCGTCAGCTTACCCTGTGAAGGCAATAAAAGTAAGCAAAATGGGTACAACCCAGAACGTCAGGTCGAGGTGTAGCGAACGAAGCGGGAAGAAATGGGCTACATTTTCTATTATAGAATACTACGGAC-ATGCAACATGAAA-TAGTGCTTGAAGGAGGATTTAGTAGTAAAAAGGAAGCAGTGTGTCCTTTTGAACCCGGCTCTGAGACGCGTACACACCGCCCGTCACTCTCCCCTGTCG-AAATGCAATAAAGTTACCTAACACTAAAGCTCTGACAAGGGGAGGCAAGTCGTAACATGGTAAGTGTACCGGAAGGTGCACTTGGATTAAATT-GCCAACCAGCTAGCTTAATTAACAGTAT-AATACAACAATATTCATAACA-AAAC-AAGACCCCACCCCACGAACTAAACCATTTTTTTACCTAAGTATGGGAGACAGAAAAGGTTC-ACC-TAAAGCAATAGAAAAAGTACCGCAAGGGAAAGCTGAAAGAGAAATGAAACAACCCATATAAGCGCCAGAAAACAAAGACTAAACCTTGTACCTTTTGCATCATGATTTAGCCAGTACCCTCAAGCAAAGAGATCTTTAGTTTGATACCCCGAAACCAGGTGAGCTACCCCGAGACAGCCTATA-TAATTTAGGGCTAACCCGTCTCTGTGGCAAAAGAGTGGGAAGAGCTCCGGGTAGAAGTGACAGACCTACCGAACCTGGTGATAGCTGGTTGCCTGAGAAATGAATAGAAGTTCAGCCTCGCA-CA-CCCTTAATCAA-GAAA-------TACATCAT-CAAGACA----CT--GGAAACATGCGAGAGTTAGTTGAAGGGGGTACAGCCCCTTTAACAAAGGATACAACCTT-CACAGGAGGATAAAGATCATAATAACTAAAATATACTGTTCTAGTGGGCCTGAAGGCAGCCATCTAAACAGAAAGCGTTAAAGCTCGGACAGAAAGAAATTTATTATCCCGATAA-AAAATCTTACTCCCCTAACTGTATCAGGCCAACCCATGCCCACATGGGTGAGACTATGCTAAAATGAGTAACAAGAAG-ACTTGATCTTCTCCCGCCATAAGTGTAAACCAGATCGGACTAAACGCTGGAATTTAACGAGCCCAACCAAAGAGGGCATTGTGAATTATA-G-AAGCCTCAAGAAGAACTCACAACTA-AATAATCGTTAATCCCACACTGGAGTGGCA--TATTAAGGGAAAGACTAAAAGA-AGGGGAAGGAACTCGGCAAACACAAGCCTCGCCTGTTTACCAAAAACATCGCCTCCTGCAAC---ATAAAGTATAGGAGGTCCAGCCTGCCCAGTGACTACGGGTTCAACGGCCGCGGTATATTGACCGTGCAAAGGTAGCGCAATCACTTGTCTTTTAAATAGAGACCTGTATGAATGGCTAGACGAGGGCTTAACTGTCTCCCCCCTCCAGTCAGTGAAATTGATCTATCCGTGCAGAAGCGGGTATAATTTTACAAGACGAGAAGACCCTTTGGAGCTTAAGGTACAAAAT-TCAG-TCACGTTAAACAACTCTATGAA-AGGCAAGAACTTAGTGGC-CAT-GAAATTTTACCTTCGGTTGGGGCGACCGCGGAGGAAAGG-CAAGCCTCCGAGTGGACTGGGCC-AAAACCCCTAAAGCTAAAAGAGACATCTTAAAGCCGCAGAACATCTGACCAACAATGATCCGGCTAACAGAGCCGATCAACGGACCAAGTTACCCTAGGGATAACAGCGCAATCCTCTCCCAGAGCCCATATCGACGAGGGGGTTTACGACCTCGATGTTGGATCAGGACATCCTGGTGGTGCAGCCGCTATTAAGGGTTCGTTTGTTCAACGATTAA-AGTCCTACGTGATCTGAGTTCAGACCGGAGCAATCCAGGTCAGTTTCTATCTGTAACGCTA-CTTTTCCTAGTACGAAAGGATCGGAAAAGAGGGGCCCATACTCAACGCATGCCCCACCCCTAATTCATGAAAACAAATAAATTAAAT-AAGGGAGGGCTAAAACCCCTGCCGCCCAAGATAAGGGCAT
Notropis_bifrenatus GTGGCAATTACACGCTGATTCTTTTCTACAAACCACAAAGACATTGGTACCCTTTATTTAGTATTTGGTGCCTGGGCCGGAATAGTGGGAACTGCTCTAAGCCTCCTTATTCGAGCTGAACTAAGTCAACCTGGCTCACTCCTAGGTGATGACCAAATCTATAATGTTATTGTTACTGCTCACGCCTTTGTAATAATTTTCTTTATAGTAATGCCAATTCTTATTGGCGGATTCGGGAACTGACTTGTACCGCTAATGATCGGGGCACCTGATATAGCATTCCCACGAATAAACAACATGAGTTTTTGACTTTTACCCCCATCATTCCTATTACTATTAGCCTCTTCTGGAGTTGAGGCCGGGGCTGGAACAGGATGAACCGTCTATCCCCCACTTGCAGGTAACCTTGCCCATGCAGGAGCATCAGTAGATCTTACTATTTTCTCTCTCCATTTAGCAGGTGTATCATCAATTCTAGGAGCAGTTAATTTTATTACCACAATTATTAACATGAAACCTCCAGCAATCTCTCAATACCAAACACCCCTCTTCGTGTGAGCTGTACTTGTAACTGCCGTTCTTCTACTCCTATCACTACCTGTCCTAGCTGCTGGAATTACTATACTTCTAACTGACCGTAACCTAAATACTACATTCTTTGACCCGGCAGGGGGAGGTGATCCCATCCTATATCAACATTTATTTTGATTCTTTGGTCACCCAGAGGTCTATATTCTTATTTTACCCGGGTTTGGGATTATTTCACATGTTGTAGCCTACTACGCGGGCAAAAAAGAACCATTCGGTTATATGGGTATGGTATGAGCTATAATGGCTATTGGCCTCCTAGGGTTTATTGTCTGAGCCCATCATATATTTACTGTTGGGATAGACGTAGACACCCGTGCCTACTTT---------------------------------------------------------------------------------------ACATCTGCAACAATAATTATTGCTATCCCAACCGGTGTAAAAGTATTTAGCTGACTTGCCACACTCCATGGAGGATCAATCAAGTGGGAAACCCCTATGCTATGAGCCCTGGGCTTTATTTTCCTCTTCACAGTTGGAGGACTAACAGGAATTGTTCTTGCTAATTCATCACTTGATATTGTTCTCCATGATACATATTATGTTGTTGCCCACTTCCACTATGTTCTATCAATGGGGGCTGTATTTGCTATTATGGCAGCATTTGTTCACTGATTCCCCCTATTTTCAGGGTATACTCTAAATGATACGTGAACAAAAATCCACTTTGCTGTAATATTTATTGGTGTTAACCTCACGTTCTTCCCACAACACTTCCTAGGCCTAGCAGGAATACCACGACGATATTCTGATTACCCAGATGCTTACGCCCTATGAAACACAGTATCATCCATTGGCTCACTCGTTTCCCTCGTAGCGGTAATTATATTCTTATTTATTCTATGAGAAGCCTTTGCTGCCAAACGAGAAGTATCCTCAGTAGAGTTAACTATAACAAATGTAGAATGACTACACGGCTGCCCTCCACCATACCACACATTTGAGGAACCAGCATTTGTCCAAGTTCAATCAAACTAA---ATGGCAAGCCTACGAAAAACCCACCCACTAATAAAAATCGCTAATGATGCACTAGTTGACCTTCCAACACCATCAAATATTTCAGCGCTATGAAACTTCGGATCTCTACTAGGATTATGCTTAATTACTCAAATCCTTACCGGATTGTTTCTAGCTATGCACTATACCTCTGATATCTCAACCGCATTTTCATCCGTCACTCACATTTGCCGAGACGTTAATTATGGTTGGCTTATTCGAAATATGCACGCCAATGGAGCATCATTCTTCTTTATCTGTATTTATATACACATTGCTCGAGGCCTATACTACGGATCCTACCTCTATAAAGAAACCTGAAATATTGGAGTTATCCTTCTCCTTCTAGTTATAATGACAGCCTTTGTAGGCTATGTGCTCCCATGAGGACAAATATCCTTCTGAGGTGCCACCGTTATTACAAATCTTCTTTCAGCGGTACCTTATATGGGTGATACCCTTGTACAATGAATTTGAGGGGGCTTTTCAGTAGATAACGCAACACTAACACGATTCTTCGCCTTCCACTTCCTATTCCCCTTTGTCATCGCAGGTGCTACCGTCCTCCACTTGCTATTCCTACACGAAACAGGATCAAACAACCCTGCCGGATTGAACTCTGACGCAGATAAAATCTCCTTCCACCCTTACTTTTCCTACAAAGACCTTCTTGGTTTTGTCCTAATACTTTTAGCACTTACATCCCTGACGTTATTTTCCCCTACCCTACTTGGCGATCCAGAAAACTTCACTCCAGCGAACCCCCTGGTTACGCCACCACACATCCAACCTGAGTGATACTTCTTATTCGCCTACGCCATCCTCCGATCCATCCCAAATAAATTAGGAGGGGTCCTAGCCCTATTATTCAGTATCCTAGTACTGTTAGTAGTCCCAATTTTACACACCTCAAAGCAACGAGGACTAACCTTCCGGCCAATTACCCAATTCTTATTCTGAACCTTAGTGGCAGATATAATTATTTTGACATGAATCGGAGGCATACCTGTAGAACACCCATATATCATCATTGGTCAGGTAGCCTCAGTTCTGTACTTTGCTTTATTCCTCCTTCTTGCCCCACTCGCAGGCTGAGCAGAAAATAAAGCATTGAAATGAGCTTATGAACCCTTACGTATTAACCACCCTTTTATCTAGCCTTGGCCTAGGAACTACCCTCACCTTTGCCAGCTCCCACTGATTATTGGCCTGAATGGGACTAGAAATTAATACTCTAGCCATTATTCCTTTAATAGCACAACACCACCACCCTCGTGCAGTAGAAGCTACCACAAAGTACTTCCTCACTCAAGCCACCGCAGCCGCCGTAATCCTCTTTGCAAGCACAACTAATGCATGAATCACAGGAGGGTGAGATATAACTAACATGTCACACCCAATAGCTACCGCAATAATTCTTGCCGCCCTAGCACTTAAAATTGGACTGGCACCAATACATTTCTGAATACCTGAAGTATTGCAAGGATTAGACTTATTAACAGGATTAATTCTATCTACCTGACAAAAACTAGCTCCACTTGCTCTTATCATTCAAACAGCCCAAGCCTTTGACCCACTCCTCCTTACAGCCTTTGGACTTATATCTACCTTAGTAGGAGGCTGAGGTGGATTAAACCAAACCCAACTACGAAAAGTTTTAGCCTACTCCTCAATTGCACACATGGGCTGAATAATTATTGTCCTTCAATACGCTCCCCAACTTACCCTTATAGCACTACTAATATATATTTTAATGACATCTGCAGCATTCCTAACACTAAAACTCTCATATGCTACAAAGGTTGGCACCCTTGCAACCACATGATCAAAGAATCCACTCCTAACAGCGACAGCCGCCCTAGTATTATTATCTCTAGGAGGCCTACCCCCGCTTACCGGATTTATACCAAAGTGAATAATTTTACAAGAGCTAACAAAACAAGGCCTCCCCCTTACCGCAACTGTTATAGCCCTTGCTGCCTTAATTAGCTTGTACTTTTACTTGCGACTTTGCTATGCAATAACTCTCACTATCCCCCCTAATACCATCACCTCAACCGCCCCCTGGCGAACTCAAACGACCCAGGCCTCTATTCCCCTGGCCTTATTTACCGTGATAGCTCTGGGCCTTTTACCCATTACCCCAACTATTATAATACTCGTTACCT----------CAAAGGCATGGTCCCGACCTTATTATCAGCTCTAGCCCAACTTACACATGCAAGTCTCCGCAACCCTGTGAGTAAGCCCTTAATCCCC-TGCCCGGGGACGAGGAGCAGGCATCAGGCAC-AAATATTT---AGCCCAAGACGCCAGGCCAAGCCACACCCCCAAGGGAATTCAGCAGTGATAAATATTAAGCTATAAGTGAAAACTTGACTCAGCCAGGGCTAA-G-AGGGCCGGTAAAACTCGTGCCAGCCACCGCGGTTAAACGAGAGGCCCTAGTTGATAATATAACGGCGTAAAGGGTGGTTAAGGATAGTGAAACAATAAAGTCGAATGGCCCTTTGGCTGTCATACGCTTCTAGGAGTCCGAAGCCCAG-TATACGAAAGTAACTTTA--AAA-ACCCACCTGACCCCACGAAAACTGAGAAACAAACTGGGATTAGATACCCCACTATGCTCAGTCATAAACCCAGACGTCCAACTACAA-TTAGACGTCCGCCCGGGTACTACGAGCATTAGCTTGAAACCCAAAGGACCTGACGGTGCCTCAGACCCCCCTAGAGGAGCCTGTTCTAGAACCGATAACCCCCGTTAAACCTCACCACTTCTAG-CCATTCCAGCCTATATACCGCCGTCGTCAGCTTACCCTGTGAAGGCAATAAAAGTAAGCAAAATGGGCACAACCCAGAACGTCAGGTCGAGGTGTAGCGTACGAAGTGGGAAGAAATGGGCTACATTTTCTATGATAGAATACTACGGAC-ATGCAACATGAAA-TAGTGCTTGAAGGAGGATTTAGTAGTAAAAAGGAAGCAGCGTGTCCTTTTGAACCCGGCTCTGAGGCGCGTACACACCGCCCGTCACTCTCCCCTGTCG-AAATGCAATAAAGCTATTTAACATCAAAGCTCTGACAAGGGGAGGCAAGTCGTAACATGGTAAGTGTACCGGAAGGTGCACTTGGATAAAATT-GCCAACCAGCTAGCTTAATTATTAATAT-AATTCAACAATATTCATAACA-AGAC-AAGACCCAACCCCACAAACTAAACCATTTTTTTACCTGAGTATGGGAGACAGAAAAGGTTC-ACC-TAAAGCAATAGAAAAAGTACCGCAAGGGAAAGCTGAAAGAGAAGTGAAACAACCCATATAAGCATTGAAAAACAAAGACTAAACCTTGTACCTTTTGCATCATGATTTAGCCAGCACCCTCAAGCAAAGAGATCTTTAGTTTGATACCCCGAAACCAGGTGAGCTACCCCGAGACAGCCTAAG-TAATTTAGGGCTAACCCGTCTCTGTGGCAAAAGAGTGGGAAGAGCTCCGGGTAGAAGTGACAGACCTACCGAACCTGGTGATAGCTGGTTGCCTAAGAAATGAATAGAAGTTCAGCCTCGCA-CG-CCCTTAATCAA-AAAA-------CACATCGT-TAAGACA----CTATGGAAACATGCGAGAGTTAGTTGAAGGGGGTACAGCCCCTTTAACAAAGGATACAACCTT-CACAGGAGGATAAAGATCATAGTAAATAAAATATACTGTTCTAGTGGGCCTGAAAGCAGCCATCTAAACAGAAAGCGTTAAAGCTCGGACAGAAGGAAATTTATTATCCCGATAA-AAAATCTTACTCCCCTAACTGTATTAGGCCAACCCATGCCCACATGGGTGAGACTATGCTAAAATGAGTAACAAGAAG-ACTTGATCTTCTCCCGCCACAAGTGTAAGCCAGATCGGACCAACCACTGGAATTTAACGAGCCCAATTAAAGAGGGTATTGTGAATAATA-A-AAACCTCAAGAAAAACTCACAAATA-A-CAATCGTTAATCCCACACTGGAGTGGCA--TTTAAAGGGAAAGACTAAAAGA-AGGGGAAGGAACTCGGCAAACACGAGCCTCGCCTGTTTACCAAAAACATCGCCTCCTGCAAC---ACAAAGTATAGGAGGTCCAGCCTGCCCAGTGACTACGGGTTCAACGGCCGCGGTATATTGACCGTGCAAAGGTAGCGCAATCACTTGTCTTTTAAATAGAGACCTGTATGAATGGCTAGACGAGGGCTTAACTGTCTCCCCCTTCCAGTCAGTGAAATTGATCTATCCGTGCAGAAGCGGGTATATAACTACAAGACGAGAAGACCCTTTGGAGCTTAAGGTACAAGAT-TCAG-CCACGTTAAGCAACTCTGTAAA-AAGCAAGAACTTAATGGC-CAT-GAAATTTTACCTTCGGTTGGGGCGACCACGGAGGAAAAA-CAAGCCTCCGAGTGGACTGGGCC-GAAACCCCTAAAGCTAAAAGAGACATCTTCAAGCCGCAGAACATCTGACCAATAATGATCCGGCTAATAAAGCCGATCAACGAACCAAGTTACCCTAGGGATAACAGCGCAATCCTCTCCCAGAGCCCATATCGACGAGGGGGTTTACGACCTCGATGTTGGATCAGGACATCCTGGTGGTGCAGCCGCTATTAAGGGTTCGTTTGTTCAACGATTAA-AGTCCTACGTGATCTGAGTTCAGACCGGAGCAATCCAGGTCAGTTTCTATCTGTAACGCTA-CTTTTCCCAGTACGAAAGGATCGGAAAAGAGGGGCCCATACTTAACGCATGCCCCACCCCTAATTCATGAAAACAAATAAATCAAAT-AAGGGAGGGCCAAAACCCCTGCCGCCCAAGATAAGGGCAT
Notropis_chalybaeus GTGGCAATTACACGCTGATTCTTTTCTACAAACCACAAAGACATTGGTACCCTTTATCTAGTATTTGGTGCCTGAGCCGGAATAGTGGGAACCGCTTTAAGCCTCCTTATTCGAGCTGAACTAAGCCAACCTGGTTCACTTTTAGGTGATGATCAAATCTATAATGTTATTGTTACCGCTCACGCCTTCGTGATAATTTTCTTTATAGTAATGCCAATTCTCATTGGTGGATTCGGAAACTGACTTGTACCTCTAATGATCGGGGCACCTGACATAGCATTTCCACGAATGAACAACATAAGCTTCTGACTCTTACCTCCATCGTTTCTCTTGCTACTAGCCTCTTCTGGCGTTGAAGCCGGAGCCGGAACAGGATGAACTGTTTACCCCCCACTTGCAGGTAATCTTGCCCACGCAGGAGCATCAGTAGACCTAACAATCTTCTCCCTCCACCTAGCAGGTGTATCATCTATCTTAGGGGCAGTTAATTTCATCACCACAATTATTAATATGAAGCCCCCAGCAATCTCTCAGTATCAAACGCCCCTCTTCGTATGGGCCGTACTTGTAACTGCCGTTCTCCTACTCCTATCATTACCTGTCCTAGCTGCTGGTATTACTATGCTCCTTACTGACCGTAACTTAAATACTACATTCTTTGACCCGGCAGGAGGAGGGGATCCTATTCTATATCAACATTTATTCTGATTCTTCGGTCATCCAGAAGTCTACATTCTTATTTTACCCGGATTCGGAATTATTTCACACGTTGTAGCCTACTATGCAGGCAAAAAAGAACCCTTTGGCTATATAGGAATAGTCTGAGCTATAATAGCTATCGGCCTTCTAGGATTTATTGTCTGAGCCCATCACATGTTTACCGTTGGAATGGACGTAGACACCCGTGCCTATTTT---------------------------------------------------------------------------------------ACATCTGCAACAATAATTATTGCCATTCCGACCGGTGTAAAAGTATTTAGCTGACTTGCTACACTCCACGGGGGCTCAATTAAATGAGAAACCCCTATACTATGAGCCCTCGGCTTTATTTTCCTATTTACAGTAGGAGGATTAACAGGAATTGTTCTCGCTAATTCATCACTCGATATTGTTCTCCATGACACATACTATGTTGTTGCCCACTTCCACTATGTACTATCAATAGGGGCCGTATTTGCTATCATGGCGGCATTTGTTCATTGATTCCCACTATTTTCAGGATATACCCTAAATGATACTTGAACAAAAATCCACTTTGCTGTAATATTTATTGGTGTTAACCTCACGTTCTTCCCACAACACTTCCTAGGTTTAGCAGGGATACCACGACGATACTCTGACTACCCAGATGCTTATGCTCTATGAAATACAGTATCATCCATCGGTTCACTCGTCTCACTAGTAGCGGTAATTATATTCTTATTTATTTTATGAGAAGCTTTCGCCGCCAAACGAGAAGTATCCTCAGTAGAGCTAACTATAACAAATGTAGAATGACTACACGGCTGCCCTCCACCCTATCACACATTTGAGGAACCAGCATTCGTCCAAGTTCAATCAAACTAA---ATGGCAAGCCTACGAAAAACCCACCCGCTAATTAAAATCGCTAACGATGCACTAGTTGACCTTCCAACACCATCAAACATCTCAGCACTATGGAACTTCGGATCCCTGCTAGGATTATGCTTAATTACTCAAATCCTTACCGGATTATTTCTAGCGATGCACTATACCTCTGACATCTCAACCGCATTTTCGTCCGTCACTCATATTTGCCGCGACGTTAACCATGGCTGACTTATTCGGAATATACATGCCAACGGAGCATCATTTTTCTTCATCTGCATCTACATGCATATTGCTCGCGGACTTTACTACGGGTCCTATCTTTACAAAGAAACCTGAAATATTGGAGTAGTCCTACTTCTTCTGGTAATAATGACAGCCTTTGTCGGCTATGTACTTCCATGAGGTCAAATGTCTTTCTGAGGTGCCACCGTCATTACCAACCTTCTATCAGCAGTACCTTACATAGGAGACACCCTCGTCCAATGAATTTGAGGAGGGTTTTCAGTAGATAACGCAACACTAACACGATTCTTCGCCTTCCACTTCCTATTCCCATTTGTCATCGCCGGAGCAACTGTCCTTCACTTATTATTCCTCCACGAGACAGGCTCTAACAATCCTGCCGGGCTAAACTCCGACGCGGATAAAATCTCCTTCCACCCCTACTTTTCCTATAAAGATCTTCTTGGCTTCGTACTAATGCTGTTAGCTCTTACATCCCTCACCTTGTTCTCACCTACCCTGCTCGGCGACCCAGAAAATTTCACCCCGGCAAACCCGCTGGTCACCCCGCCACACATCCAACCGGAGTGATACTTCCTATTTGCCTACGCCATTCTACGATCTATTCCAAACAAACTAGGAGGTGTCTTAGCATTATTATTCAGCATTTTAGTACTATTAGTAGTTCCAATTCTACACACCTCTAAACAACGAGGACTAACCTTCCGACCCATCACCCAGTTCTTATTTTGAACCTTAGTGGCAGATATAGTTATTTTAACATGAATCGGAGGCATGCCTGTAGAACACCCATACATTATCATTGGCCAAGTCGCTTCAGTTCTATACTTTGCATTATTCCTCCTTCTTGCCCCACTTGCAGGATGAGCAGAGAATAAAGCATTAAAATGAGCTTATGAACCCTTACGTTTTAGCCACACTTTTGTCCAGTCTCGGCCTAGGGACTACCCTCACCTTTGCCAGTTCCCACTGATTATTAGCCTGAATGGGACTAGAAATTAATACCCTAGCAATCGTTCCTTTAATAGCACAACACCACCACCCCCGTGCAGTAGAGGCTACTACGAAGTATTTTCTTACCCAAGCCACTGCAGCCGCTGTAATTCTCTTTGCAAGCACAACTAATGCATGAATCACAGGAGAATGAAGCATAACTAATATATCAAATCCAATCGCCACCGCAATAATTCTTGCCGCCCTAGCGCTTAAAATTGGACTAGCACCAATACACTTTTGAATACCAGAAGTACTACAAGGATTAGACCTATTAACAGGATTAATTTTATCTACCTGACAAAAACTTGCCCCACTTGCCCTAATAATTCAAACAGCCCAAGCTTTTGATCCACTTCTACTTACAGCCCTTGGACTTATATCTACCCTAGTAGGCGGCTGAGGCGGTTTAAACCAAACCCAGTTACGAAAAATCTTGGCCTACTCCTCAATTGCACATATAGGCTGAATAATTATTGTTCTTCAACATGCTCCCCAACTTACCCTTCTCGCATTATTAATATATGTTTTAATAACATCTGCAGCATTCTTAACACTAAAACTTTCATATGCCACAAAAATTAACACCCTCGCAACCACATGATCAAAGAGCCCACTATTAACAGCAACTGCCGCCCTAGTACTACTATCCCTAGGTGGTCTCCCCCCACTTACCGGGTTCATACCAAAATGATTAATTTTACAAGAACTAGCAAAGCAAGGCCTCCCCCTTACTGCCACAGTTATAGCTCTCGCCGCCCTAATTAGTCTATACTTCTATTTGCGGCTTTGCTACGCAATAACTCTTACCATCTCCCCTAACACTGTTACCTCAACAACCCCATGACGAACTCAAACAACCCAAGTCTCTATCCCCCTGGCCTTGTCCACCGTAATAGCCCTAGGCCTCTTACCCGTTACCCCTACTATTCTAACACTTATTATTT----------CAAAGGCATGGTCCCGACCTTACTATCAGCTCTAACCCGACTTACACATGCAAGTCTCCGCAGTCCCGTGAGTAAGCCCTTAATCCCC-TGCCCGGGGACGAGGAGCAGGCATCAGGCAC-AAATTTTT---AGCCCAAGACGCCAGGCCGAGCCACACCCCCAAGGGAATTCAGCAGTGATAAATATTAAGCCATAAGTGAAAACTTGACTCAGTCAGGGCTAA-G-AGGGCCGGTAAAACTCGTGCCAGCCACCGCGGTTAAACGAGAGGCCCTAGTTGATAATACAACGGCGTAAAGGGTGGTTAAGGATAGTGAAATAATAAAGTTGAATGGCCCTTTGGCTGTCATACGCTTCTAGGAGTCCGAAGCCCAA-TATACGAAAGTAGCTTTAAGAAA-GCCCACCTGACCCCACGAAAACTGAGAAACAAACTGGGATTAGATACCCCACTATGCTCAGTTATAAACCCAGACGTCCAACTACAA-TTAGGCGTCCGCCCGGGTACTACGAGCATTAGCTTGAAACCCAAAGGACCTGACGGTGCCTCAGACCCCCCTAGAGGAGCCTGTTCTAGAACCGATAACCCCCGTTAAACCTCACCGCTTCTAG-CCATCCCAGCCTATATACCGCCGTCGTCAGCTTACCCTGTGAAGGCAATAAAAGTAAGCAAAATGGACACAACCCAGAACGTCAGGTCGAGGTGTAGCGAACGAAGCGGGAAGAAATGGGCTACATTTTCTATTATAGAACACTACGGAC-ATGCAACATGAAA-TAGTGCTTGAAGGAGGATTTAGTAGTAAAAAGGAAGCAGCGTGTCCTTTTGAACCCGGCTCTGAGACGCGTACACACCGCCCGTCACTCTCCCCTGTCG-AAATGCAATAAAGTTACTTAACATCAAAGCTCTGACAAGGGGAGGCAAGTCGTAACATGGTAAGTGTACCGGAAGGTGCACTTGGATAAAATT-GCCAACCAGCTAGCTTAACTACCACTAT-AACTTAACAATGTTTATAACA-AAAC-AAGACCTCACCCTATAAACTAAACCATTTTTTTACCTGAGTATGGGAGACAGAAAAGGTTC-ACC-TAAAGCAATAGAGAAAGTACCGCAAGGGAAAGCTGAAAGAGAAATGAAATAACCCATATAAGCACTGAAAAACAAAGACTAAACCTTGTACCTTTTGCATCATGATTTAGCCAGTACCCTCAAGCGAAGAGATCTTTAGTTTGATACCCCGAAACCAGGTGAGCTACCCCGAGACAGCCTATA-TAATTTAGGGCTAACCCGTCTCTGTGGCAAAAGAGTGGGAAGAGCTCCGGGTAGAAGTGATAGACCTACCGAACCTGGTGATAGCTGGTTACCTAAGAAATGAATAGAAGTTCAGCCTCGCA-CA-CCCTAAATCAG-GAAA-------TATAATAC-TAAGACA----TTAAGGAAACATGCGAGAGTTAGTTGAAGGGGGTACAGCCCCTTTAACAAAGGATACAACCTT-CACAGGAGGATAAAGATCATAATAACTAAAATATACTGTTCTAGTGGGCCTGAAAGCAGCCATCTAAACAGAAAGCGTTAAAGCTCGGACAGAAAGAAATTTATTATCCCGATAA-AAAATCTTACTCCCCTAACTGTATTAGGCCAATCTATGCCCACATGGATGAGACTATGCTAAAATGAGTAATAAGAAG-ACCTGATCTTCTCCCGCCACAAGTGTAAACCAGATCGGACTAACCACTGGAATTTAACGAGCCCAATCAAAGAGGGCATTGTGAACAATA-A-AAAACTCAAGAAGAACTCACAACTA-ACTAATCGTTAACCCCACACTGGAGTGGCA--CATTAAGGGAAAGACTAAAAGA-AGGGGAAGGAACTCGGCAAACACAAGCCTCGCCTGTTTACCAAAAACATCGCCTCCTGCAAC---ATAATGTATAGGAGGTCCAGCCTGCCCAGTGACTACGGGTTCAACGGCCGCGGTATATTGACCGTGCAAAGGTAGCGCAATCACTTGTCTTTTAAATAGAGACCTGTATGAATGGCTAGACGAGGGCTTAACTGTCTCCCCCTTCCAGTCAGTGAAATTGATCTATCCGTGCAGAAGCGGGTATAACACTACAAGACGAGAAGACCCTTTGGAGCTTAAGGTACAAAAT-TCAG-CCACGTTAAGCAACTACATAAA-AAGCAAGAACTTAGTGAC-CAT-GAGATTTTACCTTCGGTTGGGGCGACCACGGAGGAAAAA-CAAGCCTCCGAGTGGACTGGGCC-AAAACCCCTAAAACTAAAAGAAACATCTTGAAGCCGCAGAACATCTGACCAATAATGATCCGGCTAATAAAGCCGATCAACGAACCAAGTTACCCTAGGGATAACAGCGCAATCCTCTCCCAGAGCCCATATCGACGAGGGGGTTTACGACCTCGATGTTGGATCAGGACATCCTGATGGTGCAGCCGCTATTAAGGGTTCGTTTGTTCAACGATTAA-AGTCCTACGTGATCTGAGTTCAGACCGGAGCAATCCAGGTCAGTTTCTATCTGTAACGCTA-CTTTTCCTAGTACGAAAGGATCGGAAAAGAGGGGCCTATACTTAACGCATGCCCCACCCCTAATTCATGAAAACAAATAAATTAAAT-AAGGGAGGGCCAAAACCCCTGCCGCCCAAGATAAGGGCAT
Notropis_chrosomus GTGGCAATTACACGCTGATTCTTTTCTACAAACCACAAAGACATTGGTACCCTTTATTTAGTATTTGGTGCCTGAGCCGGAATAGTGGGAACCGCTTTAAGCCTCCTTATTCGAGCTGAACTAAGTCAACCTGGCTCACTTCTAGGTGATGATCAAATCTATAATGTTATTGTTACTGCCCACGCCTTTGTAATAATTTTCTTTATAGTAATGCCAATTCTTATTGGTGGATTCGGAAACTGACTTGTACCGCTAATGATCGGAGCGCCTGATATAGCGTTTCCACGAATAAATAACATAAGCTTCTGACTTTTACCCCCTTCATTCCTATTGCTGTTAGCCTCTTCTGGAGTTGAAGCCGGGGCTGGAACAGGATGAACTGTTTACCCCCCACTTGCAGGCAATCTTGCCCACGCAGGAGCATCAGTAGACCTCACAATCTTCTCCCTTCATCTAGCAGGTGTATCATCAATTCTAGGGGCAGTGAATTTCATCACCACAATTATTAACATGAAACCCCCAGCAATCTCTCAGTATCAAACACCCCTCTTCGTATGGGCCGTGCTTGTTACTGCCGTTCTTCTACTTCTGTCGTTACCCGTTCTAGCTGCCGGAATTACCATACTTCTTACTGACCGTAACTTAAACACTACATTCTTTGACCCGGCAGGAGGAGGAGATCCCATTCTGTATCAGCATTTATTCTGATTCTTCGGTCATCCAGAAGTTTACATTCTTATTTTACCCGGGTTTGGAATTATTTCACACGTTGTAGCCTATTATGCAGGCAAGAAAGAACCATTTGGTTATATAGGAATAGTCTGAGCTATAATGGCCATTGGCCTCTTAGGGTTCATTGTCTGAGCCCATCACATGTTTACTGTTGGGATAGACGTAGACACCCGTGCCTACTTC---------------------------------------------------------------------------------------ACGTCTGCGACAATAATTATTGCCATCCCGACCGGTGTAAAAGTATTTAGCTGACTTGCCACACTCCATGGAGGCTCAATCAAATGAGAAACCCCCATGCTATGGGCCCTAGGCTTTATCTTCCTCTTCACAGTTGGAGGTTTAACAGGAATTGTTCTCGCCAATTCATCACTCGATATTGTTCTCCATGATACATACTATGTTGTTGCCCATTTCCATTATGTACTATCAATAGGAGCTGTCTTTGCTATTATAGCAGCATTTGTTCACTGATTCCCACTATTCTCAGGGTACACTCTAAATGATACTTGAACAAAAATTCACTTTGCTGTAATATTTATTGGTGTTAACCTCACGTTCTTCCCACAACACTTCCTAGGCCTAGCAGGAATACCACGACGATATTCCGATTATCCAGATGCTTACGCTCTATGAAATACAGTTTCATCCATCGGCTCACTCGTCTCACTGGTAGCGGTAATTATGTTCTTATTTATTTTATGAGAAGCCTTTGCCGCTAAACGAGAAGTATCCTCAGTAGAACTAACTATGACGAATGTAGAATGACTACACGGCTGCCCTCCACCATACCACACATTCGAGGAACCAGCATTCGTCCAAGTTCAATCAAGCTAA---ATGGCAAGCCTACGAAAAACCCACCCACTAATGAAAATCGCTAATGACGCACTAGTTGACCTTCCAACTCCATCAAACATCTCGGCACTATGAAACTTTGGGTCTCTACTAGGATTGTGCTTAATTACTCAAATCCTAACCGGATTATTTCTAGCGATGCACTACACCTCTGATATCTCAACCGCATTTTCATCCGTTACTCACATTTGCCGGGACGTCAACTACGGCTGACTTATCCGGAACATGCATGCTAACGGAGCATCCTTCTTCTTCATCTGCATTTATATGCATATTGCTCGTGGCCTTTATTACGGGTCATATCTTTACAAGGAGACCTGAAATATTGGGGTCGTTCTACTTCTTCTAGTTATAATGACAGCCTTTGTAGGCTATGTACTCCCATGGGGGCAAATGTCCTTCTGAGGGGCCACCGTTATTACAAATCTCCTATCAGCGGTACCTTATATAGGAGACACCCTTGTCCAATGAATTTGAGGGGGCTTTTCAGTAGATAATGCAACATTGACACGATTCTTCGCCTTCCACTTCCTGTTTCCATTCGTCATCGCCGGTGCAACTGTCCTCCACTTACTATTTCTACACGAAACAGGGTCAAACAACCCTGCTGGCCTAAACTCCGACGCGGACAAAATCTCTTTCCACCCCTACTTCTCCTACAAAGACCTCCTTGGCTTTGTCCTCATACTACTAGCCCTTGCATCCCTCACGTTATTCTCCCCCACCCTGCTCGGCGACCCAGAAAATTTCACCCCGGCAAACCCACTGGTCACCCCACCACATATTCAACCCGAGTGATACTTCTTATTTGCCTACGCCATTCTACGATCTATCCCAAACAAGCTGGGCGGGGTCCTAGCGCTATTATTCAGCATTCTAGTACTTTTAGTGGTCCCGATTCTACACACCTCAAAACAACGAGGACTAACTTTCCGACCAATCACCCAGTTTTTATTCTGAACCTTGGTAGCTGATATGATTATTCTGACATGAATCGGGGGTATACCTGTAGAACACCCATATATCATCATTGGCCAAGTCGCCTCAGTTCTATACTTTGCATTGTTCCTCCTCCTCGCCCCACTTGCCGGATGAGCAGAAAATAAAGCATTAAAATGAGCTTATGAATCCTTACGTTTTAGCCACACTTTTATCCAGCCTCGGCCTAGGGACTACCCTTACCTTTGCCAGCTCCCACTGATTGCTAGCCTGAATAGGACTAGAGATTAATACTCTGGCAATTATTCCCTTAATAGCACAACACCACCATCCTCGCGCGATCGAAGCTACTACAAAGTATTTTCTCACTCAAGCCACTGCGGCCGCCGTAATCCTCTTTGCAAGCACAACTAACGCATGGATTACAGGGGAATGGAACATGACTAGTATATCAGACCCAATCGCCACCGCAATAATTCTTGCCGCCTTAGCACTTAAAATTGGACTAGCACCAATGCATTTCTGAATGCCCGAGGTGATGCAGGGACTAGACTTATTAACAGGACTAATTCTGTCCACCTGGCAAAAACTCGCCCCCCTTGCCCTCATTATTCAAACAGCCCCAACCTTCGATCCACTTCTACTCACGGCCCTTGGGCTCATATCCACTCTTGTTGGTGGCTGAGGCGGGTTAAACCAAACCCAATTGCGGAAGGTCTTAGCCTACTCCTCAATCGCACACATGGGCTGAATGATTATTGTTCTTCAGCATGCTCCCCAACTTACCCTCCTCGCGTTACTAATATACATCTTGATGACGTCCGCAGCATTCCTAACACTAAAACTTTCATATGCCACAAAAGTTAATACCCTTGCAACCGCATGATCAAAAAGCCCTCTATTAACAGCAACAGCCGCCCTAGTGTTGCTGTCCTTAGGTGGCCTCCCCCCACTTACCGGGTTTATACCAAAATGAATAATTCTACAGGAACTAGCAAAGCAAGGCCTCCCCCTTACTGCAACAGTTATAGCTCTCGCTGCCCTGATTAGTCTATACTTTTATTTACGACTATGCTACGCAATGACTCTTACCATCTCCCCTAATACTGCTACTTCAACAACCCCTTGACGGGCTCAAACGACCCAGACCTCTATCCCCCTAGCCTTGTCTACCGTAATAGCTCTAGGCCTCTTGCCCATCACCCCAACTATTATGACACTTGTTATTT----------CAAAGGCATGGTCCCGACCTTACTATCAGCTTTAACCCAACTTACACATGCAAGTCTCCGCAGCCCTGTGAGTAAGCCCTCAATCCCC-TGCCCGGGGACGAGGAGCAGGCATCAGGCAC-AAATCCTT---AGCCCAAGACGCCAGGCCGAGCCACACCCCCAAGGGAATTCAGCAGTGATAAATATTGAGCCATAAGTGAAAACTTGACTCAGTCAGAGCTAA-G-AGGGCCGGTAAAACTCGTGCCAGCCACCGCGGTTAGACGAGAGGCCCTAGTTGATAGTACAACGGCGTAAAGGGTGGTTAAGGATAGTGAGATAATAAAGTCGAATGGCCCTTTGGCTGTCATACGCTTCTAGGAGTCCGAAGCCCAA-CATACGAAAGTAGCTTTAA-AAA-GTCCACCTGACCCCACGAAAACTGAGAAACAAACTGGGATTAGATACCCCACTATGCTCAGTTATAAACCCAGACGTCTAGCTACAA-TCAGGCGTCCGCCCGGGTACTACGAGCATTAGCTTGAAACCCAAAGGACCTGACGGTGCCTCAGACCCCCCTAGAGGAGCCTGTTCTAGAACCGATAACCCCCGTTAAACCTCACCGCTTCTAG-CCATCCCAGCCTATATACCGCCGTCGTCAGCTTACCCTGTGAAGGCAATAAAAGTAAGCAAAATGGGCAAAACCCAGAACGTCAGGTCGAGGTGTAGCGAACGAAGCGGGAAGAAATGGGCTACATTTTCTATCATAGAACACTACGGAC-ATGCAACATGAAA-TAGTGCTTGAAGGAGGATTTAGTAGTAAAAAGGAAGCAGCGTGTCCTTTTGAACCCGGCTCTGAGACGCGTACACACCGCCCGTCACTCTCCCCTGTCG-AAATGCAATAAAGTTACCTAACACCAAAGCTCTGACAAGGGGAGGCAAGTCGTAACATGGTAAGTGTACCGGAAGGTGCACTTGGATAAAATT-GCCAACCAGCTAGCTTAATTACCAATAT-AACTCAACAATATTTATAACA-AGAC-AAGACCTCACCCTATGAACTAAACCATTTTTTTACCTGAGTATGGGAGACAGAAAAGGTTC-AAC-AGAAGCAATAGAGAAAGTACCGCAAGGGAACGCTGAAAGAGAAATGAAACAACCCATATAAGCGCTAAAAAACAAAGACTAAACCTTGTACCTTTTGCATCATGATTTAGCCAGTACCCTCAAGCGAAGAGATCTTTAGTTTGATACCCCGAAACCAGGTGAGCTACCCCGAGACAGCCTATA-TAATTTAGGGCGAACCCGTCTCTGTGGCAAAAGAGTGGGAAGAGCTCCGGGTAGAAGTGACAGACCTACCGAACCTGGTGATAGCTGGTTGCCTAAGAAGTGAATAGAAGTTCAGCCTCGCA-CA-CCCTTAATCAA-GAAA-------CATACCAT-CAGGATA-----TATGGAAATGTACGAGAGTTAGTTGAAGGGGGTACAGCCCCTTTAACAAAGGACACAACCTT-TGCAGGAGGATAAAGATCATAATAAGTAAAATATACTGTTCTAGTGGGCCTGAAAGCAGCCATCTAAACGGAAAGCGTTAAAGCTCGGACAGAAAGAAGTTTATTATCCCGATAA-AAAATCTTACTCCCCTAGCTGTATTAGGCCAACCCATGCCCACATGGGTGAGACTATGCTAAAATGAGTAACAAGAAG-ACTTGATCTTCTCCCGCCACAAGTGTAGACCAGATCGGACTAACCACTGGAGTTTAACGAACCCAACCGAAGAGGGCATTGTGAATAATA-A-AATCCTCAAGAAGAACTCGCAACTA-ATTAATCGTTAATCCCACACTGGGGTGGCA--TATTAAGGGAAAGACTAAAAGA-AGGGGAAGGAACTCGGCAAACACAAGCCTCGCCTGTTTACCAAAAACATCGCCTCCTGCAAC---ATAGAGTATAGGAGGTCCAGCCTGCCCAGTGACTACGGGTTCAACGGCCGCGGTATATTGACCGTGCAAAGGTAGCGCAATCACTTGTCTTTTAAATAGAGACCTGTATGAATGGCTAGACGAGGGCTTAACTGTCTCCCCCCTCCAGTCAGTGAAATTGATCTATCCGTGCAGAAGCGGGTATAATTCTACAAGACGAGAAGACCCTTTGGAGCTTAAGGTACAAAAT-TCAG-CCACGTTAAACAACTCTATAGA-AAGCAAGAACTTAATGGC-CGT-GAAGTTTTACCTTCGGTTGGGGCGACCACGGAGGAAAAA-CAAGCCTCCGAGTGGATTGGGCT-AACACCCCTAAAGCTAAAAGAGACATCTTAAAGCCGCAGAACATCTGACCAATAATGATCCGGCTCG-ACGGCCGATCAACGGACCAAGTTACCCTAGGGATAACAGCGCAATCCTCTCCCAGAGCCCATATCGACGAGGGGGTTTACGACCTCGATGTTGGATCAGGACATCCTGGTGGTGCAGCCGCTACTAAGGGTTCGTTTGTTCAACGATTAA-AGTCCTACGTGATCTGAGTTCAGACCGGAGCAATCCAGGTCAGTTTCTATCTGTAACGCTA-CTTTTTCTAGTACGAAAGGATCGGAAAAGAGGGGCCCATACTTAACGCATGCCCCACCCCTAATTCATGAAAACAAATAAATTAAAT-AAGGGAGGGCCAAAACCCCTGCCGCCCAAGATAAGGGCAT
Notropis_heterolepis GTGGCAATTACACGCTGATTCTTTTCTACAAACCACAAAGACATTGGTACCCTTTATCTAGTATTTGGTGCCTGAGCCGGAATAGTGGGAACGGCTTTAAGCCTCCTTATTCGAGCTGAACTAAGTCAACCTGGCTCACTCCTGGGTGATGACCAAATCTATAATGTTATTGTTACCGCCCACGCCTTTGTAATAATTTTCTTTATAGTGATGCCAATTCTTATCGGTGGGTTCGGAAACTGACTTGTACCTCTAATGATCGGGGCACCTGATATAGCATTTCCACGAATAAATAATATAAGCTTCTGACTTTTACCTCCATCGTTCCTCTTACTATTAGCCTCTTCTGGTGTTGAAGCCGGGGCTGGAACAGGATGAACTGTTTACCCCCCACTTGCAGGTAACCTTGCCCACGCAGGAGCATCAGTAGACCTCACAATCTTCTCTCTCCACCTAGCAGGTGTATCATCAATTCTAGGAGCAGTTAATTTCATCACCACAATTATTAACATGAAGCCCCCAGCAATTTCTCAATATCAAACACCCCTCTTCGTATGGGCCGTACTTGTAACTGCTGTTCTTCTACTCCTCTCACTACCTGTTCTAGCTGCCGGAATTACCATACTTCTTACTGACCGTAATTTAAATACCACATTCTTTGACCCTGCAGGGGGAGGTGATCCCATTCTGTATCAACATTTATTCTGATTCTTCGGCCATCCAGAGGTTTACATTCTTATTTTACCCGGATTTGGGATTATTTCACATGTTGTGGCCTACTACGCGGGCAAAAAAGAACCATTCGGTTATATAGGAATAGTTTGAGCTATAATGGCTATTGGTCTCCTAGGATTTATTGTCTGAGCCCATCACATGTTTACTGTCGGGATAGACGTAGACACCCGTGCCTATTTT---------------------------------------------------------------------------------------ACATCCGCGACAATGATTATTGCCATCCCGACTGGTGTAAAAGTATTTAGCTGACTTGCTACACTCCACGGAGGCTCAATCAAATGGGAAACTCCTATACTGTGAGCCCTGGGTTTTATTTTCCTATTCACAGTCGGGGGGTTAACAGGAATTGTTCTCGCCAATTCATCACTTGATATTGTTCTCCACGATACATACTATGTTGTTGCCCACTTCCACTATGTACTATCAATAGGGGCTGTATTTGCTATCATAGCAGCATTTGTTCACTGATTCCCACTATTTTCAGGATACACCCTGAATGACACCTGAACAAAAATCCACTTCGCTGTAATATTCATTGGTGTTAATCTCACATTCTTCCCACAACACTTCCTAGGCCTAGCAGGAATACCACGACGGTATTCTGATTACCCAGATGCTTACGCTCTATGAAACACAGTATCATCCATTGGCTCACTCGTCTCACTAGTAGCGGTTATCATGTTCTTATTTATTTTATGAGAAGCCTTTGCCGCCAAACGAGAAGTGTCCTCAGTAGAGCTAACTATAACAAATGTAGAATGACTACACGGCTGCCCTCCACCATACCACACATTCGAAGAGCCAGCATTTGTCCAAGTTCAATCAAACTAA---ATGGCAAGCCTACGAAAAACCCACCCACTAATAAAAATCGCTAACGGTGCACTAGTCGACCTCCCAACACCATCTAATATCTCAGCACTATGGAACTTCGGATCTCTATTGGGATTATGCTTAATTACTCAAATCCTAACCGGATTATTTCTAGCCATGCACTACACCTCTGATATCTCAACCGCATTTTCATCCGTCACACACATCTGCCGAGACGTTAATTATGGTTGACTTATTCGGAACATACATGCCAACGGAGCATCATTTTTCTTTATCTGTATCTACATACACATTGCCCGTGGCCTTTACTACGGGTCCTACCTTTATAAAGAGACCTGAAACATTGGGGTCGTCCTGCTTCTTCTAGTTATGATAACAGCCTTTGTAGGTTACGTACTCCCATGGGGACAAATGTCTTTCTGAGGTGCCACCGTTATTACGAATCTTCTATCAGCAGTACCTTATATAGGGGACACCCTTGTGCAATGAATCTGAGGGGGCTTCTCAGTAGATAACGCAACACTAACACGATTCTTTGCCTTCCACTTCCTATTCCCATTTGTGATTGCCGGTGCAACCATTCTCCACTTACTATTTTTACACGAAACAGGCTCGAACAACCCTGCCGGGCTAAACTCCGACGCAGATAAAATCTCCTTCCACCCCTACTTCTCCTATAAAGACCTTCTTGGCTTCGTCTTAATACTATTAGCCCTTACATCCCTAACACTATTCTCCCCTACCCTACTTGGCGACCCAGAAAACTTCACCCCGGCAAACCCGCTGGTTACCCCACCACATATTCAGCCCGAATGATACTTCTTATTTGCCTACGCTATCCTGCGGTCCATCCCAAACAAACTAGGGGGAGTCCTAGCACTATTATTTAGCATTTTAGTACTATTAGTAGTCCCGATTTTACACACCTCAAAGCAACGAGGACTAACTTTCCGACCGATCACTCAGTTCTTGTTCTGAACCTTAGTAGCAGACATAATTATTTTGACATGAATTGGAGGCATACCTGTAGAACACCCATACATCATCATCGGCCAAGTCGCCTCAATTCTGTACTTTGCATTATTCCTCCTTCTTGCCCCACTCGCAGGATGAGCAGAAAATAAAGCACTGAAATGAGCTTATGAACCCTTATGTATTAGCCACACTTTTATCCAGTCTCGGCCTAGGAACTACCCTCACCTTTGCCAGCTCCCACTGATTATTGGCCTGAATAGGACTAGAAATTAACACTCTAGCAATTGTTCCCTTAATAGCACAACACCATCACCCCCGTGCTGTGGAAGCTACCACAAAATATTTTCTTACCCAAGCCACTGCGGCTGCTGTAATCCTCTTTGCAAGCACAACTAATGCATGAACCACAGGCGAGTGAAACATAACTAATATGTCGGACCCAATTGCCACCGCAATAATTCTTACCGCTCTAGCACTTAAGATTGGACTAGCACCAATACATTTCTGGATACCTGAAGTGTTACAGGGCTTAGACTTATTAACCGGACTAATTCTCTCCACCTGACAAAAACTCGCCCCACTTGCCCTAATTATTCAAACAGCTCAAGCTTTCGACCCACTTCTCCTCACAGCCCTTGGACTTATATCTACCTTAATCGGCGGCTGAGGCGGATTAAATCAAACCCAACTACGAAAAATCTTAGCCTACTCCTCAATTGCACACATAGGTTGAATAATTATTGTTCTTCAATATGCCCCCCAGCTCACCCTTCTTGCATTACTAATGTATATTTTGATGACATCTGCAGCATTCCTAACACTAAAACTTTCATATGTCACAAAAATTGGTACCCTCGCAACCACTTGGTCGAAAAGCCCGATCCTAACAGCAACAGCCGCCCTAGTATTGCTGTCCCTGGGGGGCCTCCCCCCACTTACCGGATTTATACCAAAATGATTGATTTTACAAGAACTAGCCAAGCAGGGTCTCCCCCTTACTGCAACAGTAATAGCTCTTGCCGCCCTAATCAGCCTATACTTCTACCTACGACTATGTTATGCAATAACACTCACCATCTCCCCTAACACTGTCACCTCAACCACCCCATGACGAACCCATACAACTCAAGCTTCCATCCCCCTCGCCCTCTCTACCGTAATAGCCCTAGGCCTTTTACCCGTAACCCCCACTATTATGATACTCGTTACTT----------CAAAGGCATGGTCCCGACCTTACTATCAGCTTTAGCCCAACTTACACATGCAAGTCTCCGCAGCCCCGTGAGTAAGCCCTTAATCCCC-TGCCCGGGGACGAGGAGCAGGCATCAGGCAC-AAACCTTT---AGCCCAAGACGCCAGGCCGAGCCACACCCCCAAGGGAATTCAGCAGTGATAAATATTGAGCCATAAGTGAAAACTTGACTCAGTCAGCGCTAA-G-AGGGCCGGTAAAACTCGTGCCAGCCACCGCGGTTAAACGAGAGGCCCTAGTTGATAGTACAACGGCGTAAAGGGTGGTTAAGGATAGTAAAACAATAAAGTCGAATGGCCCTTTGGCTGTCATACGCTTCTAGGAGTCCGAAGCCCAA-TATACGAAAGTAACTTTAAGAAA-GCCCACCTGACCCCACGAAAACTGAGGAACAAACTGGGATTAGATACCCCACTATGCTCAGTCATAAACCCAGACGTCCAACTACAA-TTAGGCGTCCGCCCGGGTACTACGAGCATTAGCTTGAAACCCAAAGGACCTGACGGTGCCTCAGACCCCCCTAGAGGAGCCTGTTCTAGAACCGATAACCCCCGTTAAACCTCACCGCTTCTAG-CCATCCCAGCCTATATACCGCCGTCGTCAGCTTACCCTGTGAAGGCAATAAAAGTAAGCAAAATGGGCACAACCCAGAACGTCAGGTCGAGGTGTAGCGTACGAAGCGGGAAGAAATGGGCTACATTTTCTATTATAGAACACTACGGAC-ATGCAACATGAAA-TAGTGCTTGAAGGAGGATTTAGTAGTAAAAAGGAAGCAGCGTGTCCTTTTGAACCCGGCTCTGAGACGCGTACACACCGCCCGTCACTCTCCCCTGTCG-AAATGCAATAAAGTTAACTAACACCAAAGCTCTGACAAGGGGAGGCAAGTCGTAACATGGTAAGTGTACCGGAAGGTGCACTTGGATAAAATT-GCCAACCAGCTAGCTTAATCACCAGTAT-AATTCAACAATATTTATAACA-AAAC-AAGGCCCAACCCTACAAACTAAACCATTTTTTTACCTGAGTATGGGAGACAGAAAAGGTTC-ACC-CAAAGCAATAGAAAAAGTACCGCAAGGGAAAGCTGAAAGAGAAATGAAAAAACCCATATAAGCGCTAAAAAACAAAGACTAAACCTTGTACCTTTTGCATCATGATTTAGCCAGTACCCTCAAGCAAAGAGATCTTTAGTTTGATACCCCGAAACCAGGTGAGCTACCCCGAGACAGCCTATA-CAATTTAGGGCTAACCCGTCTCTGTGGCAAAAGAGTGGGAAGAGCTCCGGGTAGAAGTGACAGACCTACCGAACCTGGTGATAGCTGGTTGCCTAAGAAATGAATAGAAGTTCAGCCTCGCT-CA-CCCTTAATCAA-G-AA-------CATATCGT-TAAGACA----CTGTGGAAACGTGCGAGAGTTAGTTGAAGGGGGTACAGCCCCTTTAACAAAGGATACAACCTT-CACAGGAGGATAAAGATCATAATAAATAAAATATACTGTTCTAGTGGGCCTGAAAGCAGCCACCTAAACAGAAAGCGTTAAAGCTCGGACAGAAAGAAATTTATTATCCCGATAA-AAAATCTTACTCCCCTAGCTGTATTAGGCCAACCCATGCCCACATGGGTGAGACTATGCTAAAATGAGTAACAAGAAG-ACTCGATCTTCTCCCGCCACAAGTGTAAACCAGATCGGACCCCCCACTGGAATTTAACGAGCCCAACCAAAGAGGGTATTGTGAACAATA-A-AGACCTCAGGAAGAACTCACAACTA-ATTAATCGTTAGTCCCACACTGGAGTGGCA--TTTTAAGGGAAAGACTAAAAGA-AGGGGAAGGAACTCGGCAAACACAAGCCTCGCCTGTTTACCAAAAACATCGCCTCCTGCAAC---ACAAAGTATAGGAGGTCCAGCCTGCCCAGTGACTACGGGTTCAACGGCCGCGGTATATTGACCGTGCAAAGGTAGCGCAATCACTTGTCTTTTAAATAGAGACCTGTATGAATGGCTAGACGAGGGCTTAACTGTCTCCCCCCTCCAGTCAGTGAAATTGATCTATCCGTGCAGAAGCGGGTATAATATTACAAGACGAGAAGACCCTTTGGAGCTTAAGGTACAAAGT-TCAG-CCACGTTAAACCACTCCATAAA-AAGCAAGAACTTAGTGGC-TGT-GAGATTTTACCTTCGGTTGGGGCGACCACGGAGGAAAAA-CAAGCCTCCGAGTGGACTGGGCC-AAAACCCCTAAAGCCAAAAGAGACATCTTTAAGCCGCAGAACATCTGACCAATAATGATCCGGCTAA-ACAGCCGATCAACGGACCAAGTTACCCTAGGGATAACAGCGCAATCCTCTCCCAGAGCCCATATCGACGAGGGGGTTTACGACCTCGATGTTGGATCAGGACATCCTAATGGTGCAGCCGCTATTAAGGGTTCGTTTGTTCAACGATTAA-AGTCCTACGTGATCTGAGTTCAGACCGGAGCAATCCAGGTCAGTTTCTATCTGTAACGCTA-CTTTTCCTAGTACGAAAGGATTGGAAAAGAGGGGCCCATACTCAACGCATGCCCCACCCCTAACTCATGAAAACAAATAAATTAAAT-AAGGGAGGGCCAAAACCCCTGCCGCCCAAGATAAGGGCAT
Notropis_hudsonius GTGGCAATTACACGCTGATTCTTTTCTACAAACCACAAAGACATTGGCACCCTTTATTTAGTATTTGGTGCCTGAGCCGGGATAGTGGGAACCGCTTTAAGCCTCCTTATTCGAGCTGAACTAAGTCAACCTGGATCACTCCTGGGTGATGACCAAATCTATAACGTTATCGTTACTGCCCATGCCTTTGTAATAATTTTCTTTATAGTAATGCCAATTCTTATTGGCGGATTTGGAAACTGACTTGTACCTCTAATGATCGGAGCACCTGATATAGCATTTCCACGAATAAATAATATAAGCTTCTGACTTCTACCCCCATCATTTCTACTATTATTAGCTTCTTCTGGGGTTGAAGCTGGGGCTGGAACAGGATGAACTGTCTACCCCCCACTTGCAGGCAATCTTGCCCACGCGGGCGCATCAGTAGACCTCACAATTTTCTCTCTTCACCTAGCAGGTGTCTCATCAATTCTAGGGGCAGTTAATTTCATTACCACAATTATTAACATAAAACCTCCAGCAATCTCTCAATATCAAACACCTCTTTTCGTATGAGCGGTACTTATCACTGCTGTTCTTCTACTCCTGTCGCTACCCGTTCTAGCTGCCGGAATTACTATACTCCTCACTGACCGTAATTTAAATACCACATTCTTCGACCCAGCAGGAGGGGGTGACCCAATTCTATACCAACATTTATTCTGATTCTTCGGCCATCCAGAGGTTTACATTCTTATTTTACCAGGCTTTGGGATTATTTCGCATGTTGTAGCTTACTATGCGGGTAAAAAAGAACCATTTGGCTATATAGGAATGGTATGAGCTATAATGGCTATCGGTCTCCTAGGATTCATTGTTTGAGCCCATCATATGTTTACTGTTGGGATAGACGTAGATACTCGTGCCTACTTT---------------------------------------------------------------------------------------ACATCTGCAACAATAATTATCGCCATTCCTACCGGCGTAAAGGTGTTTAGTTGACTTGCCACACTCCATGGAGGCTCAATCAAATGAGAAACTCCCATACTATGGGCCTTAGGCTTTATTTTCCTCTTTACAGTTGGAGGTTTAACAGGGATTGTTCTAGCCAATTCGTCACTTGATATTATCCTCCATGATACATACTATGTTGTTGCCCACTTCCACTATGTCCTATCAATAGGGGCTGTATTTGCTATTATAGCGGCATTTGTTCACTGATTCCCACTATTTTCAGGATATACCCTAAATGATACCTGAACAAAGATCCATTTTGCTGTAATATTTATTGGTGTTAACCTTACGTTCTTCCCACAACATTTCCTAGGCCTGGCAGGAATACCACGACGGTACTCTGACTACCCAGACGCCTATGCCCTATGAAACACAGTATCATCCATTGGCTCACTCGTCTCACTAGTGGCGGTAATTATGTTCTTATTCATTCTATGAGAGGCCTTTGCCGCAAAACGAGAAGTATCCTCAGTAGAGTTAACTATAACAAATGTAGAATGATTACACGGCTGCCCTCCACCATACCACACATTCGAGGAACCAGCCTTTGTCCAAGTTCAATCAAACTAA---ATGGCAAGCCTACGAAAAACCCACCCTCTAATAAAAATCGCTAATGATGCACTTGTTGACCTTCCAACACCATCAAACATCTCAGCACTCTGAAATTTCGGGTCTCTACTCGGATTGTGCTTAATTACTCAGATCCTAACCGGACTCTTCCTCGCCATACATTACACCTCTGACATCTCAACTGCATTTTCATCTGTTACACATATTTGCCGAGACGTTAATTATGGTTGGCTCATCCGAAATATACATGCCAACGGCGCATCCTTCTTCTTCATCTGTATTTATATGCACATTGCCCGTGGCCTTTACTACGGATCCTATCTTTATAAAGAAACCTGAACCATTGGAGTTGTCCTGCTTCTCCTGGTTATAATAACAGCCTTTGTAGGTTACGTACTTCCTTGAGGTCAAATATCTTTTTGAGGGGCTACCGTCATTACCAATCTTCTATCAGCAGTACCATATATAGGCGACACCCTTGTCCAATGAATTTGAGGGGGCTTTTCAGTAGACAACGCCACACTGACACGATTTTTCGCCTTCCACTTCCTGTTTCCCTTCGTCATTGCCGGTGCAACCGTTCTCCACTTACTATTTCTTCACGAGACTGGCTCAAATAACCCCGCCGGCTTAAACTCCGACGCGGATAAGATCTCTTTCCACCCATACTTCTCCTATAAAGACCTTCTTGGCTTCGTCTTAATACTGCTAGCGCTCGCATCCCTAACGTTATTCTCCCCTACTCTCCTCGGAGACCCAGAAAATTTTACCCCTGCAAACCCACTAGTCACCCCGCCACATATTCAGCCCGAATGATACTTCTTATTTGCATACGCTATTCTGCGCTCTATCCCGAACAAGCTAGGAGGAGTCCTAGCCCTATTGTTCAGCATCCTTGTGTTATTAGTAGTCCCTATTTTACACACTTCAAAACAACGAGGATTAACCTTCCGACCAATCACCCAGTTCTTATTCTGAACCTTGGTGGCAGATATAGCTATCCTGACATGGATTGGGGGCATACCTGTAGAACACCCATACATTATCATCGGCCAAATTGCCTCGGTTCTCTACTTCGCACTTTTCCTCCTTTTCGCGCCACTCGCCGGATGAGCAGAAAATAAAGCGCTGAAATGAGCTTATGAATCCTTATGTATTAGCCACACTTTTATCCAGCCTTGGCCTAGGAACCACTCTCACCTTTGCCAGTTCCCACTGATTGTTGGCCTGAATGGGCCTAGAAATTAACACACTGGCAATTGTCCCTTTGATAGCACAACACCATCACCCCCGCGCAGTAGAAGCTACTACCAAGTACTTTCTTACCCAGGCCACCGCAGCCGCCGTGATCCTCTTTGCGAGCACAACCAATGCATGAGTTACAGGACAGTGAGACATGATTAATATGTCTAACCCCATTGCCAGCGCAATAATTCTTGCCGCCCTAGCGCTTAAAATCGGTCTCGCACCTATACATTTCTGAATACCTGAAGTGCTACAAGGATTGGACTTATTGACAGGACTAATTTTATCAACCTGGCAAAAGCTTGCCCCACTTGCCCTTATTATCCAAACAGCCCAAGCTTTCGATCCCCTTCTCCTCACTGCCCTTGGGCTCATATCTACGCTAGTCGGGGGCTGAGGCGGCTTAAACCAAACACAGCTACGAAAAGTCTTAGCCTACTCCTCAATCGCGCACATAGGCTGGATAATTATTGTTCTCCAGTATGCTCCCCAACTTACCCTTCTCGCATTGCTGACATACGTCTTAATAACATCTGCAGCATTCCTGACCCTTAAACTTTCGTACGCCACAAAAATCGGCACCCTTGCAACCACCTGGTCGAAAAGTCCTGTCCTAACAGCAACAGCCGCCCTTGTACTATTATCCCTTGGAGGCCTCCCCCCCCTTACCGGGTTTATGCCGAAGTGACTAATTTTACAAGAACTAGCAAAACAAGGCCTCCCCCTTACCGCGACGGTAATAGCCCTTGCAGCCCTAATTAGCTTGTACTTCTACTTACGATTATGTTACGCTATAACACTTACCATCTCCCCAAACACCATTACTTCAACCACCCCTTGACGAACCTACACAACTCAGGCCTCTCTCCCCCTAGCCCTATCAACGGTAATAGCGCTTGGCCTTTTACCCATCGCTCCAACCATTATAATACTCGTCACTT----------CAAAGGCATGGTCCCGACCTTGCTATCAGCTCTAGCCCAACTTACACATGCAAGTCTCCGCAACCCCGTGAGTAAGCCCTTAATCCCC-TGCCCGGGGACGAGGAGCAGGCATCAGGCAC-AACCCTTT---AGCCCAAGACGCCAGGCCACGCCACACCCCCAAGGGAATTCAGCAGTGATAGATATTAAGCCATAAGTGAAAACTTGACTCAGTCAGAGCTAA-G-AGGGCCGGTAAAACTCGTGCCAGCCACCGCGGTTAGACGAGAGGCCCTAGTTGATATTATAGCGGCGTAAAGGGTGGTTAAGGATAGTGAAATAATAAAGCCGAATGGCCCTTTGGCTGTCATACGCTTCTAGGAGTCCGAAGCCCAA-TATACGAAAGTAGCTTTAAAGAA-GTCCACCTGACCCCACGAAAACTGAGAAACAAACTGGGATTAGATACCCCACTATGCTCAGTCATAAACCCAGACGTCCAACTACAA-TTAGACGTCCGCCCGGGTACTACGAGCATTAGCTTGAAACCCAAAGGACCTGACGGTGCCTCAGACCCCCCTAGAGGAGCCTGTTCTAGAACCGATAACCCCCGTTAAACCTCACCACTTCTAG-CCATCCCAGCCTATATACCGCCGTCGTCAGCTTACCCTGTGAAGGCAATAAAAGTAAGCAAAATGGGCACAACCCAGAACGTCAGGTCGAGGTGTAGCGTACGAAGCGGGAAGAAATGGGCTACATTTTCTATCACAGAACACTACGGAT-ATGCAACATGAAA-TAGTGCTTGAAGGAGGATTTAGTAGTAAAAAGGAAGCAGAGTGTCCTTTTGAACCCGGCTCTGAGACGCGTACACACCGCCCGTCACTCTCCCCTGTCG-AAATGCAATAAAGCTATCTAACACCAAAGCTCTGACAAGGGGAGGCAAGTCGTAACATGGTAAGTGTACCGGAAGGTGCACTTGGATAAAATT-GCCAACCAGCTAGCTTAACCACCACTAT-AATTTAATAATATTCATAACG-AAGC-AGGACTCAACCACGCAAACTAAACCATTTTTTTACCTGAGTACGGGAGACAGAAAAGGTTC-GCCTTAAAGCAATAGAAAAAGTACCGCAAGGGAAAGCTGAAAGAGAAATGAAACAACCCATATAAGCACCAAAAAACAAAGACTAAACCTTGTACCTTTTGCATCATGATTTAGCCAGTACCCTCAAGCAAAGAGATCTTTAGTTTGATACCCCGAAACCAGGTGAGCTACCCCGAGACAGCCTATA-TAATTTAGGGCAAACCCGTCTCTGTGGCAAAAGAGTGGGAAGAGCTCCGGGTAGAGGTGATATACCTACCGAACCTGGTGATAGCTGGTTGCCTAGGAAATGAATAGAAGTTCAGCCTCGCA-TA-CCCTTAATCAA-AAAA-------CATATCAT-CAAGATA----TTGTGGAAACATACGAGAGTTAGTTAAAGGGGGTACAGCCCCTTTAACAAAGGATACAACCTT-GACAGGAGGATAAAGATCATAGTAGGTAAGATATACTGTTCTAGTGGGCCTGAAAGCAGCCACCTAAGCAGAAAGCGTTAAAGCTCGGACAGAAAGAAGTCTATTATCCCGATAA-AAAGTCTTACTCCCCTAGCCGTACTAGGCCGACCCATGCCCACATGGGTGAGACTATGCTAAAATGAGTAACAAGAAG-ACATGATCTTCTCCCGCCACAAGTGTAAGCCAGATCGGACTAACCACTGGAATTTAACGAGCCCAACTAAAGAGGGCATTGTGATTAATA-A-AAACCTCAAGAAGAGCTCACAATTA-ATTGATCGTTAACCCCACACTGGAGTGGCA--TTTTAAGGGAAAGACTAAAAGA-AGGGGAAGGAACTCGGCAAACACAAGCCTCGCCTGTTTACCAAAAACATCGCCTCCTGCAGT---TTAAAGTATAGGAGGTCCAGCCTGCCCAGTGACTACGGGTTCAACGGCCGCGGTATATTGACCGTGCAAAGGTAGCGCAATCACTTGTCTTTTAAATAGAGACCTGTATGAATGGCTAGACGAGGGCTTAACTGTCTCCCCCTTCCAGTCAGTGAAATTGATCTATCCGTGCAGAAGCGGGTATAATACTACAAGACGAGAAGACCCTTTGGAGCTTAAGGTACAAAAT-TCAG-CCACGTTAAGCAACTCAGTAGA-AAGCAAGAACTTAGTGGC-CAT-GAAGTTTTACCTTCGGTTGGGGCGACCACGGAGGAAAAG-CAAGCCTCCGAGTGGACCGGGCC-AAAATCCCTAAAGCCAAAAGAGACATCTTTAAGCCGCAGAACATCTGACCAATAATGATCCGGCTAA-AAGGCCGATCAACGGACCAAGTTACCCTAGGGATAACAGCGCAATCCTCTCCCAGAGACCATATCTACGAGGGGGTTTACGACCTCGATGTTGGATCAGGACATCCTGGTGGTGCAGCCGCTATTAAGGGTTCGTTTGTTCAACGATTAA-AGTCCTACGTGATCTGAGTTCAGACCGGAGCAATCCAGGTCAGTTTCTATCTGTAACGCTA-CTTTTCCTAGTACGAAAGGATCGGAAAAGAGGGGCCTATGCCTATCGCATGCCCCACCCCTAATTCATGAAAACAAATAAATTAAAT-AAGGGAGGGCTAAAACCCCTACCGCCCAAGATAAGGGCAT
Notropis_imeldae GTGGCAATTACACGCTGATTCTTTTCTACAAACCACAAAGACATTGGTACCCTTTATTTATTATTTGGTGCCTGAGCCGGGATAGTGGGAACCGCTTTAAGTCTCCTTATTCGTGCTGAGCTAAGTCAACCTGGCTCACTCCTGGGCGACGACCAAATCTATAATGTTATTGTTACTGCCCACGCCTTTGTAATAATTTTCTTTATAGTAATGCCGATTCTCATTGGCGGATTTGGTAACTGACTTGTACCTCTAATAATCGGAGCACCTGATATGGCATTTCCACGAATAAACAACATAAGCTTCTGACTCTTACCCCCATCATTCCTATTATTACTCGCTTCCTCAGGTGTTGAAGCCGGAGCAGGGACAGGGTGAACTGTTTACCCCCCACTTGCAGGTAACCTTGCCCACGCGGGCGCCTCAGTAGACCTCACAATCTTCTCTCTCCACTTAGCAGGTGTTTCATCAATTCTAGGGGCAGTTAATTTCATCACCACAATTATCAACATGAAACCCCCAGCGATCTCTCAGTATCAAACACCCCTTTTCGTATGGGCCGTACTTGTAACTGCCGTCCTTCTACTCCTATCACTACCCGTCCTGGCTGCCGGAATTACTATGCTTCTCACTGACCGGAATTTAAATACTACATTCTTCGACCCAGCGGGAGGGGGTGATCCAATCCTGTATCAACATTTATTCTGATTCTTTGGACACCCAGAGGTTTACATTCTTATTTTACCTGGGTTTGGGATTATTTCACATGTCGTAGCCTACTACGCAGGCAAAAAAGAACCATTCGGCTATATGGGAATAGTTTGAGCTATGATAGCCATCGGCCTCCTAGGTTTTATTGTCTGGGCCCACCATATGTTTACTGTTGGAATAGATGTAGATACCCGTGCCTACTTT---------------------------------------------------------------------------------------ACATCTGCCACAATAATTATTGCCATCCCAACTGGCGTAAAAGTATTTAGCTGACTCGCCACACTCCATGGAGGCTCAATTAAATGAGAAACTCCTATACTATGAGCCTTAGGCTTTATTTTCCTATTTACAGTTGGGGGATTAACAGGGATTGTCCTCGCCAACTCATCACTTGATATTGTTCTCCATGACACATACTACGTTGTTGCCCACTTCCACTATGTACTATCAATAGGCGCTGTGTTTGCTATTATGGCGGCATTTGTTCACTGATTCCCTCTATTCTCAGGATACACTCTTAACGATACTTGAACAAAAATCCACTTTGCTGTAATGTTTATTGGTGTTAACCTTACATTCTTCCCACAACATTTCCTAGGATTGGCCGGGATGCCACGACGGTATTCTGATTACCCAGATGCTTACGCGCTATGAAACACAGTATCATCCATTGGCTCACTTATTTCACTTGTAGCAGTTATTATGTTCCTATTCATTTTATGAGAAGCCTTTGCCGCCAAACGGGAAGTAGCCTCAGTAGAATTAACCATAACAAACGTAGAATGACTTCACGGCTGCCCTCCACCATACCACACGTTCGAGGAACCAGCATTTGTTCAAGTTCAATCAAACTAA---ATGGCAAGCCTACGAAAAACCCACCCACTGATAAAAATCGCTAATGGGGCACTAGTTGACCTTCCAACCCCATCAAATATCTCGGCACTATGAAACTTTGGCTCCCTACTAGGGTTATGCTTAATTACTCAGATCTTAACCGGATTATTTCTAGCCATACATTACACCTCTGATATCTCAACTGCATTTTCATCCGTTACACATATTTGCCGGGACGTCAACTATGGCTGACTTATCCGAAATATACATGCCAATGGCGCATCATTTTTCTTCATCTGTATTTATATGCACATTGCCCGTGGCCTTTACTACGGGTCTTACCTCTACAAAGAAACCTGGAACATCGGAGTAATTCTACTTCTTCTAGTCATAATAACCGCCTTTGTAGGCTACGTACTTCCCTGAGGTCAAATATCCTTTTGGGGTGCCACCGTTATCACAAATCTTCTATCAGCAGTACCTTATATAGGCAACACCCTTGTGCAATGAATTTGAGGAGGCTTCTCAGTTGATAACGCAACATTAACACGATTCTTTGCCTTCCACTTCCTATTTCCGTTCGTCATCGCCGGTGCAACCATCCTTCACTTGCTATTCTTACACGAAACAGGGTCAAATAACCCCGCCGGATTGAACTCCGACGCAGATAAAATTTCCTTTCACCCATACTTCTCGTATAAAGACCTCCTTGGCTTTGTCCTAATACTATTAGCTCTTACATCCCTAACCTTATTCTCCCCCACCCTACTCGGCGACCCAGAAAATTTCACCCCAGCAAATCCGCTCGTTACTCCCCCCCATATTCAACCCGAGTGGTACTTCTTGTTCGCCTACGCTATTCTACGATCCATCCCAAACAAACTAGGAGGAGTCCTGGCACTATTATTCAGTATTCTGGTACTATTGGTAGTTCCCATTTTACATACCTCAAAACAACGAGGACTAACCTTCCGCCCAATCACCCAATTCTTATTTTGAACCTTAGTAGCAGACATAATTATTCTGACATGAATTGGAGGCATACCTGTAGAGCACCCATATATCATCATTGGGCAAATCGCCTCCGTCCTATACTTCGCATTATTCCTTCTCCTCGCCCCCCTCGCAGGCTGAGCAGAGAATAAAACATTGAAATGAGCCTATGAACCCTTACGTATTAGCTACATTATTATCTAGCCTTGGCCTAGGGACTACCCTCACCTTTGCCAGCTCCCACTGACTATTGGCCTGAATAGGACTAGAGATTAATACTCTAGCCATTGTTCCTTTAATAGCACAGCACCACCATCCCCGCGCCGTGGAAGCCACCACAAAATACTTTCTTACCCAGGCCACTGCAGCCGCCGTAATCCTCTTCGCAAGCACAACTAACGCATGAATTACCGGTGAATGAAGTATGACTAACATGTCAGACCCAATTGCCACCACAATAATTCTTGCTGCCCTAGCCCTCAAAATTGGTCTAGCACCAATACACTTCTGGATACCTGAAGTACTCCAAGGATTAGATTTACTTACCGGACTAATTCTCTTAACATGACAAAAACTTGCCCCACTCGCCCTAATTATTCAGACAGCCCAAGCTTTTGACCCACTTCTCCTCACAGTCCTGGGACTCATATCTACCCTAGTTGGGGGCTGGGGCGGATTAAACCAAACCCAGTTACGAAAGATTCTAGCTTATTCCTCAATCGCACATATAGGCTGAATGATTATTGTTCTTCAATATGCACCACAACTCACCCTTCTCGCATTATTAACCTACATCTTAATGACATCCGCAGCATTCCTGACGCTAAAGCTTTCACATGCCACAACAATTGGCACCCTTGCAACTATATGGTCAAAAAGCCCTCTCCTAACAGCAACAACCGCCCTGGTGTTACTCTCCCTAGGGGGCCTCCCCCCACTTACCGGCTTTATACCAAAATGATTAATTTTACAAGAACTTGCAAAACAAGACCTCCCCCTTACTGCAACAGTAATGGCTCTCGCCGCCCTAATTAGCCTATACTTTTATCTACGACTCTGCTACGCAATAACACTCACCATCTCCCCCAATACTATTGCCTCAATTACCCCCTGACGAACCCAAACAACTCAAGCCTCTATCCCCCTAACCTTCACCACCGTGATGGCCCTCGGCCTATTGCCTATCACCCCTACCCTTATAACGCTTATACTTT----------CAAAGGCATGGTCCCGACCTTACTATCAGCTCTAGCCCGACTTACACATGCAAGTCTCCGCAACCCCGTGAGTAAGCCCTTAATCCCC-TGCCCGGGGACGAGGAGCAGGCATCAGGCAC-AAATCTTT---AGCCCAAGACGCCAGGCCTAGCCACACCCCCAAGGGAATTCAGCAGTGATAAATATTGAGCCATAAGTGAAAGCTTGACTCAGTCAGAGCTAA-ATAGGGCCGGTAAAACTCGTGCCAGCCACCGCGGTTAAACGAGGGGCCCAAGTTGATAGTGCAACGGCGTAAAGGGTGGTTAAGGATAACAAAATAATAAAGTCGAATGGCCCTTTGGCTGTCATACGCCTCTAGGAGTCCGAAGCCCAT-TATACGAAAGTAGCTTTAGCGAG-ACCCACCTGACCCCACGAAAACTGAGAAACAAACTGGGATTAGATACCCCACTATGCTCAGTCATAAACCCAGATGTCCAACTACAG-CAAGACATCCGCCCGGGTACTACGAGCATTAGCTTGAAACCCAAAGGACCTGACGGTGCCTCAGACCCCCCTAGAGGAGCCTGTTCTAGAACCGATAACCCCCGTTAAACCTCACCACTTCTAG-CCACCCCAGCCTATATACCGCCGTCGTCAGCTTACCCTGTGAAGGCAATAAAAGTAAGCAAAATGGGCACAACCCAGAACGTCAGGTCGAGGTGTAGCGTACGAAGCGGGAAGAAATGGGCTACATTTTCTATTATAGAACACCACGAAT-ATGCAACATGAAA-TGGTGCTTGAAGGAGGATTTAGAAGTAAAAAGGAAGCAGCGTGTCCTTTTGAACCCGGCTCTGAGACGCGTACACACCGCCCGTCACTCTCCCC-GTCA-AAATGCAACAAGGCTACCTAACACTAAAGCGCCGACAAGGGGAGGCAAGTCGTAACATGGTAAGTGTACCGGAAGGTGCACTTGGATGAAATT-GCCAACAAGCTAGCTTAATTACCAATAT-AACTTGACAATATTTATAACA-ACAC-AAGACCCAACCCCACAAACTAAACCATTTTTTTACCTAAGTACGGGAGACAGAAAAGGTTC-ACC-TGAAGCAATAGAAAAAGTACCGCAAGGGAAAGCTGAAAGAGAAATGAAACAACCCATATAAGCACTAAAAAACAAAGACTAAACCTTGTACCTTTTGCATCATGATTTAGCCAGTACCCTCAAGCGAAGAGATCTTTAGTTTGATACCCCGAAACCAGGTGAGCTACCCCGAGACAGCCTATA-TAATTTAGGGCTAACCCGTCTCTGTGGCAAAAGAGTGGGAAGAGCTCCGGGTAGAAGTGATAGACCTACCGAACCTGGTGATAGCTGGTTGCCTAAGAATTGAATAGAAGTTCAGCCTCGCA-CC-CCCTCAGTCAA-GAAA-------CACATCAT-CAAGATA----TTATGGAGACATACGAGAGTTAGTTGAAGGGGGTACAGCCCCTTTAACAAAGGATACAACCTT-TGCAGGCGGATAAAGATCATAATAAATAAAATATGCCGTTCTAGTGGGCCTGAAAGCAGCCATCTAAACAGAAAGCGTTAAAGCTCGGACAGAAAGAACTTTATTATCCCGATAA-AAAATCTTACTCCCCTAGTTGTATTAGGCCGACCCATGCCCACATGGGTGAGACTATGCTAAAATGAGTAACAAGAAG-ACCTGATCTTCTCCCGCCACAAGTGTAAACCAGACCGGACCAACCACTGGAACCTAACGAGCCCAACCAAAGAGGGCATTGTGAATAATA-T-AAACCTCAAGAAGAACTCACAACTA-AATAATCGTTAACCCTACACCGGAGTGGCA--TTTTAAGGGAAAGACTAAAAGA-GGGGGAAGGAACTCGGCAAACACAAGCCTCGCCTGTTTACCAAAAACATCGCCTCCTGCAAC---ATAAAGTATAGGAGGTCCAGCCTGCCCAGTGACTACGGGTTCAACGGCCGCGGTATATTGACCGTGCAAAGGTAGCGCAATCACTTGTCTTTTAAATAGAGACCTGTATGAATGGCTAGACGAGGGCTTAACTGTCTCCCCCCTCCAGTCAGTGAAATTGATCTATCCGTGCAGAAGCGGGTATAATTCTACAAGACGAGAAGACCCTTTGGAGCTTAAGGTACAAAAT-TCAG-CTACGTAAAACAACTCTATAAA-AAGCAAGAACTTAATAGC-CCT-GAAATTTTACCTTCGGTTGGGGCGACCACGGAGGAAAAG-CAAGCCTCCGAGTGGACTGGGCC-AAGACCCCTAAAGCCAAAAGAAACATCTTTAAGCCGCAGAACATCTGACCAATAATGATCCGGCCAATAAAGCCGATCAACGGACCAAGTTACCCTAGGGATAACAGCGCAATCCTCTCCCAGAGCCCATATCGACGAGGGGGTTTACGACCTCGATGTTGGATCAGGACATCCTGGTGGTGCAGCCGCTATCAAGGGTTCGTTTGTTCAACGATTAA-AGTCCTACGTGATCTGAGTTCAGACCGGAGCAATCCAGGTCAGTTTCTATCTGTAACGCTG-CTTTTCCCAGTACGAAAGGATCGGAAAAGGGGGGCCCATGTTTAACACACGCCCCACCCCTAATTCATGAAAACAAATAAATTAAAC-AAGGGAGGGCT-AAACCCCTGCCGCTCAAGATAAGGGCAT
Notropis_stramineus GTGGCAATTACACGCTGATTCTTTTCTACAAACCACAAAGACATTGGTACCCTTTATTTAGTATTTGGTGCCTGGGCCGGAATAGTGGGGACCGCTTTAAGCCTCCTTATTCGGGCTGAACTAAGTCAACCTGGCTCGCTCCTAGGTGATGACCAAATCTATAACGTTATTGTTACTGCTCACGCCTTTGTAATGATTTTCTTTATAGTAATGCCAATTCTTATCGGTGGGTTTGGAAACTGACTTGTACCTCTGATGATCGGGGCACCAGATATGGCGTTCCCACGAATGAACAACATGAGTTTCTGACTCTTACCCCCATCATTCCTACTACTGCTAGCCTCTTCTGGTGTCGAAGCCGGGGCCGGGACAGGTTGAACTGTTTACCCCCCACTTGCAGGCAATCTTGCCCACGCAGGGGCATCTGTAGACCTCACAATCTTTTCTCTCCACCTAGCGGGTGTATCATCAATTCTAGGGGCAGTGAACTTCATTACTACAATTATTAACATGAAACCGCCAGCAATTTCTCAATATCAAACACCCCTCTTTGTATGGGCGGTACTTGTGACTGCCGTTCTTTTACTTCTATCACTGCCCGTTCTGGCTGCTGGAATTACTATACTTCTCACTGATCGTAACCTAAACACTACATTCTTCGACCCGGCGGGAGGGGGTGACCCTATTCTGTACCAGCACTTATTCTGGTTCTTCGGCCATCCAGAGGTCTACATTCTCATTTTACCCGGATTTGGAATTATTTCACACGTTGTAGCCTACTACGCAGGTAAAAAAGAACCATTCGGCTACATAGGAATAGTATGGGCGATGATAGCCATCGGCCTCCTAGGCTTTATTGTCTGAGCCCATCACATGTTCACAGTTGGGATAGACGTAGACACCCGTGCCTACTTT---------------------------------------------------------------------------------------ACCTCCGCGACAATAATTATTGCTATCCCAACTGGTGTTAAAGTGTTCAGCTGACTTGCCACACTTCACGGAGGCTCAATCAAATGGGAAACTCCTTTACTATGGGCTCTAGGCTTTATTTTCCTTTTCACCGTTGGAGGGCTAACAGGAATTGTTCTCGCCAATTCGTCTCTTGATATTGTTCTCCATGATACATACTATGTTGTTGCCCACTTCCACTATGTACTATCAATGGGGGCTGTGTTTGCTATTATAGCAGCATTCGTTCACTGATTCCCACTATTCTCAGGATATACTCTGAATGACACTTGAACAAAAATCCACTTTGCTGTGATATTTATTGGTGTAAACCTCACATTCTTCCCACAACATTTCCTAGGTCTAGCAGGAATGCCACGACGGTACTCTGATTATCCAGATGCTTACGCTCTGTGGAATACGGTATCGTCTATTGGCTCACTCGTGTCACTAGTGGCAGTAATTATATTCTTATTTATTCTATGGGAAGCCTTTGCCGCCAAACGAGAAGTATCCTCAGTAGAACTAACTATAACAAATGTAGAATGGCTACACGGCTGCCCTCCCCCATATCACACATTTGAGGAGCCAGCATTCGTCCAAGTTCAATCAAACTAA---ATGGCAAGCCTACGTAAAACTCACCCGCTAATAAAAATCGCTAACGATGCACTGGTCGACCTTCCAACGCCATCAAATATTTCAGTAATATGAAACTTCGGATCACTGCTAGGATTATGCTTAATTACTCAGATCCTAACGGGATTGTTCTTAGCAATGCATTATACCTCTGACATCTCAACTGCATTCTCATCCGTCACACACATCTGCCGGGACGTCAACTACGGCTGACTTATCCGAAACATGCATGCCAACGGCGCATCATTTTTCTTCATCTGCATTTATATGCACATTGCTCGCGGCCTTTACTATGGATCCTACCTTTATAAAGAGACTTGAAATATTGGGGTTGTCCTACTCCTTCTAGTTATGATGACAGCCTTTGTGGGTTATGTACTCCCATGAGGCCAAATGTCCTTCTGAGGTGCCACCGTTATTACCAACCTTCTATCGGCAGTCCCTTATATAGGGGATACCCTCGTGCAATGAATTTGAGGGGGCTTTTCGGTAGATAACGCGACATTGACGCGGTTCTTCGCCTTCCATTTCCTCTTCCCATTCGTCATTGCCGGTGCAACTGTCCTCCACTTGCTCTTCTTACACGAAACGGGGTCAAACAACCCTGCCGGGCTAAACTCCGACGCAGATAAAATTTCCTTCCACCCCTACTTCTCTTACAAGGACCTTCTTGGTTTCGTTCTGATGCTTCTAGCTCTCACATCCCTGACGTTATTCTCCCCTACGCTACTCGGTGATCCAGAGAACTTCACCCCAGCAAACCCCCTGGTTACCCCCCCGCATATTCAGCCCGAATGATACTTCCTGTTTGCCTATGCTATTCTGCGGTCCATTCCGAATAAGCTCGGAGGAGTCTTGGCGCTGCTGTTCAGCATCCTCGTATTATTAGTAGTCCCAATTTTACACACCTCGAAACAACGAGGACTTACCTTCCGCCCAATCACCCAGTTCTTATTCTGAACCCTCGTGGCGGATATGATCATTCTGACATGAATTGGAGGCATACCTGTAGAACACCCATACATTATTATTGGCCAAATCGCCTCAGTCCTGTACTTTGCATTGTTCCTCCTCCTCGCCCCACTTGCCGGCTGAGCGGAGAACAAAGCCCTGAAATGAGCTTATGAACCCTTACGTATTAGCCACGCTTCTGTCCAGCCTCGGCCTAGGAACTACCCTCACCTTTGCCAGCTCCCACTGACTATTAGCCTGAATAGGACTAGAGATTAATACCCTGGCAATCGTTCCTTTAATAGCTCAACATCATCATCCCCGTGCGGTAGAAGCTGCCACCAAGTACTTTCTTACCCAGGCTACTGCAGCCGCCGTGATCCTATTTGCAAGCACAACTAACGCCTGAATTACAGGGGAATGAAGTATGACTAACATATCGGACCCTATCGCCACCGCGATGATTCTCGCCGCCCTGGCACTTAAAATTGGTCTAGCACCTATGCACTTTTGGATGCCTGAGGTACTACAGGGGCTCGACTTGTTGACCGGGTTGATTCTTTCTACCTGGCAGAAGCTTGCTCCCCTTGCCCTAATTATGCAAACAGCTCAAGCTTTCGACCCAACTCTTCTTACGGCCCTTGGGCTTATGTCCACCTTGGTGGGTGGCTGAGGGGGGCTAAACCAAACCCAGCTGCGGAAGGTTTTAGCATATTCCTCAATCGCGCACATGGGCTGAATAATTGTTATTCTTCAGCATGCCCCTCACCTTACGCTCCTTGCACTACTCACGTATATCTTGATGACATCTGCGGCATTCCTAACACTCAAGCTTTCATATGCCACAAAGGTTGGCACCCTTGCAACCACATGATCGAAGAGTCCCCTGCTCACGGCGACAGCCGCCCTAGTGTTACTATCCCTCGGCGGTCTCCCACCGCTCACGGGATTTATGCCTAAATGGCTAATCCTGCAGGAACTCACAAAACAAGCCCTCCCCCTCACCGCAACCATCATGGCTCTCGCCGCTCTGATTAGCCTATACTTTTACTTGCGACTTTGCTACGCGATAACCCTTACTATTTCCCCTAATACTGCTACCTCCACTACCCCCTGGCGAACTCGAACAACCCAGGCCTCTATTCCCCTGGCCTTGTCGACCGTAATAGCTCTAGGCCTTTTACCCATTACCCCAACTATTATGACCCTTGTTATTTAG--------CAAAGGCATGGTCCCGACCTTACTATCGGCTCTAGCCCAACTTACACATGCAAGTCTCCGCAGCCCCGTGAGTAAGCCCTTAATCCCC-TACCCGGGGACGAGGAGCAGGCATCAGGCAC-AAAGCTTT---AGCCCAAGACGCCAGGCCCAGCCACACCCCCAAGGGAATTCAGCAGTGATAAACATTAAGCCATAAGTGAAAACTTGACTCAGTCAGAGCCAA-G-AGGGCCGGTAAAACTCGTGCCAGCCACCGCGGTTAAACGAGAGGCCCCAGTTGATAGTACAACGGCGTAAAGGGTGGTTAAGGATAGCAAAACAATAAAGTCGAATGGCCCTTTGGCTGTCATACGCTTCTAGGAGCCCGAAGCCCAG-CATACGAAAGTAACTTTAGGAAA-GTCCACCTGACCCCACGAAAACTGAGAAACAAACTGGGATTAGATACCCCACTATGCTCAGTCATAAACCCAGATGTCCAGCTACAA-TTAGGCATCCGCCCGGGTACTACGAGCATTAGCTTGAAACCCAAAGGACCTGACGGTGCCTCAGACCCCCCTAGAGGAGCCTGTTCTAGAACCGATAACCCCCGTTAAACCTCACCGCTTCTAG-CCATCCCAGCCTATATACCGCCGTCGTCAGCTTACCCTGTGAAGGCAATAAAAGTAAGCAAAATGGGCACAACCCAGAACGTCAGGTCGAGGTGTAGCGTACGAAGCGGGAAGAAATGGGCTACATTTTCTATAATAGAACACTACGAAT-ATGCAACATGAAA-TAGTGCTTGAAGGAGGATTTAGTAGTAAAAAGGAAGCAGCGTGCCCTTTTGAACTTGGCTCTGAGACGCGTACACACCGCCCGTCACTCTCCCCTGTCG-AAATGCAATAGAGTTACTTAACACCAGAGCTCTGACAAGGGGAGGCAAGTCGTAACATGGTAAGTGTACCGGAAGGTGCACTTGGATAAAATT-GCCAACCAGCTAGCTTTAACACCAATAT-AACCCAACAATATCTATAACA-AAGC-AGGGCCCAACCCTAAAAACCAAACCATTTTTTTACCTGAGTATGGGAGACAGAAAAGGTTC-ATC-TAAAGCAATAGAAAAAGTACCGCAAGGGAAAGCTGAAAGAGAAGTGAAACAACCCATATAAGCACTGAAAAACAAAGACTAACCCTTGTACCTTTTGCATCATGATTTAGCCAGCACCCTCAAGCAAAGAGATCTTTAGTTTGATACCCCGAAACCAGGTGAGCTACCCCGAGACAGCCTATG-TAATTTAGGGCTAACCCGTCTCTGTGGCAAAAGAGTGGGAAGAGCTCCGGGTAGAAGTGACAGACCTACCGAACCTGGTGATAGCTGGTTGCCTAGGAAATGAATAGAAGTTCAGCCTCGCACCC-CCCTTAATCGA-AAAA-------CGCATTAT-CAAGATG----CTATGGAAATGTGCGAGAGTTAGTTGAAGGGGGTACAGCCCCTTTAACAAAGGATACAACCTT-CACAGGAGGATAAAGATCATAATAGGTAAGATATACTGTTCTAGTGGGCCTGAAAGCAGCCATCTAATCAGAAAGCGTTAAAGCTCGGACAGACAGAAATTTATTATTCCGATAG-GAAATCTTACTCCCCTTACTGTACTGGGCCAACCCATGCCCGCATGGGTGAGACTATGCTAAAATGAGTAACAAGAAG-ACTTGATCTTCTCCCGCCACAGGTGTAAGCCAGATCGGACCCACCACTGGAATTTAACGAGCCCAACCAAAGAGGGCATTGTGGATAATA-G-AAACTTCAGGAAGAACTCACAACTG-ATGGATCGTTAACCCCACACTGGAGTGGCA--TTTTAAGGGAAAGACTAAAAGA-AGGGGAAGGAACTCGGCAAACACAAGCCTCGCCTGTTTACCAAAAACATCGCCTCCTGCAAT---ATAGAGTATAGGAGGTCCAGCCTGCCCAGTGACTACGGGTTCAACGGCCGCGGTATATTGACCGTGCAAAGGTAGCGCAATCACTTGTCTTTTAAATAGAGACCTGTATGAATGGCTAGACGAGGGCTTAACTGTCTCCCCCCTCCAGTCAGTGAAATTGATCTATCCGTGCAGAAGCGGGTATAATACTACAAGACGAGAAGACCCTTTGGAGCTTAAGGTACAAGAT-TCAG-CCACGTCAAGCAACTCCGTGAA-AAGCAAGAACTTAGTGGC-CAT-GAATTTTTACCTTCGGTTGGGGCGACCACGGAGGAAAAG-CAAGCCTCCGAGTGGACTGGGCC-GACACCCCTAAAGCCATAAGAGACATCTTTAAGCCGCAGAACATCTGACCAATAATGATCCGGCT---AAAGCCGATCAACGGACCAAGTTACCCTAGGGATAACAGCGCAATCCTCTCCCAGAGCCCATATCGACGAGGGGGTTTACGACCTCGATGTTGGATCAGGACATCCCAATGGTGCAGCCGCTATTAAGGGTTCGTTTGTTCAACGATTAA-AGTCCTACGTGATCTGAGTTCAGACCGGAGCAATCCAGGTCAGTTTCTATCTGTAACGCTA-CTTTCCCTAGTACGAAAGGATCGGGAAAGAGGGGCCTATGCTTTACGCATGCCCCACCCCTAATTCATGAAAACAAATAAATTAAAT-AAGGGAGGGCCAAAACCCCTGCCGCCCAAGATAAGGGCA-
Notropis_telescopus GTGGCAATTACACGCTGATTCTTTTCTACAAACCACAAAGACATTGGTACCCTTTATTTAGTATTCGGTGCCTGAGCCGGAATAGTGGGAACCGCTTTAAGCCTCCTTATTCGAGCTGAATTAAGTCAACCTGGCTCACTCCTAGGCGATGATCAAATCTATAATGTTATTGTTACTGCTCACGCCTTTGTAATAATTTTCTTTATAGTAATGCCAATTCTCATTGGCGGATTCGGGAACTGACTCGTACCTCTAATGATTGGGGCACCTGATATAGCATTTCCACGAATAAATAACATAAGTTTCTGACTCTTACCCCCATCATTCCTACTACTCCTAGCCTCTTCTGGTGTTGAAGCCGGGGCTGGAACAGGGTGAACTGTTTACCCACCACTTGCGGGCAATCTCGCCCATGCGGGGGCATCAGTAGACCTTACAATCTTCTCTCTCCACCTAGCAGGTGTATCATCAATCCTAGGGGCAGTTAATTTCATCACCACAATTATTAACATGAAACCTCCAGCAATCTCTCAATATCAAACACCCCTCTTCGTATGGGCCGTACTTGTAACTGCCGTGCTTCTACTTCTATCACTACCTGTTCTAGCTGCCGGAATTACAATACTTCTCACTGACCGTAACTTAAATACTACATTCTTTGACCCAGCAGGGGGCGGTGACCCCATTCTTTACCAGCACTTGTTCTGATTCTTCGGCCACCCAGAGGTCTATATTCTTATTTTACCTGGCTTTGGGATTATTTCACACGTCGTGGCCTACTATGCGGGCAAAAAAGAACCATTCGGCTATATAGGAATAGTCTGAGCTATGATGGCCATTGGCCTCCTAGGGTTCATTGTCTGAGCCCATCACATGTTTACTGTCGGGATGGACGTAGACACCCGTGCCTACTTT---------------------------------------------------------------------------------------ACATCCGCAACAATAATTATTGCTATCCCAACTGGCGTCAAAGTATTTAGCTGACTCGCTACACTCCACGGGGGCTCAATCAAGTGAGAAACCCCCATACTATGGGCCCTGGGCTTTATTTTCCTTTTTACAGTCGGAGGACTAACAGGAATTGTTCTAGCCAATTCGTCACTTGATATCGTTCTCCATGATACATACTATGTCGTTGCCCATTTCCACTATGTACTATCAATGGGGGCTGTATTTGCTATCATAGCAGCATTTGTTCACTGATTCCCACTATTCTCAGGATACACCCTGAATGACACTTGAACAAAAATCCACTTTGCTGTGATATTTATTGGAGTTAACCTCACGTTCTTCCCACAACACTTCCTAGGCCTAGCAGGAATGCCACGACGGTACTCTGACTATCCAGATGCTTACGCTTTATGAAATACAGTATCATCCATCGGTTCACTCGTCTCACTAGTAGCAGTAATTATGTTTTTATTTATTCTATGAGAAGCCTTTGCCGCCAAACGAGAAGTATCCTCAGTAGAGCTAACCATAACAAATGTAGAATGACTACATGGCTGCCCTCCCCCATATCACACATTCGAGGAGCCAGCATTTGTCCAAGTTCAATCAAACTAA---ATGGCAAGCCTACGAAAAACCCACCCGCTAATTAAAATCGCTAATGATGCACTAGTTGACCTCCCAACGCCATCGAATATCTCAGCATTATGAAACTTCGGCTCCCTACTAGGATTATGCTTAATTACTCAAATTCTAACCGGATTATTTCTAGCCATGCATTACACCTCTGACATCTCAACCGCATTCTCATCCGTTACTCACATTTGCCGGGACGTCAACTATGGCTGACTTATCCGAAATATACATGCCAACGGCGCATCATTTTTCTTTATCTGTATTTACATACACATTGCTCGTGGCCTTTACTATGGGTCCTACCTCTACAAAGAGACCTGAAACATTGGTGTTGTTCTACTTCTTTTAGTTATGATGACCGCCTTTGTAGGCTATGTACTCCCATGAGGGCAAATGTCTTTCTGAGGTGCCACCGTCATCACAAATCTTCTATCAGCAGTACCCTATATGGGAGACACCCTTGTACAGTGAATTTGAGGAGGATTTTCAGTTGATAACGCAACATTAACACGATTCTTCGCATTCCACTTCCTGTTCCCGTTTGTCATCGCTGGTGCAACTGTTCTCCACTTACTGTTTTTGCACGAAACAGGGTCGAACAACCCCGCCGGGTTGAACTCCGACGCAGACAAAATCTCTTTCCACCCCTACTTCTCCTATAAAGACCTTCTTGGCTTTGTCCTAATGCTATTAGCTCTTACATCCCTCACCTTGTTCTCACCAACTCTACTCGGTGACCCAGAAAACTTCACTCCAGCAAACCCCCTGGTTACCCCACCACACATCCAACCCGAGTGATACTTCCTATTTGCCTATGCTATTCTACGATCCATCCCAAACAAGCTAGGGGGTGTCCTGGCACTATTATTTAGTATCCTCGTACTACTCGTCGTCCCAATTTTACACACCTCAAAGCAACGAGGACTAACCTTCCGACCCATCACTCAATTCTTATTCTGAACCCTAGTGGCAGATATAATTATTCTGACATGAATTGGAGGCATGCCTGTACAACACCCGTACATTATTATTGGTCAGGTCGCCTCCGTTCTCTACTTTGCATTGTTCCTTCTTCTCACCCCACTTGCGGGCTGAGCAGAAAACAAAGCATTGAAATGAGCTTATGAACCCTTACGTATTAGCTACACTTTTATCAAGTCTAGGCCTAGGGACTACCCTCACCTTTGCCAGCTCCCACTGGTTATTAGCCTGAATAGGGCTAGAGATTAACACCCTAGCAATCGTCCCTTTGATAGCACAGCATCATCACCCCCGGGCAGTAGAAGCTACCACAAAATACTTTCTTACCCAAGCCACTGCGGCCGCTGTTATCCTCTTTGCCAGCACAACTAACGCATGAATCACAGGAGAGTGAAGTATGACTAATATGTCAGACCCAATCGCCACCGCAATAATTCTCGCCGCCCTAGCACTTAAAATTGGGTTAGCACCAATACATTTCTGAATACCTGAAGTACTACAGGGGCTAGACTTACTCACCGGGTTGATCCTGTCGACCTGACAAAAACTTGCCCCACTTGCCTTAATTATACAAACAGCCCAGGCTTTCGACCCACTTCTCCTCACAGCCCTCGGCCTCATATCCGCCCTCGTAGGTGGCTGGGGAGGGTTAAACCAAACCCAGCTACGTAAGGTGATGGCCTATTCCTCCATTGCACATATGGGCTGAATAATTATTATCCTTCAACATGCCCCCCAACTCACCTTCCTCGCACTGCTCATTTATATTTTCATGACATCAGCGGCCTTCCTCACATTAAAACTTTCATATGCCACAAAGGTTGGCACCCTCGCAACCACATGGTCAAAAAGCCCCCTCCTAACAGCAACAGCCGCCCTAGTCTTGCTATCCCTGGGGGGCCTCCCCCCACTTACCGGATTTATGCCAAAATGACTGATCCTACAAGAACTTGCAAAACAGGGCCTCCCCCTCACCGCAACCGTCATGGCCCTTGCTGCCCTAATTAGCCTGTATTTTTACTTACGACTCTGCTACGCAATAACTCTCACCATCTCCCCTAACACTGCCACTTCAACCACCCCCTGACGAACTCAAACAACCCAGGCCTCTATCCCCCTCGCCTTATTCACCGTAATGGCCCTAGGCCTTTTACCCGTTACCCCTACCATTTTAACTCTCGTTATTT----------CAAAGGCATGGTCCCGACCTTACTATCAGCTCTAGCCCAACTTACACATGCAAGTCTCCGCAGCCCCGTGAGTAAGCCCTTAATCCCC-CGCCCGGGGACGAGGAGCAGGCATCAGGCAC-AAATCCTT---AGCCCAAGACGCCAGGCCGAGCCACACCCCCAAGGGAATTCAGCAGTGATAAATATTAAGCCATAAGTGAAAACTTGACTCAGTCAGAGCTAA-G-AGGGCCGGTAAAACTCGTGCCAGCCACCGCGGTTAAACGAGAGGCCCTAGTTGATAGTGCAACGGCGTAAAGGGTGGTTAAGGATAGTGAGATAATAAAGTCGAATGGCCCTTTGGCTGTCATACGCTTCTAGGAGTCCGAAGCCCAA-CATACGAAAGTAACTTTAAAGAT-GCCCACCTGACCCCACGAAAACTGAGAAACAAACTGGGATTAGATACCCCACTATGCTCAGTCATAAACCTAGACGTCCAGCTACAA-TTAGACGTCCGCCCGGGTACTACGAGCATTAGCTTGAAACCCAAAGGACCTGACGGTGCCTCAGACCCCCCTAGAGGAGCCTGTTCTAGAACCGATAACCCCCGTTAAACCTCACCGCTTCTAG-CCATCCCAGCCTATATACCGCCGTCGTCAGCTTACCCTGTGAAGGTAATAAAAGTAAGCAAAATGGGCATAACCCAGAACGTCAGGTCGAGGTGTAGCGTACGAAGCGGGAAGAAATGGGCTACATTTTCTATAATAGAACACTACGGAC-ATGTAACATGAAA-TAGTGCTTGAAGGAGGATTTAGTAGTAAAAAGGAAGCAGCGTGTCCTTTTGAACCCGGCTCTGAGACGCGTACACACCGCCCGTCACTCTCCCCTGTCG-AAATGCAACAAGGTTACTTAACATCAGAGCTCTGACAAGGGGAGGCAAGTCGTAACATGGTAAGTGTACCGGAAGGTGCACTTGGATAAAATTTGCCAACCAGCTAGCTTTATCACCAGTAT-AATTCAACAATATTCATAACA-GGAC-AAGACCTAACCCTATAAACTAAACCATTTTTTTACCTGAGTATGGGAGACAGAAAAGGTTC-ACC-TAAAGCAATAGAAAAAGTACCGCAAGGGAAAGCTGAAAGAGAAATGAAATAACCCATATAAGCGCTAGAAAACAAAGACTAAACCTTGTACCTTTTGCATCATGATTTAGCCAGTACCCTCAAGCAAAGAGATCTTTAGTTTGATACCCCGAAACCAGGTGAGCTACCCCGAGACAGCCTATA-TAATTTAGGGCTAACCCGTCTCTGTGGCAAAAGAGTGGGAAGAGCTCCGGGTAGAAGCGACAGACCTACCGAACCTGGTGATAGCTGGTTGCCTAAGAAATGAATAGAAGTTCAGCCTCGCA-CA-CCCTCAGTCAA-GAGA-------TACATCAC-TAAGACA----TCATGGAAATGTACGAGAGTTAGTTGAAGGGGGTACAGCCCCTTTAACAAAGGATACAACCTT-TACAGGAGGATAAAGATCATAATAAGTAAAATATACTGTTCTAGTGGGCCTGAAAGCAGCCATCTAATCAGAAAGCGTTAAAGCTCGGACAGAAAGAAATTTATTATCCCGATAA-AAAATCTTACTCCCCTAACTATATTAGGCCAACCCATGCCCACATGGGTGAGACTATGCTAAAATGAGTAACAAGAAG-ACTCGATCTTCTCTCGCCACAAGTGTACACCAGATCGGACCTACCACTGGAATTTAACGAGCCCAACCAGAGAGGGCATTGTGAATAATA-ATAAACCTCAAGAAAAACTCACAGCTA-ACCAATCGTTAACCCCACACTGGAGTGGCA--TTATAAGAGAAAGACTAAAAGA-AGGGGAAGGAACTCGGCAAACACAAGCCTCGCCTGTTTACCAAAAACATCGCCTCCTGCATC---ATAAAGTATAGGAGGTCCAGCCTGCCCAGTGACTACGGGTTCAACGGCCGCGGTATATTGACCGTGCAAAGGTAGCGCAATCACTTGTCTTTTAAATAGAGACCTGTATGAATGGCTAGACGAGGGCTTAACTGTCTCCCCCCTCCAGTCAGTGAAATTGATCTATCCGTGCAGAAGCGGGTATAATACTACAAGACGAGAAGACCCTTTGGAGCTTAAGGTACAAAAC-TCAG-CCATGTTAAGCAACTCCATGAA-AAGCAAGAACTTAATGGC-CAT-GAGATTTTACCTTCGGTTGGGGCGACCACGGAGGAAAAG-CAAGCCTCCGAGTGGACTGGGCC-AAAACCCCTAAAGCTAAAAGAAACATCTTTAAGCCGCAGAACATCTGACCAATAATGATCCGGCTATTAAGGCCGATCAACGGACCAAGTTACCCTAGGGATAACAGCGCAATCCTCTCCCAGAGCCCATATCGACGAGGGGGTTTACGACCTCGATGTTGGATCAGGACATCCTGATGGTGCAGCCGCTATTAAGGGTTCGTTTGTTCAACGATTAA-AGTCCTACGTGATCTGAGTTCAGACCGGAGCAATCCAGGTCAGTTTCTATCTGTAACGCTA-CTTTCCCCAGTACGAAAGGATCGGAAAAGAGGGGCCTATACTTAACGCATGCCCCACCCCTAATTCATGAAAACAAATAAATTAAAT-AAGGGAGGGCCAAAACCCCTGCCGCTCAAGATAAGGGCAT
Opsopoeodus_emiliae GTGACAATTACACGCTGATTCTTCTCTACAAATCATAAAGACATTGGTACCCTATACTTAGTATTTGGTGCCTGAGCTGGAATAGTGGGGACCGCTTTAAGCCTCCTAATTCGGGCCGAACTAAGCCAACCTGGCTCACTCCTGGGTGATGACCAAATTTATAATGTTATTGTTACTGCTCATGCCTTTGTAATAATCTTCTTTATAGTAATGCCAATCCTCATTGGCGGATTCGGAAACTGACTTGTGCCTCTAATAATTGGCGCACCTGACATAGCATTCCCTCGAATGAATAACATAAGCTTCTGACTTTTACCCCCTTCATTTCTACTTCTATTAGCCTCCTCTGGTGTTGAAGCCGGCGCTGGAACCGGGTGAACTGTCTACCCCCCACTTGCAGGCAACCTTGCCCACGCAGGCGCATCAGTAGACCTTACAATCTTTTCCCTACATTTAGCAGGTGTATCATCAATTTTGGGCGCAGTTAATTTCATCACTACAATTATTAATATGAAACCCCCAGCGATCTCTCAATATCAAACGCCCCTCTTTGTATGAGCTGTACTTGTAACTGCTGTGCTTCTATTATTATCACTTCCCGTCCTAGCTGCCGGAATTACTATACTTCTCACTGATCGTAACTTAAATACTACATTCTTTGACCCGGCAGGAGGGGGTGATCCTATTCTATACCAACACCTATTTTGATTCTTTGGTCACCCAGAAGTTTATATTCTTATTTTACCTGGATTTGGAATCATTTCACATGTTGTAGCCTACTACGCAGGAAAAAAAGAACCATTCGGTTATATAGGGATAGTTTGGGCTATAATAGCTATTGGCCTCCTAGGCTTTATTGTATGAGCTCATCATATATTCACTGTTGGCATAGACGTAGACACCCGTGCCTATTTT---------------------------------------------------------------------------------------ACATCTGCAACAATAATTATTGCCATCCCAACTGGTGTTAAAGTATTTAGCTGACTTGCTACACTCCACGGGGGTTCAATTAAATGAGAAACCCCTATACTATGAGCCCTTGGGTTTATTTTCCTGTTCACGGTTGGGGGATTAACAGGAATTGTTCTTGCCAATTCATCACTTGATATTGTTCTCCATGATACATATTATGTTGTTGCCCATTTCCACTATGTTTTATCAATAGGGGCCGTGTTTGCTATTATGGCAGCATTTGTTCACTGATTCCCATTATTTTCAGGATACACCCTAAATGATACTTGAACTAAAATCCACTTTATGGTGATGTTTATTGGTGTCAACCTTACATTCTTCCCACAACACTTCCTAGGCCTTGCAGGCATGCCACGGCGATATTCTGATTACCCAGATGCTTACACCCTGTGAAATACAGTCTCCTCTATCGGCTCACTAATCTCACTAGTAGCAGTAATTATATTCCTATTTATTCTTTGAGAAGCCTTCGCCGCTAAACGAGAAGTCTCCTCAGTAGAGTTAACTATAACAAATGTAGAATGACTACACGGCTGCCCTCCCCCTTATCACACATTTGAAGAGCCAGCATTTGTTCAGGTTCAATTAAATTAA---ATGGCAAGCCTACGAAAAACCCACCCACTAATAAAAATTGCTAATGAAGCACTAATTGACCTTCCTACACCAGCTAATATTTCAGCAATATGAAACTTTGGATCTCTTCTAGGGTTGTGTTTAATTACTCAAATTTTAACGGGACTATTCCTGGCAATACACTACACCTCTGATATCTCTACCGCATTTTCATCCGTCACTCACATTTGCCGGGATGTAAATTACGGCTGACTTATTCGTAATATACATGCCAACGGGGCATCATTCTTCTTCATTTGTATTTATATGCATATTGCTCGTGGCCTTTATTACGGATCCTACCTTAATAAAGAAACCTGAAATATTGGAGTTGTACTACTTCTTCTAGTTATGATGACAGCCTTTGTAGGCTACGTCCTACCATGAGGTCAAATATCCTTCTGAGGTGCTACAGTTATTACAAATCTCCTGTCAGCAGTACCCTACATAGGAGATACCCTTGTCCAATGAATTTGAGGAGGCTTTTCAGTAGATAACGCAACATTAACACGATTCTTCGCCTTTCACTTCCTATTCCCATTTGTAATCGCGGGCACAACTATCCTTCACTTACTATTTTTACACGAAGCCGGATCAAATAACCCCACCGGACTTAATTCTAACGCAGACAAAATCTCCTTCCATCCCTACTTCTCCTATAAAGACCTTCTCGGCTTCGCCTTAATACTGCTAGCGCTCACAACCCTAACACTCTTCTCCCCCACCCTTCTACGCGACCCAGAAAACTTCACCCCTGCAAATCCACTCGTTACACCCCCACATATCCCAACCGAGTGATACTTCCTATTTGCTTACGCTATTTTACGATCTATTCCAAATAAACTAGGAGGAGTCCTCGCACTACTATTTAGTATTTTAGTATTACTTATAGTCCCAATCTTACACACCTCAAAGCAACGAGGGTTAACCTTTCGTCCCTTTACCCAATTCCTTTTCTGAACCTTAGTAGCAGATATAATTATTTTAACATGAATTGGGGGCATACCCGTAGAACACCCATATATTATTATTGGTCAAGTCGCCTCAATCCTATACTTTGCATTATTTCTCCTACTCAACCCTCTTGCAGGCTGAGCAGAGAATAAAGTACTAGAATAA----ATGAATCCCTATGTATTAACCGCACTTATATCTAGCTTAGGCCTAGGAACTACCCTTACCTTTGCCAGCTCTCACTGATTATTAGCCTGAATAGGACTAGAAATTAATACTCTAGCAATTCTCCCCTTAATAGCACAACTTCATCATCCCCGGGCAGTAGAAGCTACTACAAAATATTTTCTTATCCAAGCCACTGCTGCCGCCCTGATCCTATTTGCAAGCACAACTAATGCATGAGTTACTGGAACATGAAATATTATTAATATAACAAACCCAGTTGCTACAATAATAATTTTAACCGCATTAGCACTAAAAATTGGATTAGCACCTATACATTTCTGAATACCAGAAGTACTACAAGGATTAAACCTGTCAACAGGATTAATCTTATCGACTTGACAGAAACTTGCCCCCCTTGCCCTACTTATTCAAACAGCCCAAATGTTTAACCCCCTACTCCTCACAACCTTAGGACTAATATCCACTCTAATTGGTGGATGAGGCGGACTAAATCAAACCCAATTACGAAAAATTCTAGCTTACTCCTCAATTGCTCATATGGGCTGAATAATTATTGTTCTTCAACATGCCCCCCAACTTACCCTCCTCGCACTATTAGTGTATGTTTTAATGACATCAGCAGCATTTTTAACACTAAAATTTTCACATACCACAAAAATTAATACCCTTGCAACCACATGGGCAAAAAGCCCCTTATTAACAGCAACAACCGCTCTAGTACTCTTATCCTTAGGGGGCCTCCCCCCACTTACTGGCTTCATACCAAAATGAATAATTTTACAAGAACTAACAAAACAAGATATCCCCCTTACCGCAACTATAATAGCTCTGGCCGCCCTAATTAGCTTATATTTTTACTTGCGACTATGTTATGCAATAACTCTTACCATCTCCCCCAACACTATTACCTCCATCACCCCATGACGAACTCAAACGACGCAAGCCTCCGCCCCCTTAGCCTTCTTCACCACATTAGCTCTTGGTCTCTTGCCCATCTCTCCTGCCATTATAATACTTATGACCT----------CAAAGGCATGGTCCCGACCTTATTATCAGCTTTAGCCCAACTTACACATGCAAGTCTCCGCAGCCCTGTGAGTAAGCCCTCAA-CCCC-CACCCGGGGGCGAGGAGCAGGTATCAGGCAC--ATTACTC---AGCCCAAGACGCCAAGCCGAGCCACACCCCCAAGGGAATTCAGCAGTGATAAATATTAAGCCATAAGTGAAAACTTGACTTAGTTAGAGCTAA-G-AGGGCCGGTAAAACTCGTGCCAGCCGCCGCGGTTAAACGAGAGGCCCTAGTTGATA-AATAGCGGCGTAAAGGGTGGTTAAGGATAAT-AAATAATAAAGTCGCATGGCCCTTTGGCTGTCATACGCTTCTGGGAGCCCGAAGTCCAA-TATACGAAAGTAACTTTAAGAAA-GCCCACCTGACCCCACGAAAGCTGAGACACAAACTGGGATTAGATACCCCACTATGCTCAGCCATAAACCAAGACGTCTACCTACAA-TTGGGCGTCCGCCTGGGTACTACGAGCATTAGCTTAAAACCCAAAGGACCTGACGGTGCCTCAGACCCCCCTAGAGGAGCCTGTTCTAGAACCGATAACCCCCGTTAAACCTCACCGCTTCTAG-TCATCCCAGCCTATATACCGCCGTCGCCAGCTTACCCTGTGAAGGCAAT-AAAGTAAGCAAAATGGGCACAACCCAGAACGTCAGGTCGAGGTGTAGCGCACGAAGCGGGAAGAAATGGGCTACATTTTCTATTATAGAATATTACGAAT-ATGTAACATGAAA-TAGTGCTTGAAGGAGGATTTAGTAGTAAAAAGGAAGCAGCGTGTCCTTTTGAACCCGGCGCTGAGACGCGTACACACCGCCCGTCACTCTCCCCTGTCA-AAATGCAGTAAAATTACCTAATAATGAAGCCCTGACAAGGGGAGGCAAGTCGTAACATGGTAAGTGTACCGGAAGGTGCACTTGGCTAAATT--GCTAACCAGCTAGCTTAATAATTAATAT-AACTTAACAATATTTATAACA-AAAC-AAGACCTAACCCTATAAACTAAACCATTTTTTTACCTGAGTATGGGAGACAGAAAAGGTTC-GCCTTAAAGCTATAGAAAAAGTACCGCAAGGGACTGCTGAAAGAGAAATGAAACAACCCATATAAGCACTAAAAACCAAAGACTAAACCTTGTACCTTTTGCATCATGATTTAGCCAGCACCCTCAAGCAAAGAGATCTTTAGTTTGACACCCCGAAACCAGGTGAGCTACCCCGAGACAGCCTAAA-TAATTTAGGGCCAACCCGTCTCTGTGGCAAAAGAGTGGGAAGAGCTCTGGGTAGAAGTGACAGACCTACCGAACCTGGTGATAGCTGGTTGCCTAAGAAATGGATAGAAGTTCAGCCTCGTA-CC-CCCTTAATCAA--AAA-------TATATTAT-TAAGA------CTACGGAGATGTACGAGAGTTAGTTAAAGGGGGTACAGCCCCTTTAACAAAGGATACAACCTT-TACAGGAGGATAAAGATCATAATAGATAAAATAAACTGTTATAGTGGGCCTGAAAGCAGCCATCTAAATAGAAAGCGTTAAAGCTCAGACAGAGAGGAATTTATTATCCCGATAA-ATAATCTTACTCCCCTAATTTTATTAGGCCAACCTATGCCTACATGGGTGAGACCATGCTAAAATGAGTAACAAGAAG-ACCTGATCTTCTCCCACCATAAGTGTAACCCAGCACGGACCAACCACTGGGATTTAACAAGCCCAACCAAAGAGGGCATTGTGAACAGTA-A-AAACTTCAAGAAGAACTCACAACTA-ACT-ATTGTTAATCTTACACTGGAATGGAA---TTTAAAGGAAAGACTAAAAGA-GGGGGAAGGAACTCGGCAAACATAAGCCTCGCCTGTTTACCAAAAACATCGCCTCCTGCAAT---ATAAAATATAGGAGGTCCAGCCTGCCCAGTGACTACGGGTTAAACGGCCGCGGTATATTGACCGTGCAAAGGTAGCGCAATCACTTGTCTTTTAAATAGAGACCTGTATGAATGGCTAGACGAGGGCTTGACTGTCTCCCCCCTCCAGTCAGTGAAATTGATCTATCCGTGCAGAAGCGGGTATAATATTACAAGACGAGAAGACCCTTTGGAGCTTAAGGTACAAAAT-TCAA-CCATGTTAAGCAACTCCATAAA-ACGCAAGAACTTTATGGC-TAT-GAGACTTTACCTTCGGTTGGGGCGACCACGGAAGAAAAG-CAAGCCTCCGAGTGGACTGGGCC--AAACCCCTAAAGCTAAAAGAGACATCTTTAAGCCGCAGAACATCTGACCAATAATGATCCGGCT---AAAGCCGATCAACGGACCAAGTTACCCTAGGGATAACAGCGCAATCCTCTCCCAGAGTCCATATCGACGAGAGGGTTTACGACCTCGATGTTGGATCAGGACATCCTAATGGTGCAGCCGCTATTAAGGGTTCGTTTGTTCAACGATTAA-AGTCCTACGTGATCTGAGTTCAGACCGGAGCAATCCAGGTCAGTTTCTATCTGTAACGCTA-CTTTTCCCAGTACGAAAGGATCGGAAAATGGGGGCCTATACTTAACGCACGCCCAACCCCTAACTAATGAAAACAAATAAATCAAAT-AAGGGCGGGCCAAAA-CCCTGCCGCCCAAGATAAGGGCAT
Phenacobius_mirabilis GTGGCAATTACACGCTGATTTTTCTCTACTAACCACAAAGATATTGGCACCCTTTATCTAGTCTTTGGTGCCTGAGCCGGAATGGTCGGAACCGCTCTAAGCCTCCTCATTCGAGCTGAACTGAGCCAACCCGGCTCACTTCTAGGGGATGACCAAATCTATAATGTTATTGTTACTGCCCACGCCTTTGTAATAATTTTCTTTATAGTGATACCAATCCTTATTGGCGGGTTTGGAAACTGACTCGTACCTCTAATGATTGGCGCACCTGATATAGCGTTCCCACGAATAAATAACATAAGCTTCTGACTTCTACCCCCATCATTTCTGTTATTATTAGCCTCCTCTGGCGTTGAGGCCGGGGCCGGAACGGGGTGAACTGTTTACCCCCCACTTGCAGGGAATCTCGCCCATGCCGGAGCATCCGTAGACCTAACAATCTTTTCTCTCCACTTAGCAGGGGTATCATCAATTTTAGGGGCAGTAAACTTTATTACTACAATTATTAATATGAAACCCCCAGCTATTTCTCAGTACCAGACACCCCTCTTTGTCTGAGCTGTACTCGTAACCGCCGTTCTCCTGCTTCTATCGCTGCCTGTTCTGGCTGCCGGAATTACTATGCTCCTTACTGATCGTAACCTAAATACTACCTTCTTTGACCCGGCGGGAGGCGGCGACCCAATTCTGTACCAACACTTATTCTGATTTTTCGGCCATCCAGAAGTCTACATCCTTATTTTACCCGGGTTTGGGATTATCTCCCATGTCGTAGCCTATTACGCAGGTAAAAAAGAACCATTTGGGTACATAGGGATAGTTTGAGCTATAATAGCTATTGGCCTCTTAGGATTTATTGTATGAGCCCACCATATGTTTACTGTTGGGATAGACGTAGACACTCGAGCATACTTT---------------------------------------------------------------------------------------ACGTCCGCAACAATAATTATTGCCATCCCAACCGGGGTAAAAGTATTCAGCTGACTTGCTACCCTTCACGGAGGCTCAATTAAATGAGAAACCCCTATGCTATGAGCCCTAGGATTTATTTTCCTTTTCACAGTCGGAGGCTTAACAGGTATCGTTCTTGCCAACTCATCACTAGATATTGTTCTCCATGATACATACTATGTTGTAGCCCATTTCCACTATGTATTATCAATGGGGGCTGTATTTGCTATTATGGCAGCATTTGTCCATTGATTCCCACTATTTTCTGGTTATACCCTAAACGACACATGAACAAAAATCCACTTTGCTGTAATGTTCATTGGTGTTAACCTTACATTCTTCCCACAGCACTTCTTAGGTCTAGCAGGCATACCCCGACGATACTCTGACTACCCTGATGCCTATGCCCTATGAAACACAGTATCATCTATTGGCTCACTCATCTCACTAGTGGCTGTAATTATGTTCTTATTCATCTTATGGGAGGCTTTTGCCGCTAAGCGGGAAGTATCCTCCGTCGAACTAACTATGACAAACGTCGAATGACTGCATGGTTGCCCTCCGCCTTACCACACATTTGAAGAGCCAGCATTTGTCCAAGTTCAATCAAACTAA---ATGGCAAGCCTACGAAAAACCCATCCATTAATAAAAATTGCTAATGACGCACTAGTCGACCTCCCAACACCGTCAAATATCTCAGTAATATGGAACTTTGGGTCTCTTCTAGGACTATGCCTAATTACCCAAATTTTAACAGGATTATTTCTAGCAATACACTACACCTCCGATATCTCAACAGCATTCTCCTCCGTCACACATATTTGCCGAGACGTTAACTACGGTTGACTTATCCGAAATTTGCACGCCAACGGCGCATCCTTTTTCTTCATCTGCATTTACCTACACATCGCACGCGGCCTCTATTATGGGTCCTATCTTTACAAAGAAACCTGAAATATTGGGGTCGTGCTACTACTCTTAGTAATAATAACAGCCTTTGTGGGCTATGTCCTCCCCTGAGGTCAAATATCCTTCTGAGGTGCAACCGTAATTACAAATCTTCTATCAGCAGTACCCTACATGGGTGATACCCTAGTACAATGGATTTGGGGTGGCTTCTCAGTAGATAACGCAACACTAACGCGGTTCTTTGCTTTCCACTTCCTCTTTCCCTTTGTTATTGCCGGTGCAACTATTCTCCACTTACTTTTTCTGCACGAAACAGGCTCTAATAACCCCGCGGGATTAAACTCAGATGCTGATAAGATCTCCTTCCACCCGTATTTCTCTTACAAAGACCTTCTTGGCTTTGTATTAATATTATTAGCCCTCACATCCTTAACGTTATTTTCTCCTACACTACTTGGTGACCCCGAAAATTTCACCCCTGCAAACCCCTTAGTCACCCCGCCACATATTCAACCAGAGTGGTATTTCTTATTTGCCTATGCTATTCTACGATCTATCCCAAATAAGCTAGGAGGGGTCCTTGCATTATTATTTAGCATTCTAGTTCTGCTTGTAGTCCCTATTATGCACATCTCAAAGCAACGAGGACTTACTTTCCGACCACTCACCCAGTTTCTTTTCTGAACCTTGGTTGCAGACATGGCCATTCTGACGTGAATTGGAGGCATACCTGTAGAGCACCCATATATTATTATTGGTCAAATTGCATCCATCCTATATTTTGCTTTATTTCTTTTCCTCACCCCACTCGCGGGCTGAGCTGAAAATAAAGCACTAAAATGAGCTTATGAACCCTTATATTTTAGCAACACTACTGGCCAGCCTAGGCCTGGGGACTACTCTCACCTTCGCCAGCTCCCATTGATTATTGGCCTGAATGGGCTTGGAGATTAATACCCTGGCGATCATCCCCTTAATATCCCAACACCACCACCCCCGCGCGGTAGAAGCAACAACGAAGTATTTTCTCACCCAAGCCACTGCGGCCGCTATCATCCTCTTTGCAAGCATAACAAACGCCTGAATTTCAGGGGACTGAAGTATGGAAAACATTTCAGATCCCTTAGCCAGTACAATAATCTTCACCGCCCTAGCACTCAAAATTGGACTAGCCCCCATGCACTTCTGGATGCCTGAAGTACTTCAAGGACTTGATCTCCTGACTGGGTTGATTTTGTCCACCTGACAAAAACTTGCCCCATTCGCCCTCATTATTCAAACAGCCCAAGCTTTTGACCCACTTTTACTCACGACCTTAGGCCTCTTATCTACCCTAGTAGGAGGATGAGGCGGACTGAACCAAACGCAATTACGAAAAGTCTTAGCCTACTCTTCGATCGCACATATAGGCTGAATAATCATTATTGCCCAACACGCCCCACAACTTACTCTTCTCGCACTACTAGTATATATCTTAATAACATCTGCCGCATTTCTAACGCTAAAATTTGGATCTGCCACAAAAATTAATGTCCTAGCAACCGTCTGATCAAAAAGTCCCATCCTCACAGCCACCACCGCCCTCGTATTACTTTCCCTCGGGGGACTTCCCCCATTAACTGGGTTCATACCAAAATGACTTATTCTACAAGAATTAACCAAACAAGGTCTCCCTTTAACTGCGACTATTATAGCCCTCGCCGCCCTAATTAGCCTGTACTTCTACTTACGGCTTTGCTACACTATGACACTAACCATCTCCCCTAATACTTCTTCCTCTAGCACTCCCTGACGCACTTCTGCAACCCAAACATCTATTCCCCTTGCCCTCTTCAGCGTAATAGCCTTGGGGCTCTTACCCGTCACCCCCGTCATAGTTATGCTACTTTACTAG--------CAAAGGCATGGTCCCGACCTTTCCATCAGCTTTAGCCTAACTTACACATGCAAGTCTCCGCACCCCGGTGAGTATGCCCTCAATCCCC-CGCCCGGGGATAAGGAGCAGGTATCAGGCGC-AGACCCCTCCAAGCCCAAGACGCCAAGTAATGCCACACCCCCAAGGGAATTCAGCAGTGATAAATATTAAGCCATAAGTGAAAACTTGACTCAGTCAAAGCTAATA-AGGGCCGGTAAAACTCGTGCCAGCCACCGCGGTTAAACGAGAGGCCCTAGTTGATTAAATAGCGGCGTAAAGGGTGGTTAAGAATAACATAATGATAAAGTCAAATGGCCCTTTGGCTGTCATACGCTTCTAGGAGTCCGAAGCCCACTAACACGAAAGTAACTTTAAGCAA-GTCTATCTGACCCCACGAAACCTGAGAAACAAACTGGGATTAGATACCCCACTATGCTCAGCCATAAATCTAGACGTCCTATTACAA-TTAGGCGTCCGCCCGGGTACTACGAGCACTAGCTTGAAACCCAAAGGACCTGACGGTGTCTCAGACCCCCCTAGAGGAGCCTGTTCTAGAACCGATAACCCCCGTTGAACCTCACCACTTCTAG-CCACCCCAGCCTATATACCGCCGTCGTCAGCTTACCCTGTGAAGGTAAT-AAAGTAAGCAAAATGGGCACAACCCAGAACGTCAGGTCGAGGTGTAGCGTACGAAGTGGGAAGAAATGGGCTACATTTTCTATCATAGAATACTACGAAT-TTGTAACATGAAA-TAGTGCTTGAAGGAGGATTTAGTAGTAAAAAGGAAGCAGCGTGTCCTTTTGAACCCGGCTCTGAGACGCGTACACACCGCCCGTCACTCTCCCCTGTCA-AAATGTAATAAAGCTACCTAATAAGAATACTTGGACAAGGGGAGGCAAGTCGTAACATGGTAAGTGTACCGGAAGGTGCACTTGGATAAAATT-GCCAACCAGCTAGCTTAACTAAAAATAT-AATGTAGCACTGTTTATAACC-AACC-AAGACCTAACCCCACCAACTAAACCA-TTTTTTACCTAAGTATGGGAGACAGAAAGGGCTC-ACC-TGAAGCAATAGAAAAAGTACCGCAAGGGAAAGCTGAAAGAGAAATGAAATAATCCATATAAGCACTAAAAAACAAAGACTAAACCTTGTACCTTTTGCATCATGATTTAGCCAGCACCCTCAAGCGAAGAGACCTTTAGTTTGATACCCCGAAACCAGGTGAGCTACCCCGAGACAGCCTATA-T-ATTTAGGGCTAACCCGTCTCTGTGGCAAAAGAGTGGGATGAGCTCCGGGTAGAAGTGATAAACTTACCGAACCTGGTGATAGCTGGTTGCCTAAGAAATGAATAGAAGTTCAGCCTCGTC-CA-CCCTTTGTCAG-GAAA-------TATACTAC-TAAGACA----CCTTGGAAATACACGAGAGTTAGTTTAAGGGGGTACAGCCCCTTTAACAAAGGATACAACCTT-CACAGGAGGATAAAGATCATAATTAATAAAACCTACTGTTCTAGTGGGCCTGAAAGCAGCCACCTAATTAGAAAGCGTTAAAGCTCAGACAGGAAAAAGTTTATTATACCGATAAAAAAATCTTACTCCCCTAACTATATTAGGCTAACCCATACTTCTATGGGTGAAACTATGCTAAAATGAGTAATAAGAAG-ACCTGATCTTCTCCTGGCACAAGTGTAAACCAGATCGGACTAGCCGCTGGGATTCAACGACCCCAACCAAAGAGGGCATTGTGATTAATA-A-AAACCTCAAGGAGAGCTCACAATTA-AGTAATCGTTACCCCCACACTGGAGTGCCA---TTTAAAGGAAAGACTAAAAGA-GGAGGAAGGAACTCGGCAAACAAAAGCCTCGCCTGTTTACCAAAAACATCGCCTCCTGCAAC----ACAAGTATAGGAGGTCCAGCCTGCCCAGTGACTACGGGTTCAACGGCCGCGGTATATTGACCGTGCAAAGGTAGCGCAATCACTTGTCTTTTAAATAGAGACCTGTATGAATGGCTAGACGAGGGCTTGACTGTCTCCCCCCTCCAGTCAGTGAAATTGATCTGCCCGTGCAGAAGCGGGCATAAAACTACAAGACGAGAAGACCCTATGGAGCTTAAGGTACAAAAC-TTAA-CCACGTTAAACGACTCTTTCAA-AAGCAAGAACCTAGTGGC-CCT-AAAGTCTTACCTTCGGTTGGGGCGACCACGGAGGAAAAC-TAAGCCTCCGAGTGGAATGGG----TAATCCCTAAAGCCAAAAGAGACATCTTTAAGCCGCAGAACATCTGACCAACAATGATCCGGCTCT-AGGGCCGATCAACGAACCAAGTTACCCTAGGGATAACAGCGCAATCCTCTCCCAGAGCCCATATCGACGAGGGGGTTTACGACCTCGATGTTGGATCAGGACATCCTAATGGTGCAGCCGCTATTAAGGGTTCGTTTGTTCAACGATTAA-AGTCCTACGTGATCTGAGTTCAGACCGGAGTAATCCAGGTCAGTTTCTATCTGTAACGCTA-CTTTTCCTAGTACGAAAGGATCGGAAAAAGGGGGCCTATGCTTAAAGCACGCCCCACCCCTAATTT-TGAAACCAAATAAATTAAAC-AAGGGCGGGCCCAAA-CCCTGCCGCCCAAAATAAGGGCA-
Pimephales_notatus GTGGCAATTACACGCTGATTCTTTTCTACAAACCACAAAGACATTGGTACCCTTTATTTAGTATTTGGTGCCTGAGCCGGAATAGTCGGAACCGCTTTAAGCCTCCTAATTCGAGCCGAACTAAGTCAACCAGGCTCACTTCTAGGTGATGACCAAATCTACAATGTTATTGTTACTGCTCACGCCTTTGTAATAATTTTCTTTATAGTAATGCCAATTCTAATTGGTGGGTTCGGAAACTGACTTGTACCTTTAATAATTGGAGCACCTGACATAGCATTTCCACGAATAAACAACATAAGCTTCTGACTCTTACCCCCGTCATTCCTACTGCTACTAGCCTCTTCTGGTGTTGAAGCCGGGGCCGGAACAGGATGAACTGTTTACCCCCCACTTGCAGGTAACCTTGCCCATGCAGGAGCATCAGTAGACCTTACGATCTTCTCTCTGCATTTAGCAGGTGTGTCATCAATTCTAGGGGCAGTTAATTTTATTACTACAATTATTAATATGAAACCCCCAGCAATCTCACAGTATCAAACACCTCTCTTTGTGTGAGCCGTGCTTGTAACTGCCGTACTTCTACTCTTATCACTACCTGTTCTAGCTGCCGGTATTACTATGCTTCTAACTGATCGTAATTTAAATACCACATTCTTCGACCCGGCAGGCGGGGGAGATCCTATTCTCTATCAACACCTATTCTGATTCTTCGGCCATCCAGAGGTTTACATTCTTATCTTACCTGGGTTTGGAATTATTTCACATATTGTAGCCTACTATGCAGGTAAAAAAGAACCATTCGGCTATATGGGAATAGTTTGAGCTATGATGGCTATCGGCCTTCTAGGGTTTATTGTCTGAGCTCACCATATGTTTACTGTTGGAATAGACGTAGACACCCGTGCCTACTTC---------------------------------------------------------------------------------------ACATCCGCAACAATGATTATTGCTATCCCAACCGGTGTCAAAGTATTTAGCTGACTTGCCACACTCCATGGAGGCTCAATTAAATGAGAAACTCCCATGCTATGAGCCCTGGGGTTTATTTTCCTCTTTACAGTCGGAGGATTAACAGGAATTGTTCTCGCCAATTCATCACTTGATATTGTTCTTCATGATACATACTATGTCGTTGCCCACTTCCATTACGTACTGTCAATGGGCGCTGTATTTGCTATTATAGCAGCATTTGTTCACTGATTCCCACTATTTTCAGGATACACCCTAAATGACACTTGAACAAAAATCCACTTTGCTGTAATGTTTATTGGTGTAAACCTCACATTCTTCCCACAACATTTCCTAGGTTTAGCAGGAATACCACGACGGTACTCTGATTACCCAGATGCCTATGCTTTATGAAATACAGTATCATCTATCGGCTCACTCGTCTCATTAGTAGCGGTAATTATGTTCTTATTTATTCTATGAGAAGCCTTTGCCACCAAACGAGAAGTATCTTCAGTAGAGCTAACTATAACAAATGTAGAATGACTACACGGCTGCCCTCCCCCTTACCACACATTCGAGGAACCAGCATTCGTCCAAGTTCAATCAAACTAA---ATGGCAAGCCTACGAAAAACCCACCCACTAATAAAAATCGCTAATGACGCGCTAGTCGACCTTCCAACTCCATCAAATATTTCAGCGCTATGAAACTTCGGATCCCTTCTGGGATTATGTTTAATTACTCAAATCCTTACCGGATTATTTCTGGCAATACATTATACCTCCGATATCTCTACCGCATTTTCATCCGTTACGCACATCTGCCGGGACGTCAACTATGGCTGACTTATCCGAAACATGCATGCCAACGGCGCATCATTCTTCTTCATCTGCATTTATATACACATCGCTCGTGGCCTTTATTATGGATCCTATCTCTATAAAGAAACCTGAAACATTGGAGTCGTACTACTTCTCCTAGTTATGATAACAGCCTTTGTGGGCTATGTACTCCCATGAGGCCAAATATCCTTCTGAGGCGCCACGGTAATTACAAACCTCCTATCAGCAGTACCCTACATAGGGGATACTCTTGTGCAATGAATTTGAGGGGGCTTTTCAGTAGACAACGCAACATTAACACGGTTCTTCTCCTTTCACTTCCTATTCCCGTTCGTAATCGCCGGTGCAACTGTTCTCCACTTACTATTTCTACACGAAACAGGGTCAAACAATCCTGCCGGACTTAACTCCGACGCGGACAAAATCTCCTTCCACCCCTACTTCTCCTATAAAGACCTCCTTGGTTTTGTACTGATATTGCTAGCTCTTACATCCTTAACATTATTCTCTCCCACCCTGCTTGGCGACCCAGAAAACTTCACCCCAGCAAACCCGCTGGTTACCCCACCACACATTCAACCTGAGTGATATTTCCTGTTTGCCTACGCTATTCTGCGGTCTATTCCAAATAAACTAGGAGGGGTTCTAGCCCTACTATTTAGTATTCTAGTATTGTTAGTCGTCCCAATTTTACATACGTCAAAGCAACGAGGACTAACTTTCCGACCCATCACCCAATTTTTATTCTGAACCCTAGTAGCAGACATAATTATTCTAACATGAATTGGCGGCATACCTGTAGAACACCCATACATTATCATTGGTCAAATCGCCTCAGTTCTATACTTTGCATTATTCCTTCTCCTCACCCCTCTTGCAGGATGAGCAGAGAATAAAGCATTGAAATGAGCTTATGAACCCCTACGTATTAACCACACTTTTATCTAGCCTCGGTCTAGGAACTACCCTAACCTTTGCCAGCTCTCACTGATTATTGGCCTGAATAGGGCTAGAGATTAATACTCTAGCAATTATTCCACTAATAGCCCAACACCATCATCCCCGAGCAGTAGAAGCCACTACAAAATATTTCCTTACCCAAGCCACTGCAGCCGCTGTAATCCTATTTGCAAGCACAACTAATGCGTGAATTACAGGTGCATGAGAGATAACCAACATATCAAACCCAATCGCCACCGCAATAATTCTTGCCGCCTTAGCACTTAAAATTGGACTAGCACCTATACATTTTTGAATACCTGAGGTATTGCAAGGACTAGACTTATTAACAGGACTAATTCTCTCAACCTGACAGAAACTGGCCCCCCTTGCCCTAATTATCCAAACAGCCCAAGCTTTTGATCCATTTCTCCTCACGGCCCTTGGACTTATGTCTACCCTAGTAGGGGGATGAGGTGGGTTAAACCAAACCCAATTACGTAAGGTCTTAGCTTACTCCTCAATTGCACACATGGGTTGAATGATTATTGTTCTTCAACACGCCCCCCACCTCACCCTTCTTGCATTATTAATATACATTTTAATAACATCTGCAGCATTCCTAACATTAAAACTCTCATACGCCACAAAAGTTAGCACCCTTGCAACCACATGATCAAAAAGCCCACTAATAACGGCAACAACGGCCCTCGTGTTACTTTCCCTTGGGGGCCTCCCCCCACTTACCGGATTTATACCAAAATGACTAATTTTGCAAGAACTGACCAAGCAAGGCCTTCCACTCACCGCAACCGTTATAGCTCTTGCCGCCCTAATTAGCCTCTACTTTTATTTACGATTATGCTACGCAATGACACTTACCATCTCCCCTAATACTATTACCTCAACCACCCCTTGACGAACTCATACAACTCAAGCCTCTATTCCCCTAGCCCTGTTTACCGTAATAGCTCTAGGTCTTTTACCCATCACCCCCACTATTGTAACGCTCGTTATTT----------CAAAGGCATGGTCCCGACCTTACTGTCAGCTTTAGCCCAACTTACACATGCAAGTCTCCGCAGCCCCGTGAGTAAGCCCTTAATCCCC-TGCCCGGGGACGAGGAGCAGGCATCAGGCAC-AAATCTTT---AGCCCAAGACGCCAGGCCGAGCCACACCCCCAAGGGAATTCAGCAGTGATAAATATTAAGCCATAAGTGAAAACTTGACTCAGTTAGAGCTAA-G-AGGGCCGGTAAAACTCGTGCCAGCCACCGCGGTTAAACGAGAGGCCCTAGTTGATAGTACAACGGCGTAAAGGGTGGTTAAGGATAGTGATATAATAAAGTCGAATGGCCCTTTGGCTGTCATACGCTTCTAGGAGTCCGAAGCCCAG-TATACGAAAGTAACTTTAAGAGA-ACCAACCTGACCCCACGAAAACTGAGAAACAAACTGGGATTAGATACCCCACTATGCTCAGTCATAAACCCAGACGTCCAACTACAA-TTAGGCGTCCGCCCGGGTACTACGAGCATTAGCTTGAAACCCAAAGGACCTGACGGTGCCTCAGACCCCCCTAGAGGAGCCTGTTCTAGAACCGATAACCCCCGTTAAACCTCACCGCTTCTAG-CCATCCCAGCCTATATACCGCCGTCGTCAGCTTACCCTGTGAAGGCAATAAAAGTAAGCAAAATGGGCACAACCCAGAACGTCAGGTCGAGGTGTAGCGCACGAAGCGGGAAGAAATGGGCTACATTTTCTATTATAGAATACTACGGAC-ATGTAACATGAAA-TAGTGCTTGAAGGAGGATTTAGTAGTAAAAAGGAAGCAGCGTGTCCTTTTGAACCCGGCTCTGAGACGCGTACACACCGCCCGTCACTCTCCCCTGTCG-AAATGCAACAAAGCTACCTAACAATAAAGCTCTGACAAGGGGAGGCAAGTCGTAACATGGTAAGTGTACCGGAAGGTGCACTTGGATAAATT--GCCAACCAGCTAGCTTAATAACCAATAT-AACTTAACAATATTTTTAACA-AGAC-AAAACCTAACTCCACTAACTAAACCATTTTTTTACCTGAGTATGGGAGACAGAAAAGGTTC-ACC-TAAAGCAATAGAGAAAGTACCGCAAGGGAAAGCTGAAAGAGAAGTGAAACAACCCATATAAGCACTGAAAATCAAAGACTAAACCTTGTACCTTTTGCATCATGATTTAGCCAGTACCCTCAAGCGAAGAGATCTTTAGTTTGATACCCCGAAACCAGGTGAGCTACCCCGAGACAGCCTATA-TAATTTAGGGCTAACCCGTCTCTGTGGCAAAAGAGTGGGAAGAGCTCCGGGTAGAAGTGACAGACCTACCGAACCTGGTGATAGCTGGTTGCCTAGGAAATGAATAGAAGTTCAGCCTCGCA-CA-CCCTTAATCGA-AAGA-------CATATCAT-CAAGACA----CTGTGGAAACGTACGAGAGTTAGTTGAAGGGGGTACAGCCCCTTTAACAAAGGATACAACCTT-TACAGGAGGATAAAGATCATAATTAATAAGATATACTGTTCTAGTGGGCCTGAAAGCAGCCATCTAAACAGAAAGCGTTAAAGCTCGGACAGAACGAAATTTATTATCCCGATAA-AAAATCTTACTCCCCTAATTGTACTAGGCCAACCCATGCCCCCATGGGTGAGACTATGCTAAAATGAGTAACAAGAAG-ACCTGATCTTCTCCCGCCACAGGTGTAAACCAGATCGGACCTACCACTGGAATTTAACGAGCCCAACCAAAGAGGGCATTGTGAATAATA-A-AAATCTCAAGAAGAACTCACAACTA-ACTGATCGTTAATCCCACACTGGAGTGGCA--TTTTAAGGGAAAGACTAAAAGA-AGGGGAAGGAACTCGGCAAACACAAGCCTCGCCTGTTTACCAAAAACATCGCCTCCTGCAAT---ATAAAGTATAGGAGGTCCAGCCTGCCCAGTGACTACGGGTTCAACGGCCGCGGTATATTGACCGTGCAAAGGTAGCGCAATCACTTGTCTTTTAAATAGAGACCTGTATGAATGGCTAGACGAGGGCTTAACTGTCTCCCCCTTCCAGTCAGTGAAATTGATCTATCCGTGCAGAAGCGGGTATAATACTACAAGACGAGAAGACCCTTTGGAGCTTAAGGTACAAAGT-TCAG-CCATGTTAAGCAACTCCATAGA-AAGCAAGAACTTTATGGT-CAT-GAAACTTTACCTTCGGTTGGGGCGACCACGGAGGAAAAG-CAAGCCTCCGAGTGGACTGGGCC--AAACCCCTAAAGCTAAAAGAGACATCTTTAAGCCGCAGAACATCTGACCAATAATGATCCGACCAA-GAGGTCGATCAACGGACCAAGTTACCCTAGGGATAACAGCGCAATCCTCTCCCAGAGCCCATATCGACGAGGGGGTTTACGACCTCGATGTTGGATCAGGACATCCTGATGGTGCAGCCGCTATTAAGGGTTCGTTTGTTCAACGATTAA-AGTCCTACGTGATCTGAGTTCAGACCGGAGCAATCCAGGTCAGTTTCTATCTGTAACGCTA-CTTTTCCCAGTACGAAAGGATCGGAAAAGGGGGGCCTATACTTAACGCATGCCCCACCCCTAATTCATGAAAACAAATAAATTAAAT-AAGGGAGGGCCAAAACCCCTGCCGCCCAAGATAAGGGCAT
Pimephales_promelas GTGGCAATTACACGCTGATTCTTTTCTACAAATCACAAAGACATTGGTACCCTTTATCTAGTATTTGGTGCCTGAGCCGGAATAGTGGGGACCGCTTTAAGCCTCCTAATTCGAGCTGAACTAAGTCAACCTGGCTCACTTCTAGGTGATGACCAGATCTACAATGTTATTGTTACTGCTCACGCCTTTGTAATAATCTTCTTTATAGTAATACCAATTCTTATTGGTGGGTTCGGAAATTGACTTGTACCTCTAATAATCGGAGCACCTGACATGGCATTTCCACGAATAAATAACATAAGCTTCTGACTTTTACCCCCGTCATTCCTACTCCTCCTAGCCTCTTCTGGAGTTGAGGCCGGGGCCGGTACAGGGTGAACTGTTTATCCACCACTTGCAGGTAATCTTGCTCATGCAGGAGCCTCAGTAGACCTCACAATTTTCTCTCTACACTTAGCAGGTGTATCATCAATTCTAGGGGCAGTTAATTTTATTACTACAATTATTAACATAAAACCCCCAGCAATCTCTCAATATCAAACGCCCCTCTTCGTATGGGCCGTACTTGTAACTGCTGTGCTTCTGCTCCTATCACTACCTGTTCTAGCTGCCGGAATTACTATACTTCTCACCGATCGTAATTTAAATACTACATTCTTTGACCCTGCAGGAGGAGGTGACCCTATTTTATACCAACACTTGTTCTGATTCTTCGGCCATCCAGAAGTCTATATTCTTATTTTACCCGGGTTTGGAATTATTTCACATGTCGTAGCCTACTATGCAGGTAAAAAAGAACCATTCGGCTACATAGGAATAGTTTGAGCTATGATGGCAATCGGTCTCCTAGGGTTTATTGTCTGAGCCCACCACATGTTTACTGTTGGAATAGACGTAGACACCCGTGCCTACTTT---------------------------------------------------------------------------------------ACATCTGCTACAATAATTATTGCCATCCCAACCGGTGTTAAAGTATTTAGCTGACTTGCTACACTTCACGGAGGCTCAATCAAATGAGAGACTCCCATACTATGAGCCCTGGGATTTATCTTCCTCTTTACAGTTGGAGGATTAACAGGAATTGTTCTCGCCAACTCATCACTTGATATTGTTCTCCATGATACATATTATGTTGTTGCCCATTTCCACTATGTATTATCAATAGGGGCTGTGTTTGCCATTATAGCAGCATTTGTACACTGATTCCCACTATTTTCAGGATACACCCTAAATGATACCTGAACAAAAATTCACTTTGCTGTAATGTTTATCGGTGTTAACCTCACATTCTTCCCACAACATTTCCTAGGCTTAGCAGGGATACCACGACGGTACTCTGATTACCCAGATGCCTACGCCCTATGAAACACAGTATCATCTATTGGCTCACTCGTCTCACTAGTAGCGGTGATTATGTTCTTATTTATCCTATGAGAAGCCTTTGCCGCCAAACGGGAAGTATCCTCAGTAGAATTAACTATAACAAATGTAGAATGACTACACGGCTGCCCTCCCCCTTACCACACATTTGAGGAACCAGCATTTGTCCAAGTTCAATCAAATTAA---ATGGCAAGCCTACGAAAAACCCACCCACTGATGAAAATTGCTAATGATGCACTAGTTGACCTCCCAACGCCATCTAATATTTCAGCACTATGAAACTTCGGATCTCTACTGGGATTATGCTTAATTACTCAAATCCTAACCGGTTTATTTCTAGCAATACACTACACCTCTGATATTTCTACCGCATTCTCATCCGTCACACATATTTGTCGGGACGTTAATTATGGCTGACTCATCCGAAATATACATGCCAACGGCGCATCATTTTTCTTCATCTGTATTTACATACACATTGCTCGTGGCCTTTATTACGGATCCTACCTCTACAAAGAAACCTGAAATATTGGAGTCGTACTACTTCTTCTCGTTATAATAACAGCCTTTGTAGGCTATGTACTCCCATGAGGGCAGATATCCTTCTGAGGTGCCACAGTCATTACAAATCTACTATCAGCGGTACCCTATATGGGAGATACCCTTGTACAATGAATTTGAGGGGGCTTTTCAGTGGACAATGCAACACTAACACGATTCTTCGCCTTCCACTTCCTATTCCCGTTCGTAATCGCCGGTGCAACTGTCCTCCACTTATTATTCCTACACGAAACAGGGTCAAACAACCCTGCCGGGCTAAACTCCGACGCAGACAAAATCTCTTTCCACCCCTACTTCTCTTACAAAGATCTCCTCGGCTTTGTTCTGATGCTGCTAGCCCTAACATCCCTCACCCTATTCGCCCCCACTCTTCTTGGCGACCCAGAAAACTTCACCCCAGCAAACCCACTGGTTACTCCGCCACATATTCAACCCGAGTGATATTTCCTGTTTGCCTACGCTATTCTGCGATCTATTCCAAACAAACTAGGAGGGGTCCTAGCACTGCTATTTAGCATTCTAGTACTCTTTGTAGTCCCGATTTTACATACCTCAAAGCAACGAGGACTAACTTTCCGACCAATCACTCAATTCTTATTCTGAACCCTAGTGGCAGATATAATTATTTTAACATGAATTGGGGGTATACCTGTAGAACACCCATATGTTATCATTGGCCAAGTAGCCTCAATTCTATACTTTGCATTATTCCTTCTTCTTGCCCCACTTGCAGGATGAGCAGAGAATAAAGCATTGAAATGAGCTTATGAACCCTTATGTATTAACCACACTTTTGTCTAGTCTTGGTCTAGGGACTACCCTTACCTTTGCCAGCTCCCACTGATTATTGGCCTGAATAGGACTGGAGATTAATACTCTAGCAATTATCCCCCTAATGGCACAACACCATCACCCCCGGGCAGTAGAAGCTACTACAAAGTACTTTCTTACCCAAGCCACTGCAGCTGCCGTAATTCTATTTGCAAGCACAACTAATGCATGAATTACAGGAGAATGAGATATGACTAATATATCAAACCCAATCGCTACTGCAATTATTCTTGCCGCCTTGGCACTTAAAATTGGTCTAGCACCAATACATTTTTGAATACCTGAAGTAATACAAGGACTAGATTTATTAACAGGACTTATTCTGTCTACCTGGCAAAAACTTGCCCCCCTCGCCCTGATTATTCAAACAGCCCAAGCTTTTGACCCACTTCTCCTTACGGCCCTCGGACTCATATCTACCTTAGTAGGAGGGTGAGGCGGATTAAACCAAACCCAGCTACGGAAAATTCTGGCTTACTCCTCAATCGCCCACATGGGTTGAATAATCATTGTTCTTCAACATGCTCCCCAACTCACCCTTCTTGCATTATTAACATACATCCTAATAACATCTGCAGCATTCCTAACCCTAAAACTATCATACACCACAAAAGTTGGCACCCTTGCAACCACATGATCAAAAAGCCCACTATTAACAGCAACTACCGCCTTGGTTTTATTATCCTTAGGAGGCCTCCCCCCACTTACCGGATTTATACCAAAATGGCTAATTTTACAAGAACTAGCAAAGCAGGGCCTCCCCCTTACCGCAACCGTAATAGCTCTTGCCGCCCTAATTAGTTTATATTTTTACTTGCGATTATGCTACGCAATAACTCTGACCATCTCTCCTAATACTATCACCTCAACCACCCCCTGGCGAACTCAAACGAATCAGGCCTCTATTCCCCTGGCCCTATCCACCGTGACAGCTCTCGGCCTTTTACCCATTACCCCCACCATTATGACACTCGTTATTT----------CAAAGGCATGGTCCCGACCTTATTGTCAACTCTAGCCCAACTTACACATGCAAGTCTCCGCAGCCCCGTGAGTAAGCCCTTAATCCCC-TGCCCGGGGACGAGGAGCAGGCATCAGGCAC-AAATCTTT---AGCCCAAGACGCCAGGCCGAGCCACACCCCCAAGGGAATTCAGCAGTGATAAATATTAAGCCATAAGTGAAAACTTGACTCAGTCAGAGCTAA-G-AGGGCCGGTAAAACTCGTGCCAGCCACCGCGGTTAAACGAGAGGCCCTAGTTGATATTACAACGGCGTAAAGGGTGGTTAAGGACAGCAAATCAATAAAGTCGAATGGCCCTTTGGCTGTCATACGCTTCTAGGAGTCCGAAGCCCAA-TATACGAAAGTAACTTTAAGAAT-GCCCACCTGACCCCACGAAAGCTGAGAAACAAACTGGGATTAGATACCCCACTATGCTCAGCCATAAACCCAGACGTCCAACTACAA-TTAGACGTCCGCCCGGGTACTACGAGCATTAGCTTGAAACCCGAAGGACCTGACGGTGCCTCAGACCCCCCTAGAGGAGCCTGTTCTAGAACCGATAACCCCCGTTAAACCTCACCGCTTCTAG-CCATCCCAGCCTATATACCGCCGTCGTCAGCTTACCCTGTGAAGGCAATAAAAGTAAGCAGAATGGGCACAACCCAGAACGTCAGGTCGAGGTGTAGCGTACGAAGCGGGAAGAAATGGGCTACATTTTCTATTATAGAATACTACGGAC-ATGTAACATGAAA-TAGTACTTGAAGGAGGATTTAGTAGTAAAAAGGAAGCAGCGTGTCCTTTTGAACCCGGCTCTGAGGCGCGTACACACCGCCCGTCACTCTCCCCTGTCG-AAATGCAATAAAACTACATAATACATAAGCTCTGACAAGGGGAGGCAAGTCGTAACATGGTAAGTGTACCGGAAGGTGCACTTGGATAAATT--GCCAACCAGCTAGCTTAATAACCAGTAT-AACTTAACAATATTTTTAACA-AAAC-AAGACCTAACCCCGCAAACTAAACCATTTTTTTACCTGAGTATGGGAGACAGAAAAGGTTC-GCC-TAAAGCAATAGAAAAAGTACCGCAAGGGAAAGCTGAAAGAGAAATGAAACAACCCATATAAGCACTAAAAAACAAAGACTAAACCTTGTACCTTTTGCATCATGATTTAGCCAGTACCCTCAAGCAAAGAGATCTTTAGTTTGATACCCCGAAACCAGGTGAGCTACCCCGAGACAGCCTATA-TAATTTAGGGCTAACCCGTCTCTGTGGCAAAAGAGTGGGAAGAACTCCGGGTAGAAGTGACAGACCTACCGAACCTGGTGATAGCTGGTTGCCTAGGAAATGAATAGAAGTTCAGCCTCGCA-CA-CCCTTAATCAA-AATA-------TATATCAT-TAAGACA----TTATGGAAACATACGAGAGTTAGTTGAAGGGGGTACAGCCCCTTTAACAAAGGATACAACCTT-TACAGGAGGATAAAGATCATAATAAGTAAAATATACTGTTCTAGTGGGCCTGAAAGCAGCCATCTAAATAGAAAGCGTTAAAGCTCGGACAGAAAGAAGTTTATTATCCCGATAA-AAAATCTTACTCCCCTAACTCTACTAGGCCAGCCCATGCCCACATGGGTGAGACTATGCTAAAATGAGTAACAAGAAG-ATTTGATCTTCTCCCGCCACAAGTGTAAACCAGGCCGGACCAACCACTGGAATTTAACGAGCCCAACCAAAGAGGGCATTGTGAACAGTA-A-AGACCTCAAGAAGAGCTCACAATTA-ACTAATCGTTAATCCCACACTGGAGTGGCA--TTTTAAGGGAAAGACTAAAAGA-AGGGGAAGGAACTCGGCAAACACAAGCCTCGCCTGTTTACCAAAAACATCGCCTCCTGCAAT---ATAAAGTATAGGAGGTCCAGCCTGCCCAGTGACTACGGGTTCAACGGCCGCGGTATATTGACCGTGCAAAGGTAGCGCAATCACTTGTCTCTTAAATAGAGACCTGTATGAATGGCTAGACGAGGGCTTAACTGTCTCCCCCTTCCAGTCAGTGAAATTGATCTATCCGTGCAGAAGCGGGTATAATTCTACAAGACGAGAAGACCCTTTGGAGCTTAAGGTACAAAAT-TCAC-CCATGTTAAACAACTCCGTAGA-AAGCAAGAACTTTGTGGA-TAT-GAAACTTTACCTTCGGTTGGGGCGACCACGGAGGAAAAA-CAAGCCTCCGAGTGGACTGGGCCAAAAACCCCTAAAGCTAAAAGAGACATCTTTAAGCCGCAGAACATCTGACCAATAATGATCCGGCTAA-GAAGCCGATCAACGGACCAAGTTACCCTAGGGATAACAGCGCAATCCTCTCCCAGAGCCCATATCGACGAGGGGGTTTACGACCTCGATGTTGGATCAGGACATCCTAATGGTGCAGCCGCTATTAAGGGTTCGTTTGTTCAACGATTAA-AGTCCTACGTGATCTGAGTTCAGACCGGAGCAATCCAGGTCAGTTTCTATCTGTAACGCTG-CTTTTCCCAGTACGAAAGGACCGGAAAAGGGGGGCCCATGCTTAGCGCATGCCCCGCCCCTAATTCATGAAAACAAATAAATTAAAT-AAGGGAGGGCCAAAACCCCTGCCGCCCAAGATAAGGGCA-
Pimephales_vigilax GTGGCAATTACACGCTGATTCTTTTCTACAAACCACAAAGACATTGGTACCCTTTATCTTGTATTTGGTGCCTGAGCTGGAATAGTAGGGACCGCTTTAAGCCTCCTAATTCGCGCTGAGCTAAGTCAACCCGGCTCACTTCTAGGTGATGACCAAATCTATAATGTTATTGTTACTGCTCACGCCTTTGTAATAATTTTCTTTATAGTAATACCAATTCTTATTGGTGGGTTCGGAAACTGACTTGTACCTCTAATAATTGGCGCACCAGATATAGCATTTCCACGAATAAATAACATAAGCTTCTGACTTTTACCCCCATCATTCCTACTACTGCTAGCCTCTTCTGGTGTCGAAGCCGGAGCTGGGACAGGATGAACTGTCTACCCCCCGCTTGCAGGAAATCTTGCCCACGCAGGGGCATCAGTAGACCTTACAATCTTCTCTTTACATCTAGCAGGTGTATCATCAATTCTAGGGGCAGTTAATTTTATCACTACAATTATTAATATGAAACCCCCAGCAATCTCTCAATATCAAACACCCCTCTTCGTATGGGCAGTACTTGTTACTGCAGTGCTTCTGCTCCTATCATTACCCGTTCTAGCTGCCGGAATTACTATACTTCTTACTGATCGTAATTTAAATACCACATTTTTTGACCCAGCAGGAGGAGGAGATCCTATTTTATACCAACACTTATTCTGATTCTTTGGTCATCCAGAGGTTTATATTCTTATTTTACCCGGATTTGGAATCATTTCACACGTTGTAGCCTATTATGCAGGCAAAAAAGAACCATTCGGCTATATGGGAATAGTCTGAGCTATAATGGCTATCGGTCTTCTGGGGTTTATTGTCTGAGCCCATCATATATTTACTGTTGGAATAGACGTAGATACCCGTGCCTACTTT---------------------------------------------------------------------------------------ACATCCGCAACAATAATCATTGCCATTCCAACCGGTGTTAAAGTATTTAGCTGACTTGCCACACTTCATGGAGGCTCAATCAAATGAGAAACTCCTATGCTATGAGCCCTTGGATTTATTTTCCTTTTTACGGTTGGAGGACTAACAGGAATTGTTCTCGCCAATTCATCACTTGATATTGTTCTCCATGACACATATTACGTAGTTGCCCATTTCCACTATGTTTTATCAATAGGCGCTGTATTTGCTATCATAGCAGCGTTTGTTCACTGATTCCCACTATTCTCAGGTTATACCCTAAATGACACTTGAACAAAAATTCACTTTGCTGTAATATTTATTGGTGTAAATCTCACATTTTTCCCACAACACTTCCTAGGTTTAGCAGGAATACCACGGCGGTATTCTGATTACCCAGATGCTTACGCCCTGTGAAATACAGTATCATCCATCGGATCACTTGTCTCACTGGTAGCGGTAATTATGTTCTTATTTATCTTATGAGAAGCCTTTGCCGCCAAACGAGAAGTATCTTCAGTAAACTTAACCATAACAAATGTAGAATGACTACACGGCTGCCCTCCCCCTTATCACACATTTGAGGAACCAGCATTTGTTCAAGTTCGATCAAATTAA---ATGGCAAGCCTACGAAAAACTCATCCACTGATAAAAATCGCTAATGACGCATTAGTTGATCTTCCAACACCATCAAATATTTCAGCGCTATGAAACTTCGGATCTCTTCTAGGATTATGTTTAATTACTCAGATCCTAACCGGATTATTTCTAGCAATACACTATACCTCTGATATCTCTACCGCATTTTCATCCGTCACACATATTTGCCGAGACGTTAATTATGGTTGACTTATCCGGAACATACATGCTAACGGCGCATCATTTTTCTTTATTTGTATTTATATACACATCGCTCGTGGCCTTTATTACGGATCTTATCTTTACAAGGAAACCTGAAACATTGGAGTTGTACTTCTTCTTCTGGTTATAATGACAGCCTTTGTAGGCTACGTACTTCCATGAGGTCAGATATCCTTCTGAGGTGCCACAGTTATTACAAATCTTCTGTCAGCAGTACCCTACATAGGGGATACCCTCGTTCAATGAATTTGAGGGGGTTTTTCAGTAGATAACGCAACATTGACACGATTCTTCGCCTTCCACTTCCTCTTCCCATTCGTAATCGCCGGCGCAACTATTCTCCACTTATTATTCTTACACGAAACAGGATCAAATAATCCTGCCGGATTAAATTCCGACGCGGACAAAATCTCCTTTCATCCCTACTTCTCCTACAAAGACCTTCTAGGTTTTGTCCTAATGCTGCTAACTCTTACATTACTGACATTATTTTCCCCCACCCTGCTTGGCGACCCAGAAAACTTCACCCCAGCAAACCCACTGGTTACCCCACCACACATCCAACCCGAGTGATATTTCCTATTTGCCTACGCCATCCTACGATCTATCCCAAACAAGCTAGGAGGGGTCCTAGCACTACTATTTAGTATTTTAGTACTTTTAGTTGTCCCAATCTTACACACCTCAAAGCAGCGGGGACTAACCTTCCGACCAATCACCCAATTTTTATTCTGAACCTTAGTGGCGGATATAATTATCTTAACATGAATTGGAGGCATACCTGTGGAACACCCATACATTATTATTGGTCAAATCGCCTCAATTCTCTACTTTGCATTATTTCTTCTTCTTACACCTCTTGCAGGATGAGTAGAAAATAAAGCATTGAAATGAGCTTATGAATCCTTACGTATTAACTACACTTTTATCTAGCCTTGGCCTAGGAACCACCCTTACCTTTGCCAGCTCCCACTGGTTATTAGCCTGAATAGGATTAGAAATTAATACTCTAGCAATTATTCCACTAATAGCCCAACACCACCACCCCCGGGCAGTAGAAGCTACTACAAAATATTTTCTTACTCAGGCCACTGCAGCCGCCGTAATCCTGTTTGCAAGCACAACTAATGCATGAATTACAGGCATATGAGATATAACTAATATATCAAATCCAATTGCCACCACAATAATTCTTGCCGCCTTAGCACTTAAAATTGGACTAGCGCCCATGCATTTCTGAATGCCTGAAGTACTACAAGGACTAGACTTGTTAACGGGCTTGATTCTATCTACTTGACAAAAGCTTGCCCCCCTTGCCCTGCTTATCCAAACATCCCAAGCTTTTGATCCATCTCTACTTACAGCCCTTGGGCTTACATCCACCTTAGTAGGAGGATGGGGTGGTCTAAACCAAACCCAAGTACGAAAGATCTTAGCCTACTCCTCAATTGCACACATAGGCTGAATGATAATTGTTATTCAATATACCCCTCAACTCACTCTTCTTGCTTTATTAATGTATATCTTAATAACATCTGCAGCATTTCTAACATTAAAACTTTCGTACGTCACAAAGATTAACACCCTTGCAACAACGTGATCAAAAAGTCCAATACTAACAGCAACAACTGCCCTAGTATTACTATCTCTCGGAGGCCTCCCCCCACTTACCGGATTTATACCAAAATGATTAATTCTTCAGGAATTAACAAAGCAAGGCCTCCCCCTCACCGCAACTCTAATAGCCCTCGCCGCCCTAATTAGTCTTTACTTTTACTTACGACTATGTTACACAATAACTCTTACCATCTCCCCCCATACCACTACCTTAACTACCCCCTGACGAACTCGTACAACTCAAGCCTCTATTCCCCTAGCCTTCTTTACCGTAATAGCCCTAAGTCTATTACCTATTACCCCTACTATTATGGTATTAGTTACCT----------CAAAGGCATGGTCCCGACCTTACTATCAGCCCTGGCCCAACTTACACATGCAAGTCTCCGCAAACCCGTGAGTAAGCCCTCAATCCCC-TACCCGGGGACGAGGAGCAGGCATCAGGCAC-AAGTCATT---AGCCCAAGACGCCAGGCAGAGCCACACCCCCAAGGGAATTCAGCAGTGATAAATATTGAGCCATAAGTGAAAGCTTGACTCAATTAGAGCCAA-A-AGGGCCGGTAAAACTCGTGCCAGCCACCGCGGTTAAACGAGAGGCCCTAGTTGATAATATAACGGCGTAAAGGGTGGTTAAGGATAATGAAATGATAAAGTTAAATGGCCCTTTGGCTGTCATACGCTTCTGGGAGTCCGAAATCTAA-TATACGAAAGTAACTTTAAGAAA-GCCCACCTGACCCCACGAAAACTGAGAAACAAACTGGGATTAGATACCCCACTATGCTCGGTCGTAAACCTAGATGTCCAACTACAA-TTAAGCATCCGCCCGGGTACTACGAGCATTAGCTTGAAACCCAAAGGACCTGACGGTGCCTCAGACCCCCCTAGAGGAGCCTGTTCTAGAACCGATAACCCCCGTTAAACCTCACCGCTTCTAG-CCGTCCCAGCCTATATACCGCCGTCGTCAGCTTACCCTGTGAAGGTGTTAAAAGTAAGCAAAATGGGCACAACCCAAAACGTCAGGTCGAGGTGTAGCGCACGAAGCGGGAAGAAATGGGCTACATTTTCTGTCACAGAACACTACGGAT-ATGCAACATGAAA-TAGTGCTTGAAGGAGGATTTAGTAGTAAAAAGGAAACAGAGTGTCCTTTTGAACTCGGCTCTGAGGCGCGTACACACCGCCCGTCACTCTCCCCTGTCGCTTATGCAATAAAATTACCTAATAATAAAGCTCTGACAAGAGGAGGCAAGTCGTAACATGGTAAGTGTACCGGAAGGTGCACTTGGATAAATT--GCCAATCAGCTAGCTTAATGATTAATAT-ATCTTAACAACATTTTTAACA-AAAC-AAGACCTAACCCTACAAATTAAACCATTTTTTTACCTGAGTATGGGAGACAGAAAAGGTTT-ACC-TAAAGCAATAGAGAAAGTACCGCAAGGGAAAGCTGAAAGAGAAATGAAATAACCCATATAAGCACCGAAAAACAAAGACTAAACCTTGTACCTTTTGCATCATGATTTAGCCAGTACCCTCAAGCAAAGAGATCTTTAGTTTGATACCCCGAAACCAGGTGAGCTACCCCGAGACAGCCTATA-TAATTTAGGGCTAACCCGTCTCTGTGGCAAAAGAGTGGGAAGAGCTCCGGGTAGAAGTGACAGACCTACCGAACCTGGTGATAGCTGGTTGCCTAGGAAATGAATAGAAGTTCAGCCTCGTA-CA-CCCTAAGTCAG-AAAA-------TATACAAA-TAAGACA----CTATGGAAACGTATGAGAGTTAGTTGAAGGGGGTACAGCCCCTTTAACAAAGGATACAACCTT-TACAGGAGAATAAAGATCATAATAACTAAAATATACTGTTCTAGTGGGCCTGAAAGCAGCCATCTAAATAGAAAGCGTTAAAGCTCGGACAGAAAGAAGTTTATTATCCCGATAA-CAAATCTTACTTCCCTAATTGTACTAGGCCAATCCATGCCCACATGAATGAGACTATGCTAAAATGAGTAACAAGAAG-ACCTGATCTTCTCCCGCCATAAGTGTAAACCAGATCGGACTAACCGCTGGAATTTAACGAACCCAACTAAAGAGGGTATTGTGAATTATA-A-AGACCTCAAGAAGAACTCACAACCA-ATTAATCGTTAATCCCACACTGGAATGGCA---TTTAAGGGAAAGACTAAAAGA-AGGGGAAGGAACTCGGCAAACAAAAGCCTCGCCTGTTTACCAAAAACATCGCCTCCTGCAAT---ATAAAGTATAGGAGGTCCAGCCTGCCCAGTGACTACGGGTTAAACGGCCGCGGTATATTGACCGTGCAAAGGTAGCGCAATCACTTGTCTTTTAAATGGAGACCTGTATGAATGGCTAGACGAGGGCTTAACTGTCTCCCCCTTCCAGTCAGTGAAATTGATCTATCCGTGCAGAAGCGGGTATAATCCTACAAGACGAGAAGACCCTTTGGAGCTTAAGGTACAAAAT-TCAA-CCATATTAAGCAACTCTTTAAA-AAGCAACAACTTTATGGA-CAT-GAAACTTTACCTTCGGTTGGGGCGACCACGGAGTAAAAG-GAAACCTCCGAGTGGACTGGGCC--AAACCCCTAAAGCTAAAAGAGACATCTTTAAGCCGCAGAAAATCTGACCAATAATGATCCGGTTAA-CAAGCCGATCAACGAACCAAGTTACCCTAGGGATAACAGCGCAATCCTCTCCCAGAGCCCATATCGACGAGAGGGTTTACGACCTCGATGTTGGATCAGGACATCCTAATGGTGCAGCCGCTATTAAGGGTTCGTTTGTTCAACGATTAA-AGTCCTACGTGATCTGAGTTCAGACCGGAGCAATCCAGGTCAGTTTCTATCTGTAACGCTA-TTTTTCCTAGTACGAAAGGATCGGAAAAAGGGGGCCTATAC--AACGCACGCCCCACCTCTAATTAATGAAAACAAATAAATTAAGT-AAGGAAGGGCAAAAACCCTTACTGCCCAAGATAAGGGCAT
Platygobio_gracilis GTGGCAATTACACGCTGATTCTTTTCTACAAACCACAAAGACATTGGCACCCTTTATCTAGTATTTGGTGCCTGAGCCGGGATAGTGGGAACCGCTTTAAGCCTCCTTATTCGAGCCGAACTAAGCCAACCTGGATCACTTCTAGGTGATGACCAAATCTATAACGTTATCGTTACTGCCCACGCCTTCGTAATAATTTTCTTTATAGTAATGCCAATTCTTATTGGCGGATTTGGAAACTGACTTGTACCTCTGATAATCGGAGCGCCTGACATAGCATTTCCACGAATAAATAACATAAGCTTCTGACTCTTACCCCCATCATTTCTGTTATTACTAGCCTCTTCTGGTGTTGAGGCTGGAGCTGGGACAGGTTGAACTGTCTACCCCCCGCTTGCAGGCAACCTTGCCCACGCAGGGGCATCAGTAGACCTTACGATCTTCTCTCTTCACCTAGCAGGTGTATCATCAATTCTAGGGGCAGTAAACTTTATTACCACAATCATTAATATGAAACCCCCAGCCATCTCTCAATATCAAACACCCCTTTTCGTATGGGCCGTACTTGTAACCGCCGTTCTTCTACTCCTATCACTTCCTGTCCTGGCTGCCGGAATTACTATACTTCTCACTGACCGAAATCTAAATACCACATTCTTTGACCCGGCGGGAGGGGGTGACCCTATCCTATATCAACATTTATTCTGATTCTTCGGTCATCCAGAGGTCTACATTCTTATTTTACCCGGGTTTGGAATTATTTCACACGTTGTAGCCTACTATGCAGGCAAAAAAGAACCATTCGGCTATATAGGAATAGTTTGAGCTATGATGGCCATTGGCCTCCTAGGGTTTATTGTTTGAGCTCATCACATATTCACTGTCGGAATGGACGTAGACACCCGCGCCTACTTT---------------------------------------------------------------------------------------ACATCTGCAACAATAATCATTGCCATTCCAACCGGTGTAAAAGTATTTAGCTGACTTGCTACGCTCCACGGGGGCTCAATTAAATGAGAAACTCCTTTATTGTGGGCCTTAGGATTTATTTTCCTCTTTACAGTCGGAGGATTAACAGGAATCGTTCTCGCCAACTCATCACTTGATATTGTCCTCCATGACACATACTATGTCGTTGCCCACTTCCACTACGTACTATCAATAGGGGCTGTGTTTGCTATTATGGCGGCATTCGTTCACTGATTCCCACTATTTTCAGGATACACCCTAAATGACACCTGAACAAAAATCCATTTTGCTGTAATATTTATTGGTGTTAACCTTACATTCTTCCCGCAACACTTCCTAGGCCTAGCAGGAATACCACGACGGTATTCTGATTACCCAGACGCTTACGCCCTATGAAATACAGTATCATCCATTGGCTCACTCGTCTCACTGGTAGCGGTAATTATATTCCTCTTTATCTTATGAGAAGCCTTCGCCGCCAAACGGGAAGTATCCTCAGTAGAACTAACTATAACAAATGTAGAATGACTACACGGCTGCCCTCCACCATATCACACATTTGAGGAACCAGCATTTGTCCAAGTTCAATCAAACTAA---ATGGCAAGCCTACGAAAAACCCACCCATTGATAAAAATCGCTAATGATGCACTAGTCGACCTTCCAACACCATCTAACATCTCAGTTATATGAAACTTCGGATCCCTGCTAGGATTATGCCTTATTACTCAAATCCTAACCGGATTATTCCTAGCCATGCACTACACCTCTGACATCTCGACCGCCTTCTCCTCTGTCACACACATCTGTCGAGACGTTAACTACGGATGACTTATCCGAAATATGCATGCTAACGGAGCATCGTTCTTCTTCATCTGTATTTACATACACATTGCCCGCGGCCTATACTATGGGTCCTACCTTTACAAAGAGACCTGAAATATTGGGGTTGTACTGCTTCTCCTAGTTATGATGACCGCTTTTGTAGGCTACGTACTTCCCTGAGGTCAAATGTCCTTCTGAGGTGCTACCGTAATTACAAACCTATTATCAGCGGTCCCATATATGGGCGACACCCTTGTCCAATGAATTTGAGGAGGCTTTTCTGTAGATAACGCAACATTAACGCGATTCTTCGCCTTTCACTTCCTCTTCCCATTCGTCATCGCAGGCGCAACCATTCTGCACTTACTATTCTTACACGAAACAGGGTCAAATAACCCCGCCGGGTTAAATTCCGATGCGGATAAAATCTCTTTCCACCCATACTTCTCCTACAAAGACCTCCTTGGCTTCGTACTTATACTGTTAGCTCTCACGTCCTTAACATTATTTTCCCCAACTCTGCTTGGCGACCCAGAAAATTTCACTCCCGCGAACCCACTGGTTACCCCACCACACATTCAACCAGAGTGATACTTCTTGTTTGCCTACGCCATTCTACGATCCATCCCCAACAAGCTAGGAGGAGTCCTAGCACTATTGTTCAGCATTCTGGTACTATTAGTGGTACCGATTCTACACACCTCAAAGCAACGGGGACTAACCTTCCGACCAATCACCCAGTTTTTATTCTGAACCTTAGTAGCGGACATGGTTATCCTAACATGAATTGGAGGCATACCCGTAGAACACCCGTACATTATCATTGGCCAAATCGCCTCGGTTCTGTACTTCGCATTATTCCTCCTCCTCGCCCCACTCGCAGGATGAGCGGAAAATAAAGCACTAAAATGAGCTTATGAACCCTTACGTACTAGCGACGCTACTGTCCAGCCTTGGCTTAGGAACCACCCTGACCTTTGCTAGCTCCCACTGATTGTTAGCCTGAATGGGCCTAGAAATTAATACCCTAGCGATTGTCCCCTTAATAGCACAACACCACCACCCCCGCGCAGTAGAGGCTACCACAAAGTACTTTCTTACCCAGGCCACTGCAGCCGCCGTAATCTTGTTCGCGAGTACAACAAATGCATGAACTACCGGGGAATGAGATATGGCTAACATGTCAAATCCAATCGCCACCGCAATAATCCTCGCCGCCCTAGCACTTAAGATTGGACTAGCCCCGATACATTTCTGAATACCTGAAGTATTACAAGGGCTAGACCTATTAACAGGGCTCATCCTCTCCACCTGGCAGAAGCTTGCTCCACTCGCCCTTATTATCCAAACCGCTCAGGCGTTTGACCCACTTCTCCTCACAGCCCTCGGACTCATATCCACCCTTGTGGGAGGATGGGGCGGACTTAATCAAACCCAGCTACGGAAAATCTTAGCCTACTCCTCAATCGCACATATGGGGTGGATAATTATTGTTCTTCAGTACGCCCCTCACCTTACTCTCCTCGCACTACTAACATATATCATAATAACATCCGCAGCCTTCCTGACACTAAAGCTCTCATCCGCCACAAAAGTCGGCACCCTCGCAACCGTCTGATCGAAGAGCCCTATTCTGACAGCAACAGCCGCCCTGGTATTACTGTCCCTTGGAGGCCTGCCCCCACTTACAGGATTCATACCAAAATGGTTAATCTTGCAAGAACTAGCAAAACAAGGCCTCCCCCTTACTGCAACAGTAATAGCTCTTGCCGCCCTCATCAGCCTTTACTTTTATTTGCGCCTTTGCTACACAATAACCCTTACCATCTCCCCTAACACTGTTACCTCAAGCACCCCTTGACGGACCCAAACAACCCAGGCCTCCATTCCCCTGGCCTTGTTCACTGTAATAGCCCTGGGCCTTTTACCTATCACCCCTACTATTATGATGCTGGTCACCT----------CAAAGGCATGGTCCCGACCTTACTATCAGCTCTAGCCCAACTTACACATGCAAGTCTCCGCAGCCCCGTGAGTAAGCCCTTAATCCCC-CGCCCGGGGACGAGGAGCAGGCATCAGGCAC-AAACCTTT---AGCCCAAGACGCCAGGCCTAGCCACACCCCCAAGGGAATTCAGCAGTGATAAATATTAAGCCATAAGTGAAAACTTGACTCAGTCAGAGCTAA-G-AGGGCCGGTAAAACTCGTGCCAGCCACCGCGGTTAAACGAGAGGCCCTAGTTGATAGTGCAACGGCGTAAAGGGTGGTTAAGGATAGTGAAACAATAAAGTCGAATGGCCCTTTGGCTGTCATACGCTTCTAGGAGTCCGAAGCCCAA-TATACGAAAGTAGCTTTAGGAAA-GTCCACCTGACCCCACGAAAACTGAGAAACAAACTGGGATTAGATACCCCACTATGCTCAGTCATAAACCCAGACGTCCGACTACAA-TTAGACGTCCGCCCGGGTACTACGAGCATTAGCTTGAAACCCAAAGGACCTGACGGTGCCTCAGACCCCCCTAGAGGAGCCTGTTCTAGAACCGATAACCCCCGTTAAACCTCACCACTTCTAG-CCATCCCAGCCTATATACCGCCGTCGTCAGCTTACCCTGTGAAGGCAATAAAAGTAAGCAAAATGGGCACAACCCAGAACGTCAGGTCGAGGTGTAGCGTACGAAGCGGGAAGAAATGGGCTACATTTTCTATTATAGAATACTACGGAC-ATGCAACATGAAA-TAGTGCTTGAAGGAGGATTTAGTAGTAAAAAGGAAGCAGAGTGTCCTTTTGAACCCGGCTCTGAGACGCGTACACACCGCCCGTCACTCTCCCCTGTCG-AAATGCAATAAAGCTTCTTAACACCAAAGCTCTGACAAGGGGAGGCAAGTCGTAACATGGTAAGTGTACCGGAAGGTGCACTTGGATAAAATT-GCTAACCAGCTAGCTTAATCATCACTAT-AATTTAACAATATTTATAACA-ACAC-AAGACTTAACCCCACAAACTAAACCATTTTTTTACCTGAGTATGGGAGACAGAAAAGGTTC-ACC-CAAAGCAATAGAGAAAGTACCGCAAGGGAAAGCTGAAAGAGAAATGAAATAACCCATATAAGCACTGAAAAACAAAGACTAAACCTTGTACCTTTTGCATCATGATTTAGCCAGCACCCTCAAGCAAAGAGATCTTTAGTTTGATACCCCGAAACCAGGTGAGCTACCCCGAGACAGCCTATG-TAATTTAGGGCTAACCCGTCTCTGTGGCAAAAGAGTGGGAAGAGCTCCGGGTAGAAGTGACAGACCTACCGAACCTGGTGATAGCTGGTTGCCTGGGAAATGAATAGAAGTTCAGCCTCGCA-CA-CCCTTAATCAA-GAAA-------CATACCGT-CAAGACA----TTATGGAAAAATACGAGAGTTAGTTGAAGGGGGTACAGCCCCTTTAACAAAGGATACAACCTT-TACAGGAGGATAAAGATCATAATATATAAAATATACTGTTCTAGTGGGCCTGAAAGCAGCCACCTAAACAGAAAGCGTTAAAGCTCGGACAGAAGGAAGTTTATTATACCGATAA-AAAATCTTACTCCCCTAATTGTATCAGGCCAACCCATGCCCACATGGATGAGACTATGCTAAAATGAGTAACAAGAAG-ACCTGATCTTCTCCCGCCACAAGTGTAGACCAGATCGGACCAACCACTGGAATTTAACGAGCCCAACTAAAGAGGGCATTGTGAATAATA-A-AGACCTCAAGAAGAACTCAC-ACTA-AATGATCGTTAACCCCACACTGGAGTGCCA--TATTAAGGGAAAGACTAAAAGA-AGGGGAAGGAACTCGGCAAACACAAGCCTCGCCTGTTTACCAAAAACATCGCCTCCTGCAAC---ATTAAGTATAGGAGGTCCAGCCTGCCCAGTGACTACGGGTTCAACGGCCGCGGTATATTGACCGTGCAAAGGTAGCGCAATCACTTGTCTTTTAAATAGAGACCTGTATGAATGGCTAGACGAGGGCTTAACTGTCTCCCCCCTCCAGTCAGTGAAATTGATCTATCCGTGCAGAAGCGGGTATAACAGTACAAGACGAGAAGACCCTTTGGAGCTTAAGGTACAAGAC-TCAG-CCACGTTAAACAACTCCGTAGA-AAGCAAGAACTTAGTGGC-CAT-GAAACTTTACCTTCGGTTGGGGCGACCACGGAGGAAAAA-CAAGCCTCCGAGTGGACTGGGCC-AAAACCCCTAAAGCCAAGAGAGACATCTTTAAGCCGCAGAACATCTGACCAATAATGATCCGGCTAATAAAGCCGATCAACGAACCAAGTTACCCTAGGGATAACAGCGCAATCCTCTCCCAGAGCCCATATCGACGAGGGGGTTTACGACCTCGATGTTGGATCAGGACATCCTGGTGGTGCAGCCGCTATTAAGGGTTCGTTTGTTCAACGATTAA-AGTCCTACGTGATCTGAGTTCAGACCGGAGCAATCCAGGTCAGTTTCTATCTGTAACGCTA-CTTTTCCTAGTACGAAAGGATCGGAAAAGAGGGGCCCATACTTAGAGCATGCCCCACCCCTAATTCATGAAAACAAATAAATTAAAT-AAGGGAGGGCCAGAACCCCTGCCGCCCAAGTTAAGGGCAT
Pogonichthys_macrolepidotus GTGGCAATTACGCGCTGATTCTTTTCTACAAACCACAAAGACATTGGTACCCTTTATCTTGTATTTGGTGCCTGAGCCGGAATAGTGGGGACCGCTTTAAGCCTCCTTATTCGGGCCGAACTAAGTCAACCCGGGTCACTTTTAGGTGATGATCAAATTTATAACGTCATCGTTACCGCTCACGCCTTCGTAATAATTTTCTTTATAGTAATGCCAATTCTTATTGGTGGATTCGGAAACTGGCTTGTGCCCCTAATAATCGGCGCACCAGATATAGCATTCCCACGAATGAATAACATAAGCTTCTGACTCCTACCCCCATCATTCCTACTACTGCTAGCCTCCTCCGGCGTTGAAGCCGGGGCTGGGACGGGGTGAACAGTGTATCCCCCACTCGCAGGCAACCTCGCCCACGCAGGAGCATCAGTAGACCTTACAATCTTCTCACTCCACCTAGCAGGTGTATCATCAATTTTAGGGGCAGTAAACTTTATTACTACAATTATTAACATGAAGCCCCCAGCCATCTCCCAATATCAAACACCTCTCTTTGTATGAGCCGTACTTGTAACTGCTGTTCTCCTCCTCCTATCACTGCCAGTCCTGGCTGCCGGGATTACAATGCTTCTCACAGACCGTAATCTTAATACCACATTCTTCGACCCGGCAGGGGGAGGAGACCCAATCCTATATCAACATTTATTCTGATTCTTTGGTCACCCAGAGGTTTATATTCTTATTTTACCCGGATTTGGTATCATTTCACATGTTGTAGCCTACTATGCCGGCAAAAAAGAACCATTTGGCTACATAGGAATAGTCTGAGCCATAATAGCCATTGGCCTCCTCGGATTTATCGTCTGAGCTCATCATATGTTCACTGTCGGAATGGACGTAGATACCCGTGCCTACTTT---------------------------------------------------------------------------------------ACATCCGCAACAATAATTATTGCCATCCCAACCGGTGTAAAAGTGTTTAGCTGACTTGCTACGCTCCACGGGGGCTCTATTAAATGAGAAACACCCATGCTGTGGGCCCTGGGGTTTATTTTCCTTTTTACAGTGGGGGGACTAACCGGGATTGTCCTAGCCAATTCATCACTTGACATTGTTCTTCATGACACATACTACGTAGTAGCCCACTTCCATTATGTATTATCAATAGGGGCCGTATTTGCCATCATAGCGGCCTTCGTTCACTGGTTCCCACTATTTTCAGGATATACCTTAAATGATACTTGAACAAAGATCCACTTTGGCGTAATGTTTATTGGTGTTAATCTTACATTCTTCCCACAGCACTTCCTAGGCCTAGCAGGGATACCACGACGATATTCTGACTACCCAGACGCCTATGCCCTATGAAATACAGTGTCATCCATCGGCTCACTCATCTCACTGGTAGCAGTAATTATATTCCTATTCATTCTCTGAGAAGCCTTCGCCGCCAAGCGGGAAGTATCCTCAGTAGAACTAACTATAACGAATGTAGAATGACTCCACGGCTGCCCTCCACCATACCACACGTTTGAGGAGCCAGCATTTGTCCAAGTTCAATCAAACTAA---ATGGCAAGCCTACGAAAAACCCACCCACTAATAAAAATCGCTAACGACGCACTAGTCGACCTCCCAACACCATCTAATATTTCAGCACTATGAAATTTCGGCTCCCTCTTAGGACTATGCTTAATTACCCAAATCCTAACAGGACTATTCCTGGCCATGCATTATACCTCTGATATCTCAACTGCATTCTCATCAGTGACACACATCTGCCGAGATGTTAACTATGGCTGGCTCATCCGAAACATACATGCTAATGGAGCATCATTTTTCTTCATCTGTATCTACATACACATTGCCCGGGGCTTATACTACGGATCCTATCTCTATAAGGAAACCTGAAACATCGGCGTCGTCCTACTTCTTCTAGTCATAATAACAGCCTTCGTCGGTTACGTACTCCCATGAGGACAAATGTCTTTTTGAGGCGCCACCGTAATTACAAACTTACTATCAGCAGTTCCTTATATAGGTGACACCCTTGTCCAATGAATCTGAGGGGGCTTCTCAGTAGACAACGCAACACTAACACGATTCTTCGCCTTCCACTTCCTATTCCCCTTCGTTATCGCCGGCGCAACCGTCCTACACTTACTATTTCTACACGAAACGGGATCAAACAACCCCGCCGGACTGAACTCCGACGCAGACAAAATTTCTTTTCACCCATACTTCTCGTACAAAGACCTCCTTGGCTTCGTATTAATACTGCTAGCACTCACATCACTGACATTGTTTTCCCCAACCCTCCTCGGCGACCCAGAAAATTTCACCCCAGCAAACCCGTTAGTTACTCCGCCACACATCCAGCCAGAATGATACTTCCTGTTTGCCTACGCCATCCTACGATCTATCCCGAACAAGCTGGGGGGAGTCCTAGCTCTACTATTTAGTATTTTAGTGCTGATAGTCGTGCCAATTTTACACACCTCAAAACAACGAGGACTAACTTTCCGCCCAATCACCCAGTTCCTATTCTGAACCCTGGTGGCAGATATGATTATCCTAACGTGAATTGGAGGCATACCCGTAGAACATCCTTACATCATCATTGGTCAGGTCGCATCACTTCTATATTTTGCACTCTTCCTCGTTCTTGTCCCACTTGCAGGTTGAGTAGAGAATAAAGCACTGAAATGAGCTTATGAACCCCTACGTACTAGCCACGCTGCTGTCCAGCCTGGGCTTAGGGACCACCCTAACCTTTGCCAGCTCTCACTGACTGCTGGCCTGAATGGGACTGGAAATTAATACCCTAGCAATTATTCCTCTAATAGCACAACACCACCACCCCCGCGCAGTGGAAGCCACCACAAAATATTTTTTAACTCAAGCTACCGCAGCGGCCATAATCCTCTTTGCAAGCACAACAAATGCCTGAATTACGGGAGAGTGGGACATAAACAGTATGTCGAACCCTATTGCCAGCACAATAGTTATTACCGCCCTAGCACTTAAAATCGGACTTGCACCCATGCATTTCTGAATACCTGAAGTGTTACAAGGGCTGGATCTCCTCACGGGCCTAATTTTATCCACCTGACAAAAGCTCGCCCCACTCGCCCTTATCATTCAAACAGCCCAGACTATTGACCCCTTGCTACTAACAACACTCGGACTCACATCAACCCTGGTCGGCGGCTGAGGTGGATTAAACCAAACTCAATTGCGAAAGATCTTAGCCTATTCCTCAATTGCACACATGGGCTGAATAATGATTGTTCTCCAGCATGCCCCCCAACTCACCCTCCTCGCACTACTAACCTATGTCTTTATAACATCTGCAGCATTCCTTACCCTAAAAGTTTCATCCGCTACAAAGATTGGTACCCTCGCAACCGTTTGATCGAAAAGCCCTATCTTAACAACAACTACTGCCCTCGTACTGCTCTCACTTGGAGGCCTACCCCCACTTACGGGATTTATGCCAAAATGATTAATCCTCCAAGAACTGGCAAAGCAGGACCTCCCCTTTGTCGCCACAATCATGGCTCTTGCTGCCCTACTTAGCCTCTACTTTTATTTACGACTTTGTTACGCAATAACACTAACCATCTCCCCCAACACCACTAACTCAACCACCCCTTGACGAACTCAGACAACTCAAACCTCTCTACCCCTGGCCTTATTCACCGTAGTGGCCCTGGGCCTTCTACCCGTGACTCCTACTATTGCAGCACTGGTTATCT----------CAAAGGCATGGTCCTGACCTTATTATCAGCTCTAACCCAACTTACACATGCAAGTCTCCGCAGCCCCGTGAGTACGCCCTTAATCCCC-TGCCCGGGGACGAGGAGCGGGCATCAGGCAC-AAACCTTT---AGCCCAAGACGCCTGGCCTAGCCACACCCCCAAGGGAATTCAGCAGTGATAAATATTGAGCCATAAGTGAAAACTTGACTCAGTCAGGGTTAA-G-AGGGCCGGTAAAACTCGTGCCAGCCACCGCGGTTAAACGAGAGGCCCCAGTTGATAATACAACGGCGTAAAGGGTGGTTAAGGAAAGCGAAACAATAAAGCCGAATGGCCCTTTGGCTGTCATACGCTTCTAGGAGTCCGAAGTCCAA-TATACGAAAGTAGCTTTAGAGAA-GCCCACCTGACCCCACGAAAGCTGAGAAACAAACTGGGATTAGATACCCCACTATGCTCAGCCATAAACCTAGGCGTCCAACTACAA-TTAGACGTCCGCCCGGGTACTACGAGCATTAGCTTGAAACCCAAAGGACCTGACGGTGCCTCAGACCCCCCTAGAGGAGCCTGTTCTAGAACCGATAACCCCCGTTAAACCTCACCACTTCTAG-CCACCCCAGCCTATATACCGCCGTCGTCAGCTTACCCTGTGAAGGCAATAAAAGTAAGCAAAATGGGCACAACCCAGAACGTCAGGTCGAGGTGTAGCGTACGAAGCGGGAAGAAATGGGCTACATTTTCTATTATAGAACACTACGGAT-ATGCAACATGAAA-TAGTGCTTGAAGGAGGATTTAGTAGTAAAAAGGAAACAGAGTGTCCTTTTGAACCCGGCTCTGAGGCGCGTACACACCGCCCGTCACTCTCCCCTGTCA-AAGTGCAATAAAGATACCTAACACCAAAGCAGTGACAAGGGGAGGCAAGTCGTAACATGGTAAGTGTACCGGAAGGTGCACTTGGATAAAATT-GCCAACCAGCTAGCTTAACTACCAATAT-AATTTAACAATGTTCATAACA-AGAC-AAGACCTAACATCACAAACTAAACCATTTTTTTACCTAAGTATGGGAGACAGAAAAGGTTCAACC-CAAAGCAATAGAAAAAGTACCGCAAGGGAAAGCTGAAAGAGAAATGAAACAACCCATATAAGCACTAAAAAACAAAGACTTAACCTTGTACCTTTTGCATCATGATTTAGCCAGAACCCTCAAGCAAAGAGACCTTTAGTTTGAAACCCCGAAACCAGGTGAGCTACCCCGAGACAGCCTATGTTAATCTAGGGCTAACCCGTCTCTGTGGCAAAAGAGTGGGAAGAGCTCCGGGTAGAAGTGACAGACCTACCGAACCTGGTGATAGCTGGTTGCCTGGGAAGTGGATAGAAGTTCAGCCTCACA-CG-CCCCAAACCAA-AGAA-------CATATCAT-CAAGATAC---CAAGGGTAAAATGCGAGAGTTAGTTGAAGGGGGTACAGCCCCTTCAACAAAGGATACAACCTT-CACAGGAGGATAAAGATCATAATATATAAAACATACTGTTCTAGTGGGCCTAAAAGCAGCCACCTAAGCAGAAAGCGTTAAAGCTCAGACAGAAAGAAGTTTATTATACCGATAA-AAAATCTTACTCCCCTAATTATACCAGGCCAACCCATGCCCACATGGAAGAGATTATGCTAAAATGAGTAACAAGAAG-ACCTGCTCTTCTCCCAGCACAAGTGTAAACCAGATCGGACCAACCACTGGAATTTAACGAACCCAACCCAAGAGGGCAGTGTGAACAATA-A-AGACCTCAGGAAGAACTCACAGCTA-AACAATCGTTAACCCCACACTGGAGTGCCA---TTTAATGGAAAGACTAAAAGA-AGGGGAAGGAACTCGGCAAACACAAGCCTCGCCTGTTTACCAAAAACATCGCCTCCTGCAACCAAACTAAGTATAGGAGGTCCAGCCTGCCCAGTGACTACGGGTTCAACGGCCGCGGTATTTTGACCGTGCAAAGGTAGCGCAATCACTTGTCTCTTAAATAGAGACCTGTATGAATGGCTAGACGAGGGCTTAACTGTCTCCCCCTTCCAGTCAGTGAAATTGATCTATCCGTGCAGAAGCGGGTATAACTATACAAGACGAGAAGACCCTTTGGAGCTTAAGGTACAAAGT-TCAA-CCACGTTAAACAACTCCATAAA-AAGCAAGAACTTAGTGGCAAAT-GAAATTTTACCTTCGGTTGGGGCGACCGCGGAGGAAAAG-CAAGCCTCCGAGTGGATTGGGCC--AAACCCCTAAAGCCAAAAGAGACATCTATAAGCCGCAGAACATCTGACCAAAAATGATCCGGCCAA-AAAGCCGATCAACGAACCAAGTTACCCTAGGGATAACAGCGCAATCCTCTCCCAGAGTCCATATCGACGAGGGGGTTTACGACCTCGATGTTGGATCAGGACATCCTAATGGTGCAGCCGCTATTAAGGGTTCGTTTGTTCAACGATTAA-AGTCCTACGTGATCTGAGTTCAGACCGGAGCAATCCAGGTCAGTTTCTATCTGTAACGCCA-CTTTTCCTAGTACGAAAGGATCGGAAAAGAGGGGCCCATACCCAAAGCATGCCCCACCCCTAATTAATGAAAACAAATAAATTAAGTAAAGGAAGGGCCAAAACCCCTGCCGCCCGAGATAAGGGCAT
Pteronotropis_hypselopterus GTGGCAATTACACGCTGATTCTTTTCTACAAATCACAAAGACATTGGTACCCTTTATTTAGTATTTGGTGCCTGGGCCGGGATAGTGGGAACCGCCTTAAGCCTCCTTATTCGAGCTGAACTAAGTCAACCCGGCTCACTCCTGGGTGATGACCAAATTTATAATGTTATTGTTACTGCTCACGCCTTTGTAATAATCTTCTTTATAGTTATACCAATTCTTATTGGTGGCTTTGGAAATTGACTTGTACCTCTAATGATTGGAGCACCTGATATAGCATTCCCACGAATAAATAATATAAGCTTCTGACTTTTACCCCCATCATTCCTACTACTTTTAGCTTCTTCTGGTGTTGAAGCCGGGGCTGGGACAGGATGAACTGTCTACCCCCCACTTGCAGGCAATCTTGCCCACGCAGGCGCATCAGTAGACCTCACAATTTTTTCCCTCCATCTAGCAGGTGTGTCATCAATTCTAGGGGCAGTTAATTTTATTACCACCATTATTAATATGAAGCCCCCAGCAATCTCTCAATATCAAACACCCCTCTTTGTATGGGCCGTACTAGTGACTGCCGTCCTTCTACTCCTATCACTGCCCGTCCTAGCTGCCGGAATTACTATACTTCTCACTGACCGTAATTTAAATACCACATTTTTTGATCCGGCAGGAGGGGGGGATCCAATCCTATATCAGCACTTATTCTGATTCTTCGGCCACCCCGAAGTCTACATTCTTATTTTACCCGGATTTGGTATTATCTCGCATGTTGTAGCCTACTATGCAGGCAAAAAAGAACCATTCGGCTATATGGGAATAGTTTGAGCTATGATGGCCATTGGCCTCCTAGGATTTATTGTTTGAGCCCATCACATATTTACTGTTGGAATAGATGTAGACACCCGTGCCTACTTC---------------------------------------------------------------------------------------ACATCTGCAACAATAATTATTGCCATTCCAACCGGTGTAAAGGTATTTAGCTGACTTGCTACACTCCACGGAGGCTCAATCAAGTGGGAGACACCAATACTATGAGCCCTAGGCTTCATTTTCCTCTTCACAGTAGGGGGTCTGACAGGAATCGTTCTTGCTAATTCATCCCTTGATATTGTTCTCCACGATACATACTATGTTGTTGCTCACTTCCACTATGTACTTTCAATGGGAGCTGTATTTGCTATTATAGCAGCATTTGTTCACTGATTCCCACTATTTTCAGGATATACTCTAAACGATACTTGAACAAAAATCCACTTTGCTGTAATATTTATTGGTGTTAATCTTACGTTCTTCCCACAACACTTCCTAGGTCTGGCAGGAATACCACGACGATATTCCGACTACCCAGATGCTTATGCACTATGAAACACAGTATCATCCATTGGCTCACTTATTTCACTAGTAGCCGTAATTATATTCTTATTTATCCTATGAGAAGCCTTCGCCGCCAAACGGGAAGTGTCTTCAGTAGAATTAACTATAACAAATGTAGAATGACTACACGGCTGCCCACCACCATATCACACATTTGAGGAACCAGCATTTGTTCAAGTTCAATCAAATTAA---ATGGCAAGCCTACGAAAAACTCACCCGCTAATAAAAATCGCTAATGACGCGCTAGTTGACCTTCCAACCCCATCAAATATCTCAGCACTATGGAACTTCGGATCCCTATTAGGATTATGCTTAATTACTCAAATCCTAACCGGATTATTCCTAGCCATACATTACACCTCTGATATCTCAACCGCATTTTCATCTGTTACACACATTTGCCGGGACGTCAACTATGGTTGACTTATCCGGAATATACATGCTAACGGAGCATCATTTTTCTTCATCTGCATTTACATGCACATTGCTCGAGGCCTTTACTACGGATCTTACCTCTATAAAGAGACCTGAAACATTGGAGTTATTCTACTTCTTCTGGTTATGATGACAGCCTTTGTTGGTTATGTACTCCCGTGGGGCCAAATATCCTTCTGAGGTGCAACCGTCATTACAAACCTCCTATCAGCAGTCCCCTATATAGGAGATATACTTGTACAATGAATTTGAGGAGGCTTTTCAGTAGATAACGCAACATTAACACGATTCTTCGCCTTTCACTTCCTATTTCCCTTCGTCATCGCTGGTGCAACCGTTCTCCACTTATTATTTTTACACGAAACAGGATCAAATAACCCTGCCGGGTTAAATTCTGACGCGGATAAAATCTCCTTCCACCCATATTTCTCCTACAAAGATCTTCTTGGCTTCGTCCTAATATTATTAGCTCTTACATCACTGACCTTGTTTTCCCCCACCCTACTTGGCGACCCAGAAAACTTCACTCCAGCAAACCCGCTGGTTACCCCACCACACATTCAACCCGAGTGATATTTCTTGTTTGCCTACGCCATTCTACGATCCATCCCAAATAAACTTGGAGGGGTCCTAGCCCTACTCTTCAGCATTCTAGTACTATTAGTGGTCCCAATTTTACACACCTCAAAGCAGCGAGGACTAACCTTCCGCCCAATCACCCAGTGTTTATTCTGAACCTTAGTAGCTGATATAATTATCCTAACATGAATCGGAGGGATACCCGTGGAACATCCGTATATCATCATCGGTCAAATCGCGTCGGTCCTCTACTTCGCATTATTTCTCCTTCTCACTCCACTTGCAGGCTGAGCAGAGAATAAAGCACTAAAATGAGTTTATGAACCCTTATGTTTTAACCACACTTTTGTCTAGCCTTGGCCTAGGAACTACCCTCACCTTTGCCAGCTCTCACTGACTATTAGCCTGAATGGGCCTAGAGATTAATACTCTGGCAATTATCCCCTTAATAGCACAACATCACCACCCCCGCGCAGTAGAGGCTACCACAAAATACTTTCTCACCCAAGCCACTGCAGCCGCCATAATCCTCTTTGCAAGCACAACTAATGCGTGGATTTCAGGGGAGTGAAATATAACTGATATATCAAACCCAATTGCCACCACAATAATTCTTGCCGCCCTGGCGCTCAAGATTGGATTAGCACCCATACATTTCTGAATACCTGAAGTATTACAAGGACTGGACTTATCAACAGGACTAATTCTGGCTACATGACAAAAACTAGCCCCACTTGCCCTTATTATCCAAACAGCCCCAGCTTTCCACCCATTACTCCTCACAGCCCTCGGGTTAATATCTGCCTTAGTCGGCGGCTGAGGGGGCTTAAATCAAACCCAATTACGTAAGGTCTTGGCCTACTCCTCAATTGCACATATAGGATGAATAATTATTGTTCTCCAATATGCTCCTCAACTTACCCTTCTTACGTTATTAACCTATATTTTAATAACATCTGCAGCATTCCTAACACTGAAACTATTATATGCCACAAAAATTAGCACCCTTGCAACCGCATGATCAAAGAGTCCTCTCCTTACAACGACAACCACCCTAGTACTATTATCTCTAGGGGGTCTTCCCCCACTTACCGGGTTTATACCAAAGTGGCTTATTCTACAGGAGATGGCAAAACAGGGCCTCCCCCTTACCGCAACAGTAATAGCTCTCGCCGCCCTAATTAGCCTATATTTTTATTTACGACTCTGCTACACGATAACTCTTACCATTTCCCCTGATACTGTTACCTCCATCACCCCTTGACGAACTCAAACAAATCAAGCCTCCACCCCTCTGGCCTTATCTACTGTATTAGCCTTAGGCCTTTTACCCCTCACCCCCGCCATTATAATAATTACCATTT----------CAAAGGCATGGTCCCGACCTTACTATCAGCTCCAGCCCGACTTACACATGCAAGTCTCCGCAACCCCGTGAGTAAGCCCTTAATCCCC-CGCCCGGGGACGAGGAGCAGGCATCAGGCAC-AAACCTTT---AGCCCAAGACGCCAAGCCAAGCCACACCCCCAAGGGAATTCAGCAGTGATAAATATTGAGCCATAAGTGAAAACTTGACTCAGTCAGAGCTAA-G-AGGGCCGGTAAAACTCGTGCCAGCCACCGCGGTTAAACGAGAGGCCCTAGTTGATATTGCAACGGCGTAAAGGGTGGTTAAGGATAGAGTAATAATAAAGTCGAATGGCCCTTTGGCTGTCATACGCTTCTAGGAGTCCGAAGCCCAC-TATACGAAAGTAGCTTTAAGAAA-GCCCACCTGACCCCACGAAAACTGAGAAACAAACTGGGATTAGATACCCCACTATGCTCAGTCGTAAACCCAGATGTCTAACTACAA-TT-GACATCCGCCCGGGTACTACGAGCATTAGCTTGAAACCCAAAGGACCTGACGGTGCCTCAGATCCCCCTAGAGGAGCCTGTTCTAGAACCGATAACCCCCGTTAAACCTCACCGCTTCTAG-CCGTCCCAGCCTATATACCGCCGTCGTCAGCTTACCCTATGAAGGTAATAAAAGTAAGCAGAATGGACACAATCCAGAACGTCAGGTCGAGGTGTAGCGTATGAAGCGGGAAGAAATGGGCTACATTTTCTACTACAGAATACTACGGAC-ATGCAACATGAAA-TAGTGCTTGAAGGAGGATTTAGAAGTAAAAAGGAAATAGCGTGTCCTTTTGAACCCGGCTCTGAGGCGCGTACACACCGCCCGTCACTCTCCCCTGTCT-AAATGCGGTAAAATTACCTAACACCAGAGCTCTGACAAGGGGAGGCAAGTCGTAACATGGTAAGTGTACCGGAAGGTGCACTTGGGTAAAATT-GCCAACCAGCTAGCTTAATTATTATTAT-AATTTAACAATATTTATAACA-AGAC-AAGACTTAACTCCACAAATTAAATCATTTTTTTACCTAAGTATGGGAGACAGAAAAGGTTC-ACC-TAAAGCAATAGAGAAAGTACCGCAAGGGAAAGCTGAAAGAGAAATGAAATAACCCATATAAGCACTAAAAAACAAAGATTAAACCTTGTACCTTTTGCATCATGATTTAGCCAGCACCCTCAAGCAAAGAGATCTTTAGTTTGACACCCCGAAACCAGGTGAGCTACCCCGAGACAGCCTATA-TAATTTAGGGCTAACCCGTCTCTGTAGCAAAAGAGTGGGAAGAGCTCCGGGTAGAGGCGACAAACCTACCGAACCTGGTGATAGCTGGTTGCCTAAGAAATGAATAGAAGTTCAGCCTCATGCCC-CCCCTCATCAA-AGAA-------TATAACAT-CAAGATA----CTAGGGAGATGTATGAGAGTTAGTTGAAGGGGGTACAGCCCCTTTAACAAAGGATACAACCTT-TACAGGTGGATAAAGATCATAATGTATAAAATATGCCGTTCTAGTGGGCCTGAAAGCAGCCATCTAAACAGAAAGCGTTAAAGCTCGGACAGAAAAGAATTTATTATCTCGATAA-AAAATCTTACTCCCCTAATTGTATTAGGCCAACCCATGCCCGCATGGGTAAGACTATGCTAAAATGAGTAACAAGAAG-ACTTGATCTCCTCCCGCCACAAGTGTAAGCCAGATCGGACTAACCGCTGGACTTTAACAAGCCCAATCAAAGAGGGCATTGTGAATTATA-A-AAATCTCAAGAAAATCCCACAATTA-AATAATTGTTAATCCTACACTGGGGTGGCA--TCTTAAAGGAAAGACTAAAAGA-AGGGGAAGGAACTCGGCAAACACAAGCCTCGCCTGTTTACCAAAAACATCGCCTCCTGCAAC---ATAAAGTATAGGAGGTCCTGCCTGCCCAGTGACTATGAGTTCAACGGCCGCGGTATATTGACCGTGCAAAGGTAGCGCAATCACTTGTCTCTTAAATGGAGACCTGTATGAAAGGCTAGACGAGGGCTTAACTGTCTCCCCCCTCCAGTCAGTGAAATTGATCTATCCGTGCAGAAGCGGGTATAATACTACAAGACGAGAAGACCCTTTGGAGCTTAAGGTATAAAGT-TTAA-CCACGTCAAACAACTATATAAA-AAGCAAGAACTT-GTGAC-CAT-GAAATTTTACCTTCGGTTGGGGCGACCACGGAGCAAAGA-CAAACCTCCGAGTGGACTGGGCC--AAAGCCCTAAAGCCAAAAGACACATCTTTAAGCCGCAGAACATCTGACCAGTAATGATCCGGTTA--AAAACCGATCAACGGACCAAGTTACCCTAGGGATAACAGCGCAATCCTCTCCCAGAGCCCATATCGACGAGGGGGTTTACGACCTCGATGTTGGATCAGGACATCCTAATGGTGCAGCCGCTATTAAGGGTTCGTTTGTTCAACGATTAA-AGTCCTACGTGATCTGAGTTCAGACCGGAGTAATCCAGGTCAGTTTCTATCTGTAACGCTA-CTTTTCCCAGTACGAAAGGATCGGAAAAGAGGGGCCCATACTTAACGTATGCCCCACCCCCAATTCATGAAAACAAATAAATTAAGT--AGGGAGGGCCAAAAGCCCTGCCGCCCAAGATAAGGGCAT
Rhinichthys_atratulus GTGGCAATTACACGCTGATTTTTCTCTACAAACCACAAAGACATTGGTACCCTTTATCTTGTATTTGGTGCCTGAGCCGGGATAGTAGGAACCGCTTTGAGCCTCCTTATTCGCGCCGAGCTTAGCCAACCTGGATCACTCTTAGGTGATGACCAGATTTATAATGTTATCGTCACCGCCCACGCCTTTGTAATAATTTTCTTTATAGTAATGCCTATTCTTATTGGCGGATTCGGAAACTGGCTTGTACCCCTAATAATTGGTGCACCTGACATAGCGTTCCCGCGAATAAATAACATAAGCTTCTGACTTCTACCCCCATCATTCCTACTACTACTAGCTTCTTCTGGTGTTGAGGCTGGCGCTGGGACAGGATGAACTGTATACCCTCCCCTCGCAGGTAACCTCGCCCACGCAGGAGCATCAGTAGACCTCACAATTTTCTCCCTACATCTAGCAGGTGTATCATCGATTTTAGGGGCAGTTAACTTTATTACCACAATTATCAATATGAAACCCCCAGCCATCTCCCAGTATCAAACACCGCTCTTTGTGTGAGCCGTACTTGTAACTGCTGTCCTCCTACTCCTGTCGCTACCTGTCCTTGCTGCCGGAATTACAATACTTCTGACTGACCGTAATCTTAACACTACATTCTTCGACCCAGCCGGGGGAGGAGACCCCATCTTATACCAACATCTATTCTGATTCTTTGGCCATCCGGAGGTTTATATTCTTATTTTACCCGGATTTGGCATTATTTCACATGTTGTAGCTTACTATGCAGGTAAAAAAGAACCGTTCGGCTATATAGGTATAGTTTGGGCCATAATGGCCATTGGCCTCCTCGGGTTTATTGTCTGAGCCCATCACATATTTACCGTCGGTATGGATGTAGACACCCGTGCCTACTTT---------------------------------------------------------------------------------------ACATCTGCAACAATAATTATTGCCATTCCAACCGGTGTAAAAGTATTTAGCTGACTTGCTACACTACACGGGGGCTCTATCAAGTGGGAAACTCCTATATTATGGGCCTTAGGTTTTATTTTCCTCTTTACGGTGGGAGGACTAACAGGAATTGTCCTCGCCAACTCATCACTTGACATTGTACTTCATGACACATACTATGTCGTTGCGCACTTCCACTATGTACTATCAATAGGGGCTGTATTTGCCATCATAGCAGCCTTCGTTCACTGGTTCCCACTATTTTCAGGCTACACCTTAAATGACACTTGAACAAAAATCCACTTTGCTGTAATGTTTATTGGTGTTAACCTTACATTCTTCCCACAACATTTTCTAGGTCTAGCAGGCATGCCACGACGGTATTCTGACTACCCAGACGCTTATGCCCTATGAAATACAGTGTCATCCATCGGCTCACTCGTCTCACTGGTAGCAGTAATTATATTCCTATTTATTCTCTGAGAAGCCTTCGCGGCCAAACGAGAAGTATCCTCAGTAGAGTTAACTACAACAAATGTAGAATGACTCCACGGCTGCCCTCCACCATATCACACATTTGAAGAACCAGCATTTGTTCAAGTTCAATCAAACTAA---ATGGCAAGCCTACGAAAAACCCACCCACTGATAAAAATCGCCAACGGTGCGCTAGTCGACCTCCCAACACCATCTAACATTTCAGCGCTATGGAACTTCGGGTCCCTCCTGGGATTATGCTTAATTACTCAAATCCTGACAGGACTATTCCTAGCTATACATTATACCTCCGATATCTCAACTGCATTTTCATCCGTAACACACATCTGTCGTGATGTAAATTATGGCTGACTCATTCGGAACATGCATGCCAACGGCGCATCATTCTTCTTTATCTGTATTTACATGCATATTGCCCGCGGCCTCTACTACGGCTCATACCTTTATAAGGAAACCTGAAACATTGGTGTAGTCCTACTTCTTCTAGTTATAATGACCGCCTTCGTGGGCTATGTACTCCCATGAGGTCAAATGTCTTTTTGGGGGGCCACCGTGATCACAAATCTATTATCAGCAGTCCCCTATATAGGAGACACCCTTGTCCAGTGGATTTGAGGTGGCTTTTCAGTAGATAACGCAACGTTGACACGATTCTTCGCCTTTCACTTCTTATTCCCGTTCGTTATCGCCGGTGCAACAGTCCTGCATTTACTATTTCTTCACGAGACCGGGTCAAACAACCCTGCCGGGCTAAACTCCGACGCGGATAAAATCTCTTTCCACCCATACTTCTCATATAAAGACCTCCTTGGCTTTGTACTAATACTACTAGCTCTCACATCCCTAACGTTGTTCTCCCCCACCCTTCTGGGTGACCCAGAGAATTTCACCCCAGCAAATCCCCTGGTTACTCCACCACACATCCAACCGGAGTGATACTTCTTGTTTGCCTACGCCATTCTACGATCCATTCCAAACAAGCTAGGAGGGGTCCTGGCATTGTTATTTAGCATTCTAGTGCTACTAGTAGTCCCCATCTTACACACCTCAAAACAACGTGGACTAACCTTCCGCCCAATCACTCAGTTCTTATTCTGAACCCTGGTGGCAGATATAGCCATCTTAACATGAATTGGGGGCATGCCCGTAGAACACCCATATATTATCATCGGCCAAATCGCGTCGGTGCTATACTTCGCACTCTTCCTTCTTCTCGCCCCGCTCGCAGGGTGGGCAGAGAATAAAGCATTGAAATGAGCTTATGAACCCTTACGTATTAACAACGCTATTGTCCAGCCTTGGCTTAGGAACCACCCTCACCTTTGCCAGCTCCCACTGACTATTAGCCTGGATAGGACTAGAGATTAATACCCTGGCAATTGTCCCTTTAATAGCGCAGCACCACCACCCCCGCGCGGTGGAAGCCACCACAAAGTATTTTCTTACCCAGGCCACTGCCGCGGCCATAATCCTTTTTGCGAGCACAACCAATGCCTGACTTACGGGGACCTGGGATATAAATGATATGTCAAACCCTATTGCCAGCGCAATAGTCATTGCCGCCCTAGCACTTAAAATTGGATTGGCACCAATACACTTCTGGATACCTGAAGTGTTACAAGGCCTAGATCTCCTCACCGGGCTGGTTTTATCTACCTGACAAAAGCTCGCCCCGCTCGCCCTTATTATCCAAACAGCTCACGCAATTGACCCCTTGCTGCTCACGGCCCTCGGGCTAATGTCTACTCTTGTCGGAGGCTGGGGCGGATTGAACCAAACCCAATTACGAAAGATCTTAGCCTATTCCTCGATTGCACACATAGGCTGAATAATTATTGTTCTTCAATATGCCCCGCAACTTACGCTTCTTGCACTACTAATGTATATTTTTATGACATCCTCCGCATTCCTGACCTTGAAGGCCTCCTCCTCCACAAAAATTGGCACCCTCGCAACCATTTGGTCTAAGAACCCTGTCTTGACAACAGCTGCCGCCTTAGTACTACTGTCACTTGGAGGGCTACCCCCACTTACCGGGTTTATGCCAAAGTGGCTGATTCTGCAAGAATTGGCGAAGCAGGGCCTCCCCCTCCTTGCCACAGTGATGGCCCTCGCCGCTCTACTAAGCCTTTACTTCTATTTACGGCTTTGTTACGCCATAACGCTTACCGTCTCCCCCAGTACAAGTGCCTTTGTTACCCCTTGACGGGTTCAAACGACTCAGACCTCGTTCCCTCTAGCCCTTTCTACCGTAATGGCTCTGGGCCTTTTACCCGTGGCACCGACTATTATAATACTAGTCACCT----------TAAAGGCATGGTCCTGACCTTATTATCAGCTCTAACCCAACTTACACATGCAAGTCTCCGCAGCCCCGTGAGTACGCCCTCAATCCCC-TGCCCGGGGACGAGGAGCAGGCATCAGGCAC-AAACATTT---AGCCCAAGACGCCTGGCCTAGCCACACCCCCAAGGGAATTCAGCAGTGATAAATATTAAGCCATAAGTGAAAACTTGACTCAGTCAGGGTTAA-G-AGGGCCGGTAAAACTCGTGCCAGCCACCGCGGTTAAACGAGAGGCCCTAGTTGATAGTACAACGGCGTAAAGGGTGGTTAAGGGTAATAAATTAATAAAGTCGAATGGCCCTTTGGCTGTCATACGCTTCTAGGAGTCCGAAGCCCAA-TATACGAAAGTAGCTTTAGGAAACGCCCACCTGACCCCACGAAAGCTGAGGAACAAACTGGGATTAGATACCCCACTATGCTCAGCCATAAACCCAGGCGTCGAACTACAG-TTAGACGTCCGCCCGGGTACTACGAGCATTAGCTTGAAACCCAAAGGACCTGACGGTGCCTCAGACCCCCCTAGAGGAGCCTGTTCTAGAACCGATAACCCCCGTTAAACCTCACCACTTCTAG-CCACCCCAGCCTATATACCGCCGTCGTCAGCTTACCCTGTGAAGGCAATAAAAGTAAGCAAAATGGGCACAACCCAGAACGTCAGGTCGAGGTGTAGCGTACGAAGCGGGAAGAAATGGGCTACATTTTCTATTATAGAACACTACGGAT-GTGCAACATGAAA-TAGTGCCTGAAGGAGGATTTAGTAGTAAAAAGGAAGCAGAGTGTCCTTTTGAACCCGGCTCTGAGACGCGTACACACCGCCCGTCACTCTCCCCTGTCA-AAGTGCAATAAAGCTACCTAACATCATAGCAGTGACAAGGGGAGGCAAGTCGTAACATGGTAAGTGTACCGGAAGGTGCACTTGGATTAAATC-GCTAACCAGCTAGCTTGACTACTAATAT-AACTAAACTTTATTCATAACA-AAAC-AAAACCCAATGCCACAAACTAAACCATTTTTTTACCTAAGTATGGGAGACAGAAAAGGTTCAACC-CAAAGCGATAGAGAGAGTACCGCAAGGGAAAGCTGAAAGAGAAGTGAAACAACCCATATAAGCACTGAGAAACAAAGATTAAACCTTGTACCTTTTGCATCATGATTTAGCCAGTACCCTCAAGCAAAGAGACCTTTAGTTTGATACCCCGAAACCAGGTGAGCTACCCCGAGACAGCCTATG-TAATTTAGGGCTAACCCGTCTCTGTGGCAAAAGAGTGGGAAGAGCTCCGGGTAGAAGTGACAGACCTACCGAACCTGGTGATAGCTGGTTGCCTGAGAAATGGATAGAAGTTCAGCCTCGCA-CC-CCCCGAATCAA-AAGA-------AGTATCAC-CAAGATGC---TTAAGGGAAAGTGCGAGAGTTAGTTGAAGGGGGTACAGCCCCTTCAACAAAGGATACAACCTT-CCCAGGAGGATAAAGATCATAATACATAAGACACACTGTTCTAGTGGGCCTGAAAGCAGCCATCTAAGCAGAAAGCGTTAAAGCTCAGACAGAAGTAAATTTATTATACCGATAA-ACAATCTTACTCCCCTAATTGTATCAGGCCGACCCATGTCCGCATGGAAGAGATTATGCTAAAATGAGTAACAAGAAG-ACCTGATCTTCTCCCGCCACAAGTGTAAACCAGATCGGACCAACCGCTGGAACTTAACGAACCCAACTCAAGAGGGCAATGTGAATAATA-A-AGACCCCAAGAAGAACTCACAACTA-AATGATCGTTAACCCCACACTGGAGTGCCA--TTTTAAGGGAAAGACTAAAAGA-AAGGGAAGGAACTCGGCAAACACAAGCCTCGCCTGTTTACCAAAAACATCGCCTCCTGCAACTAGATTGAGTATAGGAGGTCCAGCCTGCCCAGTGACTACGGGTTCAACGGCCGCGGTATTTTGACCGTGCAAAGGTAGCGCAATCACTTGTCTCTTAAATAGAGACCTGTATGAATGGCTAGACGAGGGCTTAACTGTCTCCCCCTTCCAGTCAGTGAAATTGATCTATCCGTGCAGAAGCGGGTATAATAGTACAAGACGAGAAGACCCTTTGGAGCTTAAGGTACAAAAT-TCAG-CCACGTTAAACGACTCCTTAAG-AAGCAAGAACTTAGTGGC-CGT-GAAATTTTACCTTCGGTTGGGGCGACCACGGAGGAAAAA-TGAGCCTCCGAGTGGATTGGGCC--AAACCCCTAAAGCCAAGAGAAACATCTCTAAGCCGCAGAATATCTGACCAATAATGATCCGACTAA-AAAGTCGATCAACGAACCAAGTTACCCTAGGGATAACAGCGCAATCCTCTCCCAGAGCCCATATCGACGAGGGGGTTTACGACCTCGATGTTGGATCAGGACATCCTAATGGTGCAGCCGCTATTAAGGGTTCGTTTGTTCAACGATTAA-AGTCCTACGTGATCTGAGTTCAGACCGGAGCAATCCAGGTCAGTTTCTATCTGTAACGCTA-CTTTTCCCAGTACGAAAGGATCGGAAAAGAGGGGCCTATGCTTAAGGCATGCCCCGCCCCTAATTGATGAAAACAAATAAATTAAGTGAAGGGAGGGCCAAAACCCCTACCGCCCGATAGAAGGGCAT
Rhinichthys_cataractae GTGGCAATTACGCGCTGATTCTTTTCTACAAACCACAAAGACATTGGTACCCTTTATCTTGTATTTGGTGCCTGAGCCGGGATAGTGGGAACCGCTTTAAGCCTCCTTATTCGAGCCGAGCTTAGCCAACCCGGGTCACTCTTGGGTGATGACCAAATTTATAACGTCATCGTTACCGCCCACGCTTTTGTTATAATTTTCTTTATAGTCATGCCAATTCTTATTGGCGGCTTCGGAAACTGGCTTGTACCCCTAATAATCGGTGCACCAGACATAGCATTCCCACGAATAAATAACATAAGCTTCTGACTTCTGCCCCCATCATTTCTACTGTTGCTAGCTTCTTCTGGTGTTGAGGCTGGCGCTGGAACAGGGTGAACTGTATACCCCCCGCTCGCAGGCAACCTTGCCCACGCAGGGGCATCAGTAGACCTCACAATCTTCTCTCTACACCTAGCAGGTGTATCATCGATTTTAGGGGCAGTTAACTTTATTACCACAATTATTAATATGAAACCCCCAGCCATCTCCCAATATCAAACGCCTCTCTTTGTGTGGGCCGTACTTGTGACCGCTGTTCTCCTACTCCTGTCACTACCCGTCCTAGCTGCCGGAATTACAATACTTCTCACTGACCGTAATCTTAATACCACATTCTTCGACCCGGCAGGGGGAGGAGACCCAATCTTATACCAACACCTATTCTGATTCTTTGGTCATCCAGAAGTCTATATTCTTATTTTACCCGGGTTTGGCATTATTTCACATGTTGTAGCCTACTATGCAGGTAAAAAGGAACCATTCGGCTATATAGGGATAGTCTGAGCCATGATGGCCATCGGCCTCCTCGGGTTTATCGTCTGGGCCCACCACATGTTCACCGTGGGAATGGACGTAGACACCCGTGCCTACTTT---------------------------------------------------------------------------------------ACATCTGCAACAATAATTATTGCCATCCCAACCGGTGTAAAAGTGTTTAGCTGACTTGCTACGCTACACGGGGGCTCTATCAAGTGAGAGACTCCTATGCTATGAGCTTTAGGATTTATTTTCCTCTTTACGGTGGGAGGACTAACAGGAATTGTCCTTGCTAATTCATCACTTGATATTGTCCTTCATGACACATACTATGTAGTTGCCCATTTCCACTATGTACTTTCGATGGGGGCCGTATTTGCTATTATGGCAGCCTTCGTTCACTGATTCCCGCTGTTTTCAGGGTATACCCTAAACGACACTTGGACAAAAATCCACTTTGCTGTAATATTTATCGGCGTTAACCTTACATTCTTCCCACAACATTTCCTAGGCCTGGCAGGTATACCACGACGGTATTCTGACTACCCAGACGCTTATGCCCTATGAAATACAGTATCATCCATCGGCTCACTAGTCTCACTAGTAGCAGTAATTATATTCCTATTTATTCTCTGAGAAGCCTTCGCCGCCAAGCGAGAAGTATCCTCAGTAGAACTAACTACAACAAATGTAGAATGACTCCACGGCTGCCCTCCACCATATCATACATTTGAGGAACCAGCATTTGTCCAAGTCCAGTCAAACTAAATAATGGCAAGCCTACGAAAAACCCACCCACTAATAAAAATCGCTAACGACGCACTAGTCGACCTTCCAACCCCATCTAATATTTCAGCGCTATGGAATTTCGGATCCCTCCTAGGATTATGCTTAATTACTCAAATCCTGACAGGACTATTCCTAGCCATACATTATACCTCCGATATCTCAACTGCATTTTCATCCGTAACACACATCTGTCGAGACGTTAACTATGGCTGGCTTATCCGAAATATACATGCTAACGGAGCATCATTCTTCTTTATCTGTATTTATATGCACATTGCCCGCGGCCTATACTACGGGTCGTACCTTTATAAGGAGACCTGAAATATTGGCGTTGTTTTACTTCTTCTAGTTATAATGACAGCCTTCGTAGGCTATGTACTCCCGTGGGGACAAATATCTTTTTGAGGCGCTACCGTTATTACGAATCTACTATCAGCAGTACCTTATATGGGTGACGCCCTCGTCCAGTGGATTTGAGGTGGTTTTTCAGTAGATAACGCAACGTTAACACGATTCTTCGCCTTCCACTTCCTATTTCCGTTCGTTATCGCCGGCGCGACGGTTCTGCACTTGCTATTTCTACACGAAACGGGATCAAATAACCCTGCCGGATTAAATTCCGACGCAGATAAGATCTCTTTCCACCCATACTTCTCGTACAAGGACCTCCTTGGCTTTGTACTAATATTATTAGCTCTCACATCCCTTACGTTATTTTCCCCAACCCTGCTCGGAGACCCCGAAAATTTCACCCCAGCAAATCCTCTGGTTACCCCACCACACATCCAACCAGAGTGATACTTCTTATTTGCCTACGCCATTCTACGATCTATCCCAAACAAACTAGGAGGGGTCCTAGCACTATTATTTAGCATTCTGGTACTATTAGTAGTGCCCATTTTACACACCTCAAAGCAGCGGGGACTAACTTTCCGCCCAATCACTCAGTTTTTATTCTGAACCTTAGTGGCAGATATGGTCATTTTAACATGAATTGGAGGCATACCCGTAGAGCACCCATACATCATCATTGGCCAAATCGCGTCGCTGCTATATTTCGCGCTCTTCCTTGTTCTCGCCCCCCTCGCAGGGTGAGCGGAGAATAAAGCATTGAAATGAGCTTATGAACCCTTATGTACTAGCGACGCTGTTGTCCAGCCTTGGCTTAGGAACCACCCTAACCTTTGCCAGCTCCCACTGGCTGTTGGCCTGGATAGGACTAGAAATTAACACCCTAGCAATCATTCCTTTGATAGCACAACACCACCATCCACGCGCGGTGGAGGCAACCACTAAGTATTTCCTCACTCAGGCCACTGCCGCGGCCATGATCCTGTTTGCGAGCACAACAAATGCCTGAGTTACAGGGGGGTGAGATATGAATAATGTGACGAATCCCATTGCCAGCGCGATAATTATTACCGCTCTGGCACTTAAAATTGGATTAGCACCAATACACTTCTGGATACCTGAGGTCTTACAAGGATTGGATCTCCTAACAGGACTAATTTTATCTACCTGACAGAAACTTGCCCCACTCGCCCTCATTGTTCAAACAGCCCAAGCCATCGACCCTTTGCTACTCACGACCCTAGGACTTATATCTACTCTGGTTGGGGGATGAGGCGGGCTGAACCAGACCCAACTGCGGAAGGTCTTGGCCTACTCCTCAATTGCACACATGGGCTGAATGATTATTATTCTCCAGTACGCCCCACAACTCACCCTCCTTGCACTACTAACATATATCTTTATGACGTCCGCAGCATTTTTGACTTTAAAAACTTCATCCGCCACAAAAGTTGATACCCTCGCAACCATTTGGTCGAAGAGCCCTGTCTTGACGACAACCACTGCCCTAACATTGCTGTCACTTGGAGGCCTACCTCCACTCACCGGGTTTATGCCAAAATGATTAATTCTGCAAGAATTAGCAAAGCAGGACCTCCCCCTCATTGCTACCATGATGGCCCTTGCCGCCCTACTTAGCCTATACTTTTATTTACGACTTTGCTACGCCATAACACTCACCATTTCTCCTAATACTATTACCTCAACTACCCCTTGGCGAAGTCAAGCAACTCAGGCCTCCCTCCCCCTAGCCTTGTCCACCGTAATGGCTCTGGGCCTTTTACCCGTGACACCAGCTATTATAATACTAGTCACCT----------CAAAGGCATGGTCCTGACCTTATTATCAGCTCTAACCCAACTTACACATGCAAGTCTCCGCAGCCCCGTGAGTACGCCCTTAATCCCC-TGCCCGGGGACGAGGAGCAGGCATCAGGCAC-AAACCTTT---AGCCCAAGACGCCTGGCCTAGCCACACCCCCAAGGGAATTCAGCAGTGATAAATATTAAGCCATGAGTGAAAACTTGACTCAGTCAGGGTTAA-G-AGGGCCGGTAAAACTCGTGCCAGCCACCGCGGTTAAACGAGAGGCCCTAGTTGATAGTACAACGGCGTAAAGGGTGGTTAAGGACAGCGAAATAATAAAGTCGAATGGCCCTTTGGCTGTCATACGCTTCTAGGAGTCCGAAGCCCGA-TATACGAAAGTAGCTTTAGAAAA-GCCCACCTGACCCCACGAAAGCTGAGAAACAAACTGGGATTAGATACCCCACTATGCTCAGCCATAAACCCAGACGTCCAACTACAA-TTAGACATCCGCCCGGGTACTACGAGCATTAGCTTGAAACCCAAAGGACCTGACGGTGCCTCAGACCCCCCTAGAGGAGCCTGTTCTAGAACCGATAACCCCCGTTAAACCTCACCACTTCTAG-CCACCCCAGCCTATATACCGCCGTCGTCAGCTTACCCTGTGAAGGTAATAAAAGTAAGCAAAATGGGCACAACCCAGAACGTCAGGTCGAGGTGTAGCGTACGAAGCGGGAAGAAATGGGCTACATTTTCTATTATAGAACACTACGGAT-ATGCAACATGAAA-TAGTGCTCGAAGGAGGATTTAGTAGTAAAAAGGAAGCAGAGTGTCCTTTTGAACTCGGCTCTGAGACGCGTACACACCGCCCGTCACTCTCCCCTGTCA-AAATGCAGCAAAGCTACCTAACGCCAGAGCGGTGACAAGGGGAGGCAAGTCGTAACATGGTAAGTGTACCGGAAGGTGCACTTGGATTAAATT-GCCAACCAGCTAGCTTGATTACTAATAT-AATTCAACTTTATCCATAACA-AGAC-AAGACTTAACGCCACAAACTAAACCATTTTTTTACCTGAGTATGGGAGACAGAAAAGGTTCAACC-CAAAGCAATAGAAAGAGTACCGCAAGGGAAAGCTGAAAGAGAAGTGAAACAACCCATATAAGCACTACAAAACAAAGACTAAACCTTGTACCTTTTGCATCATGATTTAGCCAGCACCCTCAAGCAAAGAGCCCTTTAGTTTGATGCCCCGAAACCAGGTGAGCTACCCCGAGACAGCCTATGTTAATTTAGGGCTAACCCGTCTCTGTGGCAAAAGAGTGGGAAGAGCTCCGGGTAGAAGTGACAGACCTACCGAACCTGGTGATAGCTGGTTGCCTGAGAGATGGATAGAAGTTCAGCCTCGCA-CT-CCCCAAATCAA-GAGA-------AATATCAC-CAAGATAC---TTAAGGGAAAGTACGAGAGTTAGTTGAAGGGGGTACAGCCCCTTCAACAAAGGATACAACCTT-CACAGGAGGATAAAGATCATAATATATAAGACATACTGTTCTAGTGGGCCTGAAAGCAGCCACCTAAACAGAAAGCGTTAAAGCTCAGACAGAGAGAAATTTATTATACCGATAA-GGTATCTTATTCCCCTAACTATATCAGACCAACCCATGCCCACATGGGAGAGATTATGCTAAAATGAGTAACAAGAAG-ACCTGATCTTCTCCCGCCACAAGTGTAGACCAGATCGGACTAACCGCTGGAATTTAACGAACCCAACCCAAGAGGGCAGTGTGGATAGTA-T-AAAACCCGAGAAGAACTCAC-ACTA-AATAATCGTTAACCCCACACTGGAGTGCCA--TTTTAAGGGAAAGACTAAAGGA-AGGGGAAGGAACTCGGCAAACACAAGCCTCGCCTGTTTACCAAAAACATCGCCTCCTGCAACTAGATTGAGTATAGGAGGTCCAGCCTGCCCAGTGACTACGGGTTCAACGGCCGCGGTATTTTGACCGTGCAAAGGTAGCGCAATCACTTGTCTCTTAAATAGAGACCTGTATGAATGGCTAGACGAGGGCTTAACTGTCTCCCCCTTTCAGTCAGTGAAATTGATCTATCCGTGCAGAAGCGGGTATAATAATACAAGACGAGAAGACCCTTTGGAGCTTAAGGTACAAGAT-TCAG-CCACGTTAAACAACTCCATAAA-AAGCAAGAACTTAGTGGC-CAT-GAAGTTTTACCTTCGGTTGGGGCGACCACGGAGGAAAAA-TAAGCCTCCGAGTGGACTGGGCC--AAACCCCTAAAGCCAAGAGAAACATCTCTAAGCCGCAGAACATCTGACCAATAATGATCCGGCTGA-AAAGCCGATCAACGAACCAAGTTACCCTAGGGATAACAGCGCAATCCTCTCCCAGAGCCCATATCGACGAGGGGGTTTACGACCTCGATGTTGGATCAGGACATCCTAATGGTGCAGCCGCTATTAAGGGTTCGTTTGTTCAACGATTAA-AGTCCTACGTGATCTGAGTTCAGACCGGAGCAATCCAGGTCAGTTTCTATCTGTAACGCTA-CTTTTCCCAGTACGAAAGGATCGGAAAAGAGGGGCCTATACTTGAGGCATGCCCCACCCCTAATTGATGAAAACAAATAAATTAAGTAAAGGGAGGGCCAAAGCCCCTACCGCCCAAGATAAGGGCAT
Rhinichthys_obtusus GTGGCAATTACACGCTGATTCTTCTCTACAAACCACAAAGACATTGGTACCCTTTATCTTGTATTTGGTGCCTGAGCCGGGATAGTGGGAACCGCTTTGAGCCTCCTTATTCGAGCCGAGCTTAGCCAACCTGGATCACTCTTAGGCGATGACCAGATTTATAATGTTATCGTCACCGCCCACGCCTTTGTAATAATTTTCTTTATAGTAATGCCTATTCTTATTGGCGGATTCGGAAACTGGCTTGTACCCCTAATAATTGGTGCACCTGACATAGCGTTCCCGCGAATAAATAATATGAGCTTCTGACTTCTGCCCCCGTCATTCCTTCTACTACTAGCTTCTTCTGGTGTTGAGGCTGGCGCTGGGACAGGGTGAACTGTATACCCTCCGCTCGCAGGTAACCTCGCCCACGCAGGAGCATCAGTAGACCTCACAATTTTCTCCCTACATCTAGCAGGTGTATCATCGATTTTAGGGGCAGTTAACTTTATTACCACAATTATCAATATGAAACCCCCAGCCATCTCCCAGTATCAAACGCCTCTCTTTGTGTGAGCCGTACTTGTAACTGCTGTCCTCCTACTCCTGTCGCTACCTGTCCTTGCTGCCGGGATTACAATACTTCTGACTGACCGTAATCTTAACACCACATTCTTCGACCCAGCCGGGGGAGGAGACCCCATCTTATACCAACATCTATTCTGATTCTTTGGCCATCCGGAGGTTTATATTCTTATTTTACCCGGATTCGGCATTATTTCACATGTTGTAGCTTACTATGCAGGTAAAAAAGAACCCTTCGGCTATATGGGTATAGTTTGGGCCATGATGGCCATTGGCCTCCTCGGATTCATCGTCTGAGCCCATCACATGTTTACCGTCGGTATGGATGTAGACACCCGTGCCTACTTT---------------------------------------------------------------------------------------ACATCTGCAACAATAATCATTGCCATTCCAACCGGTGTAAAAGTATTTAGCTGACTTGCTACACTACACGGGGGCTCTATCAAGTGGGAAACTCCTATATTATGGGCCTTAGGTTTTATTTTCCTCTTTACGGTGGGAGGACTAACAGGAATTGTCCTCGCCAACTCATCACTTGACATTGTACTTCATGACACATACTATGTCGTTGCTCACTTCCACTATGTATTATCAATAGGGGCTGTATTTGCTATCATAGCAGCCTTCGTTCACTGGTTCCCATTATTTTCAGGCTACACCTTAAATGACACTTGAACAAAAATCCACTTTGCTGTAATGTTTATTGGTGTTAACCTTACATTCTTCCCACAACATTTTCTAGGTCTAGCAGGTATGCCACGACGGTATTCTGACTACCCAGACGCTTATGCCCTATGAAATACAGTGTCATCCATCGGTTCACTCGTCTCACTGGTAGCAGTAATTATGTTCCTATTTATTCTCTGAGAAGCCTTCGCGGCCAAACGAGAAGTATCCTCAGTAGAGTTAACTACAACAAATGTAGAATGACTTCACGGCTGCCCTCCACCATATCACACATTTGAGGAACCAGCATTTGTTCAAGTTCAATCAAACTAAATAATGGCAAGCCTACGAAAAACCCACCCACTGATAAAAATCGCCAACGGTGCGCTAGTCGACCTCCCAACACCATCTAACATTTCAGCGCTATGGAACTTCGGGTCCCTCCTTGGATTATGCTTAATTACTCAGATCTTAACAGGACTATTTCTAGCTATACATTATACCTCTGATATCTCAACTGCATTTTCATCCGTAACACACATCTGTCGTGATGTAAATTATGGCTGACTCATTCGGAACATGCATGCCAACGGCGCATCATTCTTCTTTATCTGTATTTACATACACATTGCCCGCGGCCTCTACTACGGCTCATACCTTTATAAGGAGACCTGAAACGTTGGTGTAGTTCTACTTCTTCTAGTTATAATGACAGCCTTCGTAGGCTATGTACTCCCATGGGGTCAAATGTCTTTTTGAGGGGCCACCGTGATCACAAATTTATTATCAGCAGTCCCCTATATAGGAGACACCCTTGTCCAGTGGATTTGAGGTGGCTTTTCAGTAGATAACGCAACGTTGACACGATTCTTCGCCTTTCACTTCTTATTCCCGTTCGTTATCGCCGGTGCAACAGTCCTGCATTTACTATTTCTTCACGAAACCGGATCAAATAACCCTGCCGGGCTAAACTCCGACGCGGATAAAATCTCTTTCCACCCATACTTCTCATATAAGGACCTCCTTGGCTTTGTACTGATACTTCTAGCTCTCACATCCCTAACGTTATTCTCCCCCACCCTTCTAGGCGACCCAGAAAATTTCACCCCAGCAAACCCCCTAGTTACTCCACCACACATCCAACCGGAGTGATACTTCTTGTTTGCCTACGCCATTCTACGATCCATTCCGAACAAGCTAGGAGGGGTCCTGGCATTGTTATTTAGCATTCTGGTGTTACTGGTAGTCCCCATCTTACATACCTCAAAACAGCGTGGATTAACCTTCCGCCCAATCACTCAGTTCTTATTCTGAACCCTGGTGGCAGATATAGCCATCTTAACATGAATTGGAGGCATACCCGTAGAGCACCCATATATTATCATCGGCCAAATCGCGTCAGTGCTATACTTCGCACTCTTCCTTCTTCTCGCCCCACTCGCAGGGTGGGCAGAGAATAAAGCATTGAAATGAGCTTATGAACCCTTACGTATTAACAACGCTATTGTCAAGCCTTGGCTTAGGGACCACCCTCACCTTTGCCAGCTCCCACTGGCTATTAGCCTGGATAGGACTAGAGATTAATACCCTAGCAATTATCCCTTTAATAGCGCAGCACCACCACCCCCGCGCGGTGGAGGCCACCACAAAGTATTTTCTTACCCAGGCCACTGCCGCAGCCATAATCCTTTTTGCGAGCACAACCAATGCCTGACTTACGGGGAACTGGGATATAAATGATATGTCAAACCCCATTGCCAGCGCAATAGTCATTACCGCCCTAGCACTTAAAATTGGATTAGCACCAATACACTTCTGAATACCTGAAGTGTTACAGGGCCTAGATCTCCTTACCGGACTAGTTTTATCTACCTGACAAAAGCTCGCCCCGCTCGCCCTCATTATCCAAACAGCTCACGCGATTGACCCCTTACTGCTCACGACCCTCGGGCTACTATCTACTCTTGTCGGGGGGTGGGGCGGACTGAACCAAACCCAATTACGAAAAATCTTAGCCTATTCCTCCATTGCACACATAGGCTGGATAATTGTTGTTCTTCAGTATGCCCCGCAACTTACCCTTCTTGCACTACTAGTATATGTTTTTATGACATCCTCCGCATTCCTGACCTTGAAGGCCTCATCCTCCACAAAAATTGGCACCCTCGCAACCATTTGATCTAAGAGCCCTATTTTAACAACAGCTGCCGCCTTGGTACTATTGTCACTTGGAGGGCTACCCCCACTTACCGGGTTTATGCCAAAATGACTGATTCTACAAGAATTAGCAAAGCAGGGCCTCCCCCTCCTTGCCACAGTGATGGCCCTCGCCGCTCTGCTTAGCCTTTACTTCTATTTACGACTTTGTTACACCATAACACTTACCATCTCCCCCAGTACAAGTGCCTTTGTTACCCCTTGACGGGTTCAAACGACTCAGGCCTCGTTCCCTCTAGCCCTTTCTACCGTAATGGCTCTGGGCCTTTTACCCGTGGCACCGACTATTATAATACTAGTCACCT----------TAAAGGCATGGTCCTGACCTTATTATCAGCTCTAACCCAACTTACACATGCAAGTCTCCGCAGCCCCGTGAGTACGCCCTCAATCCCC-TGCCCGGGGACGAGGAGCAGGCATCAGGCAC-AAACATTT---AGCCCAAGACGCCTGGCCTAGCCACACCCCCAAGGGAATTCAGCAGTGATAAATATTAAGCCATGAGTGAAAACTTGACTCAGTCAGGGTTAA-G-AGGGCCGGTAAAACTCGTGCCAGCCACCGCGGTTAAACGAGAGGCCCTAGTTGATAGTACAACGGCGTAAAGGGTGGTTAAGGATAGTAAATTAATAAAGTCGAATGGCCCTTTGGCTGTCATACGCTTCTAGGAGTCCGAAGCCCAA-TATACGAAAGTAGCTTTAAGAAA-GCCCACCTGACCCCACGAAAGCTGAGAAACAAACTGGGATTAGATACCCCACTATGCTCAGCCATAAACCCAGGCGTCGAACTACAG-TTAGACGTCCGCCCGGGTACTACGAGCATTAGCTTGAAACCCAAAGGACCTGACGGTGCCTCAGACCCCCCTAGAGGAGCCTGTTCTAGAACCGATAACCCCCGTTAAACCTCACCACTTCTAG-CCACCCCAGCCTATATACCGCCGTCGTCAGCTTACCCTGTGAAGGCAATAAAAGTAAGCAAAATGGGCACAACCCAGAACGTCAGGTCGAGGTGTAGCGTACGAAGCGGGAAGAAATGGGCTACATTTTCTATTATAGAACACTACGGAT-GTGCAACATGAAA-TAGTGCCTGAAGGAGGATTTAGTAGTAAAAAGGAAGCAGAGTGTCCTTTTGAACCCGGCTCTGAGACGCGTACACACCGCCCGTCACTCTCCCCTGTCA-AAGTGCAATAAAGCTACCTAACATCATAGCAGTGACAAGGGGAGGCAAGTCGTAACATGGTAAGTGTACCGGAAGGTGCACTTGGATTAAATT-GCTAACCAGCTAGCTTGACTACCAATAT-AACTAAACTTTATTCATAACA-AAAC-AAAACCCAACGCCACGAACTAAACCATTTTTTTACCTAAGTATGGGAGACAGAAAAGGTTCAACC-CAAAGCGATAGAGAAAGTACCGCAAGGGAAAGCTGAAAGAGAAGTGAAACAACCCATATAAGCACTAAGAAACAAAGATTAAACCTTGTACCTTTTGCATCATGATTTAGCCAGTACCCTCAAGCAAAGAGACCTTTAGTTTGATACCCCGAAACCAGGTGAGCTACCCCGAGACAGCCTATG-TAATTTAGGGCTAACCCGTCTCTGTGGCAAAAGAGTGGGAAGAGCTCCGGGTAGAAGTGACAGACCTACCGAACCTGGTGATAGCTGGTTGCCTGAGAAGTGGATAGAAGTTCAGCCTCGCA-CC-CCCCAAATCAG-AAGA-------AGTATCAC-CAAGATGC---TTAAGGGAAAGTACGAGAGTTAGTTGAAGGGGGTACAGCCCCTTCAACAAAGGATACAACCTT-TGCAGGAGGATAAAGATCATAATACATAAGACACACTGTTCTAGTGGGCCTGAAAGCAGCCATCTAAGCAGAAAGCGTTAAAGCTCAGACAGAAGTAAATTTATTATACCGATAA-AGAATCTTACTCCCCTAGTTATATCAGGCCGACCCATGCCCCCATGGAAGAGATTATGCTAGAATGAGTAACAAGAAG-ACCTGATCTTCTCCCGCCACAAGTGTAAACCAGATCGGACCAACCGCTGGAACTTAACGAACCCAACTCAAGAGGGCATTGTGAATAGTA-A-AAACCCCAAGAAGAACTCACAACTA-AATGATCGTTAACCCCACACTGGAGTGCCA--TTTTAAGGGAAAGACTAAAAGA-AAGGGAAGGAACTCGGCAAACACAAGCCTCGCCTGTTTACCAAAAACATCGCCTCCTGCAACTAGATTAAGTATAGGAGGTCCAGCCTGCCCAGTGACTACGGGTTCAACGGCCGCGGTATTTTGACCGTGCAAAGGTAGCGCAATCACTTGTCTCTTAAATAGAGACCTGTATGAATGGCTAGACGAGGGCTTAACTGTCTCCCCCTTCCAGTCAGTGAAATTGATCTATCCGTGCAGAAGCGGGTATAATAATACAAGACGAGAAGACCCTTTGGAGCTTAAGGTACAAAAT-TCAG-CCACGTTAAACGACTCCTTAAG-AAGCAAGAACTTAGTGGC-CAT-GAAATTTTACCTTCGGTTGGGGCGACCACGGAGGAAAAA-TAAGCCTCCGAGTGGACTGGGCC--AAACCCCTAAAGCCAAGAGAAACATCTCTAAGCCGCAGAATATCTGACCAATAATGATCCGACTAA-AAAGTCGATCAACGAACCAAGTTACCCTAGGGATAACAGCGCAATCCTCTCCCAGAGCCCATATCGACGAGGGGGTTTACGACCTCGATGTTGGATCAGGACATCCTAATGGTGCAGCCGCTATTAAGGGTTCGTTTGTTCAACGATTAA-AGTCCTACGTGATCTGAGTTCAGACCGGAGCAATCCAGGTCAGTTTCTATCTGTAACGCTA-CTTTTCCTAGTACGAAAGGATCGGAAAAGAGGGGCCTATGCTTAAGGCATGCCCCACCCCTAATTGATGAAAACAAATAAATTAAGTGAAGGGAGGGCCAAAACCCCTGCCGCCCAATAGAAGGGCAT
Rhinichthys_osculus GTGGCAATTACGCGCTGATTCTTTTCTACAAACCACAAAGACATTGGTACCCTTTATCTTGTATTCGGTGCCTGGGCCGGGATGGTGGGAACCGCTTTAAGCCTCCTTATTCGAGCCGAGCTAAGTCAACCCGGATCACTTCTAGGTGATGATCAAATTTATAACGTTATCGTTACCGCCCACGCCTTCGTGATAATTTTCTTTATAGTAATACCAATTCTTATTGGTGGGTTCGGAAACTGACTTGTACCTTTAATAATTGGTGCACCTGATATAGCATTCCCTCGAATAAATAACATAAGCTTCTGACTTCTGCCCCCATCATTTCTACTATTACTAGCTTCTTCTGGTGTCGAGGCTGGTGCTGGGACGGGGTGAACCGTATATCCCCCACTCGCAGGCAACCTCGCCCACGCGGGTGCATCAGTAGACCTCACAATCTTCTCTTTACACCTGGCAGGTGTGTCATCAATTCTAGGGGCAGTCAACTTTATTACCACAATTATTAATATGAAACCCCCAGCCATCTCCCAATATCAAACGCCTCTCTTTGTATGAGCTGTTCTTGTGACCGCTGTCCTTCTACTTCTATCACTACCTGTCCTAGCAGCCGGAATTACGATGCTTCTTACTGACCGTAATCTTAATACAACATTCTTCGATCCCGCTGGGGGAGGAGACCCAATCTTATACCAACATCTATTCTGATTCTTTGGTCATCCAGAAGTTTATATCCTTATTTTACCCGGGTTTGGCATCATTTCACATGTCGTAGCCTACTATGCAGGTAAAAAAGAACCATTCGGCTATATGGGAATAGTTTGAGCGATAATGGCTATCGGCCTCCTCGGATTTATTGTCTGGGCCCATCACATATTTACTGTTGGAATAGACGTAGACACCCGTGCCTACTTTACATCTGCAACAATAATTATTGCCATCCCGACCGGTGTAAAAGTATTTAGCTGACTCGCTACACTACATGGGGGCTCTATCAAATGGACATCTGCAACAATAATTATTGCCATCCCGACCGGTGTAAAAGTATTTAGCTGACTCGCTACACTACATGGGGGCTCTATCAAATGGGAAACTCCTATATTGTGGGCCTTAGGGTTTATTTTCCTTTTCACCGTAGGGGGGCTAACAGGAATTGTCCTTGCTAATTCCTCACTTGATATTGTCCTTCATGACACATATTATGTAGTCGCCCACTTCCATTATGTACTGTCAATGGGGGCTGTATTCGCCATTATAGCAGCCTTCGTTCACTGATTCCCATTATTTTCAGGATATACCCTAAATGACACTTGAACAAAAATCCACTTTGCTGTGATATTTATTGGTGTTAACCTCACGTTCTTCCCACAACATTTTTTAGGTCTAGCGGGTATACCACGACGGTATTCTGACTACCCAGACGCCTATGCCCTGTGAAATACAGTATCATCCATTGGCTCTCTTGTCTCACTAGTAGCAGTAATCATGTTCCTATTTATTCTCTGAGAAGCCTTCGCCGCCAAGCGAGAAGTATCCTCAGTAGAGCTAACTACAACAAATGTAGAATGACTCCACGGCTGCCCTCCGCCATACCACACATTTGAGGAACCAGCATTTGTCCAAGTTCAGTCGAACTAA---ATGGCAAGCCTACGAAAAACCCATCCACTAATAAAGATTGCTAACGATGCACTAGTCGACCTTCCAACTCCATCTAATATCTCAGCACTGTGGAACTTCGGATCCCTCCTAGGATTATGCTTGATTACTCAAATCCTGACAGGACTATTCCTAGCCATACATTATACTTCCGATATCTCAACTGCCTTTTCGTCAGTAACACACATCTGTCGAGACGTTAATTATGGCTGACTCATCCGGAACATACATGCTAACGGAGCATCATTCTTCTTTATCTGTATTTATATACACATTGCCCGCGGACTGTACTATGGGTCATACCTCTATAAAGAGACCTGAACTATTGGCGTGGTCCTACTCCTTTTGGTCATAATAACAGCCTTTGTAGGCTATGTACTGCCGTGGGGTCAAATGTCTTTCTGAGGCGCCACCGTCATTACGAATCTATTATCAGCAGTCCCCTACATAGGAGACGCTCTTGTCCAGTGGATTTGAGGTGGCTTTTCAGTAGATAACGCAACGTTAACACGATTTTTCGCCTTCCACTTCCTGTTTCCGTTTGTTATTGCCGGCGCAACAGTCCTACATTTGCTATTTTTACACGAAACGGGATCAAACAACCCTGCCGGGTTAAACTCCGACGCAGATAAGATCTCCTTCCACCCATACTTCTCATACAAAGATCTCCTTGGCTTTGTACTAATATTGTTAGCTCTCACATCCCTGACGCTATTCTCTCCAACTCTGCTCGGTGACCCAGAAAATTTTACCCCGGCAAACCCCCTGGTTACCCCGCCACACATCCAACCGGAGTGGTACTTCTTATTTGCTTACGCCATTCTACGCTCTATCCCAAACAAGCTAGGAGGGGTCCTAGCACTATTATTTAGCATTCTAGTACTATTAGTAGTGCCAGTTTTACATACCTCGAAGCAACGAGGACTAACTTTCCGTCCAATCACCCAGTTTTTATTCTGAACCTTAGTGGCAGACATAATTATTTTAACATGAATTGGAGGCATGCCTGTAGAACACCCATACATCATCATTGGCCAAGTCGCGTCGGTGCTGTACTTCGCACTCTTCCTCCTTCTCGCCCCCCTCGCGGGCTGAGCCGAAAATAAAGCATTGAAATGAGCTTATGAACCCTTACGTACTAGCAACATTATTATCCAGCCTTGGCTTAGGAACCACCCTAACCTTTGCCAGCTCCCACTGACTGTTAGCCTGGATAGGACTAGAAATTAATACCCTAGCAATTATTCCTTTAATAGCACAACACCACCATCCACGCGCGGTGGAGGCCACCACAAAGTATTTTCTCACTCAAGCCACTGCCGCGGCCCTTATCCTTTTTGCGAGCACAACAAATGCCTGACTCACAGGAGTGTGAGATATGAATAATTTATCTAACCCCCTTGCCAGCACAATAATTATTGCTGCCTTGGCACTTAAAATTGGGCTGGCGCCAATGCACTTCTGGATGCCTGAGGTATTACAAGGGCTAGATCTCCTTACAGGACTAATTTTGTCTACCTGACAGAAACTTGCTCCCCTCGCCCTCATTATTCAAATGGCCCAAACTGTTGACCCTTTACTACTTACGACCTTAGGACTAATCTCTACTCTTATTGGGGGGTGAGGCGGGCTAAACCAGACCCAGTTACGCAAGATCTTAGCCTACTCCTCAATTGCGCACATGGGCTGGATGATTATTGTTCTTCAGTACGCCCCCAACCTCACCCTTCTTGCACTCCTAACATATATTTTTATGACCTCCGCAGCATTCTTGACTTTAAAAGCTTCGTCCGCTACAAAGGTTGGCACCCTCGCAACTGTTTGATCGAAGACCCCTATCTTAGCAACGACCGCTGCCTTAGTATTATTATCCCTAGGTGGTCTACCTCCACTGACGGGGTTTATGCCAAAATGATTGATTATGCAAGAACTAGCAAAGCAGAGCCTCCCCCTCATTGCCACAGTTATAGCCCTTGCCGCCCTACTTAGCCTGTACTTTTATCTACGACTTTGCTACGCCATAACGCTCACCATCTCCCCTAATACTATTGCCTCGACCACTCCCTGACGAATTCGAGCAACTCAGGCCTCCTTCCCCCTCGCCTTAGCTACCGTAATGGCCTTAGGCCTTTTGCCCGTGACACCAACTATTGTAATGCTAGTCACCT----------CAAAGGCATGGTCCTGACCTTATTATCAGCTCTAACCCAACTTACACATGCAAGTCTCCGCAGCCCCGTGAGTACGCCCTCAATCCCC-TGCCCGGGGACGAGGAGTAGGCATCAGGCGC-AAATCATT---AGCCCAAGACGCCTGGCCTAGCCACACCCCCAAGGGAATTCAGCAGTGATAAATATTAAGCCATAAGTGAAAGCTTGACTCAGTCAGGGTTAA-G-AGGGCCGGTAAAACTCGTGCCAGCCACCGCGGTTAGACGAGGGGCCCTAGTTGATAGTACAACGGCGTAAAGGGTGGTTATGGACAGTGAAATAATAAAGTCGAATGGCCCTTTGGCTGTCATACGCTTCTAGGAGTCCGAAGCCCAA-TATACGAAAGTAGCTTTAGAAAA-GCCCACCTGACCCCACGACAGCTGAGAAACAAACTGGGATTAGATACCCCACTATGCTCAGCCATAAACCCAGATGTCCAACTACAA-TTAGACGTCCGCCCGGGTACTACGAGCATTAGCTTGAAACCCAAAGGACCTGACGGTGCCTCAGATCCCCCTAGAGGAGCCTGTTCTAGAACCGATAACCCCCGTTAAACCTCACCACTTCTAG-CCACCCCAGCCTATATACCGCCGTCGTCAGCTTACCCTGTGAAGGCAATAAAAGTAAGCAAAATGGGCACAACCCAGAACGTCAGGTCGAGGTGTAGCGTACGAAGTGGGAAGAAATGGGCTACATTTTCTATTATAGAATACTACGGAT-ATGCAACATGAAA-TGGTGCTTGAAGGAGGATTTAGTAGTAAAAAGGAAGCAGCGTGTCCTTTTGAACCTGGCTCTGAGGCGCGTACACACCGCCCGTCACTCTCCCCTGTCA-AAATGCAGTAAAGCTACCTAACGCCAAAGCGGTGACAAGGGGAGGCAAGTCGTAACATGGTAAGTGTACCGGAAGGTGTACTTGGATTAAATT-GCCAACCAGCTAGCTTGACTATCAATAT-AATTCAACTTTATTCATAACA-AAAC-AAGGCCTAACACTACAAACTAAACCATTTTTTTACCTGAGTATGGGAGACAGAAAAGGTTCAACT-TAAAGCAATAGAGAGAGTACCGCAAGGGAAAGCTGAAAGAGAGATGAAACAGCCCATATAAGCACTAAAAAACAAAGACTAAACCTTGTACCTTTTGCATCATGATTTAGCCAGTACCCTCAAGCAGAGAGACCTTTAGTTTGATACCCCGAAACCAGGTGAGCTACCCCGAGACAGCCTATA-CAATTTAGGGCTAACCCGTCTCTGTGGCAAAAGAGTGGGAAGAGCTCCGGGTAGAAGTGACAGACCTACCGAACCTGGTGATAGCTGGTTGCCTGAGAGATGGATAGAAGTTCAGCCTCGCA-CT-CCCCAAATCAA-GAAA-------GATATTAC-CAAGATACTTATTAAGAGAAAGTGTGAGAGTTAGTTGAAGGGGGTACAGCCCCTTCAACAAAGGATACAACCTT-CGCAGGTGAATAAAGATCATAATATATAAGACACACTGTTCTAGTGGGCCTGAAAGCAGCCACCTAAGCAGAAAGCGTTAAAGCTCAGACAGAAAGGAATTTATTATATCGATAA-GAAATCTTATTTCCCTAATTTTATCAGACCAACCCATGCCCACATGGGAGAGATTATGCTAAAATGAGTAACAAGAAG-AACTGATCTTCTCCCCCCACAAGTGTAGACCAGATCGGACAAACCACTGGAAATTAACGAACCCAACCCCAGAGGGCAGTGTAAATAGTA-A-AAACCCCGAGAAGAACTTAC-ACTA-AATGATCGTTAACCCCACACTGGAGTGCCA--TTTTAAGGGAAAGACTAAAGGA-GGGGGAAGGAACTCGGCAAACACAAGCCTCGCCTGTTTACCAAAAACATCGCCTCCTGCGACTAAATTGAGTATAGGAGGTCCAGCCTGCCCAGTGACTACGGGTTCAACGGCCGCGGTATTTTGACCGTGCAAAGGTAGCGCAATCACTTGTCTCTTAAATAGAGACCTGTATGAATGGCTAGACGAGGGCTTAACTGTCTCCCCCTTTCAGTCAGTGAAATTGATCTATCCGTGCAGAAGCGGGTATGACAATACAAGACGAGAAGACCCTTTGGAGCTTAAGGTACAAAAT-TCAG-CCACGTTAAACGACTTTATAAA-GAGCAAGAACCTAGTGGC-CAT-GAAATTTTACCTTCGGTTGGGGCGACCACGGAGCAAAGA-TAAACCTCCGAGTGGAGTGGGCT--AAACCCCTAGAGCCAAGAGAAACATCTCTAGTCCACAGAACATCTGACCAATTATGATCCGACTGA-AAAGCCGATCAACGAACCAAGTTACCCTAGGGATAACAGCGCAATCCTCTCCCAGAGCCCATATCGACGAGGGGGTTTACGACCTCGATGTTGGATCAGGACATCCTAATGGTGCAGCCGCTATTAAGGGTTCGTTTGTTCAACGATTAA-AGTCCTACGTGATCTGAGTTCAGACCGGAGCAATCCAGGTCAGTTTCTATCTGTAACGCTG-CTTTTTCTAGTACGAAAGGATCGAAAAAGAGGGGCCTATACTTGAGGCATGCCCCACCCCTAATTGATGAAAACAAATAAACTAAGTAAAGGGCGGGCCAAAACCCCTGCTGCCCAAGATAAGGGCAT
Richardsonius_balteatus GTGGCAATTACGCGCTGATTCTTTTCTACAAACCACAAAGACATTGGTACCCTTTATCTTGTATTTGGTGCCTGAGCCGGGATAGTGGGAACCGCTTTAAGCCTCCTTATCCGGGCCGAACTAAGCCAACCTGGGTCACTTTTAGGTGATGATCAAATTTATAACGTTATCGTTACAGCCCACGCCTTCGTAATAATCTTCTTTATAGTAATGCCAATTCTTATTGGCGGATTCGGAAACTGGCTTGTACCCCTAATAATCGGTGCACCAGACATGGCATTCCCGCGAATAAATAACATAAGCTTCTGACTACTGCCTCCATCATTTCTACTATTGCTAGCTTCTTCTGGCGTTGAGGCCGGCGCCGGGACAGGGTGAACGGTGTATCCTCCACTCGCAGGTAACCTTGCCCACGCAGGAGCATCAGTAGACCTTACAATCTTCTCACTTCATCTAGCAGGTGTGTCATCAATTTTAGGAGCAGTTAATTTTATTACCACAATCATCAACATGAAACCCCCAGCCATCTCCCAATATCAAACACCTCTCTTTGTGTGGGCCGTACTTGTAACCGCTGTTCTCCTCCTTCTATCACTGCCAGTCCTGGCTGCCGGAATTACAATACTTCTCACAGACCGAAATCTTAACACCACATTCTTCGACCCGGCAGGGGGAGGAGACCCAATCTTATATCAACACCTATTCTGATTCTTTGGTCATCCAGAGGTTTACATTCTTATTCTACCCGGATTCGGTATTATTTCACATGTTGTGGCCTACTACTCGGGCAAAAAAGAACCGTTTGGCTATATAGGAATGGTTTGAGCCATGATGGCTATTGGCCTCCTCGGGTTTATCGTCTGGGCTCATCACATATTCACCGTTGGGATAGACGTAGACACCCGTGCCTACTTT---------------------------------------------------------------------------------------ACGTCTGCAACAATAATTATTGCCATCCCAACCGGTGTAAAAGTATTCAGCTGACTTGCTACACTTCACGGAGGCTCTATTAAATGAGAAACTCCTATGCTATGGGCCTTAGGATTTATTTTCCTCTTTACAGTAGGAGGGTTAACAGGAATTGTCTTAGCTAATTCATCGCTTGATATTGTTCTTCATGATACATACTATGTAGTCGCCCACTTCCACTATGTATTATCAATAGGGGCTGTATTCGCCATTATAGCAGCCTTTGTTCACTGATTCCCCCTATTTTCAGGATATACCTTAAATGACACTTGAACAAAAATCCACTTTGCTGTAATATTTATTGGTGTTAACCTTACATTCTTCCCACAACATTTCCTAGGACTAGCAGGAATACCACGACGGTATTCTGACTACCCAGACGCCTATGCCCTATGAAATACAGTGTCATCCATTGGCTCACTTATCTCACTAGTGGCAGTAATTATATTCCTATTTATTCTCTGAGAAGCCTTCGCCGCCAAACGAGAAGTGTCCTCAGTAGAGCTAACTATAACAAATGTAGAATGGCTCCACGGCTGCCCTCCACCATACCACACCTTTGAAGAACCAGCATTTGTCCAAGTTCAATCAAACTAA---ATGGCAAGCCTACGAAAAACCCACCCCTTAATAAAAATCGCTAATGACGCATTAGTCGATCTCCCAACACCGTCTAATATTTCCGTGATATGAAACTTCGGATCCCTCCTAGGATTGTGTTTAATTACCCAAATCCTGACAGGACTATTCTTAGCCATGCACTATACCTCTGATATCTCAACTGCATTCTCATCAGTAACACACATTTGCCGGGATGTTAACTATGGCTGACTCATTCGGAACATACATGCCAACGGCGCATCATTCTTCTTCATCTGTATTTACATACATATTGCCCGTGGCCTATACTACGGGTCATACCTTTATAAGGAAACCTGAAACATTGGCGTGGTACTACTTCTTCTAGTCATAATAACAGCCTTTGTTGGCTATGTTCTCCCATGAGGACAGATATCTTTTTGAGGTGCTACCGTAATTACGAATCTACTGTCAGCAGTTCCTTACATAGGCGACACCCTTGTCCAATGAATCTGAGGGGGCTTCTCAGTAGATAACGCGACGCTAACACGATTCTTCGCCTTCCACTTCCTCTTTCCATTTGTCATCGCCGGTGCAACCGTCCTACACCTGCTATTTTTACACGAAACGGGGTCAAATAACCCCGCCGGACTGAACTCTGACGCGGATAAAATTTCCTTCCACCCGTATTTCTCATACAAAGACCTTCTTGGCTTTGTATTAATACTATTGGCTCTTACATCACTAACTCTATTCTTCCCAACCCTCCTTGGTGACCCAGAGAATTTCACGCCAGCAAACCCGCTGGTTACCCCACCACATATCCAACCAGAGTGGTACTTCCTTTTTGCCTACGCCATTCTGCGATCTATCCCAAACAAACTGGGGGGAGTCCTAGCCCTATTATTTAGCATTTTAGTGCTCATGGTTGTACCAATTTTACACACCTCAAAACAACGAGGATTAACTTTCCGCCCCGTTACCCAATTTCTATTCTGAACCTTAGTAGCAGATATGATCATCCTGACCTGAATCGGAGGCATACCCGTAGAACACCCATACATTATCATCGGCCAAATCGCGTCAATTCTATACTTTGCACTCTTCCTTGTTCTTGCCCCGCTTGCAGGGTGAGTGGAAAATAAAGCATTGAAATGAGCTTATGAACCCTTACGTACTCGCAGCACTATTGTCCAGCCTGGGTCTGGGGACCACCCTAACCTTTGCTAGCTCTCACTGACTATTGGCCTGAATAGGACTAGAAATTAATACCCTAGCAATTGTCCCTTTAATAGCACAGCACCACCACCCCCGCGCCGTAGAAGCGACCACAAAATATTTTTTGACCCAGGCCACTGCAGCAGCCATGATCCTGTTTGCAAGCACTACAAATGCTTGGATTACAGGGGCATGAGATATGGATAGTTTATCAAACCCCATTGCCAGCGCAATAATTATTGCCGCCCTAGCGCTTAAGATTGGACTGGCACCTATACACTTCTGGATGCCTGAGGTATTGCAGGGGCTGGATCTTCTCACAGGACTGATTCTCTCAACCTGACAAAAGCTTGCCCCGCTCGCCCTCATTGTTCAAACAGCCCAAGCCATTGACCCCCTGCTACTTACAGCCCTAGGACTTATGTCTACCCTGGTTGGCGGGTGAGGTGGATTAAACCAAACCCAGTTACGGAAGATCTTGGCCTATTCCTCAATCGCACACATGGGTTGAATAATTATTGTTCTCCAATATGCCCCTCAGCTCACCCTTCTTGCACTACTAACATATATCTTTATAACATCTGCAGCGTTCCTCACCCTAAAGACTTCATCTGCCACAAAAGTTGGCTCCCTCGCAATCGTTTGGTCAAAAAGCCCTGTCCTAACGGCAACGACCGCCCTAGTATTACTGTCCCTCGGAGGCCTACCCCCACTCACAGGATTCATACCAAAATGGATAATTCTCCAGGAACTGGCAAAGCAAGGCCTCCCCCTTACTGCCACCATCATGGCTCTTGCCGCCCTGCTTAGCCTATACTTTTATTTACGACTTTGCTACGCAATGACCCTAACCATCTCCCCTAACACTACTAGCTCAACCACCCCCTGACGAGTTCAAACAACTCAAGCCTCCTTGCCCCTGGCCTTGTTTACCGTGACAGCCCTAGGCCTTTTACCCGTGACTCCAACCATTACCATGCTGGTCACGT----------CAAAGGCATGGTCCTGACCTTATTATCAGCTATAACCCAACTTACACATGCAAGTCTCCGCAGTCCCGTGAATACGCCCTTAATCCCC-TGCCCGGGGACGAGGAGCGGGCATCAGGCAC-AAACCTTT---AGCCCAAGACGCCTGGCCTAGCCACACCCCCAAGGGAATTCAGCAGTGATAAATATTAAGCCATAAGTGAAAACTTGACTCAGTCAGGGTTAA-G-AGGGCCGGTAAAACTCGTGCCAGCCACCGCGGTTAAACGAGAGGCCCTAGTTGATAGTACAACGGCGTAAAGGGTGGTTAAGGAGAGTGAAACAATAAAGCCAAATGGCCCTTTGGCTGTCATACGCTTCTAGGAGTCCGAAGCCCAA-TATACGAAAGTAGCTTTAGAACA-GCCCACCTGACCCCACGAAAGCTGAGAAACAAACTGGGATTAGATACCCCACTATGCTCAGCCATAAACCTAGGCGTCCAACTACAA-TTAGACGTCCGCCCGGGTACTACGAGCATTAGCTTGAAACCCAAGGGACCTGACGGTGCCTCAGACCCCCCTAGAGGAGCCTGTTCTAGAACCGATAACCCCCGTTAAACCTCACCACTTCTAG-CCACCCCAGCCTATATACCGCCGTCGTCAGCTTACCCTGTGAAGGCAATAAAAGTAAGCAAAATGGGCACAACCCAGAACGTCAGGTCGAGGTGTAGCGTACGAAGCGGGAAGAAATGGGCTACATTTTCTATTATAGAACACTACGGAC-ATGCAACATGAAA-TAGTGCTTGAAGGAGGATTTAGTAGTAAAAAGGAAGCAGAGTGTCCTTTTGAACCCGGCTCTGAGGCGCGTACACACCGCCCGTCACTCTCCCCTGTCA-AAATGCAATAAAGTTACCTAACACCAGAGCGCTGACAAGGGGAGGCAAGTCGTAACATGGTAAGTGTACCGGAAGGTGCACTTGGATTAAATT-GCTAACCAGCTAGCTTAATTACTAATAT-AATTCAACAATATTCATAACA-ACAC-AAGACCCAACAACACGAATTAAATCATTTTTTTACCTGAGTATGGGAGACAGAAAAGGTTCAATC-CGAAGCAATAGAGAAAGTACCGCAAGGGAAAGCTGAAAGAGAAATGAAACAACCCATATAAGCACTAAAAAACAAAGACTAAACCTTGTACCTTTTGCATCATGATTTAGCCAGTAACCTCAAGCGAAGAGACCTTTAGTTTGAAACCCCGAAACCAGGTGAGCTACCCCGAGACAGCCTATGTTAATTTAGGGCCAACCCGTCTCTGTGGCAAAAGAGTGGGAAGAGCTCCGGGTAGAAGTGACAGACCTACCGAACCTGGTGATAGCTGGTTGCCTGAGAAGTGGATAGAAGTTCAGCCTCGTA-CC-CCCCAGATCGG-AAGA-------TATATCAC-CAAGATAC---TAAGGGAGAAATACGAGAGTTAGTTAAAGGGGGTACAGCCCCTTTAACAAAGGATACAACCTT-TGCAGGAGGATAAAGATCATAATATATAAAACATACTGTTCTAGTGGGCCTAAGAGCAGCCACCTAAACAGAAAGCGTTAAAGCTCAGACAGAAAGAAGTTTATTATACCGATAA-AGAGTCTTACTCCCCTAATTATATCAGGCCAACCCATGCCCACATGGAAGAAATTATGCTAAAATGAGTAACAAGAAG-ACTTGCTCTTCTCCCAGCACAAGTGTAGACCAGATCGGACCAACCACTGGAATTTAACGAACCCAACCCAAGAGGGCAGTGTGGATAATA-A-AAATCTCAAGAAGAACTCACAACTG-AATGATCGTTAACCCCACACTGGAGTGCCA---TTTAAAGGAAAGACTAAAAGA-AAGGGAAGGAACTCGGCAAACACAAGCCTCGCCTGTTTACCAAAAACATCGCCTCCTGCAACTAGACTGAGTATAGGAGGTCCAGCCTGCCCAGTGACTACGGGTTCAACGGCCGCGGTATTTTGACCGTGCAAAGGTAGCGCAATCACTTGTCTCTTAAATAGAGACCTGTATGAATGGCTAGACGAGGGCTTAACTGTCTCCCCCTTCCAGTCAGTGAAATTGATCTATCCGTGCAGAAGCGGGTATAATTATACAAGACGAGAAGACCCTTTGGAGCTTAAGGTACAAAGT-TCAA-CCACGTTAAACGACTCCGTAAG-AAGCAGGAACTTAGTGGTAAAT-GAGACTTTACCTTCGGTTGGGGCGACCGCGGAGGAAAAG-CAAGCCTCCGAGTGGACTGGGCC--GAACCCCTAAAGCTAAGAGAAACATCTATAAGCCGCAGAACATCTGACCAAAAATGATCCGACTAA-AAAGCCGATCAACGAACCAAGTTACCCTAGGGATAACAGCGCAATCCTCTCCCAGAGTCCATATCGACGAGGGGGTTTACGACCTCGATGTTGGATCAGGACATCCTAATGGTGCAGCCGCTATTAAGGGTTCGTTTGTTCAACGATTAA-AGTCCTACGTGATCTGAGTTCAGACCGGAGCAATCCAGGTCAGTTTCTATCTGTAACGCTA-CTTTTCCCAGTACGAAAGGATCGGAAAAGAGGGGCCCATACTTAAAGCATGCCCCGCCCCTAATTGATGAAAACAAATAAATTAAGTAAAGGGAGGGCCAAAACCCCTGCCGCCCAAGATAAGGGCAT
Semotilus_atromaculatus GTGGCAATTACACGCTGATTCTTTTCTACAAACCACAAAGACATTGGTACCCTTTATCTTGTATTTGGTGCCTGAGCCGGAATAGTGGGGACCGCTTTAAGCCTTCTTATTCGGGCCGAACTAAGCCAACCAGGGTCACTATTAGGAGATGATCAAATTTATAACGTCATTGTTACCGCCCACGCCTTCGTAATAATTTTCTTTATAGTAATACCAATTTTAATTGGTGGATTTGGAAACTGACTTGTACCATTAATAATCGGTGCACCCGACATAGCGTTTCCTCGAATAAATAACATAAGCTTCTGGCTTCTACCCCCCTCATTCCTTCTACTATTAGCTTCTTCTGGGGTAGAGGCCGGAGCCGGGACCGGTTGAACGGTCTACCCACCACTTGCGGGTAATCTTGCCCATGCCGGAGCATCAGTAGACCTAACGATCTTCTCCTTACACTTAGCGGGTGTATCATCAATTTTAGGCGCAGTTAATTTTATTACGACAATTATTAACATAAAACCCCCAGCCATTTCTCAATATCAAACACCTCTCTTCGTGTGAGCCGTGCTTGTAACAGCAGTACTCCTTCTCCTATCATTACCAGTTCTGGCTGCCGGAATTACAATACTTCTTACCGACCGAAATCTAAATACCACATTCTTTGACCCTGCTGGAGGAGGAGACCCAATCCTATATCAACACCTATTTTGATTCTTTGGGCACCCGGAAGTTTATATTCTTATTTTACCCGGATTTGGTATCATTTCACATGTTGTAGCTTACTATTCTGGTAAAAAAGAACCATTCGGTTATATAGGAATAGTATGAGCCATGATGGCTATTGGCCTCCTTGGATTTATTGTCTGAGCGCATCACATGTTTACTGTAGGAATAGATGTAGACACCCGCGCCTACTTT---------------------------------------------------------------------------------------ACGTCTGCAACAATAATTATTGCTATTCCAACAGGAGTAAAAGTATTTAGCTGACTTGCTACACTGCATGGGGGCTCTATTAAATGAGAAACACCTATGTTATGAGCCCTGGGATTTATTTTCCTTTTTACTGTGGGGGGCCTGACAGGAATTGTCTTAGCTAATTCATCGCTTGATATTGTCCTTCATGACACATATTATGTAGTTGCACATTTCCATTACGTACTCTCTATAGGCGCTGTATTTGCTATCATAGCGGCCTTCGTCCACTGATTCCCGCTATTTTCGGGCTATACTCTAAACGACACCTGAACAAAAATTCACTTCGGAGTAATATTCATTGGTGTTAACCTTACATTCTTCCCACAACATTTCCTAGGTCTAGCAGGTATGCCACGACGATATTCTGATTATCCAGACGCCTACGCCCTCTGAAATACAGTGTCATCTATTGGGTCGCTCGTCTCATTAGTAGCAGTAATCATATTCCTATTTATCCTATGAGAAGCCTTTGCTGCCAAGCGAGAAGTATCCTCAGTAGAACTAACTACAACAAATGTAGAATGACTTCATGGCTGCCCTCCACCCTACCACACATTCGAGGAACCAGCATTTGTGCAAGTTCAATCAAACTAA---ATGGCAAGCCTACGAAAAACTCACCCACTAATTAAAATCGCTAATGACGCATTGGTCGATTTACCCACACCCTCTAATATCTCAGCACTCTGAAACTTCGGGTCCCTCCTAGGCCTGTGTTTAATTACTCAAATCCTAACAGGATTGTTCCTAGCCATACACTACACCTCCGACATCTCAACCGCATTTTCATCGGTAGCCCATATCTGCCGAGATGTTAATTACGGCTGACTTATCCGAAACTTACACGCTAACGGCGCATCCTTCTTCTTCATTTGTATTTATATACACATTGCCCGGGGCCTCTATTATGGGTCTTACCTTTATAAAGAAACCTGAAACATTGGTGTAGTTTTACTTCTTTTAGTAATAATGACCGCCTTCGTGGGCTACGTCCTTCCTTGAGGACAAATATCCTTTTGAGGCGCCACAGTTATTACTAACTTATTATCAGCAGTCCCTTACATAGGAGATACCCTTGTCCAGTGAATTTGAGGGGGCTTCTCTGTAGATAACGCGACCCTCACACGATTCTTCGCATTCCACTTCCTACTGCCGTTCGTCATCGCCGGCGCAACCGTCCTACACCTTCTATTCCTACACGAAACGGGATCGAACAACCCGGCCGGCCTGAACTCTGATGCGGATAAAATTTCTTTCCATCCATACTTTTCATACAAAGACCTTCTTGGCTTCATTCTAATATTGTTGGCCTTAACGTCACTGGCCCTATTCTCCCCAAATTTATTAGGTGACCCAGACAATTTTACCCCAGCAAACCCCCTAGTCACTCCTCCACATATTCAGCCAGAATGATACTTTCTGTTTGCCTACGCCATCTTACGTTCCATTCCTAATAAATTAGGAGGGGTCCTTGCACTACTATTCAGTATTTTAGTACTAATAGTTGTACCTATTCTACATACCTCAAAACAACGAGGACTAACCTTCCGTCCTATGACCCAATTCTTATTCTGAACCCTAGTAGCAGATATACTTATCTTAACATGAATTGGAGGTATACCCGTAGAACACCCCTACGTCATAATTGGCCAAATCGCATCCGTCTTATACTTTGCACTATTTCTCATTCTTATCCCTCTAACAGGATGAATTGAAAATAAAGCACTGAAATGAGCTTATGAACCCATATGTACTAATAGTCCTATTATCTAGCCTAGGCCTAGGAACCACCCTAACCTTTGCCAGCTCTCACTGATTGTTGGCTTGAATAGGTTTGGAAATTAATACCCTAGCGATTATGCCCCTAATAGCGCAACATCACCACCCCCGTGCCGTGGAGGCAACCACGAAATACTTCCTTACCCAAGCGACTGCAGCAGCCGTAATTCTCTTTGCAAGCACGACCAATGCCTGGTTAACAGGGAGCTGGGACATAAGTGACATATCTAATCCAATCGCCAGCACAATGGTTATGGCTGCCCTGGCACTTAAAATTGGATTAGCACCTATACATTTCTGAATGCCTGAGGTTATGCAAGGATTGGATCTTCTGACAGGCTTAATTTTATCGACTTGGCAAAAACTTGCCCCCCTTGCCCTCATTATCCAAGTGGCCCATGCTATTGACCCCTTGCTATTAACAGCCCTTGGACTTATGTCTACGCTAATTGGGGGTTGGGGCGGATTAAACCAGACCCAATTACGTAAAATTTTGGCCTATTCCTCAATTGCACATATGGGCTGAATAGTTATTGTTTTACAGTACGCCCCCCAGCTCACCCTCCTCGCGCTACTAACCTATATCGTCATGACATCCGCAGCATTTATTACCTTGAAAGTCTCGTCTGCTACAAAGATTAGCTCTCTTGCAATTACTTGATCAAAGAGCCCCCTTTTGACCGCAACTACAACCCTTGTGTTATTGTCACTAGGAGGTCTCCCCCCTCTCACGGGATTTATGCCAAAGTGATTGATTTTACAAGAGCTGACGAAGCAGGCCCTTCCCCTTCCCGCCACCGTTATGGCCTTTGCCGCCTTGCTCAGCCTCTATTTTTACTTACGGCTTTGTTACGCAATAGCCCTTACCATTTTCCCCAACACCACCCCCTCCCTTACCCCTTGACGAATTCGAACAACTCAAACCTCTTTGCCTTTGGCCCTATCCACTGTAATAGCATTGGGCCTCCTCCCACTAACTCCCACTATTGTCATGCTTGTCAGCT----------CAAAGGCATGGTCCCGACCTTATTATCAGCTTTAACCCAACTTACACATGCAAGTCTCCGCAGCCCTGTGAGTATGCCCTTAATCCCC-TGCCCGGGGACGAGGAGCGGGTATCAGGCAC-AAATTTTT---AGCCCAAGACGCCTAGCCTTGCCACACCCCCAAGGGAATTCAGCAGTGATAAATATTAAGCCATGAGTGAAAACTTGACTCAGTTAGGGTTAA-G-AGGGCCGGTAAAACTCGTGCCAGCCACCGCGGTTAAACGAGAGGCCCTAGTTGATAGTACAACGGCGTAAAGGGTGGTTAAGGGTGA--ACAAAATAAAGCCGAATGGCCCTTTGGCTGTCATACGCTTCTAGGTGCCTGAAGCCCAA-CATACGAAAGTCGCTTTAAAGTA-GCCTACCTGATCCCACGAAAACTGAGAAACAAACTGGGATTAGATACCCCACTATGCTCAGTCGTAAACTTAGACGTCCAACTACAA-TTAGACGTTCGCCCGGGTACTACGAGCATTAGCTTGAAACCCAAAGGACCTGACGGTGCCTTAGACCCCCCTAGAGGAGCCTGTTCTAGAACCGATAACCCTCGTTAAACCTCACCACTTCTGGCCCCCCCCAGCCTATATACCGCCGTCGTCAGCTTACCCTGTGAAGGTAATAGAAGTAAGCAGAATGGGCACAACCCAAAACGTCAGGTCGAGGTGTAGCGTACGAAGTGGGAAGAAATGGGCTACATTTTCTATTATAGAACACTACGGAC-ATGCAACATGAAA-TAGTGCTTGAAGGAGGATTTAGTAGTAAAAAGGAAGCAGCGTGTCCTTTTGAACTCGGCTCTGAGGCGCGTACACACCGCCCGTCACTCTCTCCTGTCT-AAATGCAATATAAATACTTAATATCACTGCGCTGACGAGGGGAGGCAAGTCGTAACATGGTAAGTGTACCGGAAGGTGTACTTGGACTAAATT-GCCAACCAGCTAGCTTAGTTATTTATAT-AACCAAACAATCTTCATAACA-AGAC-ACTACTTTACACCATAAATTAAATCATTTTTTTACCTGAGTATGGGAGACAGAAAGGGTCC-ACC-CAAAGCAATAGAAAAAGTACCGCAAGGGAAAGCTGAAAGAGAAGTGAAACAACTCATATAAGCACCAAGAAACAAAGACTAAACCTTGTACCTTTTGCATCATGATTTAGCCAGCACCCTCAAGCAAAGAGACCTTTAGTTTGAAACCCCGAAACCAAGTGAGCTACCCCGAGACAGCCTATA-TAATTTAGGGCTAACCCGTCTCTGTGGCAAAAGAGTGGGACGAGCTCCGGGTAGAAGTGACAGACCTACCGAACTTGGTGATAGCTGGTTGCCTGAGAAATGGATAGAAGTTCAGCCTCGCA-CA-CCCCAAACCAG-TTGA-------CGTATCAT-TAAGGTAT---TAAGGGAAATATGCGAGAGTTAGTTAAAGGGGGTACAGCCCCTTTGACAAAGGATACAACCTT-CACAGGAGGATAAAGATCATAGTTTATAAGACATACTGTCCCAGTGGGCCTGAAAGCAGCCACCTAAACAGAAAGCGTTAAAGCTCGGACAGAAGGAAGTTTATTATACCGTTAA-AAAATCTTACTCCCCTAACTATATCAGGCCAACCCATGCCTACATGGAAGAGATTATGCTAAAATGAGTAACAAGAAG-ACCTGCTCTTCTCCCAGCACAAGTGTAAACCAGATCGGACTAACCACTGGAACTTAACGAGCCCAACCCAAGAGGGTACTGTGAATAATA-A-AAACCTCAAGAAGACCTCACAACTA-AAT-ATCGTTAATCCCACACTGGAGTGCTA--TTTTAAGGGAAAGACTAAAAGA-AGGGGAAGGAACTCGGCAAACACAAGCCTCGCCTGTTTACCAAAAACATCGCCTCTTGCAAT-ACACTAAGTATAAGAGGTCCAGCCTGCCCAGTGACTACGGGTTCAACGGCCGCGGTATTCTGACCGTGCAAAGGTAGCGCAATCACTTGTCTCTTAAATAGAGACCTGTATGAATGGCTAGACGAGGGCTTAACTGTCTCCCCCTTCCAGTCAGTGAAATTGATCTATCCGTGCAGAAGCGGGTATAAATTTACAAGACGAGAAGACCCTTTGGAGCTTAAGGTACAAAAT-TCAA-CCACGTCAAACGACTCCATAAG-AAGCAAAAACTTAGTGGCACAT-GGACCTTTACCTTCGGTTGGGGCGACCATGGAGGAAAAA-CGAGCCTCCCAGTGGACCGGGCC-ATAACCCCTAAAGCCAAAAGAGACATCTTTAGGCCGCAGAATATCTGACCAACAATGATCCGGCCAACAAAGCCGATCAACGAACCAAGTTACCCTAGGGATAACAGCGCAATCCTCTCCCAGAGTCCATATCTACGAGGGGGTTTACGACCTCGATGTTGGATCAGGACATCCTAATGGTGCAGCCGCTATTAAGGGTTCGTTTGTTCAACGATTAA-AGTCCTACGTGATCTGAGTTCAGACCGGAGTAATCCAGGTCAGTTTCTATCTGTAACGCTA-CTTTTCCTAGTACGAAAGGATCGGGAAAGAGGGGCCCATACTTAAAGCATGCCCCGCCCCTAATTAATGAAAACAAATAAATTGAACTAAAGGGAGGGCCAAAACCCTGCCGCCCAAAATAAGGACAT
Tampichthys_ipni GTGGCAATCACACGCTGATTCTTTTCTACAAACCACAAAGATATTGGCACCCTTTATTTAGTATTTGGTGCCTGAGCCGGAATAGTAGGAACCGCTTTAAGCCTCCTTATTCGAGCTGAACTCAGTCAACCTGGCTCACTTTTAGGTGATGATCAAATCTACAATGTTATTGTTACCGCTCATGCGTTTGTAATAATTTTCTTTATAGTGATGCCAATTCTTATTGGTGGATTCGGGAACTGACTTGTACCCCTAATGATTGGCGCACCTGATATAGCATTTCCACGGATAAACAACATAAGCTTCTGACTTCTACCCCCAGCATTTCTTCTTCTACTAGCCTCCTCTGGTGTTGAAGCTGGGGCCGGAACAGGATGAACTGTTTACCCCCCGCTTGCAGGTAACCTAGCCCACGCAGGAGCATCAGTAGACCTTACTATCTTCTCGCTTCACCTAGCAGGGGTGTCATCAATTTTAGGAGCAGTTAATTTTATCACCACAATCATCAATATAAAACCCCCAGCAATTTCTCAATATCAAACACCCCTTTTTGTATGGGCCGTACTTGTAACTGCCGTCCTCCTACTCCTCTCATTACCCGTTCTAGCCGCCGGAATTACTATGCTTCTTACTGACCGTAACCTTAATACTACGTTCTTTGACCCCGCAGGAGGAGGTGATCCCATTCTATACCAACATTTATTCTGATTCTTTGGTCACCCCTGAGTTTATATTCTTATTTTACCCGGGATTCGTATTATTTCACACGTTGTAGCTTACTACGCAGGTAAAAAAGAACCGTTTGGATACATAGGAATAGTTGGGGCTATAATAGCTATCGGCCTCCTAGGATTTATTGTTTGAGCCCATCACATGTTTACTGTTGGAATAGATGTAGACACCCGCGCCTATTTT---------------------------------------------------------------------------------------ACGTCTGCAACAATAATTATCGCTATCCCAACTGGTGTAAAAGTATTTAGTTGACTTGCCACGCTCCACGGAGGCTCAATTAAATGAGAAACCCCTATACTATGGGCCCTAGGCTTTATTTTCCTTTTTACGGTTGGTGGATTGACAGGTATTGTCCTCGCCAACTCTTCACTTGACATTGTTCTGCATGACACATACTATGTTGTTGCCCACTTCCATTACGTATTATCTATGGGCGCTGTCTTTGCTATTATAGCAGCATTCGTTCACTGATTCCCATTGTTCTCAGGATATACCCTAAATGATACTTGAACAAAAATCCACTTTGCTGTAATATTTATTGGTGTTAACCTCACGTTCTTCCCACAGCACTTCCTGGGCTTAGCGGGGATGCCACGGCGGTATTCAGATTATCCGGACGCTTACGCCCTATGGAATACAGTGTCATCCATTGGCTCACTTATCTCACTAGTAGCAGTGATTATATTTCTATTTATTCTATGGGAAGCCTTTGCCGCCAAACGAGAAGTATCCTCAGTAGAGCTAACTATAACAAATGTAGAATGACTACACGGCTGCCCCCCACCTTATCATACATTCGAAGAGCCAGCATTTGTCCAAGTTCAATCAAATTAA---ATGGCAAGTCTACGAAAAACTCATCCGCTAATGAAAATCGCTAACGATGCATTAGTTGATCTTCCAACACCGTCAAATATTTCAGCGCTCTGGAACTTCGGATCCCTCTTAGGATTATGCTTAATTACTCAAATTCTAACCGGGTTATTTCTAGCAATACATTATACCTCTGATATCTCCACCGCATTCTCGTCTGTTACACACATCTGCCGGGACGTTAATTATGGTTGACTTATCCGAAACATACATGCCAACGGAGCATCCTTTTTCTTCATTTGTATTTACATACACATTGCTCGCGGCCTTTACTACGGCTCCTACCTTTATAAAGAGACCTGAAATATTGGTGTTGTATTGCTTCTTCTCGTTATAATAACTGCCTTTGTGGGCTATGTACTCCCCTGAGGCCAAATATCCTTCTGAGGTGCCACTGTCATTACCAACCTTCTTTCAGCAGTACCTTACATAGGGGACACGCTCGTCCAATGAATCTGAGGGGGCTTCTCGGTAGATAACGCCACATTAACGCGGTTCTTCGCCTTCCATTTTCTATTCCCATTTGTTATCGCAGGCGCAACAATTCTCCACTTATTATTTTTACACGAGACCGGATCAAACAACCCTGCCGGACTGAACTCTGACGCTGATAAAATCTCCTTTCACCCCTACTTCTCTTACAAAGACCTCCTCGGCTTCGTTTTAATGTTGTTAGCCCTCGCATCCCTGACGTTATTTTCTCCCACCCTCCTAGGAGACCCGGAGAATTTCACCCCTGCAAACCCCCTGGTCACCCCACCGCACATTCAGCCCGAGTGATACTTCCTATTTGCCTACGCCATTCTACGGTCTATTCCCAACAAACTAGGAGGGGTCTTAGCATTATTATTTAGCATTTTAGTCCTATTAGTAGTTCCCATTTTACATACCTCAAAACAACGAGGACTGACCTTCCGACCCCTCACCCAATTCTTATTCTGGACATTAGTAGCAGATATAATTATCCTAACATGAATTGGAGGAATACCTGTAGAACACCCATACATCATTATTGGTCAGGTCGCCTCGGTCCTATATTTCGCATTATTCCTCCTTCTCGCCCCACTCGCAGGCTGAGCAGAGAATAAAGCATTAAAATGAGCTTATGAACCCTTATGTATTAGCCACACTTCTCTTAAGCCTTGGCCTAGGAACTACCCTTGCCTTTGCCAGCTCCCACTGATTACTAGCCTGAATGGGATTAGAGATTAATACTCTAGCCATTATTCCACTAATGGCCCAACATCACCACCCCCGTGCAGTAGAAGCTACTACAAAGTACTTCCTTACCCAAGCCACTGCAGCAGCTGTCATCCTATTTGCAAGTATAACTAACGCATGGCTCACTGGGGAGTGAAGCATGACTCATATATTGAATCCAATTGCCTCCACAATGATTCTAGTCGCCTTGGCACTTAAAATTGGACTGGCACCAATACATTTCTGAATACCTGAAGTACTTCAAGGGTTAGACCTAACCACTGGCTTAATCCTTTCTACCTGACAAAAGCTCGCCCCACTTGCTTTAATTATTCAAACAGCCCAAGCTTTCGATCCCCTCCTCCTTACAGCCCTCGGACTAACATCTACTTTAGTCGGCGGCTGAGGTGGACTAAACCAGACCCAACTACGAAAAATCTTGGCCTACTCGTCCATCGCACACATAGGTTGAATGATTGTTATCCTTCAATACACGCCTTACCTTACCTTCCTCACGCTACTCCTCTATATTTTGATGACATCCGCAGCATTCCTAACGCTAAAACTCTCATATGCCACAAAAATCAGCACTCTTGCAACAACATGGTCTAAAAGCCCGCTGTTAACAGGGGCAGCCGCCCTAGTATTACTATCTCTTGGGGGTCTGCCACCACTTACCGGCTTTATACCAAAGTGATTGATTCTAGAGGAGTTATCTAAGCAAGGACTCCCATTTACAGCTACTATAATGGCTCTCGCTGCCCTAATCAGTCTCTACTTCTACTTACGACTATGCTACGCCATGACTCTTACCATCTCCCCAAATACTCTTACTTCAACCACCCCCTGACGAACTCAGACAACTCAAGCCTCTCTTCCCCTCGCCTTGTTCACAGTGATAGCCTTAGGCCTCTTACCCGTCACCCCAACCATCATGATCCTTCTCACGT----------CAAAGGCATGGTCCCGACCTTACTATCAGCTCTAGCCCGACTTACACATGCAAGTCTCCGCAGCCCCGTGAGTTAGCCCTCAATCCCC-TGCCCGGGGACGAGGAGCCGGCATCAGGCAC--AATTATT---AGCCCAAAACGCCAAGCCCAGCCACACCCCCAAGGGAATTCAGCAGTGATAAATATTAAGCCATAAGTGAAAACTTGACTCAGTCAGGGCTAA-C-AGGGCCGGTAAAACTCGTGCCAGCCGCCGCGGTTAAACGAGAGGCCCCAGTTGATAATGCAACGGCGTAAAGGGTGGTTATGGATATAGAAATAATAAAGTCGAATGGCCCCTTGGCTGTCATACGCTTATAGGTGTCCGAAGTCCAA-TATACGAAAGTAGCTTTAGAATA-ACCCACCTGACCCCACGAAAACTGAGAAACAAACTGGGATTAGATACCCCACTATGCTCAGTCATAAACCCAGACGTCCAACTACAG-TTAGGCGTCCGCCCGGGTACTACGAGCATTAGCTTGAAACCCAAAGGACCTGACGGTGCCTCAGACCCCCCTAGAGGAGCCTGTTCTAGAACCGATGACCCCCGTTAAACCTCACCGCTTCTAG-CCATCCCAGCCTATATACCGCCGTCGTCAGCTTACCCTGTGAAGGTAATAAAAGTAAGCAAAATGGACATAATCCAGAACGTCAGGTCGAGGTGTAGCGTACGGAGCGGGAAGAAATGGGCTACATTTTCTATTATAGAATATTACGGAT-ATACATTATGAAA-TACTGCTCGAAGGAGGATTTAGAAGTAAAAAGGAAGCAGCGTGTCCTTTTGAACCCGGCTCTGAGGCGCGTACACACCGCCCGTCACTCTCCCCTGTCA-AAATGCAATAAAGTTACCTAACATCAAAGCTCTGACAAGGGGAGGCAAGTCGTAACATGGTAAGTGTACCGGAAGGTGCACTTGGATGAAATT-GCCCACCAGCTAGCTTAATTGACAATAT-AACTTAATCATACTAATAACA-AAAC-AAAACCCAACCCCATAAACTAAACCATTTTTTTACCTGAGTATGGGAGACAGAAAAGGTCC-ACC-TAAAGCGATAGAGAGAGTACCGCAAGGGAAAGCTGAAAGAGAAGTGAAATAACCCATGTAAGCATTAGAAAACAAAGACTAAACCTTGTACCTTTTGCATCATGATTTAGCCAGCACCCTCAAGCAAAGTGACCTTTAGTTTGATACCCCGAAACCAGGTGAGCTACCCCGAGACAGCCTATA-T-ATTTAGGGCCAACCCGTCTCTGTGGCAAAAGAGTGGGAAGAGCTCCGGGTAGAAGTGACAGACCTACCGAACCTGGTGATAGCTGGTTGCCTGAGAAATGGATAGAAGTTCAGCCTCGCA-CA-CCCTTAATCAATAAAA-------CATGTTAT-TAAGATA----CTATGGATATATACGAGAGTTAGTCGAAGGGGGTACAGCCCCTTTGACGAAGGATACAACCTT-TACAGGTGGATAAAGATCATAATAAGTAAGATACACTGTTCTAGTGGGCCTGAAAGCAGCCATCTGGTTAGAAAGCGTTAAAGCTCAGACAGTATAAAATTTATTATCCCGATAA-ACAGTCTTATTCCCCTAACTCTATCAGGCCAACCCATGCCTACATGGGTGAGACTATGCTAAAATGAGTAATAAGAAG-ATTCCATCTTCTCCCGTCGCAAGTGTAACCCAGATCGGACTAACCACTGGCATTTAACGAACCCAACCAAAGAGGGTACTGTGAATAATA-A-AAACCTCAAGAAGAACTCACAATTA-AACAATCGTTAACCCCACACTCGAGCGGCA---TTTAAGGGAAAGACTAAAAGA-GGGGGAAGGAACTCGGCAAACACAAGCCTCGCCTGTTTACCAAAAACATCGCCTCCTGCAAC---CTAAAGTATAGGAGGTCCAGCCTGCCCAGTGACTACGGGTTCAACGGCCGCGGTATATTGACCGTGCAAAGGTAGCGCAATCACTTGTCTTTTAAATAGAGACCTGTATGAATGGCTAGACGAGGGCTTAACTGTCTCCCCCTTCCAGTCAGTGAAATTGATCTATCCGTGCAGAAGCGGGTATAATACTACAAGACGAGAAGACCCTTTGGAGCTTAAGGTACAAAAT-TCAC-CCATGTTAAGCAACTCCACAAA-AAGTAAGAACTTAGTGGC-TAT-GAAATTTTACCTTCGGTTGGGGCGACCACGGAGGATAAGTCAAGCCTCCGAGTGGACTGGGCT-AAACCCCCTAAAGCCAAGAGAGACATCTCCAAGCCACAGAACATCTGACCAATAATGATCCGGCTGA-TAAGCCGACCAACGGACCAAGTTACCCTAGGGATAACAGCGCAATCCTCTCCCAGAGCCCATATCGACGAGGGGGTTTACGACCTCGATGTTGGATCAGGACATCCTGGTGGTGCAGCCGCTATTAAGGGTTCGTTTGTTCAACGATTAA-AGTCCTACGTGATCTGAGTTCAGACCGGAGCAATCCAGGTCAGTTTCTATCTGTAACGCTA-CTTTCCCCAGTACGAAAGGATCGGGAAAGCGGGGCCAATACCCAACGCACGCCCCACCCCTAATTCATGAAGACAAATAAATAATAC-AAGGGAGGGCCAAG--CCCCACCGCCCAAGACTAGGGCAT
[truncated: 6,552 more chars]
