# Supplementary material for: AnnotationBustR: an R package to extract subsequences from GenBank annotations
Source: PeerJ. 2018 Jul 3;6:e5179. doi: 10.7717/peerj.5179 (PMC6034590; doi:10.7717/peerj.5179)
Supplement: Supplemental Information 1 [file peerj-06-5179-s001.zip › SUPPLEMENT/AB_partitions.txt]

DNA, COI=1-1638
DNA, CYTB=1639-2782
DNA, ND2=2783-3829
DNA, rRNA12S=3830-4810
DNA, rRNA16S=4811-6537
