# Supplementary material for: AnnotationBustR: an R package to extract subsequences from GenBank annotations
Source: PeerJ. 2018 Jul 3;6:e5179. doi: 10.7717/peerj.5179 (PMC6034590; doi:10.7717/peerj.5179)
Supplement: Supplemental Information 1 [file peerj-06-5179-s001.zip › SUPPLEMENT/Accessions.csv]

Species	Mitogenome	12S	16S	coi	cytb	nd2
Algansea_lacustris	AP011267	NA	NA	NA	FJ913786.1	NA
Campostoma_anomalum	DQ536421	AF023184.1	NA	KX344482.1	DQ486807.1	NA
Chrosomus_eos	AP009151	AF155378.1	NA	KU556702.1	EU755056.1	NA
Chrosomus_erythrogaster	AP011276	AF155379.1	NA	EF452857.1	EU755054.1	NA
Clinostomus_elongatus	AP011280	NA	NA	KX145576.1	GU182822.1	NA
Couesius_plumbeus	AP011274	AF023186.1	NA	KX145416.1	AY281053.1	NA
Cyprinella_galactura	AP012087	NA	NA	KF929808.1	GQ275225.1	AF111207.1
Cyprinella_leedsi	MG570431	NA	NA	HQ937033.1	GQ275239.1	AF111221.1
Cyprinella_lutrensis	AB070206	AF148325.1	GQ406267.1	KU707831.1	KR061547.1	AF111210.1
Cyprinella_spiloptera	DQ536422	NA	EU811084.1	KX145239.1	GQ275222.1	AF111205.1
Danio_rerio	KM244705	NA	AF036006.1	AY996924.1	JN234329.1	NA
Dionda_episcopa	AP012077	NA	NA	JN025287.1	JN812373.1	NA
Erimystax_dissimilis	AP011277	NA	NA	JN025368.1	GQ275170.1	AF085753.1
Exoglossum_maxillingua	MG570453	NA	NA	KX145307.1	JX442988.1	NA
Gila_conspersa	AP009315	NA	NA	NA	KF514158.1	NA
Gila_robusta	DQ536424	NA	NA	JN026724.1	JX443033.1	KX760127.1
Hemitremia_flammea	AP012078	AF023190.1	NA	EF452851.1	AY281054.1	NA
Hybognathus_nuchalis	AP011273	NA	EU811076.1	HQ557721.1	EU811095.1	NA
Hybopsis_lineapunctata	AP012088	AF148338.1	AF148359.1	KF929981.1	EU917428.1	NA
Lavinia_exilicauda	AP012089	NA	NA	KF558317.1	JX443003.1	AF392545.1
Luxilus_chrysocephalus	AP012079	NA	NA	JN027093.1	AF117166.1	EF613564.1
Luxilus_cornutus	AP012090	NA	NA	KX145439.1	U66597.1	NA
Lythrurus_ardens	AP012091	NA	NA	JN027118.1	U17268.1	DQ306643.1
Lythrurus_fumeus	AP012092	NA	NA	JN027133.1	U17269.1	DQ306612.1
Lythrurus_lirus	AP012093	NA	NA	JN027145.1	U17273.1	DQ306618.1
Lythrurus_umbratilis	AP012094	NA	NA	KX145577.1	U17274.1	DQ306621.1
Macrhybopsis_gelida	AP012080	NA	NA	JN027179.1	NA	NA
Macrhybopsis_hyostoma	KX139437	NA	NA	JN027183.1	NA	NA
Macrhybopsis_meeki	AP012095	NA	NA	JN027188.1	NA	NA
Macrhybopsis_storeriana	KX139438	NA	NA	KX145580.1	KC763654.1	AF085754.1
Margariscus_margarita	AP012081	AF023192.1	NA	JN027203.1	JX443011.1	NA
Meda_fulgida	KP013104	KM273837.1	NA	HQ556948.1	AF452094.1	NA
Mylocheilus_caurinus	AP010779	NA	EU747167.1	JQ354234.1	JX443007.1	NA
Nocomis_asper	AP012096	NA	NA	KF930178.1	KM281554.1	NA
Nocomis_biguttatus	AP012082	NA	NA	EF452853.1	JQ712284.1	NA
Notropis_atherinoides	AP012083	AF023195.1	NA	AY116183.1	AF352272.1	JF523517.1
Notropis_baileyi	AP012084	NA	NA	JN027440.1	KC763656.1	EF613558.1
Notropis_bifrenatus	AP012097	NA	NA	KX145593.1	KC763658.1	NA
Notropis_chalybaeus	MG570407	NA	NA	JN027492.1	KC763697.1	NA
Notropis_chrosomus	AP012108	NA	NA	JN027517.1	AF352262.1	JF523495.1
Notropis_heterolepis	MG570413	NA	NA	KX145603.1	AY140696.1	NA
Notropis_hudsonius	MG570443	NA	NA	KX144972.1	HQ446752.1	NA
Notropis_imeldae	AP012076	NA	NA	NA	AF469131.1	NA
Notropis_stramineus	DQ536429	NA	NA	KX145221.1	HM179637.1	NA
Notropis_telescopus	AP012100	NA	NA	JN027713.1	AF352290.1	NA
Opsopoeodus_emiliae	AP012085	NA	NA	EF452856.1	GQ275153.1	GQ184466.1
Phenacobius_mirabilis	DQ536431	NA	NA	HQ557376.1	JF949845.1	AF085750.1
Pimephales_notatus	AP012101	NA	NA	HQ557088.1	KU856916.1	GQ184469.1
Pimephales_promelas	KT289925	AF126366.1	GQ406272.1	FJ918908.1	KU856825.1	GQ184483.1
Pimephales_vigilax	AP012102	KM370986.1	NA	JN028248.1	KU856822.1	GQ184494.1
Platygobio_gracilis	AP011275	AF023197.1	EU811083.1	KX145477.1	JX442992.1	NA
Pogonichthys_macrolepidotus	AP012103	NA	NA	KF558275.1	JX443010.1	NA
Pteronotropis_hypselopterus	AP012099	NA	NA	HM224185.1	HM224303.1	KM363740.1
Rhinichthys_atratulus	AP012104	AF023198.1	GQ406273.1	HQ557125.1	JX442984.1	KF395271.1
Rhinichthys_cataractae	MG570446	NA	EU811082.1	JN028346.1	KF640150.1	KP744113.1
Rhinichthys_obtusus	MG570416	KM282447.1	NA	JN028381.1	DQ990250.1	KF395304.1
Rhinichthys_osculus	KT715812	NA	EU786389.1	KX145309.1	DQ990294.1	KF421693.1
Richardsonius_balteatus	AP012106	NA	NA	EF452858.1	KJ468417.1	NA
Semotilus_atromaculatus	AP012107	NA	NA	HM224188.1	HQ446761.1	NA
Tampichthys_ipni	AP011266	NA	NA	JQ935936.1	EU082479.1	NA
Yuriria_alta	AP011268	NA	KR604704.1	NA	EU082475.1	NA
