# Supplementary material for: AnnotationBustR: an R package to extract subsequences from GenBank annotations
Source: PeerJ. 2018 Jul 3;6:e5179. doi: 10.7717/peerj.5179 (PMC6034590; doi:10.7717/peerj.5179)
Supplement: Supplemental Information 1 [file peerj-06-5179-s001.zip › SUPPLEMENT/cpTimes.csv]

	Accession	1	2	3	4	5	6	7	8	9	10	11	12	13
1	KJ722536.1	16.12	15.78	15.4	15.43	15.85	15.86	15.94	16.17	16.53	16.34	16.7	17.14	16.67
2	HG515539.1	15.53	14.94	14.74	14.76	14.97	15.13	15.11	15.25	15.28	15.1800000000001	15.4400000000001	15.4299999999999	15.5799999999999
3	EF115542.1	15.9399999999999	15.36	15.5	15.4	15.6400000000001	15.89	16.33	16.66	17.42	16.9400000000001	16.7	16.9400000000001	16.79
4	GU228899.2	15.75	15.34	15.48	15.5400000000001	16.0699999999999	16.0599999999999	16.0599999999999	16.3299999999999	16.8499999999999	17.28	16.7	16.99	17.2600000000001
5	KU756562.1	15.92	15.2599999999999	15.26	15.6099999999999	15.6099999999999	15.8600000000001	16.1199999999999	16.25	16.6099999999999	16.6900000000001	16.76	16.9200000000001	17.0800000000002
6	KM088022.1	16.02	15.3	15.6400000000001	15.6700000000001	16.04	15.8600000000001	16.0999999999999	16.2	16.45	16.75	16.7099999999998	16.8499999999999	16.9200000000001
7	KJ742926.1	15.3099999999999	15.1400000000001	15.5800000000002	15.78	15.9300000000001	15.77	16.1100000000001	16.28	16.48	16.5599999999999	16.6700000000001	16.8900000000001	18.4400000000001
8	KR232566.1	19.8699999999999	15.01	16.0899999999999	15.5900000000001	15.8900000000001	15.79	16.1400000000001	16.28	16.3599999999999	16.5899999999999	16.6700000000001	16.8599999999999	17.05
9	KU230438.1	16.01	15.3299999999999	15.3599999999999	15.6100000000001	15.6099999999999	15.97	16.0200000000002	16.27	16.47	16.45	16.7	16.8599999999999	17.1900000000001
10	KJ614417.1	15.23	14.9700000000003	15.2000000000003	15.6900000000001	15.5099999999998	15.6999999999998	15.8400000000001	16.0999999999999	16.02	16.4000000000001	16.5500000000002	16.6399999999999	16.7199999999998
11	KC180793.1	16.0799999999999	15.3099999999999	15.3900000000003	15.6700000000001	15.8199999999997	16.0500000000002	16.1799999999998	16.21	16.5	17.2799999999997	16.7799999999997	17.1799999999998	17.1900000000001
12	KU179220.1	15.4000000000001	15.3499999999999	15.79	15.4900000000002	16.5299999999997	15.8800000000001	16.2999999999997	15.98	16.1899999999996	16.5500000000002	16.5100000000002	16.7800000000002	16.75
13	AB042240.3	15.71	15.6700000000001	15.9099999999999	15.98	16.0800000000004	16.0799999999999	16	16.0900000000001	17.02	16.4500000000003	16.8000000000002	16.8099999999999	16.6700000000001
14	JX513424.1	15.3299999999999	15.0299999999997	15.5999999999999	15.1999999999998	15.54	15.6700000000001	15.79	16.1099999999997	16.3699999999999	16.3899999999999	16.4299999999998	16.5799999999999	16.5999999999999
15	JN005833.1	15.52	15.0999999999999	15.0800000000004	15.4000000000001	15.4499999999998	15.6699999999996	15.77	16.3099999999999	16.21	16.2400000000002	16.5499999999997	16.5599999999999	16.5
16	AY522330.1	15.6100000000001	15.0999999999999	15.1900000000001	15.3400000000001	15.9700000000003	15.4900000000002	15.6900000000001	15.8899999999999	16.02	16.1499999999996	16.23	16.5599999999999	16.5999999999999
17	KF769142.1	15.7999999999997	15.4200000000001	15.8499999999999	15.6199999999999	15.8799999999997	15.9200000000001	17.2000000000003	16.7000000000003	16.75	17.1500000000001	16.75	17.1400000000003	17.1900000000001
18	KU204900.1	15.5	15.4200000000001	15.3899999999999	15.8599999999997	15.8600000000001	16.4299999999998	16.1399999999999	16.48	16.4899999999998	16.9099999999999	17.1199999999999	17.4400000000001	17.1900000000001
19	KU578274.1	15.5599999999999	15.4099999999999	15.3500000000004	15.5999999999999	16.3200000000002	15.8600000000001	15.9500000000003	15.9400000000001	16.04	16.5500000000002	16.6000000000004	16.75	17.0299999999997
20	KT963039.1	15.5	15.2800000000007	15.3500000000004	15.5900000000001	15.6600000000008	16.0799999999999	16	16.1700000000001	16.3000000000002	16.8099999999995	16.7200000000003	16.7399999999998	17.1400000000003
21	KP684145.1	16.4200000000001	14.7600000000002	15.1800000000003	15.6499999999996	15.21	15.3599999999997	15.4699999999993	16.1899999999996	15.71	16.8199999999997	16.2400000000007	16.3299999999999	16.5
22	AB976560.1	15.4700000000003	15.0500000000002	14.96	15.4200000000001	15.9400000000005	15.6700000000001	15.75	15.6399999999994	15.8899999999994	16.7000000000007	16.5800000000008	17.3400000000001	16.75
23	KJ614406.1	14.9200000000001	15.0999999999995	15.1700000000001	15.3400000000001	15.4499999999998	15.6499999999996	15.7999999999993	15.9899999999998	16.1500000000005	16.3000000000002	16.7599999999993	16.6500000000005	16.7200000000003
24	KX158870.1	16.3699999999999	15.3400000000001	15.6900000000005	15.6500000000005	16.0799999999999	16.0699999999997	16.3000000000002	16.9200000000001	16.8900000000003	17.3499999999995	16.7200000000003	16.9700000000003	17.3099999999995
25	KC876122.1	18.8100000000004	15.2799999999997	15.5299999999997	15.8599999999997	15.8900000000003	15.8900000000003	16.0900000000001	16.3199999999997	16.4699999999993	17.5299999999997	17.0299999999997	17.5500000000002	17.0600000000004
26	KC608752.1	16.2200000000003	16.8200000000006	15.8299999999999	16.29	16.2400000000007	16.5	16.3299999999999	16.6099999999997	16.71	16.9799999999996	16.9800000000005	17.5799999999999	17.8299999999999
27	KU724138.1	15.5299999999997	15.5100000000002	15.5	15.8899999999994	15.9500000000007	15.9300000000003	16.1700000000001	16.8999999999996	16.9200000000001	16.5900000000001	16.6000000000004	16.8599999999997	17.4700000000003
28	KU724139.1	15.6700000000001	15.1899999999996	15.3900000000003	15.5299999999997	15.7700000000004	15.9499999999998	16.2700000000004	16.1899999999996	16.9400000000005	16.7799999999997	17.3000000000002	16.7399999999998	17.1800000000003
29	KM103380.1	15.3599999999997	15.1899999999996	15.7200000000003	15.7399999999998	15.6599999999999	15.8900000000003	28.5900000000001	19.6599999999999	17.6800000000003	16.4099999999999	16.8099999999995	16.8999999999996	16.8100000000004
30	EF614270.1	15.8000000000002	16.96	15.5600000000004	16.4700000000003	15.9500000000007	16.1600000000008	16.1099999999997	16.9700000000003	16.6399999999994	16.5799999999999	17.2199999999993	17.2200000000003	17.8599999999997
31	LC005977.1	15.1900000000005	15.2700000000004	15.0900000000001	15.4200000000001	15.4400000000005	15.7299999999996	15.8699999999999	16.1700000000001	16.21	16.2299999999996	16.3500000000004	16.9800000000005	16.4399999999996
32	KJ806279.1	15.6900000000005	15.0799999999999	15.3800000000001	15.54	16	16	16.1500000000005	16.3299999999999	17.21	16.8899999999994	16.5900000000001	17	17.5799999999999
33	KT805945.1	15.5799999999999	15.0600000000004	15.54	15.5800000000008	15.6900000000005	15.9700000000003	16.9200000000001	16.7699999999995	16.5200000000004	16.71	17.1599999999999	17.75	16.9899999999998
34	KC912690.1	15.3800000000001	15.0200000000004	15.2799999999997	15.5	15.5599999999995	15.8500000000004	15.5999999999995	15.8500000000004	16.6899999999996	16.6599999999999	16.3599999999997	16.6700000000001	16.6100000000006
35	LC160130.1	15.1999999999998	15.1499999999996	16.0199999999995	15.8499999999995	15.7199999999993	17.9400000000005	16.7199999999993	17.3800000000001	16.5200000000004	16.79	16.8299999999999	17.0799999999999	17.3400000000001
36	JQ755301.1	15.8699999999999	15.3100000000004	15.8900000000003	16.96	15.9099999999999	16.3199999999997	16.3699999999999	16.3800000000001	18.6799999999994	16.3500000000004	18.5699999999997	18.4700000000003	17.6899999999996
37	KU724130.1	15.3199999999997	15.4099999999999	16.4300000000003	16.0799999999999	15.75	16.2699999999995	16.6900000000005	18.6099999999997	18.1400000000003	16.6000000000004	27.3899999999994	16.8800000000001	62.0499999999993
38	JX280397.1	15.8400000000001	16.5300000000007	21.8800000000001	15.79	23.4300000000003	34.5500000000002	30.6399999999994	16.5599999999995	18	17.1800000000003	16.7799999999988	17.7400000000016	18.9200000000001
39	KC817463.1	15.5200000000004	15.7399999999998	16.3299999999999	16.8299999999999	16.0799999999999	16.1100000000006	16.1400000000012	17.0200000000004	16.6699999999983	16.6900000000005	17.0599999999995	17.7000000000007	17.380000000001
40	JN227740.1	16.2000000000007	15.8600000000006	15.6700000000001	16.0999999999985	16.8500000000004	16.4300000000003	16.2600000000002	16.5599999999995	17.4499999999989	16.7600000000002	17.1899999999987	17.3299999999999	17.25
41	KU204775.1	15.4699999999993	15.4300000000003	18	15.9099999999999	16.0200000000004	16.25	16.0199999999986	18.4699999999993	16.7299999999996	16.6499999999996	17.3600000000006	17.1900000000005	17.5699999999997
42	DQ400350.1	15.8299999999999	15.630000000001	15.8899999999994	15.7600000000002	15.8900000000012	16.3899999999994	16.1700000000001	17.0899999999983	16.4599999999991	17.1299999999992	16.9799999999996	17.0699999999997	17.6700000000001
43	KJ614418.1	15.130000000001	15.1200000000008	15.3100000000013	15.4200000000001	15.6700000000001	15.7000000000007	16	16.8299999999999	16.2700000000004	16.5299999999988	16.4200000000001	16.9399999999987	16.7199999999993
44	KU569488.1	15.5500000000011	15.5599999999995	15.6099999999988	16.1399999999994	16.0499999999993	16.2400000000016	16.5500000000011	16.4200000000001	16.9699999999993	16.8799999999992	17	17.0300000000007	17.3400000000001
45	KM103369.1	15.7099999999991	15.3799999999992	15.4799999999996	15.5100000000002	15.7199999999993	15.9699999999993	16.0799999999999	17.0100000000002	17	16.6100000000006	17.3900000000012	16.9799999999996	18.7199999999993
46	KT003925.1	15.1099999999988	15.5	14.7599999999984	15.2900000000009	16	15.7900000000009	15.6600000000017	15.8500000000004	16.1299999999992	16.5700000000015	16.1900000000005	16.1399999999994	16.1899999999987
47	JN637765.1	16	16.0500000000011	15.8600000000006	15.9099999999999	15.9700000000012	16.1100000000006	16.7000000000007	16.8100000000013	16.7199999999993	17.6100000000006	17.1599999999999	17.0100000000002	17.3299999999999
48	KT831767.1	16.119999999999	15.3999999999996	15.6899999999987	15.6900000000005	16.1900000000005	16.369999999999	16.5299999999988	16.5200000000004	16.5200000000004	16.9099999999999	16.8600000000006	17.3600000000006	17.2699999999986
49	KX345298.1	15.6099999999988	15.5599999999995	15.5	15.7299999999996	16.0799999999999	15.9899999999998	16.2299999999996	16.3600000000006	16.4899999999998	17.2100000000009	16.8900000000012	17.2600000000002	17.2399999999998
50	KP296185.1	15.4500000000007	15.2199999999993	15.8999999999996	15.7299999999996	15.8299999999999	15.75	16.0699999999997	15.9499999999989	16.1700000000001	17.1700000000001	17.1399999999994	16.7600000000002	17.0499999999993
51	JF274081.1	16.1900000000005	15.8099999999995	15.4899999999998	16.7800000000007	15.880000000001	16.130000000001	16.2200000000012	16.3199999999997	16.6899999999987	16.8199999999997	16.9700000000012	17.1400000000012	17.1700000000001
52	KJ956785.1	15.5199999999986	15.1700000000001	15.3599999999988	15.7199999999993	15.9200000000001	15.9400000000005	16.7199999999993	16.1599999999999	16.2800000000007	16.8900000000012	16.8500000000004	16.7600000000002	16.7800000000007
53	KX345299.1	15.2299999999996	15.5499999999993	15.8099999999995	15.7900000000009	15.9000000000015	16.5200000000004	16.7299999999996	16.3400000000001	16.5199999999986	17.0699999999997	18.3199999999997	18.0900000000001	17.9200000000001
54	KM088018.1	15.2000000000007	15.3299999999999	15.4699999999993	17.1599999999999	16.1399999999994	16.4700000000012	16.7900000000009	16.5499999999993	16.4099999999999	16.6100000000006	16.7099999999991	16.7800000000007	17.119999999999
55	KT358807.1	15.3999999999996	15.2999999999993	15.5100000000002	16.6800000000003	15.7299999999996	16.3499999999985	16.0200000000004	16.5900000000001	16.2999999999993	16.7700000000004	16.7999999999993	17.3999999999996	17.4099999999999
56	KM504956.1	15.5499999999993	15.6599999999999	16.0199999999986	15.5999999999985	16.5499999999993	15.9599999999991	16.6099999999988	16.5799999999999	16.7000000000007	16.6100000000006	16.8299999999999	17.1500000000015	17.0200000000004
57	KX180054.1	15.2600000000002	15.3299999999999	17.5	15.8899999999994	16.8299999999999	16.0100000000002	16.1900000000005	16.2100000000009	16.8600000000006	16.6499999999996	16.6899999999987	16.9499999999989	17.8500000000004
58	HG803177.1	15.4099999999999	15.3999999999996	15.3000000000011	15.380000000001	15.6000000000004	15.8600000000006	15.8499999999985	16.1100000000006	16.2100000000009	16.8500000000004	16.5	16.7900000000009	16.7800000000007
59	JN673818.2	15.8300000000017	15.8600000000006	16.1400000000012	16.1100000000006	16.4700000000012	16.5200000000004	16.8600000000006	16.6900000000005	16.7699999999986	16.7199999999993	17.4200000000001	17.3400000000001	19.0300000000007
60	KX180077.1	15.5500000000011	15.25	16.3099999999995	15.6000000000004	15.7600000000002	15.9200000000001	16	16.4700000000012	16.8400000000001	16.8899999999994	16.8599999999988	17	17.0799999999999
61	KT962847.1	15.2799999999988	15.619999999999	16.0300000000007	16.1900000000005	16.1900000000005	16.3000000000011	16.2300000000014	16.6100000000006	17.0699999999997	16.7099999999991	17.0499999999993	16.8600000000006	24.3299999999999
62	KJ664927.1	15.5499999999993	15.3100000000013	15.8999999999996	36.0299999999988	15.9499999999989	15.8400000000001	16.2399999999998	20.5600000000013	16.9500000000007	17.0900000000001	16.7999999999993	17.1700000000001	16.7399999999998
63	KU666554.1	15.0499999999993	14.9699999999993	15.25	15.5200000000004	15.5499999999993	15.9600000000009	15.8200000000015	34.2399999999998	16.5999999999985	16.8600000000006	17.6499999999996	17.1399999999994	17.0699999999997
64	KF527885.1	16.1100000000006	15.25	15.1700000000001	15.630000000001	15.880000000001	15.75	16.3299999999999	16	17.0100000000002	16.8199999999997	17.1899999999987	17.1099999999988	17.4300000000003
65	JX513422.1	15.3000000000011	14.8700000000008	15.2000000000007	15.5599999999995	15.8999999999996	16.4900000000016	15.880000000001	16.0300000000007	16.3299999999999	17.3199999999997	17.0799999999999	16.8499999999985	16.7999999999993
66	KT220690.1	15.6700000000001	15.2800000000007	15.8299999999999	15.5500000000011	15.8400000000001	16.5	16	16.1899999999987	16.7099999999991	16.4500000000007	17.0799999999999	16.869999999999	17.4599999999991
67	KC180774.1	15.5599999999995	15.5900000000001	15.6900000000005	16.2900000000009	16.4400000000005	16.3299999999999	16.3500000000004	16.5200000000004	16.9699999999993	16.7999999999993	17.869999999999	17.4899999999998	17.4799999999996
68	JN105689.1	15.6900000000005	15.4499999999989	16.3099999999995	17.0600000000013	16.4400000000005	16.3999999999996	16.3299999999999	16.1200000000008	16.5600000000013	16.6399999999994	16.7099999999991	16.8600000000006	17.3900000000012
69	JF746994.1	15.8299999999999	15.5499999999993	15.5799999999999	15.6100000000006	15.6299999999992	15.9400000000005	15.8600000000006	16.2900000000009	16.25	16.8099999999995	16.4599999999991	17.119999999999	16.4900000000016
70	KJ566305.1	15.8700000000008	15.3600000000006	15.5	15.6399999999994	15.7799999999988	16.0600000000013	16.0900000000001	16.4700000000012	16.8500000000004	17.0299999999988	16.7099999999991	16.8399999999983	16.7999999999993
71	KR011054.1	15.8600000000006	15.2900000000009	15.2800000000007	15.5599999999995	16.0200000000004	16.130000000001	16.0599999999995	16.6700000000001	17.0100000000002	16.5199999999986	16.869999999999	17.5100000000002	17.0900000000001
72	KP842716.1	15.7000000000007	15.1699999999983	15.2700000000004	15.4700000000012	15.5599999999995	16.3099999999995	16.8499999999985	16.6399999999994	16.4499999999989	16.5100000000002	16.6000000000004	16.8199999999997	16.9700000000012
73	EF044213.1	15.75	15.4899999999998	16.1899999999987	15.7799999999988	15.8799999999992	16.2399999999998	16.369999999999	17.3799999999992	16.8400000000001	16.7099999999991	16.8700000000008	16.9699999999993	17.1800000000003
74	KT852844.1	15.8600000000006	15.2299999999996	15.9400000000005	15.5699999999997	15.8399999999983	15.6999999999989	15.9799999999996	16.7799999999988	16.7099999999991	16.5899999999983	16.5900000000001	16.9000000000015	16.9799999999996
75	KM088016.1	15.3399999999983	15.1999999999989	15.6299999999992	15.25	15.6000000000004	15.7299999999996	16.2300000000014	16.6200000000008	16.1599999999999	17.0499999999993	16.4899999999998	16.8900000000012	17.3299999999999
76	JX427551.1	15.9099999999999	15.1700000000001	15.4699999999993	15.5899999999983	15.8799999999992	16.3600000000006	16.4300000000003	16.3899999999994	16.4099999999999	16.5999999999985	16.8300000000017	17.5900000000001	16.9799999999996
77	KX180080.1	15.7900000000009	17.2599999999984	15.4300000000003	15.9400000000023	16.6899999999987	16.0799999999981	26.8099999999977	16.2900000000009	16.4099999999999	16.5699999999997	39.5900000000001	17.0299999999988	17.3700000000026
78	KM207676.1	15.7999999999993	15.1899999999987	16.0300000000025	16.1399999999994	16.010000000002	16.0299999999988	16.0800000000017	16.3600000000006	16.5900000000001	16.6100000000006	16.8199999999997	16.8899999999994	17.1700000000019
79	EU262887.2	16.5200000000004	15.7000000000007	15.75	15.9500000000007	16.1899999999987	16.7200000000012	16.3400000000001	16.8500000000022	16.4799999999996	16.7900000000009	17	16.9099999999999	17.5699999999997
80	KJ619462.1	14.9100000000035	14.8100000000049	15	15.0300000000061	15.25	15.5599999999977	15.739999999998	15.8700000000026	15.9499999999971	16.0499999999956	16.4100000000035	16.4000000000015	16.8299999999945
81	KU522472.1	15.1699999999983	15.0799999999945	14.9000000000015	15.2200000000012	15.4199999999983	15.4300000000003	15.75	16.1999999999971	16.3199999999997	16.1099999999933	16.5599999999977	16.8499999999985	17.0299999999988
82	KU500324.1	15.0199999999968	14.6500000000015	15.0900000000038	15.3600000000006	15.5899999999965	15.5799999999945	15.6899999999951	15.8400000000038	16	16.1400000000067	16.5	16.2900000000009	16.5300000000061
83	KU291483.1	15.4700000000012	15.0500000000029	14.9400000000023	15.1100000000006	15.1200000000026	15.25	15.3899999999994	16.0899999999965	16.25	16.3600000000006	16.4199999999983	16.3300000000017	16.3000000000029
84	KJ414484.1	15.1800000000003	14.7200000000012	15.0599999999977	15.1999999999971	15.3600000000006	15.5299999999988	15.6999999999971	15.9099999999962	15.8899999999994	16	16.2000000000044	16.5	16.6200000000026
85	KJ468095.1	15.5400000000009	15.3000000000029	15.6599999999962	15.6399999999994	15.8300000000017	15.8100000000049	15.9200000000055	16.0299999999988	16.0499999999956	16.4100000000035	16.5699999999997	16.5699999999997	16.4700000000012
86	HQ234669.1	15.8300000000017	15.1100000000006	14.9599999999991	15.239999999998	15.3000000000029	15.5900000000038	15.75	15.8799999999974	16.1700000000055	16.3300000000017	17.3199999999997	16.6100000000006	16.7099999999991
87	KM057376.1	15.1299999999974	14.7099999999991	15.3100000000049	15.0699999999997	15.2900000000009	15.6299999999974	15.5200000000041	15.8300000000017	15.8700000000026	15.989999999998	16.1399999999994	16.5699999999997	16.2799999999988
88	KT281149.1	14.9800000000032	14.9700000000012	15.2000000000044	15.1599999999962	15.4700000000012	15.6399999999994	15.739999999998	15.7900000000009	15.8899999999994	16.3300000000017	17.0399999999936	16.4799999999959	16.7099999999919
89	KC893638.1	15.7700000000041	15.1900000000023	15.4700000000012	15.5500000000029	15.9700000000012	15.9199999999983	16.0500000000029	16.3399999999965	16.3399999999965	16.9100000000035	16.8899999999994	17	17.1899999999878
90	KF730315.1	15.5800000000017	15.0800000000017	15.9499999999971	15.4199999999983	15.6100000000006	15.7700000000041	16	16.0500000000029	16.7899999999936	16.6999999999971	16.5299999999988	16.7299999999959	16.7200000000012
91	KU355297.1	15.7299999999959	15.5999999999913	15.4700000000012	15.5200000000041	15.7700000000041	16.0100000000093	16.25	16.1900000000023	16.2600000000093	16.5599999999977	16.820000000007	16.6999999999971	16.8600000000006
92	KU705873.1	15.0100000000093	14.9199999999983	15.1100000000006	15.3899999999994	15.3300000000017	15.6600000000035	15.8000000000029	16.3600000000006	16.1600000000035	16.6000000000058	16.3899999999994	16.6699999999983	16.6699999999983
93	KU291471.1	15.4499999999971	15.2799999999988	15.4000000000087	15.6100000000006	15.6900000000023	15.8300000000017	15.929999999993	16.0899999999965	16.1999999999971	16.6599999999889	16.4700000000012	16.7600000000093	17.0400000000081
94	HQ325742.1	15.7899999999936	15.320000000007	15.75	15.6900000000023	15.7600000000093	16.1100000000006	16.2399999999907	16.4500000000116	16.9700000000012	16.6199999999953	17.1199999999953	17.4100000000035	17.5
95	KU291492.1	14.9599999999919	15.0800000000017	15.3999999999942	15.679999999993	15.5100000000093	15.8300000000017	15.9600000000064	16.4100000000035	16.5199999999895	16.5099999999948	16.929999999993	17.1100000000006	16.8999999999942
96	KF527887.1	15.5199999999895	15	15.1199999999953	15.3000000000029	15.6699999999983	15.8000000000029	15.6900000000023	15.929999999993	16.3099999999977	16.5	17.1100000000006	16.6800000000076	16.7799999999988
97	EU090187.1	15.6300000000047	15.1500000000087	15.3899999999994	15.8899999999994	15.9199999999983	15.8600000000006	16.1100000000006	16.4599999999919	16.1300000000047	16.5500000000029	16.7799999999988	16.7999999999884	17.1399999999994
98	HQ336406.1	15.3500000000058	15.1699999999983	15.6100000000006	15.5399999999936	15.5	15.8600000000006	16.3399999999965	16.2799999999988	16.2299999999959	16.4199999999983	16.6999999999971	17.4499999999971	16.9400000000023
99	KX180067.1	15.8000000000029	15.1100000000006	15.3300000000017	15.570000000007	15.6199999999953	16.1399999999994	16.070000000007	16.1399999999994	16.3099999999977	16.5500000000029	16.7299999999959	16.6900000000023	16.8899999999994
100	KF986530.1	15.6299999999901	15.0099999999948	15.2800000000134	15.7400000000052	15.4700000000012	15.9000000000087	16.3000000000029	16.2700000000041	16.3300000000017	16.7100000000064	16.7200000000012	16.8600000000006	17.0699999999924
