# Supplementary material for: AnnotationBustR: an R package to extract subsequences from GenBank annotations
Source: PeerJ. 2018 Jul 3;6:e5179. doi: 10.7717/peerj.5179 (PMC6034590; doi:10.7717/peerj.5179)
Supplement: Supplemental Information 1 [file peerj-06-5179-s001.zip › SUPPLEMENT/cp_taxa.txt]

KP016927.1
KP016928.1
KX345297.1
KX345298.1
KX345299.1
KX437771.1
KX437772.1
KX437773.1
KU851961.1
KU641021.1
KM527887.1
KM527888.1
KM527889.1
KM527890.1
KM527891.1
KM527892.1
KM527893.1
KM527894.1
KM527895.1
KM527896.1
KM527897.1
KM527898.1
KM527899.1
KM527900.1
KT335971.1
KX507245.1
KU291447.1
KU559924.1
KU569488.1
KU569489.1
KU569490.1
KX377961.1
KX008604.1
KX343072.1
KU212370.1
LC160130.1
LC160131.1
KU230438.1
KU361241.1
KU361242.1
KX551970.1
LC011413.1
KX279888.1
KM103366.1
KM207675.1
KM207677.1
KM386991.1
KT220684.1
KT220685.1
KT220686.1
KT220687.1
KT220688.1
KT220689.1
KT220690.1
KT220691.1
KT220692.1
KX372537.1
KM504956.1
KM522848.1
KM522849.1
KM522850.1
KT223565.1
KX347251.1
KM244735.1
KM244734.1
KU551263.1
KU551264.1
KU551267.1
KU551269.1
KU551270.1
KU551271.1
KT321318.1
KT153019.1
KT153020.1
KT153021.1
KT153022.1
KT153023.1
KX426465.1
KX426466.1
KX426467.1
KX426468.1
KX426469.1
KX426470.1
KX426471.1
KT988070.1
KU321683.1
KU360270.1
KT159969.1
KT428154.1
KU204775.1
KU362793.1
KU382355.1
KU382356.1
KT692940.1
KU170538.1
KU140669.1
KU291466.1
KU291467.1
KU291468.1
KU291469.1
KU291470.1
KU291471.1
KU291472.1
KU291473.1
KU291474.1
KU291475.1
KU291476.1
KU291477.1
KU291478.1
KU291479.1
KU291480.1
KU291481.1
KU291482.1
KU291483.1
KU291484.1
KU291485.1
KU291486.1
KU291487.1
KU291488.1
KU291489.1
KU291490.1
KU291491.1
KU291492.1
KU291493.1
KU291494.1
KU291495.1
KU291496.1
KU291497.1
KU291498.1
KU291499.1
KU291500.1
KU833246.1
KU321892.1
KX263727.1
KX247146.1
KX247147.1
KX255662.1
KX255667.1
KX256287.1
KT878383.1
KT992850.1
KX266829.1
KX266830.1
KX180050.1
KX180051.1
KX180052.1
KX180053.1
KX180054.1
KX180055.1
KX180056.1
KX180057.1
KX180058.1
KX180059.1
KX180060.1
KX180061.1
KX180062.1
KX180063.1
KX180064.1
KX180065.1
KX180066.1
KX180067.1
KX180068.1
KX180069.1
KX180070.1
KX180071.1
KX180072.1
KX180073.1
KX180074.1
KX180075.1
KX180076.1
KX180077.1
KX180078.1
KX180079.1
KX180080.1
KX180081.1
KX180082.1
KX180083.1
KX180084.1
KX180085.1
KX180086.1
KX180087.1
KX180088.1
KX180089.1
KX180090.1
KX180091.1
KX180092.1
KU041709.1
KX257487.1
KU578274.1
KU756561.1
KU756562.1
KX111381.1
KX118606.1
KX118607.1
KX158870.1
KT844940.1
KT844941.1
KR270822.1
KX014626.1
KX098452.1
KR364802.1
KR364803.1
KU705873.1
KU977442.1
KX014625.1
KX029327.1
KU351660.1
KU179220.1
KU975374.1
KU900231.1
KU900232.1
KU314500.1
KU355276.1
KU852492.1
KT805945.1
KU306396.1
KU705476.1
KU521375.1
KU521376.1
KU568472.1
KU306406.1
KU641389.1
KU319588.1
KU323367.1
KU306938.1
KU312928.1
KR136271.1
KU310617.1
KU315119.1
KR259987.1
KR259988.1
KR259989.1
KU306735.1
KU500324.1
KM057373.1
KM057374.1
KM057375.1
KM057376.1
KM057377.1
KU310542.1
KR232941.1
KR232942.1
KR232943.1
KR232944.1
KU355297.1
KP125337.1
KP125338.1
KT312914.1
KU522469.1
KU522470.1
KU522471.1
KU522472.1
KU522473.1
KT376489.1
KU885923.1
KU961859.1
KU961862.1
KU961863.1
KU961864.1
KT966716.1
KR048286.1
KU726550.2
KT692739.1
KT820665.1
KU242342.1
KU311000.1
KU666554.1
KR002656.1
KU724130.1
KU724132.1
KU724133.1
KU724134.1
KU724136.1
KU724138.1
KU724139.1
KU724140.1
KU724141.1
KU295560.1
KT358807.1
KU310932.1
KT336489.2
KT695604.1
KU179434.1
KU179435.1
KU179436.1
KU179437.1
KU640957.1
KU640958.1
KU170194.1
KT692738.1
KU168830.1
KT748629.1
KM365071.1
KP318983.1
KP684145.1
KT963087.1
KT695602.1
KT695603.1
KT695605.1
KR011054.1
KR011055.1
KU041648.1
KT220733.1
KT220734.1
KT591465.1
KT997470.1
KU204898.1
KU204899.1
KU204900.1
KU204901.1
KU204902.1
KU204903.1
KU204904.1
KU204905.1
KT934315.1
KP732472.1
KT161956.1
KT200359.1
KT963036.1
KT963037.1
KT963038.1
KT963039.1
KT983629.1
KT948988.1
KT962228.1
KT962846.1
KT962847.1
KT970611.1
KT886429.1
KT886431.1
KT886432.1
KT878501.1
KT033563.1
KT962039.1
KT962040.1
KT148967.1
KT896548.1
KT445939.1
KT373814.1
KT373815.1
KT626943.1
KT895904.1
KU214867.1
KT881169.2
KT881170.1
KT881171.1
KT881172.1
KT881173.1
KT881174.1
KT881175.1
KT881176.1
KT881177.1
KR967361.1
KT428296.1
KT428297.1
KP036468.1
KP036469.1
KP036470.1
KP036471.1
KR822684.1
KR822685.1
KR822686.1
KR822687.1
KR822688.1
KT222186.1
KT270357.1
KT270358.1
KR029092.1
KT831767.1
KT852576.1
KT852844.1
KT870116.1
KT633996.1
KT781591.1
KT750009.1
KT722981.1
KT722982.1
KT722983.1
KT692644.1
KT595228.1
KT630834.1
KT630835.1
KT588924.1
KT591187.1
KM885985.1
KP015029.1
KP015030.1
KP015031.1
KP015032.1
KP015033.1
KP015034.1
KP015035.1
KP015036.1
KT449800.1
KT454094.1
KT581449.1
KT428377.1
KT428378.1
KT388108.1
KT388109.1
KT368151.1
KT375308.1
KR296789.1
KR584659.1
KT780870.1
KM032623.1
KM032625.1
KR779936.2
KR230391.1
KP211788.1
KT737383.1
KM489054.2
KM489055.2
KM489056.2
KM459515.1
KM459516.1
KM459517.1
KP189362.1
KR478645.1
KT289403.1
KT289404.1
KT289405.1
KT348516.1
KT348517.1
KJ956785.1
KP299293.1
KP842704.1
KP842705.1
KP842706.1
KP842707.1
KP842708.1
KP842709.1
KP842710.1
KP842711.1
KP842712.1
KP842713.1
KP842714.1
KP842715.1
KP842716.1
KP842717.1
KP842718.1
KP842719.1
KP842720.1
KP842721.1
KT266264.1
KT267161.1
KT272174.1
KT003925.1
KR869730.1
KR078311.1
KR078312.1
KR078313.1
KR078314.1
KP966114.1
KP966115.1
KP966116.1
KP966117.1
KR534325.1
KR872391.1
KT070881.1
KT070882.1
KT281145.1
KT281146.1
KT281147.1
KT281148.1
KT281149.1
KT281150.1
KT281151.1
KT281152.1
KT281153.1
KT281154.1
KT281155.1
KT281156.1
KT281157.1
KJ512176.1
KM652488.1
KM267636.1
KM281675.1
KT153018.1
KT223569.1
KM207676.1
KT028714.1
KR779995.1
KR919606.1
KT001509.1
KR336549.1
KR779994.1
KR816224.1
KM088013.1
KM088014.1
KM088015.1
KM088016.1
KM088017.1
KM088021.1
KM088022.1
KM088023.1
KM088024.1
KM103364.1
KM103365.1
KM103367.1
KM103368.1
KM103369.1
KM103370.1
KM103371.1
KM103372.1
KM103373.1
KM103374.1
KM103375.1
KM103376.1
KM103377.1
KM103378.1
KM103379.1
KM103380.1
KM103381.1
KM103382.1
KM103383.1
KR029093.1
KR673323.1
KR270823.1
KF534478.1
KF534479.1
KR021045.1
KP176438.1
KR902497.1
KT164771.1
KR136270.1
KP776980.1
KR184827.1
KM088018.1
KM088019.1
KM088020.1
KF279514.1
KM881634.1
KM881635.1
KM881636.1
KM881637.1
KM881638.1
KM881639.1
KM881640.1
KM881641.1
KM881642.1
KM881643.1
KR233156.1
KJ676538.1
KJ657732.1
KM067386.1
KM067387.1
KM067388.1
KM067389.1
KM067390.1
KM067391.1
KM067392.1
KM067393.1
KM067394.1
KR363961.1
KR262889.1
KR347117.1
KM016695.1
KR232566.1
KR233163.2
KR260986.1
KJ629115.1
KJ629116.1
KJ629117.1
KJ825856.1
KM454973.1
KM078035.1
KM078036.1
KM201427.1
KR078265.1
HG966673.1
HG966674.1
HG966675.1
HG966676.1
KJ850235.1
KJ850236.1
KJ850237.1
KJ850238.1
KJ850239.1
KJ850240.1
KJ850241.1
KJ850242.1
KP280175.1
KJ819549.1
KJ819550.1
KP299292.1
KR021381.1
KP998157.1
KP899622.1
KP939360.1
KJ806192.1
KJ806193.1
KJ806194.1
KJ806195.1
KJ806196.1
KJ806197.1
KJ806198.1
KJ806199.1
KJ806200.1
KJ806201.1
KJ806202.1
KJ806203.1
KJ701602.1
KP889213.1
HG966672.1
KP760070.1
KP760071.1
KP760072.1
KP760073.1
KP760074.1
KP760075.1
KP340971.1
KM841421.1
KP688069.1
JQ742090.1
KP308151.1
KJ523886.1
KM035764.1
KP117020.1
KP117021.1
KP117022.1
KP117023.1
KP117024.1
KP117025.1
KP117026.1
KP117027.1
KJ170923.1
KP294521.1
KJ501998.1
KJ501999.1
KJ524104.1
KJ524105.1
KJ566305.1
KJ566306.1
KJ566307.1
KP301144.1
KP462881.1
KP462882.1
KP462883.1
KP861984.1
KP296185.1
KP019639.1
KM668208.1
KP212149.1
KJ468094.1
KJ468095.1
KJ468096.1
KJ468097.1
KJ468098.1
KJ468099.1
KJ468100.1
KJ468101.1
KJ468102.1
KJ468103.1
KJ468104.1
KP280050.1
KP297242.1
KP297243.1
KP297244.1
KP297245.1
KP331414.1
KP262399.1
KP168671.1
KP256024.1
KP294386.1
KP280057.1
KP274856.1
KP274871.1
KP271241.1
KP205432.1
KM983390.1
KJ566590.1
KM981744.1
KP006497.1
AP014632.1
LN555649.2
KJ123753.1
KF954541.1
KJ206533.1
KF769142.1
KM652489.1
LC005978.1
KF856618.1
KF887960.1
KM655836.1
LC005977.1
KM491711.2
KJ788284.1
KJ788285.1
KJ788292.1
KM360047.1
HG515539.1
HG530134.1
HG803177.1
KJ944326.1
KM352501.1
KM454982.1
KF862711.1
KM233640.1
KJ862886.1
AB976560.1
KJ865401.1
HG515537.1
KF728079.1
KF728080.1
KJ614396.1
KJ614397.1
KJ614398.1
KJ614399.1
KJ614400.1
KJ614401.1
KJ614402.1
KJ614403.1
KJ614404.1
KJ614405.1
KJ614406.1
KJ614407.1
KJ614408.1
KJ614409.1
KJ614410.1
KJ614411.1
KJ614412.1
KJ614413.1
KJ614414.1
KJ614415.1
KJ614416.1
KJ614417.1
KJ614418.1
KJ614419.1
KJ614420.1
KJ872515.1
KF712486.1
KF769143.1
KF769144.1
JX513413.1
JX513414.1
JX513415.1
JX513416.1
JX513417.1
JX513418.1
JX513419.1
JX513420.1
JX513421.1
JX513422.1
JX513423.1
JX513424.1
JX513425.1
JX513426.1
KJ624919.1
KJ664926.1
KJ664927.1
KJ477692.1
KJ742926.1
KJ722536.1
KJ722540.1
KJ000047.1
KJ000048.2
KJ806274.1
KJ806275.1
KJ806276.1
KJ806277.1
KJ806278.1
KJ806279.1
KJ806280.1
KJ806281.1
KJ592713.1
KJ830774.1
KF753631.1
KF753632.1
KF753633.1
KF753634.1
KF753635.1
KF753636.1
KF753637.1
KF753638.1
KJ716483.1
HG975452.1
HG975525.1
KF431956.1
KF925434.1
KJ690264.1
KJ619462.1
KF241980.1
KF241981.1
KF356392.1
KJ476730.1
KC844054.1
HF543599.2
KF856619.1
KJ414479.1
KJ414480.1
KJ414481.1
KJ414482.1
KJ414483.1
KJ414484.1
KJ414485.1
KJ414486.1
KF201590.1
KC771275.1
KJ001642.1
KC817462.1
KC817463.1
KF990556.1
KF990036.1
KF241982.1
KF922320.1
KF998272.1
KJ001129.1
KF976463.1
KF986530.1
KC686331.1
KC686332.1
KC686333.1
HG931056.1
KC534841.1
HG803178.1
HG803179.1
HG803180.1
HF586694.1
KF527884.1
KF527885.1
KF527886.1
KF527887.1
KC713822.1
KC713823.1
HF934132.1
KC543997.1
JX280391.1
JX280392.1
JX280393.1
JX280394.1
JX280395.1
JX280396.1
JX280397.1
JX280398.1
JX280399.1
JX280400.1
JX280401.1
KC311467.1
KF240615.1
KF240616.1
KF240617.1
KF534489.1
KF534490.1
HG515536.1
JX427551.1
JX436155.1
KC588388.1
KC695666.1
HG738866.1
KF730315.1
KF611800.1
KC456163.1
KC456164.1
KC456165.1
KC456166.1
KC456167.1
KF562708.1
KF562709.1
HG530133.1
KF437397.2
KF428978.1
AB856289.1
AB856290.1
AB856291.1
KC968976.1
KC968977.1
KF386166.1
KF539844.1
KF285453.1
KC180769.1
KC180770.1
KC180771.1
KC180772.1
KC180773.1
KC180774.1
KC180775.1
KC180776.1
KC180777.1
KC180778.1
KC180779.1
KC180780.1
KC180781.1
KC180782.1
KC180783.1
KC180784.1
KC180785.1
KC180786.1
KC180787.1
KC180788.1
KC180789.1
KC180790.1
KC180791.1
KC180792.1
KC180793.1
KC180794.1
KC180795.1
KC180796.1
KC180797.1
KC180798.1
KC180799.1
KC180800.1
KC180801.1
KC180802.1
KC180803.1
KC180804.1
KC180805.1
KC180806.1
KC180807.1
KF156833.1
KF156834.1
KF156835.1
KF156836.1
KF156837.1
KF156838.1
KF156839.1
KF176554.1
KF150644.2
JQ740834.1
JQ754651.1
JX880022.1
JX978472.1
HF677508.1
KC912687.1
KC912688.1
KC912689.1
KC912690.1
KC912691.1
KC912692.1
KC912693.1
KC912694.1
KF009944.1
KC893632.1
KC893633.1
KC893634.1
KC893635.1
KC893636.1
KC893637.1
KC893638.1
HF558645.1
KC561139.1
JN032131.1
KC997777.1
KC569603.1
KC876122.1
KC876123.1
KC876124.1
KC876125.1
KC876126.1
KC876127.1
KC876128.1
KC876129.1
KC608752.1
KC608753.1
KC128846.1
JQ806762.1
KC465962.1
JX293720.1
JX312195.1
HE963749.1
JN867576.1
JN867577.1
JN867579.1
JN867580.1
JN867581.1
JN867582.1
JN867584.1
JN867587.1
JN867589.1
JN867592.1
JX235347.1
JQ362483.1
HF567869.1
HF567870.1
HF567871.1
JQ336992.1
JQ336993.1
KC143082.1
JQ248601.1
JN884816.1
JN884817.1
JN662489.1
JQ396171.1
JX087681.1
JX205495.1
JX270811.1
JN861109.1
JN861110.1
JQ310743.1
JF317351.1
JF317352.1
JF317353.1
JF317354.1
JF317355.1
JF317356.1
JN227740.1
JN019791.1
JN019792.1
JN019793.1
JN019794.1
JN019795.1
JN654342.1
JF746994.1
JQ755301.1
HQ901195.1
HQ901196.1
HQ901197.1
HQ901198.1
HQ901199.1
HQ901200.1
JF274081.1
JF719062.1
JN005831.1
JN005832.1
JN005833.1
JQ041763.1
JN105689.1
JN105690.1
HQ325740.1
HQ325741.1
HQ325742.1
HQ325743.1
HQ325744.1
HQ325745.1
JQ067650.2
JF715054.1
JF715055.1
JF715056.1
JF715057.1
JN673818.2
JN415113.1
JN107811.1
JN637765.1
JN637766.2
JN563929.1
HQ731441.1
HQ822121.1
JF412791.1
JF937588.1
JN160603.2
JN160604.1
JN160605.1
HM775382.1
JF772170.2
JF772171.1
HM596070.1
HM596071.1
HM596072.1
HM596073.1
HQ154129.1
HQ337793.1
HQ337796.1
HQ337797.1
JF826503.1
FJ754269.1
FJ754270.1
FN650747.2
FN996943.2
FN996944.1
FN996972.1
FN998900.2
FN998901.1
HQ234669.1
HQ285842.1
JF345175.1
GU907100.1
GU456628.1
GU592207.1
HQ713469.1
HQ207704.1
HQ244500.2
HQ336404.2
HQ336405.1
HQ336406.1
GU931818.1
HM347959.1
GQ324949.1
GQ329703.1
HM029370.1
HM029371.1
GU811709.2
GQ893027.1
GU195652.1
GU228899.2
GQ861354.1
GQ870669.3
FJ261955.1
FJ970916.1
FJ970915.1
AM712908.1
FJ597983.1
FJ695500.1
EU849487.1
FJ466687.2
FJ212316.3
EU835853.1
EU325680.1
EU254477.1
EU549769.1
EU090187.1
EU117376.1
EU262887.2
EU262889.2
EU262890.2
EU262891.2
EU431223.1
EU273602.1
DQ400350.1
EU189132.1
EU189133.1
EF614270.1
EU196765.1
EU118126.1
EF380351.1
EF380352.1
EF380353.1
EF380354.1
DQ865975.1
DQ865976.1
EF489041.1
DQ886273.1
DQ359689.1
DQ354691.1
AP009123.1
EF115541.1
EF115542.1
EF115543.1
EF044213.1
DQ887676.1
DQ887677.1
DQ897681.1
DQ673255.1
DQ226511.1
DQ923116.1
DQ923117.1
DQ864733.1
DQ898156.1
DQ899947.1
AP008956.1
DQ383815.1
DQ383816.1
DQ424856.1
DQ386163.2
AM087200.3
AY928077.1
DQ345959.1
DQ347958.1
DQ347959.1
DQ119058.1
DQ317523.1
DQ231562.1
AP007232.1
AY916449.1
AY780259.1
AJ970307.1
AY582139.1
AJ627251.1
AP006714.1
AP006728.1
AE009947.2
AY522329.1
AY522330.1
AY522331.1
AJ506156.2
AJ428413.1
AC093544.8
AP002983.1
AB042240.3
AJ271079.4
AP000423.1
M81884.1
X15901.1
Z00044.2
