# Supplementary material for: AnnotationBustR: an R package to extract subsequences from GenBank annotations
Source: PeerJ. 2018 Jul 3;6:e5179. doi: 10.7717/peerj.5179 (PMC6034590; doi:10.7717/peerj.5179)
Supplement: Supplemental Information 1 [file peerj-06-5179-s001.zip › SUPPLEMENT/GB_alginment.phy]

61 6508
Algansea_lacustris ???????????????????????????????????????????????????????????????????????????????????????????????????????????????????????????????????????????????????????????????????????????????????????????????????????????????????????????????????????????????????????????????????????????????????????????????????????????????????????????????????????????????????????????????????????????????????????????????????????????????????????????????????????????????????????????????????????????????????????????????????????????????????????????????????????????????????????????????????????????????????????????????????????????????????????????????????????????????????????????????????????????????????????????????????????????????????????????????????????????????????????????????????????????????????????????????????????????????????????????????????????????????????????????????????????????????????????????????????????????????????????????????????????????????????????????????????????????????????????????????????????????????????????????????????????????????????????????????????????????????????????????????????????????????????????????????????????????????????????????????????????????????????????????????????????????????????????????????????????????????????????????????????????????????????????????????????????????????????????????????????????????????????????????????????????????????????????????????????????????????????????????????????????????????????????????????????????????????????????????????????????????????????????????????????????????????????????????????????????????????????????????????????????????????????????????????????????????????????????????????????????????????????????????????????????????????????????????????????????????????????????????????????????????????????????????????????????????????????????????????????????????????????????????????????????????????????????????????????????????????????????????????????????????????????????????????????????????????????????????????????????????????????????????????????????????????????????????????????????????????????????????????????????????????????????????????????????????????????????????????????????????????????????????????????????????????????????????????????????????????????????????????????????????????????????????????????????????????????????????????????????????????????????????????????????????????????????????????????????????????????????????????????????????????????????????????????????????????????????????????????????????????????????????????????????????????????????????????????????????????????????????????????????????????????????????????????????????????????????????????????????????????????????????????????????????????????????????????????????????????????????????????????????????????????????????????????????????????????????????????????????????????????????????????????????????????????????????????????????????????????????????????????????????????????????????????????????????????????????????????????????????????????????????????????????????????????????????????????????????????????????????????????????????????????????????????????????????????????????????????????????????????????????????????????????????????????????????????????????????????????????????????????????????????????????????????????????????????????????????????????????????????????????????????????????????????????????????????????????????????????????????????????????????????????????????????????????????????????????????????????????????????????????????????????????????????????????????????????????????????????????????????????????????????????????????????????????????????????????????????????????????????????????????????????????????????????????????????????????????????????????????????????????????????????????????????????????????????????????????????????????????????????????????????????????????????????????????????????????????????????????????????????????????????????????????????????????????????????????????????????????????????????????????????????????????????????????????????????????????????????????????????????????????????????????????????????????????????????????????????????????????????????????????????????????????????????????????????????????????????????????????????????????????????????????????????????????????????????????????????????????????????????????????????????????????????????????????????????????????????????????????????????????????????????????????????????????????????????????------ATGGCAAGCCTACGAAAAACCCACCCACTAATAAAAATTGCTAACGATGCATTGGTTGACCTTCCAACACCATCAAACATTTCAGCAATATGAAACTTCGGATCCCTACTAGGATTGTGTTTAATTACTCAAATCCTCACCGGACTATTTCTGGCCATGCATTACACCTCGGACATCTCGACCGCATTTTCGTCCGTCACACACATTTGTCGAGACGTTAACTACGGCTGGCTCATCCGAAACATACATGCTAATGGCGCTTCATTCTTCTTCATCTGCATCTACATGCACATTGCTCGCGGCCTCTACTACGGGTCCTATCTTTATAAAGAGACCTGAAATATTGGGGTCGTCCTACTTCTTTTAGTAATAATAACAGCCTTTGTAGGCTATGTACTTCCGTGGGGTCAAATATCCTTCTGAGGTGCCACAGTCATTACAAATCTACTATCTGCAGTACCTTATATAGGTGACACTCTTGTACAATGAATTTGAGGGGGCTTTTCAGTAGACAACGCGACATTGACACGATTCTTCGCCTTCCACTTCCTATTCCCGTTTGTCATTGCCGGTGCAACTATTCTCCACTTATTATTTCTACATGAAACAGGATCAAACGACCCTGCCGGATTGAACTCCGACGCGGACAAGATCTCCTTTCATCCGTATTTCTCATATAAAGACCTTCTTGGCTTTGTTCTAATGCTGTTAGCCCTGACATCACTGACATTATTTTCCCCAACCCTACTCGGCGACCCAGAGAATTTCACCCCAGCAAACCCACTGGTTACCCCACCACATATTCAACCAGAATGATACTTCTTATTTGCCTATGCTATTCTACGGTCCATTCCAAATAAACTAGGAGGGGTTCTAGCGCTACTATTCAGCATTCTAGTACTGTTGGTGGTCCCAATCCTACACACCTCAAAGCAACGAGGACTAACCTTCCGGCCCATCACCCAATTCCTATTCTGAACCTTGGTGGCAGATATAGTCATCCTGACATGAATTGGGGGCATGCCCGTAGAACACCCATATATTATCATCGGCCAAGTCGCCTCAGTTCTGTACTTTGCACTATTCCTCCTCCTCACCCCACTTGCAGGCTGAGCAGAGAACAAAGCATTGAAATGAGCTT---???????????????????????????????????????????????????????????????????????????????????????????????????????????????????????????????????????????????????????????????????????????????????????????????????????????????????????????????????????????????????????????????????????????????????????????????????????????????????????????????????????????????????????????????????????????????????????????????????????????????????????????????????????????????????????????????????????????????????????????????????????????????????????????????????????????????????????????????????????????????????????????????????????????????????????????????????????????????????????????????????????????????????????????????????????????????????????????????????????????????????????????????????????????????????????????????????????????????????????????????????????????????????????????????????????????????????????????????????????????????????????????????????????????????????????????????????????????????????????????????????????????????????????????????????????????????????????????????????????????????????????
Campostoma_anomalum TAAAGGCATGGTCCTGACCTTATTATCAGCTTTAACCTAACTTACACATGCAAGTCTCCGCAGCCCCGTGAGTACG-CCCTCAATCCCCTGCCCGGGGACGAGGAGCAGGTATCAGGCACAAACCCTTAGCCCAAGACGCCTGGCCTAGCCACACCCCCAAGGGAATTCAGCAGTGATAAATATTAAGCCATAAGTGAAAACTTGACTCAGTTAAGGTTAAAAGGGCCGGTAAAACTCGTGCCAGCCACCGCGGTTAGACGAGAGGCCCTAGTTGATAGTATAACGGCGTAAAGGGTGGTTAAGGATACTGAGACAATAAAGCCGAATGGCCCTTTGGCTGTCATACGCTTCTAGGAGTCCGAAGACCAATATACGAAAGTAGCTTTAAAGGAGTCCACCTGACCCCACGAAAGCTGAGAAACAAACTGGGATTAGATACCCCACTATGCTCAGCCGTAAACTTAGACGTCAACCTACAATAAGACGTCCGCCCGGGTACTACGAGCATTAGCTTGAAACCCAAAGGACCTGACGGTGCCTCAGACCCCCCTAGAGGAGCCTATTCTAGAACCGATAACCCCCGTTAAACCTCACCACTTCTAGCCACCCCAGCCTATATACCGCCGTCGTCAGCTTACCCTGTGAAGGCAATAAAAGTAAGCAAAATGGGCACAACCCAGAACGTCAGGTCGAGGTGTAGCGTACGAAGCGGGAAGAAATGGGCTACATTTTCTATTATAGAACACTACGGACATGCAACATGAAATAGTGCTTGAAGGAGGATTTAGTAGTAAAGAGGAAGCAGAGTGTCCTTTTGAACCCGGCTCTGAGACGCGTACACACCGCCCGTCACTCTCCCCTGTCA-AAATGCAACAAGATTACCTAATACTAGAGCCATGACAAGGGGAGGCAAGTCGTAACATGGTAAGTGTACCGGAA-GTGCACTTGGATAAAAT????????????????????????????????????????????????????????????????????????????????????????????????????????????????????????????????????????????????????????????????????????????????????????????????????????????????????????????????????????????????????????????????????????????????????????????????????????????????????????????????????????????????????????????????????????????????????????????????????????????????????????????????????????????????????????????????????????????????????????????????????????????????????????????????????????????????????????????????????????????????????????????????????????????????????????????????????????????????????????????????????????????????????????????????????????????????????????????????????????????????????????????????????????????????????????????????????????????????????????????????????????????????????????????????????????????????????????????????????????????????????????????????????????????????????????????????????????????????????????????????????????????????????????????????????????????????????????????????????????????????????????????????????????????????????????????????????????????????????????????????????????????????????????????????????????????????????????????????????????????????????????????????????????????????????????????????????????????????????????????????????????????????????????????????????????????????????????????????????????????????????????????????????????????????????????????????????????????????????????????????????????????????????????????????????????????????????????????????????????????????????????????????????????????????????????????????????????????????????????????????????????????????????????????????????????????????????????????????????????????????????????????????????????????????----------------------------------------------------TTTATCTTGTATTTGGTGCCTGAGCTGGGATAGTGGGGACCGCTTTAAGCCTACTTATTCGAGCTGAACTAAGCCAGCCCGGGTCACTTTTAGGTGATGATCAAATTTATAACGTTATTGTTACTGCCCATGCCTTCGTAATAATTTTCTTTATAGTAATGCCAATTCTGATCGGCGGATTTGGGAACTGGCTTGTACCTCTAATAATTGGTGCACCAGACATGGCATTCCCACGAATAAATAACATAAGCTTCTGACTTTTACCCCCTTCATTTCTCCTCTTACTAGCCTCTTCTGGTGTTGAAGCTGGCGCAGGGACAGGATGAACTGTGTACCCCCCTCTTGCAGGCAACCTTGCCCACGCAGGAGCATCAGTAGACCTCACCATCTTCTCCCTACATTTAGCAGGTGTATCATCGATTTTAGGCGCTGTAAACTTCATTACTACAATTATTAACATAAAACCCCCAGCCATTTCCCAGTATCAAACGCCTCTCTTTGTATGAGCTGTTCTTGTAACTGCTGTGCTTCTATTACTATCACTACCTGTGCTGGCTGCCGGAATTACAATACTTCTTACCGACCGTAATCTTAATACCACATTCTTCGACCCCGCGGGCGGGGGAGACCCAATCTTATATCAACACTTATTCTGATTCTTCGGTCACCCT-----------------------------------------------------------------------------------------------------------------------------------------------------------------------------------------------------------------------------------------------------------------------------------------------------------------------------------------------------------------------------------------------------------------------------------------------------------------------------------------------------------------------------------------------------------------------------------------------------------------------------------------------------------------------------------------------------------------------------------------------------------------------------------------------------------------------------------------------------------------------------------------------------------------------------------------------------------ATGGCAAGCCTACGAAAAACCCACCCACTAATGAAAATTGCTAACGATGCGCTAGTTGACCTTCCAACCCCATCTAACATTTCAGCAATATGAAACTTCGGATCTCTCTTAGGCTTGTGCCTAATTACTCAAATCCTAACGGGATTATTTTTAGCCATGCACTACACCTCTGATATCTCAACCGCATTCTCCTCAGTAACACATATTTGTCGAGATGTAAATTACGGCTGACTTATCCGAAATATGCATGCCAACGGCGCATCCTTCTTCTTTATTTGTATTTACATACACATTGCCCGCGGACTATACTACGGATCTTACCTTTATAAAGAAACCTGAAATATTGGGGTCGTTCTCCTCCTCCTGGTTATAATGACAGCCTTTGTGGGCTACGTACTCCCATGAGGACAAATGTCTTTTTGAGGAGCTACCGTAATTACGAACTTACTCTCAGCGGTCCCTTATATGGGGGACACCCTTGTTCAATGAATTTGAGGCGGTTTTTCGGTAGATAACGCAACGTTAACACGGTTCTTCGCCTTTCACTTCCTATTCCCTTTTGTAATCGCAGGGGCCACCGTTCTACACCTCTTATTTTTACACGAAACGGGGTCGAACAATCCGGCCGGCCTAAACTCCGACGCGGATAAAATCTCCTTCCATCCATACTTCTCATATAAAGATCTCCTTGGCTTTGTATTAATGTTACTAGCTCTTACATCCCTAACGTTATTCTCCCCAACCCTACTTGGTGACCCAGAAAACTTCACCCCAGCGAACCCTCTAGTCACTCCACCACATATTCAGCCAGAATGATATTTCTTGTTCGCCTACGCCATTCTCCGGTCTATCCCAAATAAACTAGGAGGTGTACTAGCCCTACTCTTCAGCATTTTAGTTCTCCTCGTAGTACCCATCCTACACACTTCCAAGCAGCGAGGACTAACCTTCCGCCCCCTAACCCAGTTTTTATTCTGAACCCTGGTAGCAGATATGATTATCTTAACCTGAATTGGAGGGATGCCCGTAGAACACCCATACATTATTATTGGCCAAGTCGCCTCCGTTCTATACTTCGCACTCTTCCTCGTTCTCGCCCCACTTGCGGGATGAGCCGAGAATAAAGCACTGAAATGAGCTTGCC???????????????????????????????????????????????????????????????????????????????????????????????????????????????????????????????????????????????????????????????????????????????????????????????????????????????????????????????????????????????????????????????????????????????????????????????????????????????????????????????????????????????????????????????????????????????????????????????????????????????????????????????????????????????????????????????????????????????????????????????????????????????????????????????????????????????????????????????????????????????????????????????????????????????????????????????????????????????????????????????????????????????????????????????????????????????????????????????????????????????????????????????????????????????????????????????????????????????????????????????????????????????????????????????????????????????????????????????????????????????????????????????????????????????????????????????????????????????????????????????????????????????????????????????????????????????????????????????????????????????????????
Chrosomus_eos --------------------------------------------------------------------------------------------------------------------------------------------------------------------------------------------------------------------------------------------------------------------------------------------------------------------------------------------------------------------------------------------------------------------------------------CAAACTGGGATTAGATACCCCACTATGCTCAGCCATAAACCTAGATGTCCAACTACAATTAGACGTCCGCCCGGGTACTACGAGCATTAGCTTGAAACCCAAAGGACCTGACGGTGCCTTAGACCCCCCTAGAGGAGCCTGTTCTAGAACCGATAACCCTCGTTAAACCTCACCACTTCTAGCCACCCCAGCCTATATACCGCCGTCGTCAGCTTACCCTGTGAAGGCAATAAAAGTAAGCAAAATGGGCACAACCCAGAACGTCAGGTCGAGGTGTAGCGTACGAAGCGGGAAGAAATGGGCTACATTTTCTATTACAGAATACTACGGATATGCAACATGAAATAGTACTTGAAGGAGGATTTAGTAGTAAAAAGGAAGCAGCGTGTCCTTTTGAACCCGGCTCTGAGGCGCGTACACACCGCCCGTCACCCTCT----------------------------------------------------------------------------------------------------????????????????????????????????????????????????????????????????????????????????????????????????????????????????????????????????????????????????????????????????????????????????????????????????????????????????????????????????????????????????????????????????????????????????????????????????????????????????????????????????????????????????????????????????????????????????????????????????????????????????????????????????????????????????????????????????????????????????????????????????????????????????????????????????????????????????????????????????????????????????????????????????????????????????????????????????????????????????????????????????????????????????????????????????????????????????????????????????????????????????????????????????????????????????????????????????????????????????????????????????????????????????????????????????????????????????????????????????????????????????????????????????????????????????????????????????????????????????????????????????????????????????????????????????????????????????????????????????????????????????????????????????????????????????????????????????????????????????????????????????????????????????????????????????????????????????????????????????????????????????????????????????????????????????????????????????????????????????????????????????????????????????????????????????????????????????????????????????????????????????????????????????????????????????????????????????????????????????????????????????????????????????????????????????????????????????????????????????????????????????????????????????????????????????????????????????????????????????????????????????????????????????????????????????????????????????????????????????????????????????????????????????????????????????-----------------------------------------------TACCCTTTATCTTGTATTTGGTGCCTGAGCAGGAATAGTGGGAACCGCTTTAAGCCTCCTCATTCGAGCCGAATTAAGCCAACCCGGATCACTTCTAGGTGATGACCAAATTTATAACGTTATTGTTACTGCCCACGCCTTCGTAATAATTTTCTTTATAGTAATGCCAATTCTTATTGGGGGATTCGGAAACTGACTCGTACCCCTAATAATTGGTGCACCCGACATAGCATTTCCCCGGATAAATAATATAAGCTTCTGACTTCTGCCCCCATCATTCCTCCTTCTCCTAGCCTCTTCCGGTGTTGAGGCCGGGGCCGGAACAGGATGAACAGTATACCCCCCGCTCGCGGGTAATCTAGCCCATGCAGGGGCATCAGTAGACCTAACAATTTTCTCCCTTCACCTAGCAGGTGTCTCATCAATTTTAGGGGCAGTAAATTTTATTACCACAATTATTAATATAAAACCCCCAGCCATTTCTCAATACCAAACTCCCCTCTTCGTCTGAGCCGTGCTTGTAACAGCCGTTCTTCTTCTCCTATCACTACCAGTGCTGGCTGCCGGAATTACAATGCTTCTTACAGACCGTAATCTCAACACCACATTCTTTGACCCGGCAGGAGGGGGAGACCCAATTTTATACCAACACCTATTTTGATTCTTTGGCCACCCAGAAGTATATATTCTTATTTTACCCGGGTTTGGCATTATTTCACATGTTGTAGCCTATTACGCCGGGAAAAAAGAACCATTTGGCTATATAGGAATAGTTTGAGCTATAATGGCCATTGGCCTTCTTGGATTTATCGTCTGAGCCCACCACATATTTACTGTTGGCATGGACGTAGACACCCGTGCCTATTTTACGTCTGCAACAATGATTATTGCTATCCCAACCGGAGTGAAAGTGTTTAGCTGACTTGCCACGCTGCACGGCGGCTCCATTAAATGAGAAACCCCGATGCTATGAGCCCTGGGGTTTATTTTCCTTTTTACAGTGGGGGGACTAACAGGAATCGTTCTAGCTAATTCATCACTTGACATTGTTCTTCATGATACATACTACGTAGTTGCCCACTTCCACTATGTCCTATCAATGGGCGCTGTATTCGCCATCATAGCAGCTTTTGTTCA------------------------------------------------------------------------------------------------------------------------------------------------------------------------------------------------------------------------------------------------------------------------------------------------------------------------------------------------------------------------------------------------------------------------------------------------------------------------------ATGGCAAGCCTACGAAAAACCCACCCACTAATAAAAATTGCAAATGACGCACTAGTTGACCTACCAACACCATCTAATATTTCCGCCGTCTGAAACTTTGGATCCCTCCTAGGATTGTGTTTAATTACCCAAATCCTAACAGGATTCTTTTTAGCCATACACTATACCTATGATATCTCAACTGCATTTTCATCAATTACGTACATCTGCCGGGACGTTAACTACGGCTGACTTATCCGAAATTTACATGCCAACGCCGCATCATTCTTCTTCATCTGCATTTATAGCCACATTGCCCGAGGCCTGTACTATGGATCTTACCTGTATACAGAAACCTGAAATATTGGCGTAGTACTACTTCTATTAGTTATAATAACGGCCCTTGTGGGCTACGTTCTTCCATGAGGCCAAATATCTTTTTGAGGCACCACAGTCATTACAAACTTATTATCAGCAGTGCTCTACATGGGTGACACCCTCGTGCAGTGAATCTGAGGAGGCTTCTCAGTAGACAACGCAACACTTACACGATTTTTCGCCTTCCACTTCCTACTACCCTTCGTAATTGCCGGCGCAACCGTCCTCCACCTGCTATTTCTTCACGAAACCGGCTCGAACAACCCGGCCGGACTAAACTCTGATGCAGATAAAATCTCTTTTCATCCATACTTTTCATACAAAGACCTTCTTGGTTTCGTACTAATATTATTTGCCCTCACGTCATTAGCATTATTTTCCCCCAACCTATTGGGTGACCCAGAGAATTTTACCCCTGCAAACCCCCTAGTAACACCCCCACATATTCAACCTGAGTGATATTTCTTATTTGCCTACGCCATTCTCCGTTCTATTCCAAACAAACTAGGTGGGGTCCTTGCACTACTATTCAGCATTCTTGTGCTACTAGTAGTACCAATTTTACACACTTCAAAACAACGAGGACTTACTTTCTGTCCTATGACCCAATTCCTATTCTGAACCCTAGTAGCAGATATACTTATCTTAACATGAATTGGTGGTATACCTGTAGAACACCCATATATTATTATTGGCCAAGTAGCATCAATTCTATATTTTGCACTCTTCCTCATTCTCGTCCCACTAGCAGGATGAGTAGAAAATAAGGCACTAAAATGAGCT----???????????????????????????????????????????????????????????????????????????????????????????????????????????????????????????????????????????????????????????????????????????????????????????????????????????????????????????????????????????????????????????????????????????????????????????????????????????????????????????????????????????????????????????????????????????????????????????????????????????????????????????????????????????????????????????????????????????????????????????????????????????????????????????????????????????????????????????????????????????????????????????????????????????????????????????????????????????????????????????????????????????????????????????????????????????????????????????????????????????????????????????????????????????????????????????????????????????????????????????????????????????????????????????????????????????????????????????????????????????????????????????????????????????????????????????????????????????????????????????????????????????????????????????????????????????????????????????????????????????????????????
Chrosomus_erythrogaster --------------------------------------------------------------------------------------------------------------------------------------------------------------------------------------------------------------------------------------------------------------------------------------------------------------------------------------------------------------------------------------------------------------------------------------CAAACTGGGATTAGATACCCCACTATGCTCAGCCATAAACCTAGACGTCCAACTACAATTAGACGTCCGCCCGGGTACTACGAGCATTAGCTTGAAACCCAAAGGACCTGACGGTGCCTTAGACCCCCCTAGAGGAGCCTGTTCTAGAACCGATAACCCTCGTTAAACCTCACCACTTCTAGCCACCCCAGCCTATATACCGCCGTCGTCAGCTTACCCTGTGAAGGCAATAAAAGTAAGCAAAATGGGCACAACCCAGAACGTCAGGTCGAGGTGTAGCGTACGAAGCGGGAAGAAATGGGCTACATTTTCTATAATAGAATACTACGGACATGCAACATGAAATAGTGCTTGAAGGAGGATTTAGTAGTAAAAAGGAAGCAGCGTGTCCTTTTGAACCCGGCTCTGAGGCGCGTACACACCGCCCGTCACCCTCT----------------------------------------------------------------------------------------------------????????????????????????????????????????????????????????????????????????????????????????????????????????????????????????????????????????????????????????????????????????????????????????????????????????????????????????????????????????????????????????????????????????????????????????????????????????????????????????????????????????????????????????????????????????????????????????????????????????????????????????????????????????????????????????????????????????????????????????????????????????????????????????????????????????????????????????????????????????????????????????????????????????????????????????????????????????????????????????????????????????????????????????????????????????????????????????????????????????????????????????????????????????????????????????????????????????????????????????????????????????????????????????????????????????????????????????????????????????????????????????????????????????????????????????????????????????????????????????????????????????????????????????????????????????????????????????????????????????????????????????????????????????????????????????????????????????????????????????????????????????????????????????????????????????????????????????????????????????????????????????????????????????????????????????????????????????????????????????????????????????????????????????????????????????????????????????????????????????????????????????????????????????????????????????????????????????????????????????????????????????????????????????????????????????????????????????????????????????????????????????????????????????????????????????????????????????????????????????????????????????????????????????????????????????????????????????????????????????????????????????????????????????????????---------------------------------CATAAAGATATTGGTACCCTTTATCTTGTATTTGGTGCCTGAGCAGGAATAGTGGGAACCGCTTTAAGCCTCCTCATTCGAGCCGAATTAAGCCAACCCGGGTCACTCCTAGGTGATGACCAAATTTATAACGTTATTGTTACTGCCCACGCCTTCGTAATAATTTTCTTTATAGTAATGCCAATTCTTATTGGGGGATTCGGAAACTGACTCGTGCCCCTAATAATTGGTGCACCCGACATAGCATTTCCCCGGATAAATAACATAAGCTTCTGACTTTTACCCCCATCATTCCTCCTTCTCCTAGCCTCTTCTGGTGTTGAGGCCGGGGCCGGAACAGGGTGAACAGTATACCCCCCGCTCGCGGGTAATCTAGCCCATGCAGGGGCATCAGTAGACCTAACAATTTTCTCCCTACACCTAGCAGGTGTCTCATCAATTTTAGGGGCAGTAAATTTTATTACCACAATTATTAACATAAAACCCCCAGCTATCTCCCAATACCAAACTCCTCTCTTCGTCTGAGCCGTGCTTGTAACAGCCGTTCTTCTTCTTCTATCACTACCAGTGCTGGCTGCCGGAATTACAATGCTTCTTACAGACCGTAATCTCAACACCACATTCTTTGACCCAGCAGGAGGGGGAGACCCAATTTTATACCAGCACTTATTTTGATTTTTTGG------------------------------------------------------------------------------------------------------------------------------------------------------------------------------------------------------------------------------------------------------------------------------------------------------------------------------------------------------------------------------------------------------------------------------------------------------------------------------------------------------------------------------------------------------------------------------------------------------------------------------------------------------------------------------------------------------------------------------------------------------------------------------------------------------------------------------------------------------------------------------------------------------------------------------------------------------------------ATGGCAAGCCTACGAAAAACCCACCCACTAATGAAAATCGCTAATGACGCATTAGTCGACCTCCCAACACCATCTAACATTTCCGCGCTCTGAAACTTCGGATCCCTCCTAGGATTATGTTTAATTACCCAAATCCTAACAGGATTATTTTTAGCCATACACTATACCTCTGACATCTCAACTGCATTTTCATCAGTTACTCACATCTGCCGGGACGTTAACTACGGCTGACTTATTCGAAACCTACATGCCAACGGTGCATCATTCTTCTTCATCTGCATTTATATGCACATTGCCCGAGGCCTGTACTACGGTTCATACCTCTATAAAGAAACCTGAAACATTGGCGTGGTACTACTTCTATTAGTTATAATAACAGCCTTCGTCGGTTACGTCCTACCATGAGGGCAAATGTCTTTTTGAGGCGCCACAGTAATTACAAATCTACTCTCAGCAGTGCCCTATATGGGTGACACCCTCGTGCAGTGAATCTGGGGGGGCTTCTCAGTAGACAACGCAACACTTACACGATTTTTCGCCTTCCACTTCCTACTACCCTTCGTAATTGCCGGCGCAACCGTCCTCCACCTGCTATTTCTTCACGAAACCGGCTCGAACAACCCGGCCGGACTAAACTCTGATGCAGATAAAATCTCTTTTCATCCATACTTTTCATACAAAGACCTTCTTGGTTTCGTACTAATATTATTTGCCCTCACGTCATTAGCATTATTTTCCCCCAACCTATTGGGCGACCCAGAGAATTTTACCCCTGCAAACCCCCTAGTAACACCCCCACATATTCAACCTGAATGATATTTCTTATTTGCCTATGCCATTCTTCGTTCAATTCCAAACAAACTAGGGGGGGTCCTTGCACTACTATTCAGCATTCTTGTGCTACTAGTAGTACCAATTTTACACACCTCAAAACAACGAGGACTTACTTTCCGCCCTATGACCCAATTTCTATTCGGAACCCTAGTAGCAAATATACTTATCTTAACATGAATTGGGGGTATACCTGTAGAACACCCATATATTATTATTGGCCAAGTAGCATCAATTCTATATTTTGCACTCTTCCTCGTCCTTGTCCCGCTGGCAGGATGAATAGAAAATAAAGCACTAAAATGAGCT----???????????????????????????????????????????????????????????????????????????????????????????????????????????????????????????????????????????????????????????????????????????????????????????????????????????????????????????????????????????????????????????????????????????????????????????????????????????????????????????????????????????????????????????????????????????????????????????????????????????????????????????????????????????????????????????????????????????????????????????????????????????????????????????????????????????????????????????????????????????????????????????????????????????????????????????????????????????????????????????????????????????????????????????????????????????????????????????????????????????????????????????????????????????????????????????????????????????????????????????????????????????????????????????????????????????????????????????????????????????????????????????????????????????????????????????????????????????????????????????????????????????????????????????????????????????????????????????????????????????????????????
Clinostomus_elongatus ???????????????????????????????????????????????????????????????????????????????????????????????????????????????????????????????????????????????????????????????????????????????????????????????????????????????????????????????????????????????????????????????????????????????????????????????????????????????????????????????????????????????????????????????????????????????????????????????????????????????????????????????????????????????????????????????????????????????????????????????????????????????????????????????????????????????????????????????????????????????????????????????????????????????????????????????????????????????????????????????????????????????????????????????????????????????????????????????????????????????????????????????????????????????????????????????????????????????????????????????????????????????????????????????????????????????????????????????????????????????????????????????????????????????????????????????????????????????????????????????????????????????????????????????????????????????????????????????????????????????????????????????????????????????????????????????????????????????????????????????????????????????????????????????????????????????????????????????????????????????????????????????????????????????????????????????????????????????????????????????????????????????????????????????????????????????????????????????????????????????????????????????????????????????????????????????????????????????????????????????????????????????????????????????????????????????????????????????????????????????????????????????????????????????????????????????????????????????????????????????????????????????????????????????????????????????????????????????????????????????????????????????????????????????????????????????????????????????????????????????????????????????????????????????????????????????????????????????????????????????????????????????????????????????????????????????????????????????????????????????????????????????????????????????????????????????????????????????????????????????????????????????????????????????????????????????????????????????????????????????????????????????????????????????????????????????????????????????????????????????????????????????????????????????????????????????????????????????????????????????????????????????????????????????????????????????????????????????????????????????????????????????????????????????????????????????????????????????????????????????????????????????????????????????????????????????????????????????????????????????????????????????????????????????????????????????????????????????????????????????????????????????????????????????????????????????????????????????????????????????????????????????????????????????--------------------------------------------------CCTTTATCTTGTATTTGGTGCCTGAGCCGGAATAGTGGGGACCGCTTTAAGCCTCCTTATTCGGGCCGAACTAAGCCAACCTGGGTCACTTTTAGGCGATGACCAAATTTATAACGTCATCGTTACCGCCCACGCCTTCGTAATAATTTTCTTTATAGTAATGCCAATTCTTATTGGCGGATTCGGAAACTGACTTGTGCCACTAATAATTGGCGCACCAGACATGGCATTCCCCCGAATAAATAATATAAGCTTCTGACTACTTCCCCCATCATTTCTACTATTGCTAGCTTCTTCTGGCGTTGAGGCCGGTGCCGGAACAGGATGAACGGTGTACCCCCCACTCGCAGGTAACCTTGCCCATGCAGGAGCATCAGTTGACCTTACAATCTTCTCACTCCACCTAGCAGGAGTATCCTCGATTTTAGGGGCAGTTAATTTTATTACCACAATTATTAATATGAAACCCCCAGCCATCTCCCAATATCAAACACCCCTCTTTGTATGGGCCGTACTTGTAACCGCTGTTCTTCTCCTCCTGTCACTTCCAGTTCTAGCTGCAGGAATTACAATACTTCTCACAGACCGAAATCTTAATACTACATTCTTCGACCCGGCAGGGGGAGGAGACCCAATCTTATATCAACACTTATTC-----------------------------------------------------------------------------------------------------------------------------------------------------------------------------------------------------------------------------------------------------------------------------------------------------------------------------------------------------------------------------------------------------------------------------------------------------------------------------------------------------------------------------------------------------------------------------------------------------------------------------------------------------------------------------------------------------------------------------------------------------------------------------------------------------------------------------------------------------------------------------------------------------------------------------------------------------------------------------ATGGCAAGCCTACGAAAAACGCACCCGCTAATAAAAATCGCTAATGACGCACTAGTTGACCTCCCAACCCCGTCTAATATTTCTGTAATGTGAAACTTCGGATCCCTCCTAGGATTATGCTTAATTACCCAAATCCTAACGGGATTATTCTTAGCCATACACTACACCTCCGATATCTCAACTGCATTCTCATCTGTAACACATATCTGCCGGGATGTTAACTATGGCTGACTCATTCGAAATATACATGCCAACGGCGCATCATTCTTCTTCATCTGTATTTATATGCACATTGCCCGAGGCCTATACTACGGGTCATACCTTTATAAAGAGACCTGAAACATCGGCGTAGTGCTACTTCTTCTAGTGATAATAACAGCCTTTGTTGGCTACGTCCTGCCATGAGGACAAATATCCTTTTGGGGTGCCACTGTCATTACAAATCTACTATCAGCAGTTCCTTATATGGGCGACACCCTTGTCCAATGAATCTGAGGCGGCTTCTCAGTAGATAACGCAACACTAACGCGGTTCTTCGCCTTCCACTTCCTCTTCCCATTTGTCATCGCCGGTGCAACCATTCTACACCTACTCTTTTTACACGAAACAGGATCGAACAACCCCGCCGGATTAAATTCTGACGCGGATAAAATTTCTTTCCACCCATACTTCTCATATAAAGACCTTCTTGGCTTTGTATTAATACTATTAGCTCTTACATCATTAACTTTATTTTCTCCAACTCTCCTCGGCGACCCAGAGAATTTCACCCCAGCAAACCCGCTAGTCACCCCGCCACATATTCAACCAGAGTGATACTTCCTGTTTGCCTACGCTATCCTACGATCCATCCCAAATAAACTGGGAGGGGTCCTAGCGCTATTATTTAGCATTTTAGTGCTGATAGTCGTACCAATTTTACACACCTCAAAACAACGAGGATTAACTTTCCGCCCGGTTACCCAATTTCTATTCTGAACTTTAGTAGCAGATATAATCATCCTGACATGAATTGGCGGCATACCCGTAGAACACCCATACATTATCATCGGCCAAATCGCGTCGGTCCTATACTTTGCACTCTTCCTAGTTCTTGCCCCGCTTGCAGGGTGAGTGGAAAACAAAGCATTAAAATGAGCT----???????????????????????????????????????????????????????????????????????????????????????????????????????????????????????????????????????????????????????????????????????????????????????????????????????????????????????????????????????????????????????????????????????????????????????????????????????????????????????????????????????????????????????????????????????????????????????????????????????????????????????????????????????????????????????????????????????????????????????????????????????????????????????????????????????????????????????????????????????????????????????????????????????????????????????????????????????????????????????????????????????????????????????????????????????????????????????????????????????????????????????????????????????????????????????????????????????????????????????????????????????????????????????????????????????????????????????????????????????????????????????????????????????????????????????????????????????????????????????????????????????????????????????????????????????????????????????????????????????????????????????
Couesius_plumbeus TAAAGGCATGGTCCTGACCTTATTATCAGCTCTAACCCAACTTACACATGCAAGTCTCCGCAACCCCGTGAGTATG-CCCTTAATCCCCTGCCCGGGGACGAGGAGCGGGCATCAGGCACGAATTTTTAGCCCAAGACGCCTGGCCTAGCCACACCCCCAAGGGAATTCAGCAGTGATAAATATTAAGCCATAAGTGAAAACTTGACTCAGTTAGGGTTAAGAGGGCCGGTAAAACTCGTGCCAGCCACCGCGGTTAAACGAGAGGCCCTAGTTGATAGTACAACGGCGTAAAGGGTGGTTAAGGAACGCATAACAATAAAGCCGAATGGCCCTTTGGCTGTCATACGCTTCTAGGTGTCCGAAGTCCAATATACGAAAGTAGCTTTAGAAAAGCCCACCTGACCCCACGAAAGCTGAGAAACAAACTGGGATTAGATACCCCACTATGCTCAGCCATAAACCTTGACGTCCAACTACAATT-GACGTCCGCCCGGGTACTACGAGCATTAGCTTGAAACCCAAAAGACCTGACGGTGCCTTAGACCCCCCTAGAGGAGCCTGTTCTAGAACCGATAACCCTCGTTAAACCTCACCACTTCTAGCCACCCCAGCCTATATACCGCCGTCGTCAGCTTACCCTGTGAAGGCAATAAAAGTAAGCAAAATGGGCACAACCCAGAACGTCAGGTCGAGGTGTAGCGTACGAAGTGGGAAGAAATGGGCTACATTTTCTATTATAGAACACTACGAATATGCAACATGAAATAGTGCTTGAAGGAGGATTTAGTAGTAAAAGGGAAGCAGAGTGTCCTTTTGAACCCGGCTCTGAGGCGCGTACACACCGCCCGTCACTCTCCCCTGTCA-AAATGCAATATAGATACCTAACACCAACGCGCTGACAAGGGGAGGCAAGTCGTAACATGGTAAGTGTACCGGAA-GTGCACTTGGAATAAAT????????????????????????????????????????????????????????????????????????????????????????????????????????????????????????????????????????????????????????????????????????????????????????????????????????????????????????????????????????????????????????????????????????????????????????????????????????????????????????????????????????????????????????????????????????????????????????????????????????????????????????????????????????????????????????????????????????????????????????????????????????????????????????????????????????????????????????????????????????????????????????????????????????????????????????????????????????????????????????????????????????????????????????????????????????????????????????????????????????????????????????????????????????????????????????????????????????????????????????????????????????????????????????????????????????????????????????????????????????????????????????????????????????????????????????????????????????????????????????????????????????????????????????????????????????????????????????????????????????????????????????????????????????????????????????????????????????????????????????????????????????????????????????????????????????????????????????????????????????????????????????????????????????????????????????????????????????????????????????????????????????????????????????????????????????????????????????????????????????????????????????????????????????????????????????????????????????????????????????????????????????????????????????????????????????????????????????????????????????????????????????????????????????????????????????????????????????????????????????????????????????????????????????????????????????????????????????????????????????????????????????????????????????????????--------------------------------------------------CCTTTATCTTGTATTTGGTGCCTGAGCCGGAATAGTAGGGACTGCCCTAAGCCTTCTTATTCGGGCCGAATTAAGCCAACCCGGGTCATTATTAGGTGATGACCAAATTTATAACGTCATCGTTACCGCCCACGCCTTCGTAATAATTTTCTTTATAGTAATGCCAATTCTTATTGGGGGATTCGGAAACTGACTCGTACCACTAATGATTGGTGCACCAGACATGGCGTTCCCGCGAATAAACAATATAAGCTTCTGACTTCTGCCCCCGTCATTCCTGCTACTACTGGCCTCCTCTGGAGTCGAAGCCGGGGCTGGGACAGGCTGAACAGTATATCCTCCACTCGCAGGTAATCTCGCTCACGCCGGCGCATCAGTAGACCTAACAATTTTCTCCCTTCACCTAGCAGGTGTATCATCAATTTTAGGTGCTGTTAATTTTATTACTACTATTATTAATATGAAACCCCCAGCCATCTCCCAATATCAAACACCTCTCTTTGTATGGGCCGTGCTTGTAACAGCCGTTCTTCTTCTCCTGTCATTACCAGTTCTAGCTGCTGGAATTACAATACTTCTTACAGACCGAAACCTTAACACCACATTCTTTGACCCAGCAGGAGGCGGAGACCCAATCCTATACCAACACCTGTTC-----------------------------------------------------------------------------------------------------------------------------------------------------------------------------------------------------------------------------------------------------------------------------------------------------------------------------------------------------------------------------------------------------------------------------------------------------------------------------------------------------------------------------------------------------------------------------------------------------------------------------------------------------------------------------------------------------------------------------------------------------------------------------------------------------------------------------------------------------------------------------------------------------------------------------------------------------------------------------ATGGCAAGCCTACGAAAAACCCACCCACTAATAAAAATCGCTAATGGTGCATTAGTTGATCTCCCAACACCATCCAATATTTCAGCACTCTGAAACTTCGGGTCCCTCCTAGGACTATGTTTAATTACCCAAATTCTAACAGGATTGTTCCTAGCCATACACTATACCTCTGACATCTCAACTGCATTTTCATCAGTGGCCCATATTTGCCGAGATGTAAATTACGGCTGACTTATCCGAAACCTACATGCCAACGGAGCATCATTCTTCTTTATCTGTATCTACATACACATTGCCCGCGGCCTATACTATGGGTCCTATCTTTATAAAGAAACCTGAAATATTGGCGTGGTGCTACTTCTTTTGGTCATGATAACAGCCTTTGTTGGCTATGTCCTCCCATGGGGACAAATATCTTTTTGAGGTGCCACAGTCATTACCAACCTGCTATCAGCAGTCCCTTATATAGGAGACACCCTTGTTCAGTGAATTTGAGGGGGCTTCTCAGTAGACAACGCAACCCTAACGCGGTTCTTCGCATTCCACTTCCTCCTACCATTTGTCGTCGCCGGCGCAACCATCCTACATTTGTTGTTTTTACACGAAACGGGATCAAACAACCCAGCCGGACTAAACTCTGACGCGGATAAAATTTCTTTCCACCCATACTTCTCATATAAAGATCTTCTCGGCTTCGTCGTAATACTACTAGCTCTCACATCATTAGCCCTATTTTCCCCAAATCTACTGGGCGACCCAGACAACTTCACTCCAGCAAATCCCCTGGTCACCCCGCCACACATCCAACCGGAATGATACTTTTTATTTGCCTACGCCATCCTACGATCTATTCCTAACAAGCTGGGAGGGGTTCTTGCGCTATTGTTCAGTATTCTAGTGCTGATAGTTGTCCCCATTCTACACACCTCGAAACAGCGGGGACTCACTTTCCGCCCTATGACCCAGTTCCTATTCTGAACCTTAGTAGCAGATATGCTTATCCTTACATGAATCGGAGGCATGCCTGTAGAACACCCATATGTCATGATTGGCCAAGTCGCATCAATCTTATACTTTGCACTCTTCCTCATCCTTATCCCACTAACAGGATGAGTTGAGAACAAAGCACTGAAATGAGCC----???????????????????????????????????????????????????????????????????????????????????????????????????????????????????????????????????????????????????????????????????????????????????????????????????????????????????????????????????????????????????????????????????????????????????????????????????????????????????????????????????????????????????????????????????????????????????????????????????????????????????????????????????????????????????????????????????????????????????????????????????????????????????????????????????????????????????????????????????????????????????????????????????????????????????????????????????????????????????????????????????????????????????????????????????????????????????????????????????????????????????????????????????????????????????????????????????????????????????????????????????????????????????????????????????????????????????????????????????????????????????????????????????????????????????????????????????????????????????????????????????????????????????????????????????????????????????????????????????????????????????????
Cyprinella_galactura ???????????????????????????????????????????????????????????????????????????????????????????????????????????????????????????????????????????????????????????????????????????????????????????????????????????????????????????????????????????????????????????????????????????????????????????????????????????????????????????????????????????????????????????????????????????????????????????????????????????????????????????????????????????????????????????????????????????????????????????????????????????????????????????????????????????????????????????????????????????????????????????????????????????????????????????????????????????????????????????????????????????????????????????????????????????????????????????????????????????????????????????????????????????????????????????????????????????????????????????????????????????????????????????????????????????????????????????????????????????????????????????????????????????????????????????????????????????????????????????????????????????????????????????????????????????????????????????????????????????????????????????????????????????????????????????????????????????????????????????????????????????????????????????????????????????????????????????????????????????????????????????????????????????????????????????????????????????????????????????????????????????????????????????????????????????????????????????????????????????????????????????????????????????????????????????????????????????????????????????????????????????????????????????????????????????????????????????????????????????????????????????????????????????????????????????????????????????????????????????????????????????????????????????????????????????????????????????????????????????????????????????????????????????????????????????????????????????????????????????????????????????????????????????????????????????????????????????????????????????????????????????????????????????????????????????????????????????????????????????????????????????????????????????????????????????????????????????????????????????????????????????????????????????????????????????????????????????????????????????????????????????????????????????????????????????????????????????????????????????????????????????????????????????????????????????????????????????????????????????????????????????????????????????????????????????????????????????????????????????????????????????????????????????????????????????????????????????????????????????????????????????????????????????????????????????????????????????????????????????????????????????????????????????????????????????????????????????????????????????????????????????????????????????????????????????????????????????????????????????????????????????????????????????????----------------------------------------------------TATATTTAGTATTTGGTGCCTGAGCCGGAATAGTGGGAACCGCTTTAAGCCTCCTTATTCGAGCTGAATTAAGCCAGCCTGGATCACTTCTAGGTGATGACCAGATCTACAATGTTATTGTTACTGCCCACGCCTTTGTAATAATTTTCTTTATAGTAATACCAATTCTTATCGGTGGATTTGGAAATTGACTTGTACCTCTAATGATTGGGGCACCTGATATAGCATTTCCACGAATAAATAACATAAGCTTCTGGCTATTGCCCCCATCATTCCTTCTACTGCTAGCTTCCTCTGGTGTTGAAGCTGGGGCTGGAACAGGATGAACTGTATATCCCCCACTTGCAGGTAATCTTGCCCACGCAGGAGCATCAGTCGACCTCACAATTTTCTCCCTACACCTAGCAGGTGTATCTTCAATTCTAGGCGCAGTTAATTTCATTACTACTATCATTAACATGAAACCCCCAGCAATCTCTCAATATCAGACACCGCTCTTCGTCTGGGCCGTACTTGTAACTGCCGTCCTTCTACTTCTCTCACTACCCGTTTTAGCTGCGGGAATTACTATACTTCTTACTGACCGCAACTTAAACACCACGTTCTTCGACCCAGCAGGCGGAGGTGACCCAATTCTGTATCAACACTTA--------------------------------------------------------------------------------------------------------------------------------------------------------------------------------------------------------------------------------------------------------------------------------------------------------------------------------------------------------------------------------------------------------------------------------------------------------------------------------------------------------------------------------------------------------------------------------------------------------------------------------------------------------------------------------------------------------------------------------------------------------------------------------------------------------------------------------------------------------------------------------------------------------------------------------------------------------------------------------ATGGCAAGCCTACGAAAAACCCACCCACTAATAAAAATCGCTAATGGTGCACTAGTTGACCTCCCAACCCCATCTAATATTTCTGCACTGTGAAACTTTGGATCCCTACTAGGGTTGTGCTTAATTACTCAGATCTTAACCGGATTATTTCTAGCAATACATTATACCTCTGACATCTCGACCGAATTTTCGTCTGTCACACATATTTGCCGAGATGTCAACTACGGTTGACTAATCCGAAACATGCATGCCAACGGAGCATCATTTTTCTTTATCTGTATCTACATACACATTGCCCGAGGACTATATTACGGGTCTTACCTTTACAAAGAAACATGAAACATTGGAGTTGTCTTACTTCTCCTGGTCATAATAACAGCCTTTGTAGGATACGTGCTCCCATGGGGTCAGATGTCCTTCTGAGGTGCCACCGTCATTACAAATCTTCTATCAGCAGTACCTTACATAGGAGACACCCTGGTGCAATGAATTTGAGGAGGATTCTCAGTAGACAACGCAACATTAACACGATTCTTTGCCTTCCACTTCCTATTTCCATTTGTCATCGCAGGTGCAACCGTCCTCCATTTGCTATTCCTACACGAAACTGGCTCAAACAACCCCGCCGGACTCAACTCCGACGCGGATAAAATCTCCTTCCACCCCTACTTCTCATATAAAGACCTTCTTGGCTTCGTCCTAATACTGCTTGCTCTCACATCCCTGACCTTGTTCTCTCCTACCTTGCTGGGTGACCCAGAAAATTTTACCCCTGCAAACCCATTAGTTACCCCGCCACACATCCAGCCCGAGTGGTATTTCTTATTCGCTTATGCCATCCTGCGCTCAATCCCTAATAAGTTAGGAGGGGTTCTAGCACTATTATTCAGCATTCTAGTATTATTGGTGGTCCCAATTCTACACACCTCAAAGCAACGAGGACTAACTTTCCGACCCATCACCCAATTCTTATTCTGAACCCTTGTGGCAGATATACTTATTCTAACATGAATCGGGGGTATACCTGTAGAGCACCCTTACATCATCATTGGCCAGGTCGCCTCCGTCCTTTACTTTGCACTATTCCTCCTCCTCACCCCACTTGCAGGTTGAGCGGAGAATAAAGCACTAAAATGAGCTT---ATGAACCCTTACGTATTAGCTACGCTTCTTTCCAGCCTTGGCCTAGGTACCACCTTGACCTTTGCTAGCTCACATTGATTGTTGGCCTGAATGGGACTAGAAATTAATACTTTAGCAATTGTTCCTTTAATGGCACAACACCACCATCCCCGCGCAGTGGAAGCTACTACTAAATATTTTCTTATCCAGGCTACAGCGGCCGCTGTGATCCTCTTTGCAAGCACAACCAATGCGTGGATCACAGGGGAGTGAACTATGACTAATATATCGGACCCAGTCGCTACCGCAGTAATTCTTGCTGCGCTTTCACTTAAGATTGGACTAGCGCCGATGCATTTCTGAATACCTGAGGTATTGCAAGGACTAGACCTATTAACAGGACTAATTCTGTCTACCTGACAAAAACTTGCCCCCTTTGCCCTAATTATTCAGACGTCACAAGCATTTGACCCGCTTCTCCTCACCGCCCTCGGACTTGCGTCCACCCTTGTGGGAGGGTGAGGGGGTTTGAATCAAACCCAGTTACGAAAGGTCCTAGCTTACTCCTCAATTGCTCACATGGGTTGAATAATTATTATCATTCAACATGCTCCCCACCTCACCTTTCTGGCGTTACTAGTATACATCTTAATGACATCCGCAGCATTCCTAACGCTGAAAGTTTCATACGCCACAAAAATTGGCACCCTAGCAACCGCATGATCAAAAAGCCCCCTCCTAACGGCAACCGCCGCCCTTGTATTACTATCCCTTGGGGGCCTGCCCCCGCTTACCGGTTTCATACCAAAGTGACTAATTTTACAAGAGCTGGCAAAGCAAGGCCTCCCCCTTACTGCAACCGTTATAGCCCTGGCTGCGCTCATTGGTCTATACTTTTATCTGCGCCTCTGTTACGCGATAACTCTTACCATCTCCCCGAGTGCCGCTACCTCAACCACCCCGTGGCGGACTCGAACGACCCAAGTCTCTCTTCCCCTAGCCTTCTCTACGGTAATGGCCCTGGGCCTACTCCCCATCACCCCTATCATTGTCACGCTCGTTATCTAG
Cyprinella_leedsi ???????????????????????????????????????????????????????????????????????????????????????????????????????????????????????????????????????????????????????????????????????????????????????????????????????????????????????????????????????????????????????????????????????????????????????????????????????????????????????????????????????????????????????????????????????????????????????????????????????????????????????????????????????????????????????????????????????????????????????????????????????????????????????????????????????????????????????????????????????????????????????????????????????????????????????????????????????????????????????????????????????????????????????????????????????????????????????????????????????????????????????????????????????????????????????????????????????????????????????????????????????????????????????????????????????????????????????????????????????????????????????????????????????????????????????????????????????????????????????????????????????????????????????????????????????????????????????????????????????????????????????????????????????????????????????????????????????????????????????????????????????????????????????????????????????????????????????????????????????????????????????????????????????????????????????????????????????????????????????????????????????????????????????????????????????????????????????????????????????????????????????????????????????????????????????????????????????????????????????????????????????????????????????????????????????????????????????????????????????????????????????????????????????????????????????????????????????????????????????????????????????????????????????????????????????????????????????????????????????????????????????????????????????????????????????????????????????????????????????????????????????????????????????????????????????????????????????????????????????????????????????????????????????????????????????????????????????????????????????????????????????????????????????????????????????????????????????????????????????????????????????????????????????????????????????????????????????????????????????????????????????????????????????????????????????????????????????????????????????????????????????????????????????????????????????????????????????????????????????????????????????????????????????????????????????????????????????????????????????????????????????????????????????????????????????????????????????????????????????????????????????????????????????????????????????????????????????????????????????????????????????????????????????????????????????????????????????????????????????????????????????????????????????????????????????????????????????????????????????????????????????????????????????????????--------------------------------------------------CCTTTATTTAGTATTTGGTGCCTGAGCCGGAATAGTGGGAACCGCTTTAAGCCTCCTTATTCGGGCTGAATTAAGTCAACCTGGCTCGCTTTTAGGTGATGACCAGATCTATAATGTTATTGTTACGGCTCACGCCTTCGTAATAATTTTCTTTATAGTAATACCAATTCTTATCGGTGGGTTCGGAAACTGACTTGTACCCCTAATGATTGGGGCACCTGATATAGCATTTCCACGAATAAATAACATAAGCTTCTGACTCTTACCCCCATCATTCCTGCTACTATTAGCTTCTTCTGGTGTAGAAGCTGGGGCTGGAACAGGATGAACTGTATACCCCCCACTCGCCGGTAATCTAGCCCACGCAGGCGCATCAGTAGACCTCACAATTTTCTCCTTACACTTAGCAGGAGTATCCTCAATTCTAGGGGCAGTTAATTTCATTACTACAATTATTAACATAAAACCCCCAGCAATCTCTCAATATCAAACTCCTCTCTTCGTATGGGCCGTACTTGTAACTGCTGTCCTTCTACTCCTCTCATTGCCTGTCCTAGCTGCCGGGATTACTATACTTCTCACTGATCGTAACCTAAACACTACATTCTTTGACCCAGCAGGAGGAGGCGACCCTATTCTGTACCAACACTTA--------------------------------------------------------------------------------------------------------------------------------------------------------------------------------------------------------------------------------------------------------------------------------------------------------------------------------------------------------------------------------------------------------------------------------------------------------------------------------------------------------------------------------------------------------------------------------------------------------------------------------------------------------------------------------------------------------------------------------------------------------------------------------------------------------------------------------------------------------------------------------------------------------------------------------------------------------------------------------ATGGCAAGCCTACGAAAAACCCACCCCTTAATAAAAATCGCTAATGATGCACTAGTTGATCTCCCAACACCGTCAAATATCTCTGCAATATGAAACTTTGGATCCCTACTAGGACTATGCTTAATTACTCAAATCCTAACCGGATTATTCCTGGCAATACATTACACTTCTGACATCTCAACCGCATTTTCATCCGTTACACATATCTGTCGGGATGTTAACTACGGCTGACTTATCCGAAATATACATGCCAACGGAGCATCATTTTTCTTTATCTGTATCTACATACACATTGCCCGGGGCCTATATTACGGATCATACCTTTATAAAGAGACCTGAAACATTGGTGTTGTCTTACTTCTCCTCGTTATAATAACAGCCTTTGTAGGCTACGTACTCCCATGAGGTCAGATGTCCTTCTGAGGTGCTACCGTTATTACAAATCTGTTATCAGCAGTGCCTTACATAGGAGATGCCCTTGTACAATGAATTTGAGGAGGCTTCTCAGTAGATAACGCAACATTAACCCGATTCTTCGCCTTCCACTTCTTATTCCCATTTGTTATTGCTGGTGCAACTGTTCTCCACTTACTGTTTTTACACGAAACGGGCTCGAACAACCCCGCCGGACTAAATTCTGACGCGGATAAAATTTCCTTCCATCCATACTTCTCCTACAAAGATCTTCTTGGCTTTGTGCTAATACTATTAGCCCTTACATCCCTGACATTATTCTCCCCTACCCTGCTCGGTGACCCAGAAAACTTCACCCCCGCAAACCCCTTGGTTACCCCTCCACACATTCAACCCGAGTGATACTTTTTATTTGCCTACGCTATTCTCCGATCTATTCCTAATAAACTAGGAGGAGTTCTGGCACTATTATTCAGCATTCTAGTATTATTAGTAGTCCCTGTTCTACACACCTCAAAACAACGAGGACTAACCTTCCGACCAATTACCCAATTTTTATTTTGAGCCCTAGTGGCAGATATACTCATTCTGACATGAATTGGAGGTATACCTGTTGAACACCCATACATCATCATCGGACAAGTCGCTTCAATCCTATACTTCGCATTATTCCTCCTCCTCGCCCCACTCGCAGGTTGACTGGAGAATAAAGCATTAAAATGAGCTT---ATGAATCCTTACGTATTAGCTACACTTCTGTCCAGCCTTGGCCTGGGGACTACACTCACCTTTGCCAGCTCACACTGACTGCTAGCTTGAATAGGGCTAGAGATTAATACCTTGGCAATTATTCCTTTAATAGCACAACACCACCATCCTCGCGCGGTAGAAGCCACCACAAAGTATTTCCTTATTCAAGCTACAGCAGCCGCCGTAATCCTGTTTGCCAGCTCAACTAATGCATGATTTACAGGGCAATGGAATATGACTGATATATCAAACCCAATCGCCACTACCATAATTCTTGCCGCACTATCACTCAAAATTGGACTAGCACCATTACATTTTTGAGTGCCTGAGGTAATACAAGGCCTAGACTTAATAACAGGGTTAATTTTATCTACCTGGCAGAAGCTTGCCCCCTTTGCCCTTATCATTCAGACGTCCCAAACATTCGACCCCTTCCTCCTTACGACCCTTGGACTTATGTCAACGCTAGTTGGAGGGTGAGGGGGATTAAACCAAACCCAGTTACGAAAAGTCTTAGCCTACTCCTCAATTGCACATATAGGCTGAATAATCATTATCCTTCAACATTCTCCTCATCTCACCTTTTTTGCACTACTAACATATATTTTAATAACATCCGCAGCATTCCTCACACTAAAATTTTCATATGCTACAAAAGTTGGTACCTTAGCAACCACTTGGTCAAAAAGCCCTCTCCTAACAGCGACAACCGCCCTCGTGCTTCTATCTCTCGGGGGCCTGCCCTCACTTACTGGGTTTATACCAAAATGATTAATCTTGCAAGAACTAGCAAAGCAAGACCTCCCCTTTACAGCAACCATTATAGCCCTTGCTGCTCTAATCAGTCTCTACTTTTATTTACGACTCTGTTACGCGATGACTCTTACTATCTCCCCTAATACTATTACTTCAACCACCCCCTGACGAACGCAGACCACCCAAATCCCTATGCCCCTCGCCTTATTCACCATAATGGCTCTAGGGCTCCTACCCATCACCCCCACAATTGTAACACTTATTGCTTAG
Cyprinella_lutrensis CAAAGGCATGGTCCCGACCTTACCATCAGCTCTAGCCCAACTTACACATGCAAGTCTCCG-AACCCCGTGAGTAAG-CCCCTTAATCCCCCGCCCGGGACGAGGAGCAGGCATCAGGCACAAACCTTTAGCCCAAGACGCCGGGCCTAGCCACACCCCCAAGGGAATTCAGCAGTGATAAATATTAAGCTATAAGTGAAAACTTGACTTAATTAGGGCTAAGAGGGCCGGTAAAACTCGTGCCAGCCACCGCGGTTAGACGAGAGGCCCTAGTTGATAGAACAACGGCGTAAAGGGTGGTTAAGGATAGCGAGATAATAAAGTCGAATGGCCCTTTGGCTGTCATACGCTTCTAGGAGTCTGAAGCCCAATATACGAAAGTAACTTTAATAACGTCCACCTGACCCCACGAAAACTGAGAAACAAACTGGGATTAGATACCCCACTATGCTCAGTTGTAAACCCAGACGTCTAACTACAACNAGACGTCCGCCCGGGTACTACGAGCATTAGCTTGATACCCAAAGGACCTGACGGTGCCTCAGACCCCCCTAGAGGAGCCTGTTCTAGAACCGATAACCCCCGTTAAACCTCACCGCTTCTAGCCATCCCAGCCTATATACCGCCGTCGTCAGCTTACCCTGTGAAGG-AGTAATAGTAAGCGAAATGGGCACAACCCAAAACGTCAGGTCGAGGTGTAGCGTACGAAGCGGGAAGAAATGGGCTACATTTTCTATAATAGAATACTACGGATATGCAACATGAAATAGTGCTTGAAGGAGGATTTAGTAGTAAAGAGGAAGCAACGTG-----------------------------------------------------------------------------------------------------------------------------------------------------GCCAACTAGCTAGCTTAATTACTCAGATAATTTAACAATATTTATAACATACACAAGACTTAACCTTACAAATTAAACCATTTTTATACCTAAGTATGGGAGACAGAAAAGGTTCCACT--AAGCAATAGAGAAAGTACCGCAAGGGAAAGCTGAAAGAGAAGTGAAATAACCCATACAAGCACTGAATAACAAAGACTAAACC-TTGTACCTTTTGCATCATGATTTAGCCAGTACCATCAAGCAAGGAGATCTATAGTTTGGTACCCCGAAACCAGGTGAGCTACCCCGAGACAGCCTA--GAATTTAGGGCTAACCCGTCTCTGTGGCAAAAGAGTGGGAAGAGCTCCGGGTAGAAGTGACAGACCTACCGAACCTGGTGATAGCTGGTTGCCTAAGAAATGAATAGAAGTTCAGCCTCGCACACCCTTAATCGAAAG-ACACACTATCA------AGAAACTT-ATGGAAACATACGAGAGTTAGTTGAAGGGGGTACAGCCCCTTTAACAAAGGATACAACCTTAGCAGGAGGATAAAGATCATAATAAGTAAAATATACTGTTCTAGTGGGCCTGAGAGCAGCCATCTAAGCAGAAAGCGTTAAAGCTCGGACAGAAAGGCATTTATTATCCCGATAGAAAAATCTTACTCCCCTAGTTCTATTAGGCCGACCCATGCCCACATGGGTGAGATTATGCTAAAATGAGTAACAAGAAG-ACCTCATCTTCTCCCGCCGCAGGTGTAAACCAGATCGGACCCACCACTGGAATTTAACGAGCCCAACCAAAGAGGGCATTGTGAATAATAAAAA-CCTCAAGAAGAACTCACAACTAAATGATCGTTAACCCTACACTGGAGCGGCATAC--CAGGGGAAAGACTAAAAGAGGGGGAAGGAACTCGGCAAACACAAGCCTCGCCTGTTTACCAAAAACATCGCCTCCTGCAAC---ATAGAGTATAGGAGGTCCAGCCTGCCCAGTGACTACGGGTTCAACGGCC--GCGGTATATTGACCGTGCAAAGGTAGCGCAATCACTTGTCTTTTAAATAAAGACCTGTATGAATGGCTAGACGAGGGCTTAACTGTCTCCCCCCTCCAGTCAGTGAAATTGATCTATCCGTGCAGAAGCGGGTGTAATTCTACAAGACGAGAAGACCCTTTGGAGCTTAAGGTACAAGATTCAA-TCACGTCAAACAACTTGATGAAAAGCCAAAACTTAGT-GACTATGAAACTTTACCTTCGGTTGGGGCGACCACGGAGGAAAAACAAGCCTCCGAGTGGACTGGGCC--AAAACCCTAAAGCCAAAAGAAACATCTTTAAGCCGCAGAACATCTGACCAATAATGATCCGGCCCAAGAGGCCGATCAACGAACCAAGTTACCCTAGGGATAACAGCGCAATCCTCTCCCAGAGCCCATATCGACG-AGGGGGTTTACGACCTCGATGTTGGATCAGGACATCCTGGTGGTGCAGCCGCTATTAAGGGTTCGTTTGTTCAACGATTAA-AGTCCTACGTGATCTGAGTTCAGACCGGAGCAATCCAGGTCAGTTTCTATCTGTAACGCTA-TTTTTCCTAGTACGAAAGGATCGGAAAAGAGGGGCCCATACTCAACGCATGCCCCACCCCTAATTCATGAAAACAAATAAATTAAATAAGGGA-GGGCCTAGACCCCTGCCGCCCAAGATAAGGGCA-----------------------------------------------CACCCTTTATCTAGTATTTGGTGCCTGAGCCGGAATAGTGGGAACCGCTTTAAGCCTCCTTATTCGAGCTGAACTAAGTCAACCTGGCTCACTCCTAGGTGATGATCAAATCTATAACGTTATTGTTACTGCTCACGCCTTTGTGATAATTTTCTTTATAGTAATGCCAATTCTTATCGGTGGATTCGGAAACTGACTTGTTCCTCTAATGATTGGGGCACCTGATATAGCATTTCCACGAATAAATAACATAAGCTTCTGACTTCTTCCCCCATCATTCCTTTTACTATTAGCCTCTTCTGGTGTTGAAGCCGGAGCTGGAACAGGATGAACTGTTTACCCCCCACTTTCAGGTAATCTTGCCCACGCAGGAGCGTCAGTAGACCTCACAATTTTCTCCCTCCACCTGGCAGGTGTATCATCAATTCTAGGGGCAGTAAATTTCATTACCACAATTATTAATATGAAACCTCCAGCAATCTCTCAATATCAAACACCCCTCTTCGTATGGGCCGTACTTGTAACTGCCGTTCTCTTACTCCTGTCACTGCCTGTCCTAGCTGCCGGAATTACTATACTTCTCACCGACCGTAACTTAAACACCACATTCTTTGACCCAGCGGGGGGA-----------------------------------------------------------------------------------------------------------------------------------------------------------------------------------------------------------------------------------------------------------------------------------------------------------------------------------------------------------------------------------------------------------------------------------------------------------------------------------------------------------------------------------------------------------------------------------------------------------------------------------------------------------------------------------------------------------------------------------------------------------------------------------------------------------------------------------------------------------------------------------------------------------------------------------------------------------------------------------------------------------ATGGCAAGCCTACGGAAAACCCACCCGCTAATGAAAATCGCTAATGATGCACTAGTTGACCTCCCAACACCATCAAATATCTCTGCGCTATGAAACTTCGGATCCCTGCTGGGGTTATGCCTAATTACTCAAATCCTAACCGGATTATTCCTAGCAATACATTATACCTCTGACATCTCAACCGCATTTTCATCCGTAACACACATTTGCCGAGACGTCAACTACGGCTGGCTCATCCGAAATATGCATGCCAACGGAGCATCATTTTTCTTTATCTGTATTTATATACATATCGCCCGGGGCCTCTACTACGGGTCATATCTCTATAAAGAAACCTGAAATATTGGAGTGGTTCTACTCCTCCTCGTTATAATGACAGCCTTTGTGGGCTACGTACTCCCATGAGGTCAGATATCTTTCTGAGGGGCTACGGTCATTACAAATCTTCTCTCAGCAGTACCTTACATGGGGGATACCCTGGTACAGTGAATTTGAGGAGGCTTCTCAGTAGACAACGCCACCCTGACCCGATTCTTTGCTTTCCACTTCCTATTTCCCTTCGTCATCGCTGGTGCAACTGTTCTTCACCTGCTTTTCCTACACGAGACGGGGTCAAACAACCCCGCCGGATTAAACTCCGACGCGGATAAGATCTCTTTCCACCCCTACTTCTCCTATAAAGACCTTCTTGGCTTCGTCTTAATACTGTTAGCTCTTACATCACTGACGCTGTTCTCCCCTACCCTGCTTGGTGACCCAGAAAACTTCACCCCTGCAAATCCCCTAGTTACCCCACCACACATCCAACCTGAGTGGTATTTCTTGTTTGCCTACGCCATCCTGCGGTCTATCCCAAACAAGTTAGGAGGAGTACTAGCACTGTTATTTAGCATTCTAGTACTGTTAGTGGTCCCGATTTTACACACCTCAAAGCAGCGAGGACTAACCTTCCGACCTATTACCCAGTTCTTGTTCTGAACCTTGGTTGCAGATATACTCATTCTAACGTGAATCGGGGGCATACCTGTAGAGCACCCATATATCATCATTGGCCAAGTCGCCTCCGTCCTATACTTCGCATTGTTCCTCCTTCTCGCCCCACTTGCGGGGTGGGTGGAGAATAAGGCCCTGAAATGAGCCT---ATGAATCCTTACGTACTAGCTACGCTTCTATCCAGCCTTGGCCTGGGGACTACCCTCACCTTCGCCAGCTCGCACTGGTTGCTAGCCTGAATAGGGCTTGAAATTAATACATTGGCGATTGTTCCTCTGATAGCACAACACCATCACCCTCGCGCGGTGGAGGCTACTACAAAGTATTTCCTTATCCAAGCCACGGCAGCCGCCGTGATTCTCTTTGCAAGCACAACTAATGCATGGATTACAGGTGAATGAGGTATGACTAATATATCGGACCCGATCGCTACGACAATGATCCTTGCCGCGCTATCCCTCAAGGTTGGACTAGCACCAATGCATTTCTGAATGCCTGAAGTACTACAAGGGCTCGACTTATTAACAGGTTTAATTCTGTCCACTTGACAGAAGCTCGCCCCATTCGCCCTCATCATTCAAACATCCCACACGTTCGACCCACTTCTCCTTACAGCCCTCGGTCTCACATCTACCCTAGTAGGTGGGTGAGGGGGCTTAAACCAGACCCAGCTCCGAAAAGTATTGGCTTATTCCTCAATCGCGCACATGGGTTGAATAGTTATTGTTCTCCAGCATGCCCCTCACCTTACCTTTCTGGCACTACTGGTATATATCTTAATAACATCCGCTGCGTTCCTTACACTAAAACTTTCATATGCCACAAAGATTGGAACCTTAGCAACCACATGGTCTAAAAGCCCCCTGCTGACGGCGACGGCCGCCCTAGTATTGCTATCCCTTGGAGGCCTCCCCCCCCTTACCGGGTTTATGCCAAAATGATTGATTTTACAGGAGCTAGCGAAGCAGGGCCTCCCCCTTGCTGCAACTGTAATGGCTCTTGCTGCCCTGATTAGCTTATACTTTTACTTACGGCTTTGCTACGCAATAACCCTTACCGTCTCCCCTAATACCGCCGCCTCAACCACCCCCTGACGGACTCAGACAAATCAGGTCTCTACCCCCCTAGCCTTCTTCACCATAATAGCTCTGGGCCTATTACCAATTACTCCTACCATTGTAACACTGGTTATTTAG
Cyprinella_spiloptera ???????????????????????????????????????????????????????????????????????????????????????????????????????????????????????????????????????????????????????????????????????????????????????????????????????????????????????????????????????????????????????????????????????????????????????????????????????????????????????????????????????????????????????????????????????????????????????????????????????????????????????????????????????????????????????????????????????????????????????????????????????????????????????????????????????????????????????????????????????????????????????????????????????????????????????????????????????????????????????????????????????????????????????????????????????????????????????????????????????????????????????????????????????????????????????????????????????????????????????????????????????????????????????????????????????????????????????????????????????????????????????????????????????????????????????????????????????????????????????????????-----------------------------------------------------------------------------------------------------------------------------------------------------------------------------------------------------------------------------------------------------------------------------------------------------------------------------------------------------------------------------------------------------------------------------------------------------------------------------------------------------------------------------------------------------------------------------------------------------------------------------------------------------------------------------------------------------------------------------------------------------------------------------------------------------------------------------------------------------------------------------------------------------------------------------------------------------------------------------------------------------------------------------------------------------------------------------------------------------------------------------GGGCTTAACTGTCTCCCCCTTCCAGTCAGTGAAATTGATCTATCCGTGCAGAAGCGGGTATAATTTTACAAGACGAGAAGACCCTTTGGAGCTTAAGGTACAAAATTCAG-TCACGTTAAACAACTCCATGAAAAGCAAGAACTTAGT-GGCCATGAAATTTTACCTTCGGTTGGGGCGACCACGGAGGAAAAGCAAGCCTCCGAGTGGACTGGGCC-AAAACCCCTAAAGCTAAAAGAGACATCTTAAAGCCGCAGAACATCTGACCAACAATGATCCGGCTAACAAAGCCGATCAGCGGACCAAGTTACCCTAGGGATAACAGCGCAATCCTCTCCCAGAGCCCATATCGACG-AGGGGGTTTACGACCTCGATGTTGGATCAGGACATCCTGGTGGTGCAGCCGCTATTAAGGGTTCGTTTGTTCAACGATTAA-AGTCCTACGTGATCTGAGTTCAGACCGGAGCAATCCAGGTCAGTTTCTATCTGTAACGCTA-CTTTTCCTAGTACGAAAGGATCGGAAAAGAGGGGCCCATACTCAACGCATGCCCCACCCCTAATTCATGAAAACAAATAAATTAAATAAGGGA-GGGCTAAAACCCCTGCCGCC---------------------------------------------------------------CCTTTACTTAGTATTTGGTGCCTGAGCTGGGATAGTGGGAACCGCTTTAAGCCTCCTCATTCGAGCTGAATTAAGTCAACCTGGCTCACTTCTAGGCGATGATCAGATCTACAATGTAATTGTTACTGCTCACGCCTTTGTAATAATTTTTTTTATAGTGATACCAATTCTTATCGGGGGGTTCGGGAACTGACTCGTACCTCTAATGATTGGGGCACCTGATATGGCATTTCCGCGGATGAATAACATAAGCTTCTGACTTCTACCCCCATCATTTCTCTTATTACTAGCTTCCTCTGGTGTTGAAGCTGGGGCTGGGACTGGATGAACTGTATATCCTCCACTTGCGGGTAATCTTGCTCACGCAGGAGCATCAGTAGATCTCACAATCTTCTCCCTACACCTGGCGGGTGTGTCCTCAATTTTGGGAGCAGTTAATTTCATTACTACAATTATCAACATGAAGCCCCCAGCAATCTCCCAATATCAGACCCCTCTGTTCGTGTGAGCCGTACTTGTAACTGCCGTACTTCTTCTCCTCTCACTGCCCGTACTAGCTGCCGGGATTACTATACTTCTTACAGATCGTAATCTTAACACCACATTCTTTGACCCAGCAGGAGGGGGTGATCCTATTCTATATCAACACTTATTT-----------------------------------------------------------------------------------------------------------------------------------------------------------------------------------------------------------------------------------------------------------------------------------------------------------------------------------------------------------------------------------------------------------------------------------------------------------------------------------------------------------------------------------------------------------------------------------------------------------------------------------------------------------------------------------------------------------------------------------------------------------------------------------------------------------------------------------------------------------------------------------------------------------------------------------------------------------------------------ATGGCAAGCCTACGAAAAACCCACCCGCTAATTAAAATCGCTAATGGTGCACTGGTTGACCTCCCAACACCATCAAATATCTCTGCACTGTGAAACTTTGGATCCCTGCTGGGATTGTGCTTAATTACTCAAATCCTAACTGGATTATTCCTAGCAATACATTATACCTCTGACATCTCGACCGCATTTTCATCCGTTACGCACATTTGCCGAGACGTCAACTACGGCTGGCTTATCCGAAATATACACGCCAACGGGGCATCATTTTTCTTCATCTGTATTTATATACATATCGCCCGGGGCCTCTACTACGGATCATATCTCTATAAGGAGACCTGAAATATTGGAGTAGTTCTACTTCTCCTCGTTATAATAACGGCCTTTGTGGGCTACGTACTCCCATGAGGTCAGATATCTTTCTGGGGAGCTACGGTCATTACGAATCTTCTCTCGGCAGTACCTTACATAGGGGATACCCTGGTGCAGTGGATTTGAGGGGGCTTCTCCGTAGACAACGCGACCCTGACCCGATTCTTTGCCTTCCACTTCCTATTCCCCTTCGTCATCGCTGGTGCAACTGTTCTTCACCTGCTTTTCCTACACGAGACGGGATCGAACAACCCCGCCGGATTAAACTCCGACGCGGATAAGATCTCTTTCCACCCCTACTTCTCCTATAAAGACCTTCTTGGCTTCGTCCTAATGCTATTAGCCCTTACATCACTAACGTTGTTCTCCCCTACCCTGCTTGGTGACCCAGAGAACTTCACCCCTGCAAATCCCCTAGTCACCCCTCCACACATCCAACCAGAATGATATTTCTTATTTGCCTACGCCATCCTGCGATCTATTCCGAACAAGCTAGGAGGCGTACTAGCACTGCTATTTAGCATTCTGGTACTGTTAGTGGTCCCGGTTTTACACACCTCCAAGCAACGAGGACTAACCTTCCGACCTATCACCCAATTCTTGTTCTGAACCTTGGTGGCGGATATACTCATTCTGACATGAATTGGAGGCATACCTGTAGAACACCCATATATTATTATTGGCCAGGTCGCCTCCGTCCTATACTTCGCATTATTCCTCCTTCTCGCCCCACTTGCGGGCTGAGTGGAGAATAAGGCCCTGAAATGAGCCT---ATGAATCCTTATGTTATAGCTACGCTTCTCTCCAGCCTTGGCCTAGGCACCACCCTCACCTTCGCCAGCTCCCATTGATTACTAGCCTGGATGGGACTTGAGATTAATACGTTGGCGATTGTTCCTTTAATGGCACAGCACCACCACCCCCGCGCGGTAGAGGCTGCTACGAAATATTTCCTTATTCAGGCCACGGCGGCCGCCGTGATCCTGTTTGCAAGCACAACTAACGCATGAATTACAGGGCAGTCCCATGTAACTAACATATCAGACCCAATCGCCTCAACGATAGTCCTTGCCGCGCTATCACTTAAAGTTGGACTGGCGCCCATACATTTTTGAATGCCTGAGGTACTGCAGGGGCTAGACTTATTGACAGGGCTAATTCTGTCTACCTGACAAAAGCTCGCCCCATTCACCCTTATTATTCAAACATTCCAAACGTTCGACCCACTCCTCCTTACAGCCCTTGGTCTTGCATCCACTTTGGTTGGCGGATGGGGAGGGTTGAACCAAACCCAATTACGGAAGGTCTTGGCATATTCCTCGATCGCACACATAGGTTGAATGCTAATTATCCTTCAACATGCCCCCCACCTCACTTTTCTCGCGCTACTAACATATATTTTGATAACATCCGCGGCATTCCTCACGCTGAAGCTTTCACATGCCACAAAAATTGGGACCTTAGCAACCACCTGATCCAAGAGCCCCCTTGTGACGGCAACTGCTACCCTCGTATTGTTATCCCTCGGGGGCCTACCCCCCCTTACCGGGTTCATCCCGAAGTGGTTAGTTCTGCAGGAACTAACGAAGCAAGGCCTCCCCCTTCCTGCAACTGTGATAGCTCTTGCTGCCCTCATCAGCTTGTACTTTTACTTGCGGCTTTGCTACGCGATAACTCTTACCATCTCCCCTAATACTATTACCTCAACCACCCCTTGACGAGCTCAGACAAATCAGGTCTCTATTCCCCTAGCCTTGTCCACCGTAATGGCTCTAGGCCTCTTACCCATTACTCCCACTATTGTAACACTCGTTATTTAG
Danio_rerio ???????????????????????????????????????????????????????????????????????????????????????????????????????????????????????????????????????????????????????????????????????????????????????????????????????????????????????????????????????????????????????????????????????????????????????????????????????????????????????????????????????????????????????????????????????????????????????????????????????????????????????????????????????????????????????????????????????????????????????????????????????????????????????????????????????????????????????????????????????????????????????????????????????????????????????????????????????????????????????????????????????????????????????????????????????????????????????????????????????????????????????????????????????????????????????????????????????????????????????????????????????????????????????????????????????????????????????????????????????????????????????????????????????????????????????????????????????????????????????????????-------------------TCAAGATCGAACTTAAAAACATCAATAACCTATAATCAACCTAAAACCACAAACTAAACCATTATATTATCCTAGTATGGGAGACAGAAAAGATAAAATACTAAGCAATAGAGAAAGTACCGCAA-GGAACGCTGAAAGAGAAATGAAATAACCCGTAAAAGCAATAAAAAGCAAAGATTAAACCTTTGTACCTTTTGCATCATGATTTAGCCAACACCACT-AGCTTTGAGACCTTTAGTTTAAAGCCCCGAATCCAGGTGAGCTACCCCGAGACAGCCTATTTAACTTAGGGCCAA-CCGTCTCTGTGGCAATAGAGTGGGAAGAGCTCCGGGTAGAAGTGACAGACCTATCGAACCTGGCAATAGCTGGTTGTCTGGGAGATGAATAAAAGTTCAGCTTCGTACACCCCAAATTAAAAA-ATTAAATTTAATTTAACACAAAATT-AAGAGAAAATACGAAAGTTAGTTAAAGAGGGTACAG-CCCTTTAACAAAGGATACAACCTTTTCAGGAGAATAAAGATCATAATTTACAAAACACGTTGTCGTAGTGGGCCTGGAAGCAGCCACCTAAAAAGAAAGCGTTAAAGCTCAGGTAAGAAGAAATTCATAATTCTGACAATAATATCTTACTTCCCTAAAAATACCAGACTAATCCATACAAATATGGAAGAAATTATGCTAAAATGAGTAACAAGAAGAACCTGTACTTCTCCAAGCACAAGTGTAAGCCAAGTTGGACAAACCATTGGCAATTAACGAGCCCAAACAAAGAGGGCAATGTGAGTTAAAAA-----CTGAGAAAAATCCACAAC--AGACATCGTTACCCCCACACTGGAGTGC---AT--ATAAGGAAAGACTAAAAGAAAGGGAAGGAACTCGGCAAACACAAGCTCCGCCTGTTTACCAAAAACATCGCCTCCTG-----ACATCCAATATAGGAGGTCCAGCCTGCCCAGTGAACAATAGTTTAACGGCCCGGCGGTATTTTGCCCGTGCAAAGGTAGCGCAATCACTCGTCCTTTAATTAGGGACCTGTATGAATGGCCAAACGAGGGCTTAACTGTCTCCCCCATCAAGTCAGTGAAATTGATCTATCCGTGCAGAAGCGGATATAATAATACAAGACGAGAAGACCCTTTGGAGCTTAAGGTACAAGATTTAATTTACATCAAGCAAACCAATAAAAGTGATTAAACTAGTAAAAGATAAACCTCTACCTTCGGTTGGGGCGACCACGGAGTAAAAAACAACCTCCAAGCGGAACGGGCA-CAG---CCTAAAACCAAGAGAAACATCTCTAAGCCTCAGAACACCTGACCAAAGACGATCCGGCCTA-TAAGCCGATCAACGAACCAAGTTACCCTAGGGATAACAGCGCAATCCTCTCTAAGAGTCCATATCGACGAAGGGGGTTTACGACCTCGATGTTGGATCAGGACATCCTAATGGTGCAGCCGCTATTAAGGGTTCGTTTGTTCAACGATTAATAGTCCTACGTGATCTGAGTTCAGACCGGAGTAATCCAGGTCAGTTTCTATCTGTAAAGCTATTTTTTCCTAGTACGAAAGGATCGAAAAAGGGGGGCCCATAC-TAAAGCACGCCCACCTAATTATGAATAAGATAAAAAAAA--------------------AACCT---------------------GTGACAATCACACGTTGATTTTTCTCAACTAATCATAAAGACATTGGCACCCTGTATCTAGTATTTGGTGCTTGAGCCGGAATAGTAGGGACCGCATTAAGCCTCTTAATCCGAGCTGAACTTAGCCAACCAGGAGCACTTCTTGGTGATGATCAAATCTATAATGTTATTGTTACTGCCCATGCTTTTGTAATAATTTTCTTTATAGTAATACCCATTCTTATTGGGGGATTTGGAAACTGACTTGTGCCACTAATGATTGGGGCCCCCGATATGGCATTTCCCCGAATAAATAATATAAGCTTCTGACTTCTTCCACCCTCATTTCTTCTTCTATTAGCTTCTTCTGGAGTTGAAGCAGGAGCTGGAACAGGATGAACAGTTTATCCACCTCTTGCAGGCAACCTTGCCCATGCAGGAGCATCTGTTGATCTAACAATTTTTTCACTACACTTAGCAGGTGTTTCATCTATTCTTGGAGCAATTAATTTTATTACTACTACAATTAACATGAAGCCACCAACTATCTCTCAGTATCAAACTCCATTATTTGTATGAGCTGTCTTAGTTACAGCTGTACTACTTCTTTTATCTTTACCAGTGTTAGCTGCCGGAATTACAATACTTCTTACAGACCGAAATCTTAACACAACGTTCTTTGACCCGGCAGGAGGGGGAGATCCAATTCTTTATCAACACTTATTTTGATTCTTTGGCCACCCAGAAGTCTACATTCTTATTTTACCAGGATTCGGCATTATCTCCCATGTTGTAGCATACTACGCAGGGAAAAAAGAACCATTCGGGTATATAGGAATAGTATGAGCTATAATGGCTATTGGTCTCTTAGGTTTTATTGTATGAGCCCATCACATATTCACTGTAGGAATGGATGTAGACACCCGAGCATACTTCACATCCGCCACAATGATTATTGCTATTCCAACTGGTGTAAAAGTATTTAGCTGATTAGCCACTCTCCACGGAGGAGCTATTAAATGAGAAACCCCTATACTATGGGCACTAGGATTTATTTTCTTATTTACAGTAGGAGGGTTAACCGGAATCGTTTTAGCCAACTCATCATTAGACATCGTACTACATGACACATACTACGTAGTAGCACACTTTCACTATGTTCTTTCAATAGGAGCTGTATTCGCTATTATAGCAGGCTTTGTTCACTGATTCCCACTATTTACAGGCTACACCCTAAACAGTGTATGAACAAAAATCCATTTCGGGGTTATATTTATCGGAGTAAATCTCACATTCTTCCCACAACATTTCCTAGGTTTAGCAGGAATACCACGACGGTACTCTGACTACCCAGACGCCTATGCACTCTGAAATACAGTATCTTCTATTGGGTCACTAATTTCTTTAGTAGCAGTAATCATGTTCTTATTTATCTTATGAGAAGCCTTTACCGCCAAACGAGAAGTTCTGTCAGTTGAATTGACCGCAACAAATGTAGAATGATTACACGGCTGCCCTCCCCCCTACCACACATTTGAGGAGCCAGCATTCGTTCAAATTCAATCAAATTAACGAGAAAGGAAGGAATTGAACCCCCGTGTGCTAGTTTCAAGCCAGCCGCATAACCACTCTGCCACTTTCTTATAAAAAAAAAAAAAAAATGCTTAATGACAAGCCTGCGAAAAACACACCCAGTTTTAAAAATCGCTAATGACGCATTAGTTGATTTACCAACACCACTAAATATTTCAGCGTGATGAAATTTTGGATCCCTCCTCGGATTATGTCTTGTTACACAAATTTTAACAGGACTATTTTTAGCAATACACTATACCTCAGACATCTCAACAGCGTTCTCATCCGTTGTACATATTTGCCGAGATGTTAATTTCGGCTGACTTATTCGGAGCATCCATGCCAATGGAGCTTCTTTCTTCTTCATCTGCCTATATATTCACATCGCCCGAGGACTATATTATGGATCTTATCTTTATAATGAAACTTGAAACATCGGGGTGGTCTTATTCTTACTTGTAATAATAACAGCTTTTGTAGGCTACGTTCTTCCATGAGGACAAATATCATTCTGAGGGGCCACAGTAATTACCAACCTATTATCAGCCGTCCCTTACGTAGGAGATACCCTAGTACAGTGAATCTGAGGGGGATTCTCGGTAGACAATGCAACCCTTACACGATTCTTTGCATTCCACTTTTTACTACCATTTGTTGTTATCGCCATAGTTATTCTCCACTTACTATTTCTCCACGAAACTGGATCAAATAACCCCCTAGGCCTAAACCCTAACGTGGATAAAATCCCGTTTCACCCTTATTTTTCAAACAAAGACCTCCTTGGATTTGTAATTATATTATTTTCCCTCTCGCTATTAGCACTATTTTCACCAAACCTTTTAGGAGACCCAGAGAATTTCACCCCAGCGAACCCTCTAGTAACACCCCCTCACATCAAACCAGAATGATACTTCCTATTTGCATACGCCATTCTACGATCAATCCCAAACAAACTAGGAGGCGTACTAGCTCTCTTGTTTTCCATCTTAGTGTTAATAGTAGTGCCAGTTTTACACACCTCTAAACAACGAGGAATAGCATTCCGCCCAATCACCCAATTTCTGTTCTGAACACTCGTAGCAGACATGCTTGTACTAACATGAATTGGAGGAATACCAGTAGAGCACCCCTACATCATTATTGGACAAATAGCATCGGTCTTATATTTTTCACTATTCTTAGTTTTATTCCCAATTACAGGGATTTTA----------------------------???????????????????????????????????????????????????????????????????????????????????????????????????????????????????????????????????????????????????????????????????????????????????????????????????????????????????????????????????????????????????????????????????????????????????????????????????????????????????????????????????????????????????????????????????????????????????????????????????????????????????????????????????????????????????????????????????????????????????????????????????????????????????????????????????????????????????????????????????????????????????????????????????????????????????????????????????????????????????????????????????????????????????????????????????????????????????????????????????????????????????????????????????????????????????????????????????????????????????????????????????????????????????????????????????????????????????????????????????????????????????????????????????????????????????????????????????????????????????????????????????????????????????????????????????????????????????????????????????????????????????????
Dionda_episcopa ???????????????????????????????????????????????????????????????????????????????????????????????????????????????????????????????????????????????????????????????????????????????????????????????????????????????????????????????????????????????????????????????????????????????????????????????????????????????????????????????????????????????????????????????????????????????????????????????????????????????????????????????????????????????????????????????????????????????????????????????????????????????????????????????????????????????????????????????????????????????????????????????????????????????????????????????????????????????????????????????????????????????????????????????????????????????????????????????????????????????????????????????????????????????????????????????????????????????????????????????????????????????????????????????????????????????????????????????????????????????????????????????????????????????????????????????????????????????????????????????????????????????????????????????????????????????????????????????????????????????????????????????????????????????????????????????????????????????????????????????????????????????????????????????????????????????????????????????????????????????????????????????????????????????????????????????????????????????????????????????????????????????????????????????????????????????????????????????????????????????????????????????????????????????????????????????????????????????????????????????????????????????????????????????????????????????????????????????????????????????????????????????????????????????????????????????????????????????????????????????????????????????????????????????????????????????????????????????????????????????????????????????????????????????????????????????????????????????????????????????????????????????????????????????????????????????????????????????????????????????????????????????????????????????????????????????????????????????????????????????????????????????????????????????????????????????????????????????????????????????????????????????????????????????????????????????????????????????????????????????????????????????????????????????????????????????????????????????????????????????????????????????????????????????????????????????????????????????????????????????????????????????????????????????????????????????????????????????????????????????????????????????????????????????????????????????????????????????????????????????????????????????????????????????????????????????????????????????????????????????????????????????????????????????????????????????????????????????????????????????????????????????????????????????????????????????????????????????????????????????????????????????????????????????--------------------------------------------------CCTTTATCTAGTATTTGGTGCCTGAGCCGGAATAGTAGGAACCGCCTTAAGCCTCCTCATCCGAGCCGAACTAAGCCAACCCGGGTCACTCTTAGGTGATGACCAAATCTATAACGTTATTGTTACTGCCCACGCCTTTGTAATAATTTTCTTTATAGTAATGCCAATTCTTATTGGCGGGTTCGGGAATTGGCTTGTACCCCTGATAATTGGTGCCCCTGACATAGCATTCCCGCGAATAAATAACATAAGCTTCTGACTTCTACCACCATCGTTCCTGCTATTGTTAGCTTCTTCTGGTGTTGAGGCTGGGGCCGGGACAGGGTGAACCGTTTATCCTCCCCTTGCAGGGAATCTCGCCCATGCAGGAGCATCAGTAGATCTAACTATTTTCTCCCTCCACCTAGCAGGTGTGTCGTCAATTTTAGGAGCAGTAAATTTTATTACTACAATTATTAACATGAAACCCCCAGCTATTTCTCAATATCAGACGCCTCTCTTCGTGTGAGCCGTCCTTGTGACCGCCGTTCTTCTACTCTTATCGCTACCCGTTCTCGCTGCTGGGATTACAATGCTTCTTACTGATCGTAATTTAAATACTACATTCTTTGATCCTGCAGGGGGAGGCGATCCAATTTTATACCAACATTTG--------------------------------------------------------------------------------------------------------------------------------------------------------------------------------------------------------------------------------------------------------------------------------------------------------------------------------------------------------------------------------------------------------------------------------------------------------------------------------------------------------------------------------------------------------------------------------------------------------------------------------------------------------------------------------------------------------------------------------------------------------------------------------------------------------------------------------------------------------------------------------------------------------------------------------------------------------------------------------ATGGCAAGCCTACGAAAAACTCATCCGTTAATAAAAATTGCTAACGACGCCCTAGTCGACCTTCCAACACCATCTAACATTTCAGCAATGTGAAACTTCGGATCCCTTCTGGGATTATGTCTAATTACTCAAATCCTCACGGGGTTATTCCTAGCCATGCACTACACCTCTGACATCTCAACCGCATTCTCCTCCGTAACACACATCTGTCGAGATGTTAACTATGGCTGACTTATCCGAAATATACATGCCAACGGCGCATCATTCTTCTTCATCTGCATCTATATGCATATTGCCCGAGGCCTTTACTACGGGTCCTACCTTTATAAAGAGACCTGAAATATTGGGGTCGTTCTTCTCCTTTTAGTGATAATAACAGCTTTCGTAGGCTACGTCCTTCCGTGAGGCCAAATATCTTTTTGAGGCGCCACAGTAATTACAAACCTACTCTCAGCAGTCCCCTACATGGGGGACGCCCTCGTGCAATGAATCTGAGGCGGATTTTCGGTAGATAACGCAACCTTGACACGATTCTTTGCCTTCCACTTCCTATTTCCATTCGTAATCGCTGGCGCAACTATTCTGCATCTACTATTCCTCCACGAAACGGGATCTAACAACCCCGCCGGCCTAAATTCCGACGCAGATAAAATTTCCTTTCATCCCTACTTCTCCTACAAGGACCTCCTAGGCTTTGTATTAATACTGCTAGCCCTTACAACTCTAACACTATTCTCCCCAACCCTCCTCGGCGACCCAGAAAACTTCACCCCAGCAAACCCCTTGGTCACCCCACCACATATCCAGCCCGAATGATACTTCTTGTTTGCCTACGCTATTCTACGATCAATTCCAAACAAATTAGGGGGAGTACTAGCCCTACTATTCAGCATCTTAGTGTTGCTAGTAGTACCCATCTTACACACCTCTAAGCAGCGAGGACTAACCTTCCGCCCAATCACCCAATTCTTATTCTGAACATTGGTAGCAGACATGATCATCTTAACATGAATTGGAGGCATACCCGTAGAGCACCCGTATATTATTATCGGACAAATCGCCTCCGTCCTATACTTCGCATTATTCCTCCTACTCGCCCCACTCGCAGGCTGAGCAGAAAATAAAGCCCTAAAATGAGCTT---???????????????????????????????????????????????????????????????????????????????????????????????????????????????????????????????????????????????????????????????????????????????????????????????????????????????????????????????????????????????????????????????????????????????????????????????????????????????????????????????????????????????????????????????????????????????????????????????????????????????????????????????????????????????????????????????????????????????????????????????????????????????????????????????????????????????????????????????????????????????????????????????????????????????????????????????????????????????????????????????????????????????????????????????????????????????????????????????????????????????????????????????????????????????????????????????????????????????????????????????????????????????????????????????????????????????????????????????????????????????????????????????????????????????????????????????????????????????????????????????????????????????????????????????????????????????????????????????????????????????????????
Erimystax_dissimilis ???????????????????????????????????????????????????????????????????????????????????????????????????????????????????????????????????????????????????????????????????????????????????????????????????????????????????????????????????????????????????????????????????????????????????????????????????????????????????????????????????????????????????????????????????????????????????????????????????????????????????????????????????????????????????????????????????????????????????????????????????????????????????????????????????????????????????????????????????????????????????????????????????????????????????????????????????????????????????????????????????????????????????????????????????????????????????????????????????????????????????????????????????????????????????????????????????????????????????????????????????????????????????????????????????????????????????????????????????????????????????????????????????????????????????????????????????????????????????????????????????????????????????????????????????????????????????????????????????????????????????????????????????????????????????????????????????????????????????????????????????????????????????????????????????????????????????????????????????????????????????????????????????????????????????????????????????????????????????????????????????????????????????????????????????????????????????????????????????????????????????????????????????????????????????????????????????????????????????????????????????????????????????????????????????????????????????????????????????????????????????????????????????????????????????????????????????????????????????????????????????????????????????????????????????????????????????????????????????????????????????????????????????????????????????????????????????????????????????????????????????????????????????????????????????????????????????????????????????????????????????????????????????????????????????????????????????????????????????????????????????????????????????????????????????????????????????????????????????????????????????????????????????????????????????????????????????????????????????????????????????????????????????????????????????????????????????????????????????????????????????????????????????????????????????????????????????????????????????????????????????????????????????????????????????????????????????????????????????????????????????????????????????????????????????????????????????????????????????????????????????????????????????????????????????????????????????????????????????????????????????????????????????????????????????????????????????????????????????????????????????????????????????????????????????????????????????????????????????????????????????????????????????????????????--------------------------------------------------CCTCTATCTAGTATTTGGTGCCTGAGCCGGGATAGTAGGAACCGCCCTAAGCCTTCTTATTCGAGCTGAGCTAAGTCAACCTGGGTCACTTCTAGGTGATGACCAAATCTATAACGTTATTGTTACTGCCCACGCCTTTGTAATAATTTTCTTTATAGTAATACCTATTCTTATTGGTGGATTCGGAAACTGGCTTGTGCCTCTAATGATTGGAGCCCCTGATATAGCATTCCCACGAATAAATAATATAAGCTTCTGACTTCTACCACCATCATTTCTGCTATTATTAGCCTCTTCCGGTGTTGAAGCCGGAGCCGGGACAGGATGAACTGTTTATCCCCCACTTGCAGGTAATCTGGCCCACGCAGGGGCATCAGTAGACCTTACAATTTTCTCCCTTCACTTAGCGGGTGTATCGTCAATTTTAGGGGCAGTAAACTTTATTACTACAATTATTAATATAAAACCCCCAGCTATCTCTCAGTACCAAACACCTCTTTTCGTATGAGCTGTCCTTGTAACTGCAGTTCTTCTACTCCTATCACTACCTGTTCTAGCTGCTGGAATTACAATACTTCTAACCGACCGAAACCTTAATACTACATTCTTTGACCCAGCTGGGGGTGGTGACCCCATTCTATATCAACATTTA--------------------------------------------------------------------------------------------------------------------------------------------------------------------------------------------------------------------------------------------------------------------------------------------------------------------------------------------------------------------------------------------------------------------------------------------------------------------------------------------------------------------------------------------------------------------------------------------------------------------------------------------------------------------------------------------------------------------------------------------------------------------------------------------------------------------------------------------------------------------------------------------------------------------------------------------------------------------------------ATGGCAAGCCTACGAAAAACCCACCCATTAATAAAAATCGCTAATGACGCACTAGTCGATCTTCCAACGCCATCTAATATTTCAGCAATATGAAACTTCGGATCCCTTCTAGGATTATGCTTAATTACTCAGATTTTAACAGGATTGTTTCTAGCTATACACTACACCTCTGATATTTCAACCGCATTTTCATCTGTAACACACATCTGTCGAGACGTAAATTACGGTTGACTTATTCGAAATATACATGCCAACGGCGCATCCTTCTTCTTTATCTGTATTTATATACATATTGCCCGTGGCTTATACTACGGGTCTTACCTTTATAAAGAAACATGAAATATTGGAGTAGTCCTGCTTCTTTTAGTCATAATAACAGCATTTGTCGGGTATGTCCTGCCCTGAGGTCAAATGTCCTTTTGAGGTGCCACCGTCATTACAAATCTACTATCAGCAGTGCCTTACATGGGAGACACCCTTGTGCAATGAATTTGAGGGGGATTTTCAGTCGACAATGCAACATTAACACGATTTTTCGCCTTTCATTTCTTATTTCCCTTTGTCATTGCCGGTGCAACCGTTCTCCACCTATTATTTCTTCATGAAACCGGCTCTAATAATCCTGCCGGACTAAACTCCGACGCAGATAAAATTTCTTTTCACCCCTATTTCTCTTATAAAGACCTCCTTGGCTTTGTCTTGATATTATTAGCCCTCACATCACTGACATTATTCTCCCCCACTCTACTTGGTGATCCAGAGAATTTTACCCCAGCAAACCCGCTAGTTACTCCACCACATATCCAGCCAGAATGATACTTCTTATTTGCCTACGCTATTCTCCGGTCTATTCCCAATAAATTAGGAGGAGTTCTAGCACTTTTATTTAGCATTCTTGTACTATTAGTAGTGCCAATTTTACATACCTCAAAACAACGAGGATTAACCTTCCGACCCATTACCCAGTTCTTATTTTGAACCCTAGTAGCAGATATGATTATTCTGACATGAATTGGGGGCATACCAGTAGAACACCCATATATTATTATTGGCCAAATCGCATCGGTCTTATATTTCGGATTGTTCCTCCTCCTTACCCCATTAGCAGGATGAGCCGAAAATAAAGCATTAAAATGAGCTT---ATGAACCCTTACGTATTAGCAGCGCTCTTCACTAGCCTTGGCCTAGGAACCACCCTAACCTTTGCTAGCTCCCACTGATTATTAGCTTGAATAGGCTTAGAAATCAACACCCTAGCAATTATCCCTTTAATATCCCAACATCACCACNCCCGTGCGGTAGAAGCAACTACAAAATATTTCCTCACCCAAGCCACTGCAGCCGCTATCATCCTATTTGCAAGCACAACAAATGCATGAATTACCGGTGATTGAAACATCACCAACATATCAAACCCGTTAGCTAGTACAATAATTCTCACCGCCTTGGCACTTAAAATTGGACTAGCCCCCATACATTTCTGGATACCTGAGGTACTTCAAGGATTANACCTGTCAACA---------------------------------------------------------------------------------------------------------------------------------------------------------------------------------------------------------------------------------------------------------------------------------------------------------------------------------------------------------------------------------------------------------------------------------------------------------------------------------------------------------------------------------------------------------------------------------------------------------------------------------------------------------------------------------------------
Exoglossum_maxillingua ???????????????????????????????????????????????????????????????????????????????????????????????????????????????????????????????????????????????????????????????????????????????????????????????????????????????????????????????????????????????????????????????????????????????????????????????????????????????????????????????????????????????????????????????????????????????????????????????????????????????????????????????????????????????????????????????????????????????????????????????????????????????????????????????????????????????????????????????????????????????????????????????????????????????????????????????????????????????????????????????????????????????????????????????????????????????????????????????????????????????????????????????????????????????????????????????????????????????????????????????????????????????????????????????????????????????????????????????????????????????????????????????????????????????????????????????????????????????????????????????????????????????????????????????????????????????????????????????????????????????????????????????????????????????????????????????????????????????????????????????????????????????????????????????????????????????????????????????????????????????????????????????????????????????????????????????????????????????????????????????????????????????????????????????????????????????????????????????????????????????????????????????????????????????????????????????????????????????????????????????????????????????????????????????????????????????????????????????????????????????????????????????????????????????????????????????????????????????????????????????????????????????????????????????????????????????????????????????????????????????????????????????????????????????????????????????????????????????????????????????????????????????????????????????????????????????????????????????????????????????????????????????????????????????????????????????????????????????????????????????????????????????????????????????????????????????????????????????????????????????????????????????????????????????????????????????????????????????????????????????????????????????????????????????????????????????????????????????????????????????????????????????????????????????????????????????????????????????????????????????????????????????????????????????????????????????????????????????????????????????????????????????????????????????????????????????????????????????????????????????????????????????????????????????????????????????????????????????????????????????????????????????????????????????????????????????????????????????????????????????????????????????????????????????????????????????????????????????????????????????????????????????????????????????--------------------------------------------------CCTTTATCTTGTATTTGGTGCCTGAGCCGGGATGGTGGGAACCGCTTTAAGCCTCCTTATTCGGGCTGAATTAAGCCAACCCGGATCACTCTTAGGTGATGACCAAATTTATAATGTTATCGTTACCGCCCACGCCTTCGTAATAATTTTCTTTATAGTAATGCCAATTCTCATTGGTGGATTCGGAAACTGGCTTGTACCCCTAATAATTGGTGCACCAGACATGGCATTCCCACGAATAAATAATATAAGCTTCTGACTTCTACCCCCATCATTCCTGCTATTGTTGGCTTCTTCTGGCGTTGAGGCCGGCGCTGGGACAGGGTGAACTGTGTATCCACCACTCGCAGGCAATCTTGCTCACGCAGGGGCATCAGTAGACCTCACAATCTTCTCTCTCCACCTAGCAGGTGTATCGTCAATTTTAGGGGCAGTCAACTTTATCACTACAATTATTAACATGAAACCCCCAGCCATCTCCCAATATCAAACGCCTCTCTTTGTGTGAGCTGTACTTGTAACTGCCGTACTCCTACTACTATCACTACCTGTCCTGGCTGCCGGAATTACAATACTTCTCACAGACCGAAATCTTAATACCACATTCTTCGACCCTGCGGGAGGGGGGGACCCAATCCTATATCAACATCTATTC-----------------------------------------------------------------------------------------------------------------------------------------------------------------------------------------------------------------------------------------------------------------------------------------------------------------------------------------------------------------------------------------------------------------------------------------------------------------------------------------------------------------------------------------------------------------------------------------------------------------------------------------------------------------------------------------------------------------------------------------------------------------------------------------------------------------------------------------------------------------------------------------------------------------------------------------------------------------------------ATGGCAAGCCTACGAAAAACCCACCCACTAATAAAAATCGCTAATGATGCACTAGTTGACCTCCCAACTCCCTCTAATATTTCCGCACTATGGAACTTCGGGTCCCTTCTAGGACTATGCTTAATTACTCAAATCCTAACAGGACTATTCCTAGCCATGCATTACACCTCTGATATCTCAACCGCATTTTCATCAGTAACACACATCTGTCGAGACGTTAATTATGGTTGACTCATCCGAAATATACATGCCAACGGAGCATCATTCTTCTTCATCTGTATTTATATACATATTGCCCGTGGCCTATACTACGGGTCATACCTTTATAAAGAAACCTGAAACATTGGGGTCATCCTACTTCTTCTGGTCATAATGACAGCCTTCGTGGGCTATGTACTCCCATGAGGACAAATATCTTTTTGAGGTGCCACTGTCATTACAAATCTATTATCAGCAGTCCCTTATATAGGCGACGCCCTTGTCCAATGAATTTGGGGTGGATTTTCGGTAGATAACGCAACGCTAACACGATTCTTCGCTTTCCACTTCCTGTTTCCGTTCGTTATCGCCGGTGCAACCATTCTACACCTACTATTCTTACACGAAACGGGATCAAATAACCCTGCCGGGCTAAACTCCGACGCAGATAAGATCTCTTTCCACCCGTACTTCTCATACAAAGATCTCCTTGGCTTCGTACTAATACTATTAGCCCTTACAGCCCTAACCCTATTCTCCCCAACCCTGCTCGGCGACCCAGAGAATTTCACCCCAGCAAATCCCTTAGTTACCCCACCACACATTCAACCCGAATGATACTTCTTATTTGCCTACGCCATCCTACGATCTATTCCAAATAAACTAGGAGGGGTCCTAGCACTATTATTCAGCATTCTAGTACTATTGGTCGTACCCATCTTACATACCTCAAAACAACGAGGACTAACCTTCCGCCCAGTCACCCAATTCCTATTCTGAACCTTAGTGGCAGATATAATTATTCTGACATGAATTGGAGGCATACCCGTAGAGCACCCATACATTATTATCGGCCAAATCGCGTCCGTCCTATATTTCGCGCTCTTCCTCGTTCTCGCCCCGCTCGCAGGATGAATGGAAAATAAAGCACTGAAATGAGCT----???????????????????????????????????????????????????????????????????????????????????????????????????????????????????????????????????????????????????????????????????????????????????????????????????????????????????????????????????????????????????????????????????????????????????????????????????????????????????????????????????????????????????????????????????????????????????????????????????????????????????????????????????????????????????????????????????????????????????????????????????????????????????????????????????????????????????????????????????????????????????????????????????????????????????????????????????????????????????????????????????????????????????????????????????????????????????????????????????????????????????????????????????????????????????????????????????????????????????????????????????????????????????????????????????????????????????????????????????????????????????????????????????????????????????????????????????????????????????????????????????????????????????????????????????????????????????????????????????????????????????????
Gila_conspersa ???????????????????????????????????????????????????????????????????????????????????????????????????????????????????????????????????????????????????????????????????????????????????????????????????????????????????????????????????????????????????????????????????????????????????????????????????????????????????????????????????????????????????????????????????????????????????????????????????????????????????????????????????????????????????????????????????????????????????????????????????????????????????????????????????????????????????????????????????????????????????????????????????????????????????????????????????????????????????????????????????????????????????????????????????????????????????????????????????????????????????????????????????????????????????????????????????????????????????????????????????????????????????????????????????????????????????????????????????????????????????????????????????????????????????????????????????????????????????????????????????????????????????????????????????????????????????????????????????????????????????????????????????????????????????????????????????????????????????????????????????????????????????????????????????????????????????????????????????????????????????????????????????????????????????????????????????????????????????????????????????????????????????????????????????????????????????????????????????????????????????????????????????????????????????????????????????????????????????????????????????????????????????????????????????????????????????????????????????????????????????????????????????????????????????????????????????????????????????????????????????????????????????????????????????????????????????????????????????????????????????????????????????????????????????????????????????????????????????????????????????????????????????????????????????????????????????????????????????????????????????????????????????????????????????????????????????????????????????????????????????????????????????????????????????????????????????????????????????????????????????????????????????????????????????????????????????????????????????????????????????????????????????????????????????????????????????????????????????????????????????????????????????????????????????????????????????????????????????????????????????????????????????????????????????????????????????????????????????????????????????????????????????????????????????????????????????????????????????????????????????????????????????????????????????????????????????????????????????????????????????????????????????????????????????????????????????????????????????????????????????????????????????????????????????????????????????????????????????????????????????????????????????????????????????????????????????????????????????????????????????????????????????????????????????????????????????????????????????????????????????????????????????????????????????????????????????????????????????????????????????????????????????????????????????????????????????????????????????????????????????????????????????????????????????????????????????????????????????????????????????????????????????????????????????????????????????????????????????????????????????????????????????????????????????????????????????????????????????????????????????????????????????????????????????????????????????????????????????????????????????????????????????????????????????????????????????????????????????????????????????????????????????????????????????????????????????????????????????????????????????????????????????????????????????????????????????????????????????????????????????????????????????????????????????????????????????????????????????????????????????????????????????????????????????????????????????????????????????????????????????????????????????????????????????????????????????????????????????????????????????????????????????????????????????????????????????????????????????????????????????????????????????????????????????????????????????????????????????????????????????????????????????????????????????????????????????????????????????????????????????????????????????????????????????????????????????????????????????????????????????????????????????????????????????????????????????????????????????????????????????????????????????????????????????????????????????????????????????????????????????????????????????????????????????????????????????????????????????????------ATGGCAAGCCTACGAAAAACCCACCCCCTAATAAAAATCGCCAACGATGCACTGGTTGACCTCCCAACACCATCTAATATTTCAGTAATGTGGAACTTTGGATCCCTCCTGGGATTATGTTTAATTACCCAAATTCTGACAGGACTATTTTTAGCCATACACTATACCTCTGACATCTCGACCGCATTTTCATCAGTAACCCATATCTGCCGAGACGTTAACTATGGCTGACTTATCCGAAGCCTACATGCTAATGGAGCATCATTCTTCTTCATCTGTATTTATATACACATTGCCCGAGGCCTATACTACGGGTCATACCTTTATAAAGAGACCTGAAATATTGGTGTAGTCCTACTCCTTTTAGTTATAATAACTGCCTTCGTCGGCTATGTACTCCCATGGGGCCAAATATCATTTTGAGGCGCCACGGTAATTACAAACTTATTATCAGCAGTACCTTATATAGGGGACACCCTTGTTCAATGGATCTGAGGGGGTTTCTCGGTAGACAACGCAACACTGACACGATTCTTCGCCTTCCACTTCCTCCTGCCTTTTGTTATCGCCGGCGCAACCATCCTCCACTTACTATTTCTACACGAAACCGGATCAAACAACCCGGCCGGACTAAACTCTGATGCGGATAAAATCTCCTTCCACCCATACTTCTCATACAAAGACCTTCTTGGCTTCGTGCTAATACTATTAGCCCTTACATCTTTAGCATTATTTTCTCCCAACCTATTAGGTGACTCAGAAAACTTTATCCCGGCGAACCCCCTAGTCACTCCCCCACATATCCAGCCTGAATGATACTTTCTGTTTGCCTACGCCATCCTACGATCCATTCCAAATAAACTAGGAGGGGTCCTCGCACTACTATTTAGTATTCTTGTGCTACTAGTCGTGCCTATTCTACATACCTCGAAGCAACGAGGACTAACCTTCCGCCCCATGACCCAATTTTTATTCTGAACCCTGGTGGCAGACATACTTATCTTGACATGAATTGGGGGTATACCCGTAGAACACCCATATATTATTATTGGCCAAGCCGCATCAATTCTGTACTTTGCACTTTTCCTCATTCTTGTCCCGCTAGCAGGATGAGTAGAAAATAAAGCACTGAAATGAGCT----???????????????????????????????????????????????????????????????????????????????????????????????????????????????????????????????????????????????????????????????????????????????????????????????????????????????????????????????????????????????????????????????????????????????????????????????????????????????????????????????????????????????????????????????????????????????????????????????????????????????????????????????????????????????????????????????????????????????????????????????????????????????????????????????????????????????????????????????????????????????????????????????????????????????????????????????????????????????????????????????????????????????????????????????????????????????????????????????????????????????????????????????????????????????????????????????????????????????????????????????????????????????????????????????????????????????????????????????????????????????????????????????????????????????????????????????????????????????????????????????????????????????????????????????????????????????????????????????????????????????????????
Gila_robusta ???????????????????????????????????????????????????????????????????????????????????????????????????????????????????????????????????????????????????????????????????????????????????????????????????????????????????????????????????????????????????????????????????????????????????????????????????????????????????????????????????????????????????????????????????????????????????????????????????????????????????????????????????????????????????????????????????????????????????????????????????????????????????????????????????????????????????????????????????????????????????????????????????????????????????????????????????????????????????????????????????????????????????????????????????????????????????????????????????????????????????????????????????????????????????????????????????????????????????????????????????????????????????????????????????????????????????????????????????????????????????????????????????????????????????????????????????????????????????????????????????????????????????????????????????????????????????????????????????????????????????????????????????????????????????????????????????????????????????????????????????????????????????????????????????????????????????????????????????????????????????????????????????????????????????????????????????????????????????????????????????????????????????????????????????????????????????????????????????????????????????????????????????????????????????????????????????????????????????????????????????????????????????????????????????????????????????????????????????????????????????????????????????????????????????????????????????????????????????????????????????????????????????????????????????????????????????????????????????????????????????????????????????????????????????????????????????????????????????????????????????????????????????????????????????????????????????????????????????????????????????????????????????????????????????????????????????????????????????????????????????????????????????????????????????????????????????????????????????????????????????????????????????????????????????????????????????????????????????????????????????????????????????????????????????????????????????????????????????????????????????????????????????????????????????????????????????????????????????????????????????????????????????????????????????????????????????????????????????????????????????????????????????????????????????????????????????????????????????????????????????????????????????????????????????????????????????????????????????????????????????????????????????????????????????????????????????????????????????????????????????????????????????????????????????????????????????????????????????????????????????????????????????????????????--------------------------------------------------CCTCTATCTTGTATTCGGTGCCTGAGCAGGAATGGTGGGAACCGCTTTAAGCCTCCTAATTCGGGCCGAATTAAGCCAACCCGGATCACTCCTAGGTGATGACCAAATTTATAATGTTATCGTTACCGCCCATGCCTTCGTTATAATTTTCTTTATAGTAATGCCAATTCTTATCGGGGGATTCGGAAATTGACTCGTTCCCCTAATAATTGGCGCACCTGATATAGCATTCCCACGAATAAATAACATAAGTTTTTGGCTTCTTCCTCCATCGTTCCTTCTACTATTAGCCTCTTCTGGCGTTGAGGCCGGGGCTGGGACAGGGTGAACGGTATACCCCCCACTCGCAGGCAACCTGGCCCACGCGGGGGCATCGGTAGATTTAACAATTTTCTCACTACATCTGGCGGGTGTCTCATCAATTTTAGGGGCAGTAAACTTTATTACCACAATTATTAATATAAAACCCCCAGCCATTTCCCAATACCAAACACCCCTCTTCGTATGAGCCGTACTTGTAACAGCCGTTCTTCTTCTCTTATCACTACCAGTGCTGGCTGCCGGAATTACAATGCTTCTTACCGATCGAAATCTTAACACTACATTCTTTGACCCGGCAGGGGGAGGAGACCCCATTTTATACCAACATCTG--------------------------------------------------------------------------------------------------------------------------------------------------------------------------------------------------------------------------------------------------------------------------------------------------------------------------------------------------------------------------------------------------------------------------------------------------------------------------------------------------------------------------------------------------------------------------------------------------------------------------------------------------------------------------------------------------------------------------------------------------------------------------------------------------------------------------------------------------------------------------------------------------------------------------------------------------------------------------------ATGGCAAGCCTACGAAAAACCCACCCCCTAATAAAAATCGCCAACGATGCACTGGTTGACCTACCAACACCATCTAATATTTCAGTAATATGAAACTTTGGATCCCTTCTAGGATTATGTTTAATTACCCAAATTCTGACAGGGTTATTTTTAGCCATACACTACACCTCTGACATCTCAACCGCATTTTCATCAGTAACCCACATCTGCCGAGACGTTAACTATGGCTGACTTATCCGAAGTCTACATGCTAACGGAGCATCATTCTTCTTCATCTGTATTTACATACACATTGCCCGAGGCCTATACTACGGGTCATACCTTTACAAGGAGACCTGAAATATTGGTGTAGTCCTACTCCTTTTAGTTATAATAACCGCCTTCGTCGGCTATGTACTTCCATGGGGCCAAATATCATTTTGAGGTGCCACGGTAATTACAAACTTATTATCAGCAGTGCCTTACATAGGAGACACCCTTGTTCAATGAATCTGAGGGGGCTTCTCAGTAGATAACGCAACACTGACACGATTCTTCGCCTTCCACTTCCTCCTACCCTTTGTTATCGCCGGCGCAACCATCCTACACTTACTATTTCTACACGAAACCGGATCAAACAACCCGGCCGGACTAAACTCTGATGCGGATAAAATTTCCTTCCACCCATACTTCTCATACAAAGACCTTCTTGGCTTCGTGCTAATACTATTAGCTCTCACATCTTTAGCATTATTTTCTCCTAACCTCTTGGGTGACTCAGAAAATTTTATCCCAGCAAACCCCCTAGTCACTCCCCCACATATCCAGCCCGAATGATATTTTTTATTTGCCTATGCTATCCTACGATCTATTCCAAACAAACTAGGAGGGGTCCTCGCACTATTATTTAGTATTCTCGTGCTACTAGTCGTGCCTATTCTACACACCTCAAAACAACGAGGACTAACCTTCCGGCCCATGACCCAATTTCTATTCTGAACCCTGGTGGCAGATATACTTATCTTGACATGAATTGGAGGCATACCCGTAGAGCATCCATATATTATTATTGGCCAAGCCGCATCAATTCTATACTTTGCACTTTTCCTTGTTCTTGTCCCACTGGCAGGATGAATAGAAAATAAAGCACTGAAATGAGCT----------------------------------------------------------------------------------------------------------------------------------------------CACCACCACCCCCGCGCAGTGGAAGCGGCCACAAAATACTTTCTAACCCAGGCCACCGCAGCAGCTATAATTCTGTTTGCAAGCATAACAAATGCCTGAATCACAGGGGGGTGAGACATAAGTAATATATCGGATCCCATTGCCAGCACAATAGTCATCGCCGCCCTGGCACTCAAAATTGGACTAGCACCTATACACTTCTGAATACCTGAAGTTTTACAGGGGCTAGATCTTTTAACCGGACTAATTTTATCCACCTGACAAAAACTTGCTCCACTTGCTCTCATTATTCAAACAGCCCAAGCTATCGACCCCCTACTGCTGACGGCCCTGGGCCTATTGTCCACACTAATCGGTGGTTGAGGAGGGCTAAACCAGACCCAGCTCCGGAAAATTTTAGCC---------------------------------------------------------------------------------------------------------------------------------------------------------------------------------------------------------------------------------------------------------------------------------------------------------------------------------------------------------------------------------------------------------------------------------------------------------------------------------------------------------------------------
Hemitremia_flammea TAAAGGCATGGTCCCGACCTTATTATCAGCTTTAACCCGACTTACACATGCAAGTCTCCGCAGCCCTGTGAGTATG-CCCTTAATCCCCTGCCCGGGGACGAGGAGCGGGCATCAGGCACAAATTTTTAGCCCAAGACGCCTAGCCTTGCCACACCCCCAAGGGAATTCAGCAGTGATAAATATTAAGCCATGAGTGAAAACTTGACTCAGTTAGGGTTAAGAGGGCCGGTAAAACTCGTGCCAGCCACCGCGGTTAGACGAGAGGCCCTAGTTGATA-TGTAACGGCGTAAAGGGTGGTTAAGGGATGC-AAACAATAAAGTCGAATGGCCCTTTGGCTGTCATACGCTTCTAGGTGCCTGAAGCCCAGCATACGAAAGTCACTTTAAAATAGCCCACCTGACCCCACGAAAGCTGAGAAACAAACTGGGATTAGATACCCCACTATGCTCAGTCATAAACTTAGACGTTCAACTACAATTAGACGTCCGCCCGGGTACTACGAGCATTAGCTTAAAACCCAAAGGACCTGACGGTGCCTTAGACCCCCCTAGAGGAGCCTGTTCTAGAACCGATAACCCTCGTTAAACCTCACCACTTTTAGCCACCCCAGCCTATATACCGCCGTCGTCAGCTTACCCTGTGAAGGCAATAAAAGTAAGCAAAATGGGCATAG--CAGAACGTCAGGTCGAGGTGTAGCGTACGAAGTGGGAAGAAATGGGCTACATTTTCTATTATAGAATACTACGGATGTGCAACATGAAATAGTGCTTAAAGGAGGATTTAGTAGTAAAAAGGAAGTAGCGTGTCCTTTTGAACCCGGCTCTGAGGCGCGTACACACCGCCCGTCACTCTCCCCTGTCA-AAATGCAATATTAATACCTAATACTAACGCGCTGACAAGGGGAGGCAAGTCGTAACATGGTAAGTGTACCGGAA-GTGCACTTGGATTAAAT????????????????????????????????????????????????????????????????????????????????????????????????????????????????????????????????????????????????????????????????????????????????????????????????????????????????????????????????????????????????????????????????????????????????????????????????????????????????????????????????????????????????????????????????????????????????????????????????????????????????????????????????????????????????????????????????????????????????????????????????????????????????????????????????????????????????????????????????????????????????????????????????????????????????????????????????????????????????????????????????????????????????????????????????????????????????????????????????????????????????????????????????????????????????????????????????????????????????????????????????????????????????????????????????????????????????????????????????????????????????????????????????????????????????????????????????????????????????????????????????????????????????????????????????????????????????????????????????????????????????????????????????????????????????????????????????????????????????????????????????????????????????????????????????????????????????????????????????????????????????????????????????????????????????????????????????????????????????????????????????????????????????????????????????????????????????????????????????????????????????????????????????????????????????????????????????????????????????????????????????????????????????????????????????????????????????????????????????????????????????????????????????????????????????????????????????????????????????????????????????????????????????????????????????????????????????????????????????????????????????????????????????????????????????-------------------------------ATCATAAAGATATTGGTACCCTTTATCTTGTATTTGGTGCCTGAGCCGGCATAGTGGGGACTGCTTTAAGCCTTCTTATTCGGGCCGAACTGAGCCAACCGGGATCACTTCTAGGTGATGATCAGATTTATAATGTTATCGTCACTGCCCACGCCTTCGTAATAATTTTCTTTATAGTAATACCAATTCTTATTGGGGGATTCGGAAACTGACTTGTACCTCTTATAATTGGTGCGCCGGACATAGCATTCCCACGAATAAACAATATAAGCTTTTGACTCCTCCCCCCATCATTCCTCTTGCTTTTAGCCTCTTCTGGTGTTGAAGCTGGAGCCGGAACTGGTTGAACAGTATACCCTCCGCTTGCAGGTAATCTTGCTCACGCTGGGGCGTCAGTAGACCTAACAATTTTCTCCCTCCATCTAGCAGGTGTATCATCAATTTTGGGGGCAGTTAACTTTATTACAACAATTATTAATATAAAACCTCCAGCCATTTCCCAGTATCAAACACCTCTTTTCGTATGAGCCGTGCTTGTAACAGCAGTGCTGCTTCTCCTATCACTGCCCGTCCTAGCCGCCGGTATTACAATACTTCTTACGGACCGAAATCTAAATACCACATTTTTCGACCCAGCTGGAGGGGGAGATCCAATTTTATATCAACACCTATTCTGATTTTTTGGTCAC--------------------------------------------------------------------------------------------------------------------------------------------------------------------------------------------------------------------------------------------------------------------------------------------------------------------------------------------------------------------------------------------------------------------------------------------------------------------------------------------------------------------------------------------------------------------------------------------------------------------------------------------------------------------------------------------------------------------------------------------------------------------------------------------------------------------------------------------------------------------------------------------------------------------------------------------------------------ATGGCAAGCCTACGAAAAACCCACCCACTAATTAAAATCGCTAATGACGCATTAGTCGACCTCCCTACACCCTCTAACATTTCCGCGCTCTGAAATTTTGGGTCCCTTCTTGGATTATGTTTAATTACTCAAATTTTAACAGGATTATTTTTGGCAATACATTACACCTCTGATATCTCAACCGCATTTTCATCCGTAGCCCATATCTGCCGGGACGTAAATTACGGCTGACTCATTCGAAACTTACACGCTAACGGGGCATCCTTCTTCTTCATCTGCGTTTATATACACATCGCCCGAGGACTTTATTACGGGTCCTATCTTTATAAAGAAACCTGAAACATTGGTGTAATCTTACTCCTATTAGTTATAATGACAGCCTTCGTGGGATATGTGCTTCCCTGAGGACAAATATCCTTTTGAGGCGCCACAGTAATCACAAATTTATTATCAGCAGTCCCTTATATAGGAGACATGCTTGTACAATGAATTTGAGGGGGCTTTTCTGTAGATAACGCAACCCTGACACGGTTCTTCGCATTCCATTTTCTACTCCCTTTCGTCATCGCCGGCGCGACCATCCTCCACTTACTGTTTTTACACGAAACAGGATCGAACAACCCGGCCGGCCTAAACTCTGATGCAGATAAAATCTCTTTCCATCCATACTTTTCATACAAAGACCTTCTTGGTTTCATTGTAATATTATTAGCCCTGACATCATTAGCTTTATTCTCCCCAAACTTACTAGGTGACCCAGACAATTTTACACCCGCAAACCCTTTAGTTACTCCCCCTCATATTCAGCCTGAGTGATACTTCTTATTTGCCTACGCCATTCTTCGATCTATTCCAAATAAGCTAGGCGGGGTCCTTGCACTACTATTTAGCATCCTAGTGNTAATGGTTGTACCTATTCTACATACCTCTAAACAACGAGGACTCACTTTCCGTCCTATGACCCAATTTCTATTTTGAACCCTGGTGGCAGATATACTTATTCTTACATGAATTGGTGGTATACCCGTAGAACACCCCTATGTCATAATTGGCCAAATCGCATCCGTCCTATACTTTGCCCTCTTTCTCATCCTTATTCCACTAACAGGATGGGTANAGAACAAGGCATTGGGATTTACC----???????????????????????????????????????????????????????????????????????????????????????????????????????????????????????????????????????????????????????????????????????????????????????????????????????????????????????????????????????????????????????????????????????????????????????????????????????????????????????????????????????????????????????????????????????????????????????????????????????????????????????????????????????????????????????????????????????????????????????????????????????????????????????????????????????????????????????????????????????????????????????????????????????????????????????????????????????????????????????????????????????????????????????????????????????????????????????????????????????????????????????????????????????????????????????????????????????????????????????????????????????????????????????????????????????????????????????????????????????????????????????????????????????????????????????????????????????????????????????????????????????????????????????????????????????????????????????????????????????????????????????
Hybognathus_nuchalis ???????????????????????????????????????????????????????????????????????????????????????????????????????????????????????????????????????????????????????????????????????????????????????????????????????????????????????????????????????????????????????????????????????????????????????????????????????????????????????????????????????????????????????????????????????????????????????????????????????????????????????????????????????????????????????????????????????????????????????????????????????????????????????????????????????????????????????????????????????????????????????????????????????????????????????????????????????????????????????????????????????????????????????????????????????????????????????????????????????????????????????????????????????????????????????????????????????????????????????????????????????????????????????????????????????????????????????????????????????????????????????????????????????????????????????????????????????????????????????????????-----------------------------------------------------------------------------------------------------------------------------------------------------------------------------------------------------------------------------------------------------------------------------------------------------------------------------------------------------------------------------------------------------------------------------------------------------------------------------------------------------------------------------------------------------------------------------------------------------------------------------------------------------------------------------------------------------------------------------------------------------------------------------------------------------------------------------------------------------------------------------------------------------------------------------------------------------------------------------------------------------------------------------------------------------------------------------------------------------------------------------GGGCTTAACTGTCTCCCCCCTCCAGTCAGTGAAATTGATCTATCCGTGCAGAAGCGGGTATAACACTACAAGACGAGAAGACCCTTTGGAGCTTAAGGTACAAAATTCAG-CCATGTTAAGCAACTCCATAGAAAGCAAGAACTTAAT-GGCCATGAAATTTTACCTTCGGTTGGGGCGACCACGGAGGAAAAGCAAGCCTCCGAGTGGACTGGGCC-AAAACCCCTAAAGCCAAAAGAGACATCTTTAAGCCGCAGAACATCTGACCAATAATGATCCGGCTAA-AACGCCGATCAACGGACCAAGTTACCCTAGGGATAACAGCGCAATCCTCTCCCAGAGCCCATATCGACG-AGGGGGTTTACGACCTCGATGTTGGATCAGGACATCCTGGTGGTGCAGCCGCTATTAAGGGTTCGTTTGTTCAACGATTAA-AGTCCTACGTGATCTGAGTTCAGACCGGAGCAATCCAGGTCAGTTTCTATCTGTAACGCTA-CTTTTCCCAGTACGAAAGGATCGGAAAAGAGGGGCCTATACCTAACGCATGCCCCACCCCTAATTCATGAAAACAAATAAATAAAATAAGGGA-GGGCCAAAACCCCTGCCGCT---------------------------------------------------------------CCTTTATTTAGTATTTGGTGCCTGAGCCGGAATAGTGGGGACTGCTTTAAGTCTTCTTATTCGAGCTGAACTAAGTCAACCTGGCTCACTCCTGGGTGATGACCAAATCTATAACGTCATTGTTACTGCCCACGCCTTTGTAATAATTTTCTTTATAGTAATGCCAATTCTTATTGGAGGATTCGGAAACTGACTTGTACCCCTAATGATTGGGGCACCCGATATAGCATTCCCACGAATAAACAACATAAGTTTCTGACTTCTACCCCCATCATTCCTACTATTGCTAGCCTCTTCCGGTGTCGAAGCCGGGGCTGGAACAGGATGAACTGTTTACCCCCCACTTGCAGGTAATCTTGCCCATGCAGGCGCATCAGTAGACCTTACAATTTTCTCCCTCCATCTGGCAGGTGTATCATCAATTCTAGGGGCAGTTAATTTCATTACTACAATTATTAACATGAAACCTCCAGCAATCTCTCAATATCAAACACCTCTCTTTGTGTGAGCCGTACTTGTCACTGCCGTTCTTCTGCTCCTATCTCTACCCGTCCTAGCTGCTGGAATTACCATACTTCTCACTGACCGTAACTTAAATACCACATTCTTTGACCCAGCAGGGGGAGGAGATCCTATTCTGTATCAACACTTA--------------------------------------------------------------------------------------------------------------------------------------------------------------------------------------------------------------------------------------------------------------------------------------------------------------------------------------------------------------------------------------------------------------------------------------------------------------------------------------------------------------------------------------------------------------------------------------------------------------------------------------------------------------------------------------------------------------------------------------------------------------------------------------------------------------------------------------------------------------------------------------------------------------------------------------------------------------------------------ATGGCAAGCCTACGAAAAACCCATCCACTAATAAAAATCGCTAATGATGCACTAGTTGACCTTCCAACACCATCAAATATCTCAGCAATATGAAACTTCGGATCGCTGCTAGGATTATGCTTAATTACCCAAATCCTGACCGGATTATTTCTAGCGATACACTACACCTCTGATATCTCAACTGCATTCTCATCCGTCACACATATTTGCCGGGACGTCAACTATGGCTGACTTATCCGAAACATACATGCTAATGGCGCATCCTTTTTCTTCATCTGTATTTATATGCACATTGCCCGCGGCCTTTACTACGGATCTTACCTCTATAAAGAAACCTGAAACATTGGAGTCGTCCTACTTCTTTTAGTAATAATGACAGCCTTTGTAGGCTATGTTCTCCCATGAGGTCAAATGTCCTTTTGAGGGGCCACCGTTATTACAAATCTTCTATCAGCAGTTCCTTATATGGGTGATACCCTTGTGCAATGAATCTGAGGGGGCTTTTCAGTAGATAACGCAACGTTAACGCGATTCTTCGCCTTCCACTTCCTATTTCCATTCGTTATCGCCGGTGCAACTGTCCTCCACCTTCTATTCTTACACGAAACAGGGTCAAATAACCCCGCCGGGCTAAACTCCGACGCCGACAAAATCTCCTTCCACCCCTATTTCTCATACAAGGACCTTCTTGGCTTTGTCCTAATACTACTAGCTCTGACATCCTTAACGTTATTCTCCCCTACATTACTCGGCGACCCGGAAAATTTCACCCCAGCAAATCCGCTGGTTACCCCACCACATATTCAGCCTGAATGATACTTCTTATTTGCCTACGCTATTCTACGATCCATTCCAAACAAATTAGGAGGAGTCCTGGCATTATTATTTAGTATCCTAGTACTATTAGTAGTCCCAATTTTACATACCTCAAAACAACGAGGACTAACCTTCCGACCAATCACCCAGTTCTTATTCTGAACCCTAGTGGCAGATATAATTATTCTGACATGAATTGGAGGCATACCTGTAGAACACCCCTACATTATCATCGGCCAAATCGCCTCAGTTCTATACTTCGCATTGTTCCTCCTCCTCGCCCCACTCGCAGGCTGAGCAGAAAATAAAGCACTGAAATGAGCC----???????????????????????????????????????????????????????????????????????????????????????????????????????????????????????????????????????????????????????????????????????????????????????????????????????????????????????????????????????????????????????????????????????????????????????????????????????????????????????????????????????????????????????????????????????????????????????????????????????????????????????????????????????????????????????????????????????????????????????????????????????????????????????????????????????????????????????????????????????????????????????????????????????????????????????????????????????????????????????????????????????????????????????????????????????????????????????????????????????????????????????????????????????????????????????????????????????????????????????????????????????????????????????????????????????????????????????????????????????????????????????????????????????????????????????????????????????????????????????????????????????????????????????????????????????????????????????????????????????????????????????
Hybopsis_lineapunctata CAAAGGCATGGTCCCGACCTTACTATCAGCTCTAGCCCAACTTACACATGCAAGTCTCCG-AGTCCCGTGAGTAAGCCCCTTAATCCCCCGCCCGGGGACGAGGAGCAGGCATCAGGCACAAAGCTTTAGCCCAAGACGCCAGGCCGAGCCACACCCCCAAGGGAATTCAGCAGTGATAAATATTGAGCCATGAGTGAAAGCTTGACTCAGTCAGAGCTAAGAGAGCCGGTAAAACTCGTGCCAGCCACCGCGGTTAAACGAGAGGCCCTAGTTGATAATATAACGGCGTAAAGGGTGGTTAAGGATAATAAAATAATAAAGTCGAATGGCCCTTTGGCTGTCATACGCTTCTAGGAGTCCGAAGCCCAACATACGAAAGTAACTTTAA-AAAGCCCACCTGACCCCACGAAAACTGAGAAACAAACTGGGATTAGATACCCCACTATGCTCAGTCATAAACCCAGACGTCCAGCTACAATTTGACGTCCGCCCGGGTACTACGAGCATTAGCTTGAAACCCAAAGGACCTGACGGTGCCTCAGACCCCCCTAGAGGAGCCTGTTCTAGAACCGATAACCCCCGTTAAACCTCACCGCCTCTAGCCATCCCAGCCTATATACCGCCGTCGTCAGCTTACCCTGTGAAGGTAATAAAAGTAAGCAAAATGGGCACAACCCAGAACGTCAGGTCGAGGTGTAGCGCACGAGGCGGGAAGAAATGGGCTACATTTTCTATCACAGAACACTACGGATATGTAACATGAAATAGTGCTTGAAGGAGGATTTAGTAGTAAAAAGGAAACAGAGTG------------------------------------------------------------------------------------------------------------------------------------------------------------------------------------------------------------------------------------------------------------------------------------------------------------------------------------------------------------------------------------------------------------------------------------------------------------------------------------------------------------------------------------------------------------------------------------------------------------------------------------------------------------------------------------------------------------------------------------------------------------------------------------------------------------------------------------------------------------------------------------------------------------------------------------------------------------------------------------------------------------------------------------------------------------------------------------------------------------------------------------------------------TAACGTATAGGAGGTCCAGCCTGCCCAGTGACTACGGGTTTAACGGCC--GCGGTATATTGACCGTGCAAAGGTAGCGCAATCACTTGTCTTTTAAATAGAGACCTGTATGAATGGCTAGACGAGGGCTTAACTGTCTCCCCCCTCCAGTCAGTGAAATTGATCTATCCGTGCAGAAGCGGGTATAACACTACAAGACGAGAAGACCCTTTGGAGCTTAAGGTACAAAATCCAG-CCACGTTAAACAACTTCATAAAAAGCAGGAACTTACT-GGCCATGGAATTTTACCTTCGGTTGGGGCGACCACGGAGGAAAAGCAAGCCTCCGAGTGGACTGGGAC--AAACCCCTAAAGCTAAAAAAGACATTTTTAAGCCGCAGAACATCTGACCAATAATGATCCGGCTAATGAGGCCGATCAACGAACCAAGTTACCCTAGGGATAACAGCGCAATCCTCTCCCAGAGCCCATATCGACG-AGGGGGTTTACGACCTCGATGTTGGATCAGGACATCCTGATGGTGCAGCCGCTATCAAGGGTTCGTTTG------------------------------------------------------------------------------------------------------------------------------------------------------------------------------------------------------------------------------------------------------------CCTTTATCTAGTATTTGGTGCCTGAGCCGGAATAGTGGGAACTGCTTTAAGCCTCCTTATTCGAGCCGAATTAAGTCAACCCGGCTCACTTCTAGGAGATGACCAAATCTATAACGTTATCGTTACTGCTCACGCCTTTGTAATAATTTTCTTTATAGTAATGCCAATCCTTATTGGTGGATTCGGAAACTGACTTGTACCTCTAATAATTGGCGCACCTGATATGGCATTTCCACGAATAAACAACATAAGTTTCTGACTCTTGCCCCCATCATTCCTATTACTGCTAGCCTCTTCTGGTGTTGAAGCTGGAGCTGGGACAGGATGAACCGTTTATCCCCCACTCGCAGGTAATCTTGCCCATGCAGGAGCATCAGTAGACCTCACAATTTTCTCTCTCCACTTAGCAGGTGTATCATCAATTTTAGGGGCGGTCAATTTCATCACCACAATTATTAACATGAAACCCCCAGCAATCTCTCAATATCAAACTCCCCTCTTCGTATGGGCCGTACTTGTTACTGCTGTTCTTCTACTCCTGTCACTACCCGTCCTAGCTGCCGGGATTACCATACTTCTCACTGACCGTAACTTAAATACTACATTCTTTGATCCGGCAGGGGGAGGTGATCCCATTCTATATCAACACTTA--------------------------------------------------------------------------------------------------------------------------------------------------------------------------------------------------------------------------------------------------------------------------------------------------------------------------------------------------------------------------------------------------------------------------------------------------------------------------------------------------------------------------------------------------------------------------------------------------------------------------------------------------------------------------------------------------------------------------------------------------------------------------------------------------------------------------------------------------------------------------------------------------------------------------------------------------------------------------------ATGGCAAGCCTACGAAAAACCCACCCGCTAATAAAAATCGCCAATGATGCATTAGTCGACCTTCCAACACCCTCAAATATCTCAGCACTATGAAACTTCGGATCTCTGTTAGGATTATGCTTAATTACTCAGATCTTAACCGGACTGTTCCTAGCCATACATTATACCTCTGACATCTCAACTGCATTTTCATCCGTCACACACATTTGCCGGGACGTTAATTATGGCTGACTTATCCGAAATATACATGCCAACGGAGCATCATTCTTCTTCATCTGTATTTACATACATATTGCCCGAGGCCTCTACTATGGGTCCTACCTCTATAAAGAAACTTGAAATATTGGAGTCGTACTTCTCCTCCTAGTTATAATGACGGCCTTTGTTGGTTATGTACTTCCATGAGGCCAAATATCCTTTTGAGGTGCCACCGTCATCACAAATCTTCTATCAGCAGTGCCTTATATAGGAGACACCCTTGTGCAATGAATTTGAGGTGGCTTTTCAGTAGATAACGCAACATTAACACGATTCTTCGCATTCCACTTCCTGTTTCCATTCGTCATCGCCGGTGCAACCGTTCTCCACTTACTATTCCTACACGAAACAGGGTCAAACAACCCTGCCGGACTAAACTCCGACGCAGATAAAATCTCCTTCCATCCCTACTTCTCCTATAAGGACCTCCTCGGCTTTGTCCTAATATTACTAGCTCTGACATCGCTGACACTATTCTCCCCCACCCTACTTGGTGACCCAGAGAACTTCACTCCAGCAAACCCATTGGTTACCCCACCACACATTCAACCCGAATGATACTTCCTGTTCGCCTACGCTATCTTACGATCAATCCCAAACAAACTAGGAGGGGTCCTGGCACTATTATTTAGTATTCTGGTATTATTAGTGGTCCCAATCTTACACACCTCAAAACAACGAGGACTAACCTTCCGACCAATCACCCAATTCTTATTCTGAACCCTCGTGGCGGATATAATTATTCTAACATGAATTGGAGGCATACCTGTAGAACATCCATACATTATCATCGGCCAAATCG------------------------------------------------------------------------------------???????????????????????????????????????????????????????????????????????????????????????????????????????????????????????????????????????????????????????????????????????????????????????????????????????????????????????????????????????????????????????????????????????????????????????????????????????????????????????????????????????????????????????????????????????????????????????????????????????????????????????????????????????????????????????????????????????????????????????????????????????????????????????????????????????????????????????????????????????????????????????????????????????????????????????????????????????????????????????????????????????????????????????????????????????????????????????????????????????????????????????????????????????????????????????????????????????????????????????????????????????????????????????????????????????????????????????????????????????????????????????????????????????????????????????????????????????????????????????????????????????????????????????????????????????????????????????????????????????????????????????
Lavinia_exilicauda ???????????????????????????????????????????????????????????????????????????????????????????????????????????????????????????????????????????????????????????????????????????????????????????????????????????????????????????????????????????????????????????????????????????????????????????????????????????????????????????????????????????????????????????????????????????????????????????????????????????????????????????????????????????????????????????????????????????????????????????????????????????????????????????????????????????????????????????????????????????????????????????????????????????????????????????????????????????????????????????????????????????????????????????????????????????????????????????????????????????????????????????????????????????????????????????????????????????????????????????????????????????????????????????????????????????????????????????????????????????????????????????????????????????????????????????????????????????????????????????????????????????????????????????????????????????????????????????????????????????????????????????????????????????????????????????????????????????????????????????????????????????????????????????????????????????????????????????????????????????????????????????????????????????????????????????????????????????????????????????????????????????????????????????????????????????????????????????????????????????????????????????????????????????????????????????????????????????????????????????????????????????????????????????????????????????????????????????????????????????????????????????????????????????????????????????????????????????????????????????????????????????????????????????????????????????????????????????????????????????????????????????????????????????????????????????????????????????????????????????????????????????????????????????????????????????????????????????????????????????????????????????????????????????????????????????????????????????????????????????????????????????????????????????????????????????????????????????????????????????????????????????????????????????????????????????????????????????????????????????????????????????????????????????????????????????????????????????????????????????????????????????????????????????????????????????????????????????????????????????????????????????????????????????????????????????????????????????????????????????????????????????????????????????????????????????????????????????????????????????????????????????????????????????????????????????????????????????????????????????????????????????????????????????????????????????????????????????????????????????????????????????????????????????????????????????????????????????????????????????????????????????????????????????????---------------------------------------------GGTACCCTTTATCTAGTATTTGGTGCCTGAGCAGGAATGGTGGGAACCGCTTTAAGCCTCCTTATTCGGGCCGAACTAAGCCAACCCGGGTCACTCCTAGGCGATGACCAAATTTATAACGTCATTGTTACCGCCCATGCCTTCGTTATGATTTTCTTTATAGTAATGCCAATTCTTATTGGAGGATTCGGAAACTGACTCGTCCCCCTAATGATTGGCGCACCTGACATAGCATTCCCACGAATAAATAATATAAGTTTTTGGCTCCTTCCCCCATCGTTCCTTCTACTATTAGCCTCTTCTGGTGTCGAGGCCGGAGCTGGGACAGGATGAACAGTATACCCTCCACTCGCAGGCAACCTAGCCCACGCAGGAGCATCAGTAGATCTAACAATCTTCTCACTACATCTAGCAGGTGTCTCATCAATTTTAGGGGCGGTAAATTTTATCACCACAATTATTAATATAAAACCCCCAGCTATCTCTCAGTACCAAACACCCCTCTTCGTATGGGCCGTACTTGTAACAGCCGTTCTTCTTCTCCTATCATTACCAGTTCTAGCTGCCGGAATTACAATACTTCTTACAGATCGAAATCTTAATACTACATTCTTTGACCCGGCAGGGGGAGGAGACCCAATTCTATATCAACACCTGTTCTGATTCTTC--------------------------------------------------------------------------------------------------------------------------------------------------------------------------------------------------------------------------------------------------------------------------------------------------------------------------------------------------------------------------------------------------------------------------------------------------------------------------------------------------------------------------------------------------------------------------------------------------------------------------------------------------------------------------------------------------------------------------------------------------------------------------------------------------------------------------------------------------------------------------------------------------------------------------------------------------------------------ANGGCAAGCCTACGAAAAACCCACCCACTAATAAAAATTGCTAACGATGCACTAGTTGATCTCCCAACGCCGTCTAATATTTCAGTAATGTGAAATTTCGGATCCCTTCTGGGACTATGTTTAATTACCCAGATTTTGACAGGATTATTTCTAGCCATACACTATACCTCTGACATCTCAACTGCATTTTCATCAATAACTCATATCTGCCGAGATGTTAATTATGGCTGACTTATCCGCAGCCTACATGCTAATGGGGCATCATTCTTCTTCATCTGTATCTACATACACATTGCCCGAGGCCTGTACTATGGGTCATACCTTTATAAAGAAACCTGAAATATCGGGGTAGTCCTACTCCTATTAGTTATAATAACCGCCTTCGTTGGCTATGTTCTTCCATGAGGGCAAATATCTTTTTGAGGCGCCACCGTAATTACAAATCTACTATCAGCAGTACCTTATATAGGGGACACCCTCGTTCAATGAATCTGAGGAGGCTTCTCAGTAGACAACGCAACACTAACACGATTTTTTGCCTTCCACTTCCTCCTGCCTTTTGTTATTGCCGGCGCAACCATCCTGCACTTACTATTTTTACACGAAACCGGGTCAAATAACCCGGCCGGACTAAACTCTGATGCGGATAAAATCTCTTTCCACCCATACTTTTCATACAAAGACCTTCTTGGTTTTGTACTAATGCTATTAGCCCTTACATCATTAGCATTATTTTCCCCTAACTTACTAGGTGACTCAGAAAATTTTATTCCAGCAAACCCCCTAGTCACTCCTCCACACATTCAACCCGAGTGATACTTTCTATTTGCCTATGCCATCCTACGATCTATTCCAAATAAACTAGGAGGGGTCCTCGCACTACTGTTTAGCATCCTAGTGCTACTAGTAGTGCCAATTCTACACACCTCGAAACAACGGGGACTAACCTTCCGCCCTATAACCCAATTTTTATTCTGAACCCTGGTGGCAGATATACTTATTTTGACGTGAATTGGAGGCATACCCGTAGAACACCCATACATTGTTATTGGCCAAGCCGCATCAATCCTATACTTTGCACTTTTCCTCGTTCTTGTCCCATTAGCAGGATGAGTGGAAAATAAAGCACTGAAATGAGCT-------------------------------------------------------------------------------------------------------------------------------------------------------------------------------------------------------------GCCATAATTCTGTTTGCAAGCATAACAAATGCCTGAATCACAGGAGGATGAGATATGACTAACATGTCGAACCCTGTTGCCAGTGCAATAATTATCACCGCCCTAGCACTTAAGATTGGACTAGCGCCTATGCACTTCTGAATACCTGAAGTTCTACAAGGGTTAGATCTTCTAACCGGACTAATTCTGTCGACCTGACAAAAACTCGCCCCGCTCGCCCTCATTATTCAAACAGCCCAGGCCATTGATCCCTTACTGCTAACAACCCTGGGCCTATTGTCCACACTAATTGGCGGCTGAGGAGGACTAAACCAAACTCAGCTTCGGAAAATTCTAGCCTACTCCTCAATTGCGCAGATAGGC---------------------------------------------------------------------------------------------------------------------------------------------------------------------------------------------------------------------------------------------------------------------------------------------------------------------------------------------------------------------------------------------------------------------------------------------------------------------------------------------------
Luxilus_chrysocephalus ???????????????????????????????????????????????????????????????????????????????????????????????????????????????????????????????????????????????????????????????????????????????????????????????????????????????????????????????????????????????????????????????????????????????????????????????????????????????????????????????????????????????????????????????????????????????????????????????????????????????????????????????????????????????????????????????????????????????????????????????????????????????????????????????????????????????????????????????????????????????????????????????????????????????????????????????????????????????????????????????????????????????????????????????????????????????????????????????????????????????????????????????????????????????????????????????????????????????????????????????????????????????????????????????????????????????????????????????????????????????????????????????????????????????????????????????????????????????????????????????????????????????????????????????????????????????????????????????????????????????????????????????????????????????????????????????????????????????????????????????????????????????????????????????????????????????????????????????????????????????????????????????????????????????????????????????????????????????????????????????????????????????????????????????????????????????????????????????????????????????????????????????????????????????????????????????????????????????????????????????????????????????????????????????????????????????????????????????????????????????????????????????????????????????????????????????????????????????????????????????????????????????????????????????????????????????????????????????????????????????????????????????????????????????????????????????????????????????????????????????????????????????????????????????????????????????????????????????????????????????????????????????????????????????????????????????????????????????????????????????????????????????????????????????????????????????????????????????????????????????????????????????????????????????????????????????????????????????????????????????????????????????????????????????????????????????????????????????????????????????????????????????????????????????????????????????????????????????????????????????????????????????????????????????????????????????????????????????????????????????????????????????????????????????????????????????????????????????????????????????????????????????????????????????????????????????????????????????????????????????????????????????????????????????????????????????????????????????????????????????????????????????????????????????????????????????????????????????????????????????????????????????????????????????--------------------------------------------------CCTTTATCTAGTATTTGGTGCCTGAGCCGGGATAGTGGGAACCGCTTTAAGCCTTCTTATTCGAGCTGAACTAAGTCAACCTGGCTCACTCCTAGGTGATGATCAAATCTATAATGTTATTGTTACTGCTCACGCCTTTGTAATAATTTTCTTTATAGTAATGCCAATTCTTATTGGTGGATTTGGAAATTGACTTGTACCTCTAATGATCGGGGCACCTGACATAGCATTTCCACGAATAAACAACATAAGCTTCTGACTTTTACCTCCATCATTCCTGTTATTACTAGCCTCTTCAGGCGTTGAGGCTGGGGCTGGAACAGGATGAACTGTTTACCCCCCGCTTGCAGGCAACCTCGCCCACGCAGGGGCATCAGTAGACCTCACAATCTTCTCCCTTCACCTAGCAGGTGTATCATCAATTCTAGGGGCAGTTAATTTCATCACTACAATTATTAACATGAAACCTCCAGCAATCTCTCAGTATCAAACACCCCTCTTCGTGTGGGCCGTACTTGTAACTGCCGTTCTTCTACTCCTGTCACTACCCGTTCTTGCTGCCGGAATTACCATACTTCTCACTGACCGTAACTTAAATACCACATTCTTTGACCCGGCAGGAGGGGGTGATCCAATTCTATACCAACATTTA--------------------------------------------------------------------------------------------------------------------------------------------------------------------------------------------------------------------------------------------------------------------------------------------------------------------------------------------------------------------------------------------------------------------------------------------------------------------------------------------------------------------------------------------------------------------------------------------------------------------------------------------------------------------------------------------------------------------------------------------------------------------------------------------------------------------------------------------------------------------------------------------------------------------------------------------------------------------------------ATGGCAAGCCTACGAAAAACCCACCCACTAATAAAAATCGCTAATGGTGCACTAGTTGACCTTCCAACACCATCGAATATCTCAGCACTATGAAACTTCGGATCCCTCCTAGGATTATGTCTAATTACCCAAATCCTAACCGGATTATTCCTAGCTATGCATTATACCTCTGACATCTCAACCGCATTTTCCTCCGTCACGCACATTTGCCGGGACGTCAACTATGGCTGACTTATCCGAAATATACATGCCAATGGAGCATCTTTTTTCTTCATCTGTATTTACATACACATTGCTCGTGGCCTTTACTACGGATCCTACCTTTATAAAGAGACCTGAAACATCGGGGTCGTCCTACTTCTCCTGGTTATGATGACAGCCTTTGTTGGCTACGTACTCCCATGAGGCCAAATATCCTTCTGAGGTGCCACCGTCATTACGAACCTCCTATCAGCAGTACCTTACATAGGAGACACCCTTGTGCAATGAATTTGAGGGGGCTTCTCAGTAGATAACGCAACATTAACACGATTCTTCGCCTTCCACTTCCTATTCCCATTCGTCATCGCCGGTGCAACTGTTCTCCACTTGCTATTTTTACACGAGACAGGATCAAACAACCCTGCCGGCTTAAACTCCGACGCGGATAAGATCTCCTTCCACCCCTACTTCTCCTATAAGGACCTTCTTGGCTTCGTCCTAATGCTATTAGCTCTCACATCCCTAACATTATTTTCCCCTACCCTACTCGGCGACCCAGAGAACTTCACCCCAGCAAACCCACTGGTTACCCCACCACACATTCAACCCGAATGGTACTTCTTGTTCGCCTATGCTATTCTCCGGTCCATTCCAAACAAGCTAGGAGGAGTCCTAGCGCTATTGTTTAGCATTTTAGTCCTATTAGTAGTCCCAATTTTACACACCTCGAAGCAACGAGGACTAACCTTCCGACCAATCACCCAGTTCTTATTCTGAACCTTAGTGGCAGATATAATTATTCTGACATGAATTGGAGGCATACCTGTAGAACACCCATACATCATCATTGGCCAGGTCGCCTCAGTTCTATACTTCGCATTATTCCTCCTTCTTGCCCCACTCGCAGGGTGAGCAGAGAATAAAGCATTGAAATGAGCT----ATGAACCCTTACGTATTGGCCACACTCTTATCCAGCCTCGGCCTAGGGACTACCCTCACCTTTGCCAGCTCCCACTGATTGCTGGCCTGGATAGGACTAGAGATTAACACTCTGGCAATTGTTCCTTTGATGGCACAACACCACCACCCCCGCGCAGTAGAAGCTACCACAAAGTATTTTCTCACCCAAGCCACCGCAGCCGCCGTGATCCTCTTTGCAAGCACAACTAATGCATGAATTACAGGGGAATGAACTATAACTAATATATCAGACCCAATCGCCACCGCAATAATTCTTGCCGCTCTGGCACTTAAGATCGGACTGGCACCAATACATTTCTGAATACCTGAAGTGCTCCAGGGATTAGACCTATTAACAGGACTAATTCTCTCCACCTGACAAAAACTTGCCCCACTTGCCCTGATCATTCAAACAGCTCAAGCCTTCGACCCACTTCTCCTCACAGCCCTTGGACTTATATCTACCTTAGTAGGAGGCTGAGGCGGATTAAACCAAACCCAATTACGGAAGATTTTGGCCTACTCCTCAATTGCACACATAGGCTGAATGATTATTGTTCTTCAATATGCTCCCCAACTCACCCTTCTCGCACTACTAATATATATTTTAATGACTTCTGCAGCATTCCTGACACTAAAACTTTCGCATGCTACGAAAGTTGGTACCCTTGCAACCACCTGGTCAAAAAGCCCCCTCCTCACGGCAACGGCCGCCCTAGTATTGCTGTCCCTAGGGGGCCTCCCCCCACTCACCGGATTTATACCAAAATGGTTAATTCTACAAGAGCTAGCGAAACAGGGCCTCCCCCTCACTGCAACAGTAATGGCCCTTGCCGCCCTGATTAGCCTGTATTTTTACCTCCGCCTCTGTTACGCAATAACACTCACCGTCTCCCCCAATACTGTCGCCTCAACTACCCCCTGACGAACTCAAACAACTCAGGCCTCCATCCCCCTGGCCTTGTCTACCGTAATAGCCCTGGGCCTCTTACCCATTACCCCTACTATTATGATACTCGTCATTTAG
Luxilus_cornutus ???????????????????????????????????????????????????????????????????????????????????????????????????????????????????????????????????????????????????????????????????????????????????????????????????????????????????????????????????????????????????????????????????????????????????????????????????????????????????????????????????????????????????????????????????????????????????????????????????????????????????????????????????????????????????????????????????????????????????????????????????????????????????????????????????????????????????????????????????????????????????????????????????????????????????????????????????????????????????????????????????????????????????????????????????????????????????????????????????????????????????????????????????????????????????????????????????????????????????????????????????????????????????????????????????????????????????????????????????????????????????????????????????????????????????????????????????????????????????????????????????????????????????????????????????????????????????????????????????????????????????????????????????????????????????????????????????????????????????????????????????????????????????????????????????????????????????????????????????????????????????????????????????????????????????????????????????????????????????????????????????????????????????????????????????????????????????????????????????????????????????????????????????????????????????????????????????????????????????????????????????????????????????????????????????????????????????????????????????????????????????????????????????????????????????????????????????????????????????????????????????????????????????????????????????????????????????????????????????????????????????????????????????????????????????????????????????????????????????????????????????????????????????????????????????????????????????????????????????????????????????????????????????????????????????????????????????????????????????????????????????????????????????????????????????????????????????????????????????????????????????????????????????????????????????????????????????????????????????????????????????????????????????????????????????????????????????????????????????????????????????????????????????????????????????????????????????????????????????????????????????????????????????????????????????????????????????????????????????????????????????????????????????????????????????????????????????????????????????????????????????????????????????????????????????????????????????????????????????????????????????????????????????????????????????????????????????????????????????????????????????????????????????????????????????????????????????????????????????????????????????????????????????????????????--------------------------------------------------CCTTTATTTAGTATTTGGTGCCTGAGCCGGGATAGTGGGAACCGCTTTAAGCCTCCTCATTCGAGCTGAACTAAGTCAACCTGGCTCACTCCTAGGTGATGACCAAATCTATAACGTTATTGTTACTGCTCACGCCTTTGTAATAATTTTCTTTATAGTCATGCCAATTCTTATTGGCGGATTTGGAAACTGACTTGTACCTCTAATGATTGGGGCACCTGATATAGCATTTCCACGAATGAACAACATAAGCTTCTGACTTTTACCCCCATCATTCCTACTACTGCTAGCCTCTTCTGGCGTTGAGGCCGGAGCTGGGACAGGGTGAACTGTTTACCCCCCACTTGCAGGTAATCTCGCCCACGCGGGAGCATCAGTAGACCTCACTATCTTCTCTCTTCACCTAGCAGGAGTATCATCAATTCTAGGGGCAGTTAATTTCATCACCACAATTATTAACATGAAACCTCCAGCAATCTCTCAGTATCAAACACCCCTCTTCGTGTGGGCCGTACTTGTGACTGCTGTTCTTCTACTCCTATCCCTACCCGTTCTTGCTGCCGGAATTACAATACTTCTCACTGACCGTAATTTAAATACCACATTCTTCGACCCGGCAGGGGGAGGTGATCCGATTCTATATCAACATTTATTC-----------------------------------------------------------------------------------------------------------------------------------------------------------------------------------------------------------------------------------------------------------------------------------------------------------------------------------------------------------------------------------------------------------------------------------------------------------------------------------------------------------------------------------------------------------------------------------------------------------------------------------------------------------------------------------------------------------------------------------------------------------------------------------------------------------------------------------------------------------------------------------------------------------------------------------------------------------------------------ATGGCAAGCCTACGAAAAACCCACCCACTAATAAAAATCGCTAATGGTGCACTAGTTGACCTTCCAACACCATCAAATATCTCAGCACTATGAAACTTCGGATCCCTCCTAGGATTGTGTCTAATTACCCAAATCCTAACCGGATTATTCCTAGCTATGCATTATACCTCTGACATCTCAACCGCATTTTCCTCCGTCACGCACATTTGCCGGGACGTCAACTATGGCTGACTTATCCGAAATATACATGCCAATGGAGCATCTTTTTTCTTCATCTGTATTTACATACACATTGCTCGTGGCCTTTACTACGGATCCTACCTTTATAAAGAGACCTGAAACATCGGGGTCGTCCTACTTCTCCTGGTTATGATGACAGCCTTTGTTGGCTACGTACTCCCATGAGGCCAAATATCCTTCTGAGGTGCCACCGTCATTACGAACTTCCTATCAGCAGTACCTTACATAGGAGACACCCTTGTGCAATGAATTTGAGGGGGCTTCTCAGTAGATAACGCAACATTAACACGATTCTTCGCCTTCCACTTCCTATTCCCATTCGTCATCGCCGGTGCAACTGTTCTCCACTTGCTATTTTTACACGAGACGGGATCAAACAACCCTGCCGGCTTAAACTCCGACGCGGATAAGATCTCCTTCCACCCCTACTTCTCCTATAAAGACCTTCTTGGCTTCGTCCTAATGCTATTAGCTCTCACATCCCTAACATTATTTTCCCCTACCCTACTCGGCGACCCAGAGAACTTCACCCCAGCAAACCCACTGGTTACCCCACCACACATTCAACCCGAATGGTACTTCTTGTTCGCCTATGCTATTCTCCGATCCATTCCAAACAAGCTAGGGGGAGTCCTAGCGCTATTGTTTAGCATTTTAGTCCTATTAGTAGTCCCAATTTTACACACCTCGAAGCAACGAGGACTAACCTTCCGACCAATCACCCAGTTCTTATTCTGAACCTTAGTGGCAGATATAATTATTCTGACATGAATTGGGGGTATACCTGTAGAACACCCATACATCATCATTGGCCAGGTCGCCTCAGTTCTATACTTCGCATTATTCCTCCTTCTTGCCCCACTCGCAGGGTGAGCAGAGAATAAAGCATTGAAATGAGCT----???????????????????????????????????????????????????????????????????????????????????????????????????????????????????????????????????????????????????????????????????????????????????????????????????????????????????????????????????????????????????????????????????????????????????????????????????????????????????????????????????????????????????????????????????????????????????????????????????????????????????????????????????????????????????????????????????????????????????????????????????????????????????????????????????????????????????????????????????????????????????????????????????????????????????????????????????????????????????????????????????????????????????????????????????????????????????????????????????????????????????????????????????????????????????????????????????????????????????????????????????????????????????????????????????????????????????????????????????????????????????????????????????????????????????????????????????????????????????????????????????????????????????????????????????????????????????????????????????????????????????????
Lythrurus_ardens ???????????????????????????????????????????????????????????????????????????????????????????????????????????????????????????????????????????????????????????????????????????????????????????????????????????????????????????????????????????????????????????????????????????????????????????????????????????????????????????????????????????????????????????????????????????????????????????????????????????????????????????????????????????????????????????????????????????????????????????????????????????????????????????????????????????????????????????????????????????????????????????????????????????????????????????????????????????????????????????????????????????????????????????????????????????????????????????????????????????????????????????????????????????????????????????????????????????????????????????????????????????????????????????????????????????????????????????????????????????????????????????????????????????????????????????????????????????????????????????????????????????????????????????????????????????????????????????????????????????????????????????????????????????????????????????????????????????????????????????????????????????????????????????????????????????????????????????????????????????????????????????????????????????????????????????????????????????????????????????????????????????????????????????????????????????????????????????????????????????????????????????????????????????????????????????????????????????????????????????????????????????????????????????????????????????????????????????????????????????????????????????????????????????????????????????????????????????????????????????????????????????????????????????????????????????????????????????????????????????????????????????????????????????????????????????????????????????????????????????????????????????????????????????????????????????????????????????????????????????????????????????????????????????????????????????????????????????????????????????????????????????????????????????????????????????????????????????????????????????????????????????????????????????????????????????????????????????????????????????????????????????????????????????????????????????????????????????????????????????????????????????????????????????????????????????????????????????????????????????????????????????????????????????????????????????????????????????????????????????????????????????????????????????????????????????????????????????????????????????????????????????????????????????????????????????????????????????????????????????????????????????????????????????????????????????????????????????????????????????????????????????????????????????????????????????????????????????????????????????????????????????????????????????????--------------------------------------------------CCTTTATCTAGTATTTGGTGCCTGAGCCGGAATAGTAGGAACCGCTTTAAGCCTCCTTATTCGAGCTGAATTAAGTCAACCTGGCTCACTCCTAGGTGATGATCAGATCTATAACGTTATTGTTACTGCTCACGCCTTTGTAATAATTTTCTTTATAGTAATGCCAATTCTTATTGGCGGATTCGGGAACTGACTTGTTCCTCTAATGATTGGGGCGCCTGATATAGCATTTCCACGAATAAATAACATAAGCTTCTGACTTCTTCCCCCATCATTCCTCTTACTATTAGCCTCTTCTGGTGTTGAAGCCGGAGCTGGAACAGGATGAACTGTTTACCCCCCACTTTCAGGCAACCTTGCCCACGCAGGAGCGTCAGTAGACCTCACAATTTTCTCCCTTCACCTGGCAGGTGTATCATCAATTCTAGGGGCAGTAAATTTCATTACCACAATTATTAATATGAAACCCCCAGCAATCTCTCAATATCAAACACCCCTCTTCGTATGGGCCGTACTTGTAACTGCCGTGCTCTTACTCCTGTCACTGCCCGTCCTAGCTGCCGGAATTACTATACTTCTCACTGACCGTAACTTAAACACCACATTCTTTGACCCAGCGGGGGGAGGTGACCCTATTCTGTACCAACATCTA--------------------------------------------------------------------------------------------------------------------------------------------------------------------------------------------------------------------------------------------------------------------------------------------------------------------------------------------------------------------------------------------------------------------------------------------------------------------------------------------------------------------------------------------------------------------------------------------------------------------------------------------------------------------------------------------------------------------------------------------------------------------------------------------------------------------------------------------------------------------------------------------------------------------------------------------------------------------------------ATGGCAAGCCTACGAAAAACCCACCCGCTAATAAAAATCGCTAATGACGCATTAGTTGACCTTCCAACACCATCAAATATCTCAGCAATATGAAACTTCGGATCCCTGCTCGGATTATGCTTAATTACTCAAATTCTAACCGGATTGTTCTTAGCCATACATTATACCTCTGACATCTCAACCGCATTTTCATCCGTTACACACATTTGCCGTGACGTAAATTATGGCTGACTTATCCGGAATATACATGCCAACGGAGCATCATTTTTCTTCATCTGTATTTATATGCACATCGCTCGTGGTCTTTACTACGGGTCTTACCTTTACAAGGAGACCTGAAATATCGGAGTTGTTCTACTTCTTCTAGTTATAATAACCGCCTTCGTGGGCTATGTACTCCCCTGGGGTCAAATATCCTTCTGAGGTGCCACCGTTATTACAAACCTTCTATCAGCGGTGCCTTATATAGGAGATACTCTTGTGCAATGAATCTGAGGGGGCTTTTCGGTAGATAACGCAACACTGACCCGATTCTTCGCCTTCCACTTCCTATTCCCGTTCGTCATCGCCGGTGCAACCGTTCTCCACTTACTGTTCCTACATGAAACAGGGTCAAACAATCCAGCCGGGCTAAACTCCGACGCTGACAAAATCTCCTTCCACCCCTACTTCTCCTACAAAGACCTCCTTGGCTTTGTTCTAATGCTGTTAGCTCTTACATCCCTCACATTGTTCTCCCCTACCCTACTCGGCGACCCAGAAAACTTCACCCCAGCAAACCCACTGGTTACCCCACCACACATTCAACCTGAGTGATACTTCCTATTCGCCTATGCTATCCTACGATCTATTCCAAACAAATTAGGCGGGGTCCTGGCGTTATTATTTAGCATTCTAGTACTACTTGTGGTTCCGATTTTACACACCTCGAAACAACGAGGACTAACCTTCCGACCAATCACCCAATTCTTATTCTGAACCTTAGTGGCAGACATAATTATTCTGACATGAATTGGTGGCATACCTGTAGAGCACCCATACATTATCATTGGCCAGGTCGCCTCACTTCTGTACTTTGCATTATTTCTCCTCCTCGCCCCACTCGCAGGTTGAGCCGAGAATAAAGCATTAAAATGAGCTT---ATGAACCCATACGTGTTAGCTACATTGTTATCCAGCCTTGGCCTAGGTACTACCCTCACCTTTGCCAGCTCCCACTGATTACTGGCCTGAATAGGACTAGAAATTAATACTTTGGCAATTGTTCCTTTAATAGCACAGCATCACCACCCCCGCGCAGTAGAAGCCACCACTAAGTATTTTCTTACCCAGGCCACTGCAGCCGCCGTGATCCTCTTTGCGAGCACAACTAATGCATGGGTTACAGGAACATGGGACATAACAAATATGTCGGACCCAATTGCTACCGCAATAATTCTTGCTGCCTTAGCACTTAAAATTGGACTAGCACCTATGCATTTCTGAATGCCCGAGGTGCTGCAGGGATTAGACCTGTTGACCGGGTTGATTCTCTCTACCTGGCAAAAACTTGCCCCGCTTGCACTAATTATTCAGACAGCCCAAGCTTTCGACCCACTTCTGCTTACGGCCCTTGGCCTTACATCTACCTTAGTAGGCGGCTGAGGAGGATTAAATCAAACCCAGCTACGAAAAGTCTTAGCCTACTCCTCAATCGCACATATAGGTTGAATGATCATTGTTCTTCAATATGCCCCCCAGCTTACCCTTCTTGCGCTGCTAACGTATATTTTAATGACATCCGCGGCGTTTCTGACTCTCAAACTTTCCTATGCTACGAAAATTGGCACCCTTGCAACCACATGATCAAAGAACCCACTCCTAACGGCAACGGCCGCCCTAGTGCTATTATCTTTAGGGGGTCTCCCCCCACTCACCGGATTTATACCAAAGTGATTAATCTTGCAGGAGTTAGCAAAGCAAGGCCTCCCCCTCACTGCAACCGTAATAGCTCTTGCCGCCCTGATTAGCCTCTACTTTTATTTACGACTCTGCTACGCAATAACTCTTACCATCTCCCCTAATACTGTGACCTCAACCACCCCCTGGCGGACTCAGACCACTCAGAACTCCGCCTTTCTAGCATTGTCAACAGTAATGGCCCTGGGCCTTTTGCCCCTTACCCCTACTGTCATAGCACTCGTTGTTTAG
Lythrurus_fumeus ???????????????????????????????????????????????????????????????????????????????????????????????????????????????????????????????????????????????????????????????????????????????????????????????????????????????????????????????????????????????????????????????????????????????????????????????????????????????????????????????????????????????????????????????????????????????????????????????????????????????????????????????????????????????????????????????????????????????????????????????????????????????????????????????????????????????????????????????????????????????????????????????????????????????????????????????????????????????????????????????????????????????????????????????????????????????????????????????????????????????????????????????????????????????????????????????????????????????????????????????????????????????????????????????????????????????????????????????????????????????????????????????????????????????????????????????????????????????????????????????????????????????????????????????????????????????????????????????????????????????????????????????????????????????????????????????????????????????????????????????????????????????????????????????????????????????????????????????????????????????????????????????????????????????????????????????????????????????????????????????????????????????????????????????????????????????????????????????????????????????????????????????????????????????????????????????????????????????????????????????????????????????????????????????????????????????????????????????????????????????????????????????????????????????????????????????????????????????????????????????????????????????????????????????????????????????????????????????????????????????????????????????????????????????????????????????????????????????????????????????????????????????????????????????????????????????????????????????????????????????????????????????????????????????????????????????????????????????????????????????????????????????????????????????????????????????????????????????????????????????????????????????????????????????????????????????????????????????????????????????????????????????????????????????????????????????????????????????????????????????????????????????????????????????????????????????????????????????????????????????????????????????????????????????????????????????????????????????????????????????????????????????????????????????????????????????????????????????????????????????????????????????????????????????????????????????????????????????????????????????????????????????????????????????????????????????????????????????????????????????????????????????????????????????????????????????????????????????????????????????????????????????????????????????--------------------------------------------------CCTTTATCTAGTATTTGGTGCCTGAGCTGGAATAGTAGGAACCGCTTTAAGCCTCCTTATTCGAGCTGAACTAAGTCAACCTGGCTCACTCCTAGGTGACGATCAGATTTATAATGTTATTGTTACTGCTCACGCCTTTGTAATAATTTTCTTTATAGTAATGCCAATTCTTATTGGCGGATTTGGAAACTGACTTGTTCCTCTAATGATCGGGGCACCTGATATAGCATTTCCACGAATAAATAACATAAGCTTCTGACTCCTGCCCCCATCATTCCTTTTACTGCTAGCCTCCTCTGGTGTTGAAGCCGGGGCTGGAACAGGATGAACTGTCTACCCCCCACTTGCAGGCAATCTTGCCCACGCAGGAGCATCAGTAGACCTCACAATTTTCTCCCTCCATCTGGCAGGTGTATCATCAATTCTAGGGGCAGTCAATTTTATTACCACAATTATTAATATGAAACCTCCAGCAATCTCTCAGTATCAAACGCCCCTCTTCGTATGGGCCGTACTTGTAACTGCTGTTCTCTTACTTCTGTCGCTACCCGTGCTAGCGGCCGGGATTACTATACTTCTCACTGACCGTAATTTAAATACCACCTTCTTTGACCCCGCGGGTGGAGGTGACCCTATCCTCTACCAACATTTA--------------------------------------------------------------------------------------------------------------------------------------------------------------------------------------------------------------------------------------------------------------------------------------------------------------------------------------------------------------------------------------------------------------------------------------------------------------------------------------------------------------------------------------------------------------------------------------------------------------------------------------------------------------------------------------------------------------------------------------------------------------------------------------------------------------------------------------------------------------------------------------------------------------------------------------------------------------------------------ATGGCAAGCCTACGAAAAACCCACCCACTAATAAAAATCGCTAATGACGCATTAGTCGACCTTCCAACACCATCGAATATCTCAGCAATGTGAAACTTCGGATCCCTCCTAGGGTTATGTCTAATTACTCAAATCCTAACCGGATTGTTTCTAGCCATGCACTACACCTCCGACATTTCGACTGCATTTTCATCCGTTACACACATTTGCCGTGACGTCAACTATGGCTGACTAATTCGGAACATACATGCCAACGGAGCATCATTTTTCTTCATTTGTATTTACATACATATTGCTCGCGGCCTTTACTATGGGTCTTACCTCTACAAGGAGACCTGAAACATTGGAGTTGTTCTGCTTCTTCTAGTTATGATAACCGCCTTTGTAGGCTATGTCCTCCCATGAGGCCAAATGTCCTTCTGGGGCGCCACCGTTATTACGAACCTCCTGTCAGCGGTGCCTTACATGGGCGATACTCTTGTACAATGAATCTGAGGGGGCTTTTCAGTAGATAACGCAACACTGACCCGATTCTTCGCCTTCCACTTCTTATTCCCGTTCGTCATGGCTGGTGCAACGGTCCTCCACTTACTATTTCTTCATGAAACAGGGTCAAACAACCCCGCCGGATTAAACTCTGATGCGGACAAGATCTCCTTTCACCCCTACTTCTCCTATAAAGACCTTCTTGGTTTCGTCCTAATGTTGTTGGCCCTCACGTCCCTAACGTTGTTCTCCCCCACCTTACTCGGTGACCCAGAGAACTTCACCCCAGCAAACCCGCTTGTTACCCCGCCACACATTCAACCTGAATGATACTTCCTGTTCGCCTACGCCATCCTACGCTCTATCCCAAATAAACTAGGCGGAGTCCTGGCATTGTTATTCAGCATCCTAGTACTACTAGTGGTTCCTATTCTACACACCTCGAAACAACGAGGACTAACCTTCCGGCCGATCACCCAGTTCCTATTCTGAACCCTAGTAGCGGATATAATTATTCTAACATGGATCGGAGGCATACCTGTAGAGCACCCATATATCATCATTGGTCAGATCGCCTCAGTTCTATACTTTGCACTATTCCTACTCCTCGCCCCACTCGCAGGATGAGCAGAAAATAAAGCATTGAAATGAGCTT---ATGAATCCTTACGTATTAGCTACGCTGTTGTCCAGTCTTGGCCTAGGGACTACCCTTACCTTCGCCAGCTCCCACTGATTGCTAGCCTGAATAGGGCTAGAGATCAATACTCTAGCAATTATTCCTTTAATGGCGCAGCATCACCACCCCCGCGCGGTGGAAGCCACCACCAAATATTTTCTTACCCAAGCCACTGCAGCCGCCGTGATCCTCTTTGCAAGTACAACTAACGCTTGAATCACAGGAACATGGGATATAACTAATATGTCAAACCCAATCGCCACCACAATAATTCTTGCCGCCTTAGCACTTAAGATTGGATTAGCACCTATGCACTTCTGAATACCCGAAGTGTTACAGGGGTTGGACTTATTAACAGGATTAATTCTCTCTACCTGACAGAAACTTGCCCCACTTGCACTGATTATCCAAACGGCCCAAGCCTTCGACCCACTTCTGCTTACAGCTCTTGGATTGATGTCCACATTAGTAGGCGGCTGAGGTGGACTCAACCAGACCCAACTACGAAAAGTCTTAGCCTACTCATCGATCGCACATATGGGTTGAATGGTTATTGTTCTTCAATATGCCCCCCAACTTACCCTTCTCGCACTACTTATGTATATCTTGATAACATCCGCAGCATTTCTGACCCTTAAACTCTCCTATGCTACCAAGATTAATACCCTTGCAACCACGTGATCTAAAAGCCCGCTCTTAACAGCAACGACCGCCCTTGTACTACTCTCCCTAGGGGGCCTTCCCCCACTTACTGGATTTATGCCTAAATGGTTAATTTTACAGGAATTAACAGTGCAAAACCTCCCCCTCACTGCAACCGTTATGGCTCTTGCCGCCCTAATTAGCCTCTACTTTTATTTGCGACTCTGCTATGCCATAACTCTTACTATTTCCCCTAATACTGTAACCTCAACCACCCCTTGACGGACTCAATCAACTCAGACCTCCGCCCTTCTAGCTTTATCCACGGTAATAGCCCTAGGCCTTTTGCCCCTTACCCCTACTATTGTAACACTCGTTATTTAG
Lythrurus_lirus ???????????????????????????????????????????????????????????????????????????????????????????????????????????????????????????????????????????????????????????????????????????????????????????????????????????????????????????????????????????????????????????????????????????????????????????????????????????????????????????????????????????????????????????????????????????????????????????????????????????????????????????????????????????????????????????????????????????????????????????????????????????????????????????????????????????????????????????????????????????????????????????????????????????????????????????????????????????????????????????????????????????????????????????????????????????????????????????????????????????????????????????????????????????????????????????????????????????????????????????????????????????????????????????????????????????????????????????????????????????????????????????????????????????????????????????????????????????????????????????????????????????????????????????????????????????????????????????????????????????????????????????????????????????????????????????????????????????????????????????????????????????????????????????????????????????????????????????????????????????????????????????????????????????????????????????????????????????????????????????????????????????????????????????????????????????????????????????????????????????????????????????????????????????????????????????????????????????????????????????????????????????????????????????????????????????????????????????????????????????????????????????????????????????????????????????????????????????????????????????????????????????????????????????????????????????????????????????????????????????????????????????????????????????????????????????????????????????????????????????????????????????????????????????????????????????????????????????????????????????????????????????????????????????????????????????????????????????????????????????????????????????????????????????????????????????????????????????????????????????????????????????????????????????????????????????????????????????????????????????????????????????????????????????????????????????????????????????????????????????????????????????????????????????????????????????????????????????????????????????????????????????????????????????????????????????????????????????????????????????????????????????????????????????????????????????????????????????????????????????????????????????????????????????????????????????????????????????????????????????????????????????????????????????????????????????????????????????????????????????????????????????????????????????????????????????????????????????????????????????????????????????????????????????????--------------------------------------------------CCTTTACCTAGTATTTGGTGCCTGAGCCGGAATAGTGGGAACCGCTTTAAGCCTCCTTATTCGAGCTGAACTAAGTCAACCTGGCTCACTCCTAGGTGATGATCAAATCTATAACGTTATTGTTACTGCTCACGCCTTTGTAATAATTTTCTTTATAGTAATGCCAATTCTTATTGGTGGATTCGGAAACTGACTTGTTCCTCTAATGATTGGGGCGCCTGATATAGCATTTCCACGAATAAATAACATAAGCTTCTGACTTCTTCCCCCATCATTCCTCTTACTATTAGCCTCTTCTGGTGTTGAAGCCGGGGCTGGTACAGGATGAACTGTTTACCCCCCACTTTCAGGTAATCTTGCCCACGCAGGAGCGTCAGTGGACCTTACAATTTTCTCCCTCCACCTGGCAGGTGTATCATCAATTCTAGGGGCAGTAAATTTCATTACCACAATTATTAATATGAAACCTCCAGCAATCTCTCAGTATCAAACACCCCTCTTCGTATGGGCCGTACTTGTAACTGCCGTTCTCTTACTCCTGTCACTGCCCGTCCTAGCTGCCGGAATTACTATACTTCTCACTGACCGTAACTTAAACACCACATTCTTTGACCCGGCAGGGGGAGGTGATCCTATTCTGTACCAACATCTA--------------------------------------------------------------------------------------------------------------------------------------------------------------------------------------------------------------------------------------------------------------------------------------------------------------------------------------------------------------------------------------------------------------------------------------------------------------------------------------------------------------------------------------------------------------------------------------------------------------------------------------------------------------------------------------------------------------------------------------------------------------------------------------------------------------------------------------------------------------------------------------------------------------------------------------------------------------------------------ATGGCAAGCCTACGAAAAACCCACCCACTAATAAAAATCGCTAATGGCGCATTAGTTGACCTTCCAACACCATCAAATATCTCAGCAATGTGAAACTTCGGGTCCCTGCTCGGATTGTGCTTAATTACTCAAATCCTAACCGGATTATTCTTAGCCATACATTATACCTCTGACATCTCAACCGCATTTTCATCCGTCACACACATTTGCCGTGACGTTAACTACGGTTGACTTATCCGAAATATACATGCCAACGGGGCATCATTTTTCTTCATCTGTATTTATATGCACATCGCCCGTGGTCTTTACTACGGCTCCTATCTATACAAGGAAACCTGAAATATCGGGGTTGTCCTACTTCTTCTAGTTATAATGACCGCCTTCGTGGGCTATGTACTCCCGTGGGGTCAAATATCCTTCTGAGGTGCCACCGTTATTACGAACCTTCTATCAGCAGTACCTTACATGGGTGATACTCTTGTCCAATGAATCTGAGGAGGCTTTTCAGTAGATAACGCAACACTGACCCGATTCTTCGCCTTCCACTTCCTGTTCCCGTTCATCATCGCCGGTGCGACCGTTCTCCACTTACTATTCCTACATGAAACGGGGTCAAACAATCCAGCCGGACTAAACTCCGACGCTGACAAAATCTCCTTCCACCCCTACTTCTCCTACAAAGATCTTCTTGGCTTTGTGCTAATGCTGTTAGCTCTTACATCCCTAACGTTGTTCTCCCCAACCCTACTTGGTGACCCAGAGAACTTCACCCCAGCAAACCCACTAGTTACCCCACCACACATTCAACCTGAGTGATACTTCCTATTCGCCTATGCTATCCTGCGGTCCATTCCAAACAAATTAGGCGGGGTCCTGGCATTGTTGTTTAGCATTCTAGTACTACTGGTGGTTCCGATCTTACACACCTCAAAACAACGAGGACTAACCTTCCGGCCGATTACCCAATTCTTATTCTGAACCCTGGTGGCGGATATAATTATTCTGACATGAATTGGTGGCATACCTGTAGAACACCCATACATTATCATCGGCCAAATCGCCTCAGTCCTGTACTTTGCATTATTCCTCCTCCTCGCCCCGCTCGCAGGTTGAGCGGAGAATAAAGCGTTGAAATGAGCTT---ATGAACCCTTACGTATTAGCTACATTGTTATCCAGCCTTGGCCTAGGGACTACTCTCACCTTTGCCAGCTCCCATTGATTGCTAGCCTGAATAGGGCTAGAAATTAATACTTTGGCAATTGTTCCTTTGATAGCACAGCATCACCACCCCCGCGCAGTAGAAGCCACCACTAAGTATTTTCTTACCCAGGCCACTGCAGCCGCCGTAATCCTTTTTGCAAGCACAACTAATGCATGGATTACGGGGACATGAGACATAACAAGTATGTCGAACCCGATTGCCACCGCAATAATTCTTGCCGCCCTAGCACTTAAAATTGGACTAGCGCCTATACATTTCTGGATGCCCGAAGTGCTGCAGGGGTTAGACCTGTTAACCGGGTTGATCCTCTCTACCTGGCAAAAACTTGCCCCCCTTGCACTGATCATTCAAACAGCCCAGGCTTTTGACCCACTCCTACTTACGGCCCTTGGCCTTACATCTACCTTAGTGGGCGGCTGAGGCGGGTTGAATCAGACCCAGCTACGGAAAGTCTTAGCCTACTCCTCAATCGCGCATATGGGCTGAATAGTTATTGTTCTTCAATATGCCCCCCAGCTTACCCTTCTTGCACTCCTGATATATATTTTAATAACATCCGCGGCGTTTCTGACTCTCAAGCTTTCCTATACTACAAAAGTTGGCACCCTTGCAACCACATGATCAAAGAGCCCACTCTTAACAGCGACGGCCGCCCTTGTACTACTATCTTTAGGGGGTCTTCCCCCACTTACCGGATTTATACCAAAGTGATTAATTTTGCAAGAGTTAGCGAAGCAGGGCCTCCCCCTCACTGCAACCGTAATGGCTCTTGCCGCCCTGATTAGCCTCTACTTTTATTTGCGCCTCTGCTACGCGATAACTCTTACCATCTCCCCCAATACTGTGACCTCGACCACCCCCTGGCGGACTCAGACCACTCAGGCCTCCGCTCTTCTGGCACTATCAACAGTAATGGCCCTGGGCCTTTTGCCCCTCACCCCTGCTGTTATAACGCTCGTTGTTTAG
Lythrurus_umbratilis ???????????????????????????????????????????????????????????????????????????????????????????????????????????????????????????????????????????????????????????????????????????????????????????????????????????????????????????????????????????????????????????????????????????????????????????????????????????????????????????????????????????????????????????????????????????????????????????????????????????????????????????????????????????????????????????????????????????????????????????????????????????????????????????????????????????????????????????????????????????????????????????????????????????????????????????????????????????????????????????????????????????????????????????????????????????????????????????????????????????????????????????????????????????????????????????????????????????????????????????????????????????????????????????????????????????????????????????????????????????????????????????????????????????????????????????????????????????????????????????????????????????????????????????????????????????????????????????????????????????????????????????????????????????????????????????????????????????????????????????????????????????????????????????????????????????????????????????????????????????????????????????????????????????????????????????????????????????????????????????????????????????????????????????????????????????????????????????????????????????????????????????????????????????????????????????????????????????????????????????????????????????????????????????????????????????????????????????????????????????????????????????????????????????????????????????????????????????????????????????????????????????????????????????????????????????????????????????????????????????????????????????????????????????????????????????????????????????????????????????????????????????????????????????????????????????????????????????????????????????????????????????????????????????????????????????????????????????????????????????????????????????????????????????????????????????????????????????????????????????????????????????????????????????????????????????????????????????????????????????????????????????????????????????????????????????????????????????????????????????????????????????????????????????????????????????????????????????????????????????????????????????????????????????????????????????????????????????????????????????????????????????????????????????????????????????????????????????????????????????????????????????????????????????????????????????????????????????????????????????????????????????????????????????????????????????????????????????????????????????????????????????????????????????????????????????????????????????????????????????????????????????????????????????????--------------------------------------------------CCTTTATCTAGTATTTGGTGCCTGAGCCGGAATAGTGGGAACCGCTCTAAGCCTCCTTATTCGAGCTGAATTAAGTCAACCTGGCTCACTCCTAGGTGATGATCAAATCTATAACGTTATTGTTACTGCTCACGCCTTTGTAATAATTTTCTTTATAGTAATGCCAATTCTTATTGGTGGATTCGGAAACTGACTTGTTCCTCTAATGATCGGGGCGCCTGATATAGCATTTCCACGAATAAATAACATAAGCTTCTGACTTCTTCCCCCATCATTCCTCTTATTATTAGCCTCTTCTGGTGTTGAAGCCGGAGCTGGAACAGGATGAACTGTTTACCCCCCACTTTCAGGTAACCTTGCCCACGCAGGAGCGTCAGTAGACCTCACAATTTTCTCCCTCCACCTGGCAGGTGTATCATCAATTCTAGGGGCAGTAAATTTCATTACCACAATTATTAATATGAAACCTCCAGCAATCTCTCAATATCAAACACCCCTCTTCGTATGGGCCGTACTTGTAACTGCCGTACTCTTACTCCTATCACTACCCGTCCTAGCTGCCGGAATTACTATACTTCTCACTGACCGTAACTTAAACACCACATTCTTTGACCCAGCGGGGGGAGGTGACCCTATTCTGTACCAACATCTATTC-----------------------------------------------------------------------------------------------------------------------------------------------------------------------------------------------------------------------------------------------------------------------------------------------------------------------------------------------------------------------------------------------------------------------------------------------------------------------------------------------------------------------------------------------------------------------------------------------------------------------------------------------------------------------------------------------------------------------------------------------------------------------------------------------------------------------------------------------------------------------------------------------------------------------------------------------------------------------------ATGGCAAGCCTACGAAAAACCCACCCGCTAATAAAAATCGCTAATGGCGCATTAGTTGACCTTCCAACACCATCAAATATTTCAGCAATGTGAAACTTTGGGTCCCTACTCGGGTTGTGCTTAATTACTCAAATTCTAACAGGATTGTTCTTAGCCATACATTATACCTCTGACATCTCAACCGCGTTTTCATCCGTTACACACATTTGCCGTGACGTAAACTATGGTTGACTTATCCGAAATATACATGCCAACGGAGCATCATTTTTCTTCATCTGTATTTATATACACATCGCTCGTGGTCTTTACTACGGGTCTTACCTCTACAAGGAGACCTGAAATATTGGAGTTGTTCTACTTCTTCTAGTTATAATAACCGCCTTCGTGGGCTATGTACTCCCGTGGGGTCAAATGTCCTTCTGAGGTGCCACCGTTATTACGAACCTTCTATCAGCGGTACCTTACATAGGAGATACTCTCGTGCAATGAATCTGAGGGGGCTTTTCAGTAGATAACGCAACGCTCACCCGATTCTTCGCCTTCCACTTCCTCTTCCCGTTCGTCATTGCTGGTGCGACCGTTCTCCACTTACTCTTTCTACATGAGACAGGATCAAACAATCCAGCCGGACTAAACTCCGACGCTGACAAAATCTCCTTCCACCCCTACTTCTCCTACAAAGACCTTCTTGGCTTTGTCCTAATGCTGTTAGCTCTTACATCCCTCACATTGTTCTCCCCTACCCTACTCGGCGACCCAGAAAACTTCACCCCAGCAAATCCGCTAGTTACCCCACCACACATTCAACCCGAGTGATACTTCCTGTTTGCCTATGCTATTCTGCGGTCTATTCCAAACAAATTAGGCGGGGTCCTAGCGTTATTATTCAGCATTCTAGTACTACTGGTGGTTCCAATTTTACACACGTCAAAACAACGAGGACTAACTTTTCGACCTATCACCCAGTTCTTATTCTGAACCCTGGTGGCAGCTATAATTATTCTGACATGAATTGGTGGCATACCTGTAGAACACCCATATATTATCATTGGCCAGGTCGCCTCAGTCCTCTACTTTGCATTATTCCTCCTCCTCGCCCCACTCGCAGGATGAGCGGAGAATAAAGCATTGAAATGAGCTT---ATGAACCCTTACGTACTAGCCACATTGTTATCCAGCCTTGGCCTAGGGACTACTCTCACCTTCGCCAGTTCCCACTGATTGCTCGCCTGAATAGGACTAGAAATTAATACTTTGGCAATTGTTCCTTTAATGGCACAGCATCACCACCCCCGCGCAGTGGAAGCCACCACTAAATATTTTCTTACCCAAGCCACTGCAGCCGCCGTGATGCTTTTTGCAAGCACAACTAATGCATGGATTACAGGGACATGAAACATAATAAACATGTCGGACCCAATTGCCACCGCAATAATTCTCGCCGCCTTGGCACTTAAAATTGGACTAGCACCTATACATTTCTGAATGCCCGAAGTACTGCAAGGACTAGACCTATTAACCGGGTTGATTCTCTCAACCTGGCAAAAACTTGCCCCGCTTGCACTAATTATTCAGACAGCCCAAGCTTTCGACCCACTTCTGCTTACGGCCCTTGGCCTTATATCCACTGCGATCGGCGGCTGAGGGGGCTTGAATCAAACCCAGCTCCGGAAAGTCTTAGCCTACTCCTCAATCGCACATATAGGCTGGATAATTATTGTTCTTCAATATGCCCCTCAGCTTACCCTTCTTGCGCTGCTAATATATATTTTGATGACATCCGCAGCGTTTCTGACTCTCAAGCTTTCCTATGCTACTAAAATTAATACCCTTGCAACCGCATGATCAAAGAGCCCACTCTTAGCAGCGACAGCCGCCCTTGTACTATTATCTTTGGGGGGCCTTCCCCCACTTACCGGATTTATACCAAAGTGGTTAATCTTGCAAGAGTTGGCAAAGCAAGGCCTCCCCCTCACCGCAACCATAATAGCTCTTGCCGCCCTAATTAGCCTCTACTTTTATTTGCGACTGTGCTACGCGATAACTCTTACCATCTCTCCTAATACTGTGACCTCGACCACCCCTTGACGGACTCAGACCACTCAAACCTCCGCTCTTCTAGCATTTTCAACAGTAATAGCCCTTGGCCTTTTGCCCCTTACCCCTACTGTTCTCGCACTCGTTGCTTAG
Macrhybopsis_gelida ???????????????????????????????????????????????????????????????????????????????????????????????????????????????????????????????????????????????????????????????????????????????????????????????????????????????????????????????????????????????????????????????????????????????????????????????????????????????????????????????????????????????????????????????????????????????????????????????????????????????????????????????????????????????????????????????????????????????????????????????????????????????????????????????????????????????????????????????????????????????????????????????????????????????????????????????????????????????????????????????????????????????????????????????????????????????????????????????????????????????????????????????????????????????????????????????????????????????????????????????????????????????????????????????????????????????????????????????????????????????????????????????????????????????????????????????????????????????????????????????????????????????????????????????????????????????????????????????????????????????????????????????????????????????????????????????????????????????????????????????????????????????????????????????????????????????????????????????????????????????????????????????????????????????????????????????????????????????????????????????????????????????????????????????????????????????????????????????????????????????????????????????????????????????????????????????????????????????????????????????????????????????????????????????????????????????????????????????????????????????????????????????????????????????????????????????????????????????????????????????????????????????????????????????????????????????????????????????????????????????????????????????????????????????????????????????????????????????????????????????????????????????????????????????????????????????????????????????????????????????????????????????????????????????????????????????????????????????????????????????????????????????????????????????????????????????????????????????????????????????????????????????????????????????????????????????????????????????????????????????????????????????????????????????????????????????????????????????????????????????????????????????????????????????????????????????????????????????????????????????????????????????????????????????????????????????????????????????????????????????????????????????????????????????????????????????????????????????????????????????????????????????????????????????????????????????????????????????????????????????????????????????????????????????????????????????????????????????????????????????????????????????????????????????????????????????????????????????????????????????????????????????????????????????--------------------------------------------------CCTTTATCTAGTATTTGGNGCCTGAGCCGGTATAGTGGGGACTGCTTTAAGCCTTNTTATTCGAGCCGAACTAAGCCAACCTGGATCACTCCTAGGTGANGACCAAATCTATAACGTTATTGNTACNGCCCACGCCTTCGTAATAATTTTCTTTATAGTAATGCCAATTCTTATTGGCGGATTTGGTAACTGACTCGTACCTCTAATAATTGGGGCGCCTGATATAGCATTCCCGCGAATAAATAATATAAGCTTCTGACTTCTACCCCCATCATTCCTACTATTATTAGCTTCTTCTGGTGTTGAAGCTGGAGCTGGAACAGGATGAACTGTCTACCCCCCACTTGCAGGTAACCTTGCCCACGCAGGGGCGTCAGTAGACCTTACAATTTTCTCCCTTCACCTAGCAGGTGTATCATCAATTCTAGGAGCAGTTAACTTTATTACTACAATTATTAATATAAAACCCCCNGCCATCTCTCAATACCAGACACCCTTATTTGTATGAGCCGTGCTTGTAACCGCCGTTCTTCTNCTCCTATCGTTACCCGTACTAGCTGCCGGAATTACAATGCTTCTTACTGACCGAAATTTAAACACCACATTCTTTGACCCAGCAGGAGGAGGNGACCCAATTCTATATCAACATTTA--------------------------------------------------------------------------------------------------------------------------------------------------------------------------------------------------------------------------------------------------------------------------------------------------------------------------------------------------------------------------------------------------------------------------------------------------------------------------------------------------------------------------------------------------------------------------------------------------------------------------------------------------------------------------------------------------------------------------------------------------------------------------------------------------------------------------------------------------------------------------------------------------------------------------------------------------------------------------?????????????????????????????????????????????????????????????????????????????????????????????????????????????????????????????????????????????????????????????????????????????????????????????????????????????????????????????????????????????????????????????????????????????????????????????????????????????????????????????????????????????????????????????????????????????????????????????????????????????????????????????????????????????????????????????????????????????????????????????????????????????????????????????????????????????????????????????????????????????????????????????????????????????????????????????????????????????????????????????????????????????????????????????????????????????????????????????????????????????????????????????????????????????????????????????????????????????????????????????????????????????????????????????????????????????????????????????????????????????????????????????????????????????????????????????????????????????????????????????????????????????????????????????????????????????????????????????????????????????????????????????????????????????????????????????????????????????????????????????????????????????????????????????????????????????????????????????????????????????????????????????????????????????????????????????????????????????????????????????????????????????????????????????????????????????????????????????????????????????????????????????????????????????????????????????????????????????????????????????????????????????????????????????????????????????????????????????????????????????????????????????????????????????????????????????????????????????????????????????????????????????????????????????????????????????????????????????????????????????????????????????????????????????????????????????????????????????????????????????????????????????????????????????????????????????????????????????????????????????????????????????????????????????????????????????????????????????????????????????????????????????????????????????????????????????????????????????????????????????????????????????????????????????????????????????????????????????????????????????????????????????????????????????????????????????????????????????????????????????????????????????????????????????????????
Macrhybopsis_hyostoma ???????????????????????????????????????????????????????????????????????????????????????????????????????????????????????????????????????????????????????????????????????????????????????????????????????????????????????????????????????????????????????????????????????????????????????????????????????????????????????????????????????????????????????????????????????????????????????????????????????????????????????????????????????????????????????????????????????????????????????????????????????????????????????????????????????????????????????????????????????????????????????????????????????????????????????????????????????????????????????????????????????????????????????????????????????????????????????????????????????????????????????????????????????????????????????????????????????????????????????????????????????????????????????????????????????????????????????????????????????????????????????????????????????????????????????????????????????????????????????????????????????????????????????????????????????????????????????????????????????????????????????????????????????????????????????????????????????????????????????????????????????????????????????????????????????????????????????????????????????????????????????????????????????????????????????????????????????????????????????????????????????????????????????????????????????????????????????????????????????????????????????????????????????????????????????????????????????????????????????????????????????????????????????????????????????????????????????????????????????????????????????????????????????????????????????????????????????????????????????????????????????????????????????????????????????????????????????????????????????????????????????????????????????????????????????????????????????????????????????????????????????????????????????????????????????????????????????????????????????????????????????????????????????????????????????????????????????????????????????????????????????????????????????????????????????????????????????????????????????????????????????????????????????????????????????????????????????????????????????????????????????????????????????????????????????????????????????????????????????????????????????????????????????????????????????????????????????????????????????????????????????????????????????????????????????????????????????????????????????????????????????????????????????????????????????????????????????????????????????????????????????????????????????????????????????????????????????????????????????????????????????????????????????????????????????????????????????????????????????????????????????????????????????????????????????????????????????????????????????????????????????????????????????????????--------------------------------------------------CCTTTATTTAGTATTTGGTGCCTGAGCCGGAATAGTAGGAACTGCTTTAAGCCTCCTTATTCGAGCCGAATTAAGCCAACCTGGGTCACTCCTAGGTGATGATCAAATCTATAACGTCATTGTTACTGCTCACGCCTTCGTAATAATTTTCTTTATAGTAATGCCAATTCTTATTGGCGGATTCGGTAACTGGCTTGTACCTTTAATGATTGGAGCGCCTGATATGGCATTTCCACGAATAAATAATATAAGCTTCTGACTACTGCCCCCATCATTCCTATTATTACTAGCTTCCTCTGGTGTCGAAGCTGGGGCCGGGACAGGATGAACTGTCTACCCCCCACTCGCAGGTAACCTTGCCCACGCAGGAGCATCAGTAGACCTTACAATCTTTTCCCTACACCTAGCAGGTGTATCATCTATCCTAGGGGCAGTTAACTTTATCACCACAATTATTAATATAAAACCACCAGCCATCTCACAGTATCAAACACCCCTCTTCGTATGAGCTGTACTTGTAACTGCCGTCCTTCTACTTCTATCACTGCCCGTCCTAGCTGCTGGTATTACTATACTCCTTACTGATCGGAACCTAAATACTACGTTTTTTGATCCCGCGGGGGGAGGAGATCCAATTCTATATCAACATTTA--------------------------------------------------------------------------------------------------------------------------------------------------------------------------------------------------------------------------------------------------------------------------------------------------------------------------------------------------------------------------------------------------------------------------------------------------------------------------------------------------------------------------------------------------------------------------------------------------------------------------------------------------------------------------------------------------------------------------------------------------------------------------------------------------------------------------------------------------------------------------------------------------------------------------------------------------------------------------?????????????????????????????????????????????????????????????????????????????????????????????????????????????????????????????????????????????????????????????????????????????????????????????????????????????????????????????????????????????????????????????????????????????????????????????????????????????????????????????????????????????????????????????????????????????????????????????????????????????????????????????????????????????????????????????????????????????????????????????????????????????????????????????????????????????????????????????????????????????????????????????????????????????????????????????????????????????????????????????????????????????????????????????????????????????????????????????????????????????????????????????????????????????????????????????????????????????????????????????????????????????????????????????????????????????????????????????????????????????????????????????????????????????????????????????????????????????????????????????????????????????????????????????????????????????????????????????????????????????????????????????????????????????????????????????????????????????????????????????????????????????????????????????????????????????????????????????????????????????????????????????????????????????????????????????????????????????????????????????????????????????????????????????????????????????????????????????????????????????????????????????????????????????????????????????????????????????????????????????????????????????????????????????????????????????????????????????????????????????????????????????????????????????????????????????????????????????????????????????????????????????????????????????????????????????????????????????????????????????????????????????????????????????????????????????????????????????????????????????????????????????????????????????????????????????????????????????????????????????????????????????????????????????????????????????????????????????????????????????????????????????????????????????????????????????????????????????????????????????????????????????????????????????????????????????????????????????????????????????????????????????????????????????????????????????????????????????????????????????????????????????????????????????????????
Macrhybopsis_meeki ???????????????????????????????????????????????????????????????????????????????????????????????????????????????????????????????????????????????????????????????????????????????????????????????????????????????????????????????????????????????????????????????????????????????????????????????????????????????????????????????????????????????????????????????????????????????????????????????????????????????????????????????????????????????????????????????????????????????????????????????????????????????????????????????????????????????????????????????????????????????????????????????????????????????????????????????????????????????????????????????????????????????????????????????????????????????????????????????????????????????????????????????????????????????????????????????????????????????????????????????????????????????????????????????????????????????????????????????????????????????????????????????????????????????????????????????????????????????????????????????????????????????????????????????????????????????????????????????????????????????????????????????????????????????????????????????????????????????????????????????????????????????????????????????????????????????????????????????????????????????????????????????????????????????????????????????????????????????????????????????????????????????????????????????????????????????????????????????????????????????????????????????????????????????????????????????????????????????????????????????????????????????????????????????????????????????????????????????????????????????????????????????????????????????????????????????????????????????????????????????????????????????????????????????????????????????????????????????????????????????????????????????????????????????????????????????????????????????????????????????????????????????????????????????????????????????????????????????????????????????????????????????????????????????????????????????????????????????????????????????????????????????????????????????????????????????????????????????????????????????????????????????????????????????????????????????????????????????????????????????????????????????????????????????????????????????????????????????????????????????????????????????????????????????????????????????????????????????????????????????????????????????????????????????????????????????????????????????????????????????????????????????????????????????????????????????????????????????????????????????????????????????????????????????????????????????????????????????????????????????????????????????????????????????????????????????????????????????????????????????????????????????????????????????????????????????????????????????????????????????????????????????????????????????--------------------------------------------------CCTTTATCTAGTATTTGGTGCCTGAGCCGGCATAGTAGGGACTGCTTTAAGCCTTCTTATTCGAGCCGAACTAAGTCAACCTGGATCACTTCTAGGTGATGATCAAATCTATAATGTTATTGTTACTGCCCACGCCTTCGTAATAATTTTCTTTATAGTAATGCCAATTCTTATTGGCGGATTTGGCAACTGGCTTGTACCTCTAATAATTGGGGCGCCTGATATAGCATTTCCACGAATAAATAACATAAGCTTCTGACTTCTACCCCCATCATTCCTGTTATTATTAGCTTCTTCTGGTGTTGAAGCTGGGGCCGGAACAGGATGGACTGTCTACCCTCCACTTGCGGGTAATCTTGCCCACGCAGGGGCATCAGTAGACCTTACAATTTTCTCCCTCCATCTAGCAGGTGTATCATCCATTCTAGGGGCAGTTAACTTTATTACTACAATTATTAATATAAAACCCCCAGCCATTTCTCAATACCAAACACCCTTATTTGTATGAGCCGTACTTGTAACCGCCGTTCTTTTACTCCTATCGTTACCTGTACTAGCTGCTGGAATTACAATACTTCTTACTGACCGAAATTTAAATACCACATTCTTTGACCCTGCAGGAGGGGGTGACCCAATTCTATATCAACATTTA--------------------------------------------------------------------------------------------------------------------------------------------------------------------------------------------------------------------------------------------------------------------------------------------------------------------------------------------------------------------------------------------------------------------------------------------------------------------------------------------------------------------------------------------------------------------------------------------------------------------------------------------------------------------------------------------------------------------------------------------------------------------------------------------------------------------------------------------------------------------------------------------------------------------------------------------------------------------------?????????????????????????????????????????????????????????????????????????????????????????????????????????????????????????????????????????????????????????????????????????????????????????????????????????????????????????????????????????????????????????????????????????????????????????????????????????????????????????????????????????????????????????????????????????????????????????????????????????????????????????????????????????????????????????????????????????????????????????????????????????????????????????????????????????????????????????????????????????????????????????????????????????????????????????????????????????????????????????????????????????????????????????????????????????????????????????????????????????????????????????????????????????????????????????????????????????????????????????????????????????????????????????????????????????????????????????????????????????????????????????????????????????????????????????????????????????????????????????????????????????????????????????????????????????????????????????????????????????????????????????????????????????????????????????????????????????????????????????????????????????????????????????????????????????????????????????????????????????????????????????????????????????????????????????????????????????????????????????????????????????????????????????????????????????????????????????????????????????????????????????????????????????????????????????????????????????????????????????????????????????????????????????????????????????????????????????????????????????????????????????????????????????????????????????????????????????????????????????????????????????????????????????????????????????????????????????????????????????????????????????????????????????????????????????????????????????????????????????????????????????????????????????????????????????????????????????????????????????????????????????????????????????????????????????????????????????????????????????????????????????????????????????????????????????????????????????????????????????????????????????????????????????????????????????????????????????????????????????????????????????????????????????????????????????????????????????????????????????????????????????????????????????????????????
Macrhybopsis_storeriana ???????????????????????????????????????????????????????????????????????????????????????????????????????????????????????????????????????????????????????????????????????????????????????????????????????????????????????????????????????????????????????????????????????????????????????????????????????????????????????????????????????????????????????????????????????????????????????????????????????????????????????????????????????????????????????????????????????????????????????????????????????????????????????????????????????????????????????????????????????????????????????????????????????????????????????????????????????????????????????????????????????????????????????????????????????????????????????????????????????????????????????????????????????????????????????????????????????????????????????????????????????????????????????????????????????????????????????????????????????????????????????????????????????????????????????????????????????????????????????????????????????????????????????????????????????????????????????????????????????????????????????????????????????????????????????????????????????????????????????????????????????????????????????????????????????????????????????????????????????????????????????????????????????????????????????????????????????????????????????????????????????????????????????????????????????????????????????????????????????????????????????????????????????????????????????????????????????????????????????????????????????????????????????????????????????????????????????????????????????????????????????????????????????????????????????????????????????????????????????????????????????????????????????????????????????????????????????????????????????????????????????????????????????????????????????????????????????????????????????????????????????????????????????????????????????????????????????????????????????????????????????????????????????????????????????????????????????????????????????????????????????????????????????????????????????????????????????????????????????????????????????????????????????????????????????????????????????????????????????????????????????????????????????????????????????????????????????????????????????????????????????????????????????????????????????????????????????????????????????????????????????????????????????????????????????????????????????????????????????????????????????????????????????????????????????????????????????????????????????????????????????????????????????????????????????????????????????????????????????????????????????????????????????????????????????????????????????????????????????????????????????????????????????????????????????????????????????????????????????????????????????????????????????????????--------------------------------------------------CCTTTATCTAGTATTCGGTGCCTGAGCTGGAATAGTGGGAACTGCTTTAAGCCTCCTTATTCGAGCCGAACTAAGTCAACCTGGATCACTCCTAGGTGATGACCAAATCTATAACGTTATTGTTACTGCCCACGCCTTCGTAATAATTTTCTTTATAGTAATGCCAATTCTTATTGGTGGATTTGGCAACTGGCTTGTACCTCTAATAATTGGAGCACCTGATATAGCATTCCCACGAATAAATAACATAAGTTTCTGACTCCTACCCCCGTCATTCCTATTATTATTAGCTTCTTCTGGTGTTGAAGCTGGAGCCGGGACAGGATGGACTGTTTACCCCCCACTTGCAGGTAACCTTGCCCACGCTGGGGCATCAGTAGACCTCACAATCTTTTCTCTTCACCTAGCAGGTGTATCGTCAATTCTAGGCGCAGTTAACTTTATTACCACAATTATTAACATGAAACCCCCAGCCATCTCCCAATATCAAACACCCCTCTTCGTGTGGGCCGTACTTGTAACCGCCGTTCTTCTACTCCTGTCACTACCCGTCCTAGCTGCCGGAATTACTATACTTCTCACTGACCGAAATCTAAATACTACATTCTTCGACCCGGCAGGTGGAGGAGACCCAATCTTATATCAACATTTATTC-----------------------------------------------------------------------------------------------------------------------------------------------------------------------------------------------------------------------------------------------------------------------------------------------------------------------------------------------------------------------------------------------------------------------------------------------------------------------------------------------------------------------------------------------------------------------------------------------------------------------------------------------------------------------------------------------------------------------------------------------------------------------------------------------------------------------------------------------------------------------------------------------------------------------------------------------------------------------------ATGGCAAGCCTACGAAAAACCCATCCATTAATAAAAATCGCTAATGATGCACTAGTTGATCTCCCAACACCATCTAATATTTCAGTAATATGAAACTTCGGATCCCTACTAGGATTATGCTTAATTACCCAAATCCTAACAGGATTATTTTTAGCTATACACTATACCTCCGATATCTCAACCGCATTTTCATCCGTAACACATATTTGTCGAGACGTTAACTACGGCTGACTTATCCGAAATATACATGCTAACGGAGCATCATTCTTCTTCATCTGTATTTATATGCACATCGCCCGTGGCCTATACTATGGATCTTACCTTTACAAAGAAACATGAAATATCGGAGTTGTTCTCCTTCTTTTAGTTATAATAACTGCCTTTGTAGGCTACGTACTCCCATGAGGCCAAATATCCTTTTGAGGCGCTACCGTAATTACAAACCTCTTATCAGCGGTCCCTTATATAGGTGATACCCTAGTCCAATGAATTTGAGGGGGCTTTTCCGTAGATAACGCAACATTAACACGATTCTTCGCCTTCCACTTCCTATTCCCGTTCGTCATCGCCGGCGCAACCATTCTACACTTGCTATTTCTACATGAAACAGGATCAAACAACCCCGCTGGGTTAAACTCCGACGCCGATAAAATCTCCTTCCACCCGTACTTCTCTTATAAAGATCTCCTTGGCTTCGTACTTATATTATTAGCTCTCACATCCCTAACATTATTCTCCCCTACTCTACTTGGCGACCCAGAAAATTTCACCCCCGCAAACCCCTTAGTTACCCCACCACATATTCAACCAGAATGGTACTTCTTATTTGCCTATGCTATTCTACGATCTATCCCAAATAAGCTAGGAGGAGTCCTAGCATTATTATTCAGCATTCTAGTACTGTTAGTGGTCCCTATTTTACATACCTCAAAACAACGAGGATTAACCTTCCGACCTATTACCCAATTTTTATTCTGAACCTTAGTAGCAGATATAATTATTTTAACGTGAATTGGAGGCATGCCCGTAGAGCACCCGTACATCATCATCGGTCAAGTCGCCTCAATTCTATATTTCGCCTTATTCCTCATCCTCACCCCACTCGCAGGGTGAATCGAAAATAAGGCATTAAAATGAGCT----ATGAACCCTTACGTATTAGCAACCTTGTTATCCAGCCTTGGCTTAGGAACCACCTTAACCTTCGCCAGCTCCCACTGATTATTAGCCTGAATAGGATTAGAAATTAATACCCTAGCAATTATCCCTTTAATAGCACAACACCATCACCCCCGCGCAGTAGAAGCTACCACAAAATATTTTCTCACCCAAGCCACTGCAGCCGCCGTAATTCTGTTCGCAAGCACAACAAATGCATGAACCACAGGAGAATGAGATATAGCTAACATATCAAATCCNATTGCCACCGCAATAATCCTCGCCGCCCTAGCCCTTAAAATTGGATTAGCCCCAATACATTTCTGAATACCNGAAGTATTACAAGGACTAGATTTATTAACA---------------------------------------------------------------------------------------------------------------------------------------------------------------------------------------------------------------------------------------------------------------------------------------------------------------------------------------------------------------------------------------------------------------------------------------------------------------------------------------------------------------------------------------------------------------------------------------------------------------------------------------------------------------------------------------------
Margariscus_margarita TAAAGGCATGGTCCTGACCTTATTATCAGCTCTAGCCCAACTTACACATGCAAGTCTCCGCACCCCCGTGAGTATG-CCCTTAATCCCCTGCCCGGGGACGAGGAGCGGGCATCAGGCACAAATTTTTAGCCCAAGACGCCTGGCCTAGCCACACCCCCAAGGGAATTCAGCAGTGATAAATATTAAGCCATAAGTGAAAACTTGACTCAGTTAGAGCTAAGAGGGCCGGTAAAACTCGTGCCAGCCACCGCGGTTAGACGAGAGGCCCTAGTTGATAGTACAACGGCGTAAAGGGTGGTTAAGGAC-GCACAATAATAAAGCCGAATGGCCCTTTGGCTGTCATACGCTTCTAGGTGTCCGAAGCCCAATATACGAAAGTAGCTTTAAGAGAGCCCACCTGACCCCACGAAAGCTGAGGAACAAACTGGGATTAGATACCCCACTATGCTCAGCCATAAACCTAGACGTCCAACTACAATTAGACGTCCGCCCGGGTACTACGAGCATTAGCTTGAAACCCAAAGGACCTGACGGTGCCTTAGACCCCCCTAGAGGAGCCTGTTCTAGAACCGATAACCCTCGTTAAACCTCACCACTTCTAGCCACCCCAGCCTATATACCGCCGTCGTCAGCTTACCCTGTGAAGGCAATAAAAGTAAGCAAAATGGGCATACCCCAGAACGTCAGGTCGAGGTGTAGCGTACGAAGTGGGAAGAAATGGGCTACATTTTCTATTATAGAACACTACGGACATGCAACATGAAATAGTGCTTGAAGGAGGATTTAGTAGTAAAAAGGAAGCAGAGTGTCCTTTTGAACCCGGCTCTGAGGCGCGTACACACCGCCCGTCACTCTCCCCTGTCA-AAATGCGACTTAAATATTTAATACCAACGCGCCGACAAGGGGAGGCAAGTCGTAACATGGTAAGTGTACCGGAA-GTGCTCTTGGATTAAAT????????????????????????????????????????????????????????????????????????????????????????????????????????????????????????????????????????????????????????????????????????????????????????????????????????????????????????????????????????????????????????????????????????????????????????????????????????????????????????????????????????????????????????????????????????????????????????????????????????????????????????????????????????????????????????????????????????????????????????????????????????????????????????????????????????????????????????????????????????????????????????????????????????????????????????????????????????????????????????????????????????????????????????????????????????????????????????????????????????????????????????????????????????????????????????????????????????????????????????????????????????????????????????????????????????????????????????????????????????????????????????????????????????????????????????????????????????????????????????????????????????????????????????????????????????????????????????????????????????????????????????????????????????????????????????????????????????????????????????????????????????????????????????????????????????????????????????????????????????????????????????????????????????????????????????????????????????????????????????????????????????????????????????????????????????????????????????????????????????????????????????????????????????????????????????????????????????????????????????????????????????????????????????????????????????????????????????????????????????????????????????????????????????????????????????????????????????????????????????????????????????????????????????????????????????????????????????????????????????????????????????????????????????????????--------------------------------------------------CCTTTATCTTGTATTTGGTGCCTGAGCCGGGATAGTGGGGACCGCTTTAAGCCTTCTTATTCGGGCCGAACTAAGCCAACCCGGGTCACTACTAGGGGATGACCAAATTTATAACGTTATCGTTACCGCCCACGCCTTCGTAATAATTTTCTTTATAGTAATGCCAATTCTTATTGGAGGCTTTGGAAACTGACTGGTACCGTTAATGATTGGTGCACCAGACATGGCGTTCCCTCGAATAAATAATATGAGCTTCTGACTTTTACCTCCATCATTCCTACTACTATTAGCCTCCTCTGGCGTCGAAGCTGGGGCTGGGACAGGTTGAACAGTATATCCTCCACTTGCAGGTAATCTCGCTCACGCCGGGGCATCAGTTGACCTAACAATCTTCTCCCTTCACTTAGCAGGTGTATCATCAATTTTAGGTGCGGTCAACTTTATTACTACAATTATTAACATGAAACCCCCAGCTATTTCCCAATATCAAACACCTCTCTTTGTATGAGCCGTACTTGTAACGGCCGTGCTTCTTCTCCTATCATTACCAGTCCTGGCTGCCGGAATTACAATGCTTCTTACGGACCGAAATCTTAATACTACATTCTTTGATCCGGCAGGAGGAGGAGACCCAATTCTGTACCAACACCTG--------------------------------------------------------------------------------------------------------------------------------------------------------------------------------------------------------------------------------------------------------------------------------------------------------------------------------------------------------------------------------------------------------------------------------------------------------------------------------------------------------------------------------------------------------------------------------------------------------------------------------------------------------------------------------------------------------------------------------------------------------------------------------------------------------------------------------------------------------------------------------------------------------------------------------------------------------------------------------ATGGCAAGCCTACGAAAGACTCATCCACTAATAAAAATTGCTAATGATGCATTAGTCGACCTCCCCACACCGTCCAATATTTCAGCACTCTGAAACTTCGGGTCCCTCCTAGGATTGTGTTTAATTACCCAAATCCTAACAGGGCTATTTCTAGCTATACACTATACATCTGATATCTCAACTGCATTTTCATCAGTGACACATATTTGTCGAGATGTTAACTACGGCTGACTTATCCGAAACCTTCATGCCAACGGAGCATCGTTCTTCTTCATCTGTATTTATATACACATTGCCCGCGGGCTATACTACGGGTCATACCTTTATAAAGAGACCTGAAATATTGGGGTAGTCCTTCTCCTTCTAGTCATGATGACAGCCTTCGTCGGCTATGTACTTCCCTGAGGCCAAATATCCTTTTGAGGCGCCACTGTAATTACAAACCTTCTATCAGCAGTCCCTTACATAGGCGACACCCTTGTTCAATGAATCTGAGGCGGCTTCTCAGTAGATAATGCAACGCTAACACGATTCTTCGCGTTCCACTTCCTCCTGCCATTCGTCATCGCCGGCGCAACCGTCCTCCACTTGTTATTCTTACACGAAACGGGGTCGAACAACCCGGCCGGGCTAAACTCTGACGCGGATAAGATTTCTTTCCACCCATACTTCTCGTATAAGGACCTTCTTGGCTTCGTGGTAATATTATTAGCACTCACATCACTGGCCCTATTTTCCCCTAATCTACTGGGCGACCCAGACAACTTCACCCCCGCCAACCCCTTAGTTACCCCGCCGCACATCCAGCCGGAATGATACTTCTTATTTGCCTACGCCATCCTACGATCTATCCCTAACAAACTTGGGGGAGTTCTTGCATTATTATTTAGCATTCTAGTACTAATGGTCGTGCCTATTCTACATACCTCGAAACAACGAGGACTCACCTTCCGTCCGATGACCCAATTTCTGTTCTGAACTTTAGTGGCAGATATACTCATTCTGACATGAATTGGAGGCATACCCGTAGAACACCCATATGTCATAATTGGCCAAGTCGCCTCAATCTTATATTTCGCGCTCTTCCTCGTCCTTATCCCGCTAACAGGATGAGTTGAAAATAAAGCACTTAAATGAGCT----???????????????????????????????????????????????????????????????????????????????????????????????????????????????????????????????????????????????????????????????????????????????????????????????????????????????????????????????????????????????????????????????????????????????????????????????????????????????????????????????????????????????????????????????????????????????????????????????????????????????????????????????????????????????????????????????????????????????????????????????????????????????????????????????????????????????????????????????????????????????????????????????????????????????????????????????????????????????????????????????????????????????????????????????????????????????????????????????????????????????????????????????????????????????????????????????????????????????????????????????????????????????????????????????????????????????????????????????????????????????????????????????????????????????????????????????????????????????????????????????????????????????????????????????????????????????????????????????????????????????????????
Meda_fulgida -----------------------------------------------------------------------------------------------------------------------------------------------------------------------------------------------------------------------------------------------------------------------------------------------------------------------------------------------------------------------------------------------------------------------------------------------------------------CTCAGCCGTAAACCTAGATGTCCACCTACGAT--GGCATCCGCCCGGGTACTACGAGCATTAGCTTGAAACCCAAAGGACCTGACGGTGCCTTAGACCCCCCTAGAGGAGCCTGTTCTAGAACCGATAACCCTCGTTAAACCTCACCACCTCTAGCCGTCCCAGCCTATATACCGCCGTCGTCAGCTTACCCTGTGAAGGCAATAAAAGTAAGCAAAATGGGCATAACCCAAAACGTCAGGTCGAGGTGTAGCGTACGAAGTGGGAAGAAATGGGCTACATTTTCTATTATAGAATACTACGGATATGCAACATGAAACTGTGCTTGAAGGAGGATTTAGTAGTAAAAAGGAAGCAGCGTGTCCTTTTGAACCCGGCTCTTAGGCGCGTAC-----------------------------------------------------------------------------------------------------------------------????????????????????????????????????????????????????????????????????????????????????????????????????????????????????????????????????????????????????????????????????????????????????????????????????????????????????????????????????????????????????????????????????????????????????????????????????????????????????????????????????????????????????????????????????????????????????????????????????????????????????????????????????????????????????????????????????????????????????????????????????????????????????????????????????????????????????????????????????????????????????????????????????????????????????????????????????????????????????????????????????????????????????????????????????????????????????????????????????????????????????????????????????????????????????????????????????????????????????????????????????????????????????????????????????????????????????????????????????????????????????????????????????????????????????????????????????????????????????????????????????????????????????????????????????????????????????????????????????????????????????????????????????????????????????????????????????????????????????????????????????????????????????????????????????????????????????????????????????????????????????????????????????????????????????????????????????????????????????????????????????????????????????????????????????????????????????????????????????????????????????????????????????????????????????????????????????????????????????????????????????????????????????????????????????????????????????????????????????????????????????????????????????????????????????????????????????????????????????????????????????????????????????????????????????????????????????????????????????????????????????????????????????????????????-----------------------------------------------CACCCTTTATCTTGTATTTGGTGCCTGAGCCGGAATAGTAGGAACCGCTTTAAGCCTACTTATCCGAGCTGAACTAAGCCAGCCCGGATCGCTTCTTGGAGATGATCAAATCTACAACGTTATCGTTACCGCCCATGCTTTCGTAATAATTTTCTTTATAGTAATGCCAATCCTTATTGGCGGGTTCGGAAACTGGCTCGTGCCTCTAATGATTGGTGCACCAGACATAGCATTCCCCCGAATAAATAACATAAGTTTCTGGCTCCTGCCCCCCTCGTTCCTATTGCTGTTAGCCTCCTCCGGGGTTGAAGCCGGCGCCGGAACGGGATGAACAGTCTATCCTCCACTCGCAGGTAATCTTGCACACGCCGGGGCATCAGTGGACCTAACAATCTTCTCCCTCCACTTAGCAGGCGTCTCATCAATTTTAGGGGCAGTTAACTTCATCACTACAATCATTAACATAAAACCCCCAGCCATTTCTCAGTATCAAACTCCCCTATTCGTATGAGCGGTACTTGTGACAGCCGTTCTTCTCCTCCTATCATTACCAGTCCTGGCTGCTGGAATTACAATGCTCCTTACGGACCGGAACCTTAATACCACATTCTTTGACCCGGCAGGAGGGGGGGACCCTATTCTATACCAGCATCTGTTC---------------------------------------------------------------------------------------------------------------------------------------------------------------------------------------------------------------------------------------------------------------------------------------------------------------------------------------------------------------------------------------------------------------------------------------------------------------------------------------------------------------------------------------------------------------------------------------------------------------------------------------------------------------------------------------------------------------------------------------------------------------------------------------------------------------------------------------------------------------------------------------------------------------------------------------------------------------------------------------TACGAAAAACTCACCCACTAATAAAAATCGCTAACAGTGCATTAGTAGACCTCCCCACACCGTCTAACATTTCAGCACTCTGAAACTTCGGATCCCTCTTGGGNCTGTGCTTAATCGCCCAGCTCCTGACAGGACTATTCCTTGCTATGCACTATGCCTCTGATATTTCAACTGCATTTTCATCGGTAGCCCACATCTGCCGGGACGTTAACTACGGCTGGCTTATTCGGAACCTTCATGCCAACGCGGCATCCTTCTTCTTCATCTGTATCTACATACATATCGCCCGCGGCCTATACTACGGCTCTTACCTCTACAAGGAAACCTGGAATATTGGAGTAATCCTTCTCCTGCTGGTTATGATGACTGCCTTTGTAGGCTATGTTCTTCCCTGGGGACAGATATCTTTTTGGGGTGCCACAGTGATTACAAATTTACTATCAGCAGTCCCTTACATAGGAGACACCCTTGTTCAATGGATTTGAGGCGGCTTCTCGGCAGATAACGCCACTCTTACACGGTTCTTCGCGTTCCACTTCCTCCTCCCGTTTGTCATCGTCGCCGCGACCCTTATGCACCTGTTATTTCTTCACGAAACGGGGTCTAACAACCCAGCCGGACTAAACTCNGACGCAGACAAAGTTTCTTTCCACCCGTACTTCTCGTACAAGGACCTCCTCGGCTTTATCGTGATATTACTGGCTCTAACATCCCTTGCCCTGTTTTCCCCGAACCTGCTTGGCGATCCAGATAACTTCACCCCGGCAAACCCGCTAGTTACGCCCCCACACATCCAGCCAGAGTGATACTTCCTGTTTGCCTATGCTATCCTACGATCTATCCCAAACAAGCTAGGAGGGGTCCTCGCGCTACTCTTTAGTATTCTAGTGCTAATACTAGTCCCACTAATACACACCTCTAAGCAACGTGGACTAACCTTCCGCCCAGTGACCCAATTCTTATTCTGAGCCCTCGTAGCGGACGTACTTATTCTTACCTGAATTGGGGGCATACCCGTAGAACACCCATATGTCGCAATTGGACAAATCGCATCCCTGTTATACTTTGCACTGTTTCTTGTACTTATCCCACTGGCGGGGTGAGTCGAGAACAAAGCATTGAAATGAGCC----???????????????????????????????????????????????????????????????????????????????????????????????????????????????????????????????????????????????????????????????????????????????????????????????????????????????????????????????????????????????????????????????????????????????????????????????????????????????????????????????????????????????????????????????????????????????????????????????????????????????????????????????????????????????????????????????????????????????????????????????????????????????????????????????????????????????????????????????????????????????????????????????????????????????????????????????????????????????????????????????????????????????????????????????????????????????????????????????????????????????????????????????????????????????????????????????????????????????????????????????????????????????????????????????????????????????????????????????????????????????????????????????????????????????????????????????????????????????????????????????????????????????????????????????????????????????????????????????????????????????????????
Mylocheilus_caurinus ???????????????????????????????????????????????????????????????????????????????????????????????????????????????????????????????????????????????????????????????????????????????????????????????????????????????????????????????????????????????????????????????????????????????????????????????????????????????????????????????????????????????????????????????????????????????????????????????????????????????????????????????????????????????????????????????????????????????????????????????????????????????????????????????????????????????????????????????????????????????????????????????????????????????????????????????????????????????????????????????????????????????????????????????????????????????????????????????????????????????????????????????????????????????????????????????????????????????????????????????????????????????????????????????????????????????????????????????????????????????????????????????????????????????????????????????????????????????????????????????-------------------------------------------------------------------------------------------------------------------------------------------------------------------TGAACCAACCCATATAAGCACTAAAAAACAAAGACTAAACC-TTGTACCTTTTGCATCATGATTTAGCCAGTACCCTCAAGCAAAGAGACCTTTAGTTTGAAACCCCGAAACCAGGTGAGCTACCCCGAGACAGCCTATGTTATTTAGGGCTAACCCGTCTCTGTGGCAAAAGAGTGGGAAGAGCTCCGGGTAGAAGTGACAGACCTACCGAACCTGGTGATAGCTGGTTGCCTGAGAAGTGGATAGAAGTTCAGCCTCGCACACCCCAAACCAAGAA-ACATATCATCA------AGATACTCAAGGGAAAAATACGAGAGTTAGTTGAAGGGGGTACAGCCCCTTTAACAAAGGATACAACCTTCACAGGAGGATAAAGATCATAATATATAAAACATACTGTTCTAGTGGGCCTAAAGGCAGCCACCTAAACAGAAAGCGTTAAAGCTCAGACAGAAGGAAGTTTATTATACCGATA-AAAAATCTTACTCCCCTAATTGTATCAGGCCAACCCATGCCCGCATGGAAGAGATTATGCTAAAATGAGTAACAAGAAG-ACCTGCTCTTCTCCCAGCACAAGTGTAAACCAGATCGGACCAACCACTGGAATTTAACGAGCCCAACCCAAGAGGGCAGTGTGAACAATAAAAA-CCTCAAGAAGAGCTCACAACTAGAGAATCGTTAACCCCACACTGGCGTGCTATTTTATAAAGGAAAGACTAAAAGAAGGGGAAGGAACTCGGCAAACACAAGCCTCGCCTGTTTACCAAAAACATCGCCTCCTGCAACTGGATTGAGTATAGGAGGTCCAGCCTGCCCAGTGACTACGGGTTCAACGGCC--GCGGTATTTTGACCGTGCAAAGGTAGCGCAATCACTTGTCTCTTAAATAGAGACCTGTATGAATGGCTAGACG-----------------------------------------------------------------------------------------------------------------------------------------------------------------------------------------------------------------------------------------------------------------------------------------------------------------------------------------------------------------------------------------------------------------------------------------------------------------------------------------------------------------------------------------------------------------------------------------------------------------------------------------------------------------------------------------------TTGGCACCCTCTATCTTGTATTTGGTGCCTGAGCCGGAATAGTGGGAACCGCTTTAAGCCTCCTTATTCGGGCCGAACTAAGCCAACCCGGGTCACTCTTAGGTGATGATCAAATTTATAATGTCATCGTCACCGCCCACGCCTTCGTAATAATTTTCTTTATAGTAATGCCAATTCTTATTGGCGGATTCGGAAACTGACTTGTGCCCCTGATAATCGGCGCACCAGACATGGCATTCCCGCGAATAAATAACATAAGCTTCTGACTCCTGCCCCCATCATTCCTACTACTGCTAGCTTCCTCTGGTGTTGAAGCCGGAGCTGGGACGGGATGAACCGTGTACCCCCCGCTCGCAGGTAACCTCGCCCACGCAGGGGCATCAGTAGACCTTACAATCTTCTCACTCCACCTAGCAGGAGTATCATCAATTTTAGGGGCAGTAAACTTCATTACTACAATCATTAATATGAAACCCCCAGCCATCTCCCAATATCAAACACCTCTCTTTGTATGAGCCGTACTTGTAACCGCTGTTCTTCTCCTCTTATCACTGCCAGTCCTAGCTGCCGGAATTACAATGCTTCTCACAGACCGCAATCTTAATACCACATTCTTCGACCCAGCGGGGGGAGGAGACCCAATCCTATATCAACATCTATTCTGATTCTTCGG------------------------------------------------------------------------------------------------------------------------------------------------------------------------------------------------------------------------------------------------------------------------------------------------------------------------------------------------------------------------------------------------------------------------------------------------------------------------------------------------------------------------------------------------------------------------------------------------------------------------------------------------------------------------------------------------------------------------------------------------------------------------------------------------------------------------------------------------------------------------------------------------------------------------------------------------------------------ATGGCAAGCCTACGAAAAACTCACCCGTTAATAAAAATCGCTAACGACGCACTAGTCGACCTCCCAACACCTTCTAATATTTCAGCAATATGGAATTTCGGATCCCTCCTAGGATTATGCTTGATTACCCAAATCCTAACAGGACTATTCCTGGCCATACACTACACCTCTGACATCTCAACTGCATTCTCATCAGTGACACACATCTGCCGGGACGTTAACTATGGCTGACTTATCCGAAACATGCACGCCAACGGAGCATCATTCTTCTTCATCTGTATCTATATACACATTGCCCGAGGCCTATACTACGGATCCTACCTCTATAAAGAGACCTGAAACATCGGCGTTGTTCTACTTCTTCTAGTCATGATAACAGCCTTTGTTGGCTACGTACTCCCGTGAGGACAAATATCTTTTTGAGGTGCTACCGTAATTACAAATTTACTATCAGCAGTTCCTTACATAGGTGACACCCTTGTCCAATGGATCTGAGGTGGCTTCTCAGTAGACAACGCAACACTAACACGATTCTTCGCCTTCCACTTCCTATTTCCATTCGTTATCGCCGGCGCAACCGTCCTACACCTACTGTTTTTACACGAAACAGGATCAAACAACCCTGCCGGATTAAACTCTGACGCAGACAAAATTTCTTTCCACCCTTACTTCTCATACAAAGACCTCCTTGGCTTCGTATTAATACTGTTAGCACTCACATCACTGACATTGTTCTCCCCAACCCTCCTCGGCGACCCAGAGAATTTTACCCCGGCAAACCCGCTAGTTACTCCCCCACACATCCAACCAGAGTGATATTTCTTATTTGCCTACGCCATCCTGCGATCTATCCCGAACAAATTAGGAGGGGTCCTGGCCCTACTATTCAGTATTTTAGTGCTGATAGTCGTGCCGATTTTACACACCTCAAAACAGCGAGGACTAACTTTCCGCCCAATCACTCAGTTTCTATTCTGAACCCTAGTGGCAGATATAATCATCCTGACATGAATCGGAGGCATACCCGTAGAACACCCTTACATCATCATTGGCCAAATCGCCTCAGTTCTATACTTTGCACTCTTCCTTGTTCTTGCCCCCCTTGCAGGTTGAGTAGAGAATAAAGCACTGAAATGAGCT----???????????????????????????????????????????????????????????????????????????????????????????????????????????????????????????????????????????????????????????????????????????????????????????????????????????????????????????????????????????????????????????????????????????????????????????????????????????????????????????????????????????????????????????????????????????????????????????????????????????????????????????????????????????????????????????????????????????????????????????????????????????????????????????????????????????????????????????????????????????????????????????????????????????????????????????????????????????????????????????????????????????????????????????????????????????????????????????????????????????????????????????????????????????????????????????????????????????????????????????????????????????????????????????????????????????????????????????????????????????????????????????????????????????????????????????????????????????????????????????????????????????????????????????????????????????????????????????????????????????????????????
Nocomis_asper ???????????????????????????????????????????????????????????????????????????????????????????????????????????????????????????????????????????????????????????????????????????????????????????????????????????????????????????????????????????????????????????????????????????????????????????????????????????????????????????????????????????????????????????????????????????????????????????????????????????????????????????????????????????????????????????????????????????????????????????????????????????????????????????????????????????????????????????????????????????????????????????????????????????????????????????????????????????????????????????????????????????????????????????????????????????????????????????????????????????????????????????????????????????????????????????????????????????????????????????????????????????????????????????????????????????????????????????????????????????????????????????????????????????????????????????????????????????????????????????????????????????????????????????????????????????????????????????????????????????????????????????????????????????????????????????????????????????????????????????????????????????????????????????????????????????????????????????????????????????????????????????????????????????????????????????????????????????????????????????????????????????????????????????????????????????????????????????????????????????????????????????????????????????????????????????????????????????????????????????????????????????????????????????????????????????????????????????????????????????????????????????????????????????????????????????????????????????????????????????????????????????????????????????????????????????????????????????????????????????????????????????????????????????????????????????????????????????????????????????????????????????????????????????????????????????????????????????????????????????????????????????????????????????????????????????????????????????????????????????????????????????????????????????????????????????????????????????????????????????????????????????????????????????????????????????????????????????????????????????????????????????????????????????????????????????????????????????????????????????????????????????????????????????????????????????????????????????????????????????????????????????????????????????????????????????????????????????????????????????????????????????????????????????????????????????????????????????????????????????????????????????????????????????????????????????????????????????????????????????????????????????????????????????????????????????????????????????????????????????????????????????????????????????????????????????????????????????????????????????????????????????????????????????????--------------------------------------------------CCTTTATCTTGTATTTGGTGCCTGAGCCGGAATAGTGGGGACCGCTTTAAGCCTTCTTATTCGAGCCGAACTTAGCCAACCCGGATCACTCCTAGGCGATGATCAAATTTATAATGTTATTGTTACTGCCCACGCCTTCGTAATAATTTTCTTTATAGTAATACCAATTCTAATTGGTGGGTTTGGGAATTGACTTGTACCTCTAATAATTGGAGCACCAGACATGGCATTCCCACGAATAAATAACATGAGCTTTTGACTCTTGCCCCCATCATTCCTATTGTTGTTGGCCTCTTCTGGTGTTGAAGCTGGAGCTGGGACAGGATGGACTGTATACCCCCCTCTTGCAGGTAACCTCGCCCATGCAGGAGCATCAGTAGATCTTACAATTTTCTCTCTTCATTTAGCAGGTGTGTCCTCAATTTTAGGGGCAGTTAATTTTATTACCACAATTATTAATATGAAACCCCCAGCCATCTCCCAGTATCAGACACCCCTCTTTGTTTGAGCCGTACTTGTAACTGCTGTTCTTCTACTCCTATCATTACCTGTCCTAGCTGCTGGAATTACAATACTTCTTACTGATCGTAACCTAAATACTACATTCTTTGACCCCGCGGGGGGAGGAGATCCAATCTTATATCAGCATTTA--------------------------------------------------------------------------------------------------------------------------------------------------------------------------------------------------------------------------------------------------------------------------------------------------------------------------------------------------------------------------------------------------------------------------------------------------------------------------------------------------------------------------------------------------------------------------------------------------------------------------------------------------------------------------------------------------------------------------------------------------------------------------------------------------------------------------------------------------------------------------------------------------------------------------------------------------------------------------------ATGGCAAGCCTACGAAAAACACATCCGCTAATGAAAATTGCTAACGACGCACTGGTTGACCTCCCAACACCATCTAATATTTCAGCACTCTGAAACTTCGGGTCCCTCTTAGGCCTGTGCTTAATTACTCAGATCCTGACAGGATTATTTCTGGCTATACACTACACCTCTGATATCTCAACCGCATTTTCATCGGTAGCACATATTTGCCGGGACGTTAATTATGGTTGACTTATCCGGAACATGCATGCTAATGGAGCATCTTTCTTTTTCATCTGTATTTATATACACATTGCCCGCGGCCTGTACTACGGATCCTACCTTTATAAAGAAACCTGAAACATTGGCGTGATCCTCCTCCTCCTAGTAATAATAACGGCCTTCGTGGGCTACGTACTTCCATGAGGACAAATATCCTTTTGAGGCGCCACCGTGATCACAAACTTATTATCAGCAGTCCCTTATATAGGAGACACCCTTGTCCAGTGGATTTGAGGTGGCTTTTCAGTAGATAACGCAACGTTAACACGATTCTTCGCATTTCACTTCCTACTCCCATTTGTGATCGCCGGTGCCACAGTTCTCCACCTACTATTCTTGCATGAGACAGGCTCAAATAACCCTGCCGGGCTAAATTCCGACGCAGATAAAATTTCCTTCCACCCATATTTCTCATATAAAGACCTACTTGGCTTCATACTAATACTACTAACTCTTATACTCCTAACTTTATTTTCCCCCACCCTACTTGGAGACCCAGAAAACTTCACCCCGGCAAACCCCTTGGTCACCCCACCGCACATCCAGCCGGAATGATACTTCTTATTTGCCTATGCTATTTTACGGTCCATTCCAAACAAACTAGGAGGAGTACTAGCCCTGTTATTTAGCATTCTAGTATTATTAGTTGTACCCATTTTGCACACCTCAAAGCAACGAGGACTAACTTTCCGCCCGCTTACCCAGTTTTTATTCTGAACCTTAGTAGCAGATATGCTCATTTTAACATGAATTGGAGGCATGCCCGTAGAACACCCATATATCATTATTGGTCAGATCGCATCAGTTTTATACTTCGCGTTATTCCTCATTCTTGCCCCACTCGCAGGATGAGCAGAAAATAAAGCACTAAAATGAGCTT---???????????????????????????????????????????????????????????????????????????????????????????????????????????????????????????????????????????????????????????????????????????????????????????????????????????????????????????????????????????????????????????????????????????????????????????????????????????????????????????????????????????????????????????????????????????????????????????????????????????????????????????????????????????????????????????????????????????????????????????????????????????????????????????????????????????????????????????????????????????????????????????????????????????????????????????????????????????????????????????????????????????????????????????????????????????????????????????????????????????????????????????????????????????????????????????????????????????????????????????????????????????????????????????????????????????????????????????????????????????????????????????????????????????????????????????????????????????????????????????????????????????????????????????????????????????????????????????????????????????????????????
Nocomis_biguttatus ???????????????????????????????????????????????????????????????????????????????????????????????????????????????????????????????????????????????????????????????????????????????????????????????????????????????????????????????????????????????????????????????????????????????????????????????????????????????????????????????????????????????????????????????????????????????????????????????????????????????????????????????????????????????????????????????????????????????????????????????????????????????????????????????????????????????????????????????????????????????????????????????????????????????????????????????????????????????????????????????????????????????????????????????????????????????????????????????????????????????????????????????????????????????????????????????????????????????????????????????????????????????????????????????????????????????????????????????????????????????????????????????????????????????????????????????????????????????????????????????????????????????????????????????????????????????????????????????????????????????????????????????????????????????????????????????????????????????????????????????????????????????????????????????????????????????????????????????????????????????????????????????????????????????????????????????????????????????????????????????????????????????????????????????????????????????????????????????????????????????????????????????????????????????????????????????????????????????????????????????????????????????????????????????????????????????????????????????????????????????????????????????????????????????????????????????????????????????????????????????????????????????????????????????????????????????????????????????????????????????????????????????????????????????????????????????????????????????????????????????????????????????????????????????????????????????????????????????????????????????????????????????????????????????????????????????????????????????????????????????????????????????????????????????????????????????????????????????????????????????????????????????????????????????????????????????????????????????????????????????????????????????????????????????????????????????????????????????????????????????????????????????????????????????????????????????????????????????????????????????????????????????????????????????????????????????????????????????????????????????????????????????????????????????????????????????????????????????????????????????????????????????????????????????????????????????????????????????????????????????????????????????????????????????????????????????????????????????????????????????????????????????????????????????????????????????????????????????????????????????????????????????????????????????-------------------------------ATCATAAAGATATTGGCACCCTTTATCTTGTATTTGGTGCCTGAGCCGGAATAGTGGGGACCGCTTTAAGCCTTCTTATTCGAGCCGAACTTAGCCAACCCGGATCACTCCTAGGCGATGATCAAATTTATAATGTTATTGTTACTGCCCACGCCTTCGTAATAATTTTCTTTATAGTAATACCAATTCTAATTGGTGGGTTTGGGAATTGACTTGTACCTCTAATAATTGGAGCACCAGACATAGCATTCCCACGAATAAATAACATGAGCTTTTGACTCTTGCCCCCATCATTCCTGTTGTTGTTGGCCTCTTCTGGTGTTGAAGCTGGCGCTGGGACAGGGTGGACTGTATACCCCCCTCTTGCAGGTAACCTCGCCCATGCAGGAGCATCAGTAGATCTTACAATTTTCTCTCTTCATTTAGCAGGTGTGTCCTCAATTTTAGGGGCAGTTAATTTTATTACTACAATTATTAATATAAAACCCCCAGCCATCTCCCAGTATCAGACACCCCTCTTTGTTTGAGCCGTACTTGTAACTGCTGTTCTTCTACTACTATCATTACCTGTCCTAGCTGCTGGAATTACAATACTTCTCACTGATCGTAACCTAAATACTACATTCTTTGACCCCGCGGGGGGAGGAGACCCAATCTTATATCAGCATTTATTCTGATTTTTTGGTCAC--------------------------------------------------------------------------------------------------------------------------------------------------------------------------------------------------------------------------------------------------------------------------------------------------------------------------------------------------------------------------------------------------------------------------------------------------------------------------------------------------------------------------------------------------------------------------------------------------------------------------------------------------------------------------------------------------------------------------------------------------------------------------------------------------------------------------------------------------------------------------------------------------------------------------------------------------------------ATGGCAAGCCTACGAAAAACACATCCACTAATGAAAATTGCTAACGACGCACTAGTTGATCTCCCAACACCATCTAATATTTCAGCACTTTGAAACTTCGGGTCCCTCTTAGGCCTGTGCTTAATTACTCAAATCCTGACGGGGTTATTTCTGGCTATACACTATACCTCTGATATCTCAACCGCATTTTCATCAGTAGCACATATTTGCCGGGACGTCAATTATGGCTGACTTATCCGGAACATGCATGCTAATGGAGCATCTTTCTTTTTCATCTGTATTTATATACACATTGCCCGCGGCCTGTACTACGGATCCTACCTTTATAAAGAAACCTGAAACATTGGCGTGATCCTCCTCCTCCTAGTAATAATAACGGCCTTCGTGGGTTACGTACTTCCATGAGGACAAATATCCTTTTGAGGCGCCACCGTGATCACAAACTTATTATCAGCAGTCCCTTATATAGGAGACACCCTTGTCCAGTGGATTTGAGGTGGCTTTTCAGTAGATAACGCAACGTTAACACGATTCTTCGCATTTCACTTCCTACTCCCATTTGTGATCGCCGGTGCCACAGTTCTCCATCTACTATTCTTACATGAGACAGGCTCAAATAACCCTGCCGGATTAAACTCCGACGCAGATAAAATTTCCTTCCACCCATACTTCTCATATAAAGACCTACTTGGCTTCATATTAATGCTATTAACTCTTATACTCCTAACTTTATTTTCCCCGACCCTACTCGGGGACCCAGAAAACTTCACCCCAGCAAACCCCTTGGTCACCCCACCACACATTCAACCGGAATGGTACTTCTTATTTGCCTATGCTATTTTACGGTCTATTCCAAACAAACTAGGAGGGGTATTAGCCCTGTTATTTAGCATTCTAGTATTATTAGTTGTACCCATTTTGCACACCTCAAAGCAGCGAGGACTAACTTTCCGCCCACTTACCCAATTTTTATTCTGAACCTTAGTAGCAGATATGCTCATTTTAACATGAATTGGAGGCATGCCCGTAGAACACCCATATATTATTATTGGTCAGATCGCATCAGTTTTATACTTCGCGTTATTCCTTATTCTTGCCCCACTCGCAGGATGAGTAGAAAATAAAGCACTAAAATGAGCT----???????????????????????????????????????????????????????????????????????????????????????????????????????????????????????????????????????????????????????????????????????????????????????????????????????????????????????????????????????????????????????????????????????????????????????????????????????????????????????????????????????????????????????????????????????????????????????????????????????????????????????????????????????????????????????????????????????????????????????????????????????????????????????????????????????????????????????????????????????????????????????????????????????????????????????????????????????????????????????????????????????????????????????????????????????????????????????????????????????????????????????????????????????????????????????????????????????????????????????????????????????????????????????????????????????????????????????????????????????????????????????????????????????????????????????????????????????????????????????????????????????????????????????????????????????????????????????????????????????????????????????
Notropis_atherinoides CAAAGGCATGGTCCCGACCTTACTATCAGCTCTAGCCCAACTTACACATGCAAGTCTCCGCAGTCCCGTGAGTAAG-CCCTTAATCCCCTGCCCGGGGACGAGGAGCAGGCATCAGGCACAAA-TTTTAGCCCAAGACGCCAGGCCTAGCCACACCCCCAAGGGAATTCAGCAGTGATAAATATTAAGCCATAAGTGAAAACTTGACTCAGTTAGAGCTAAGAGGGCCGGTAAAACTCGTGCCAGCCACCGCGGTTAAACGAGAGGCCCTAGTTGATAGTATAACGGCGTAAAGGGTGGTTATGGATAGCGAAATAATAAAGTCGAATGGCCCTTTGGCTGTCATACGCTTCTAGGAGTCCGAAGCCCAGTATACGAAAGTAACTTTAAGAAAGCCCACCTGACCCCACGAAAACTGAGGAACAAACTGGGATTAGATACCCCACTATGCTCAGTCATAAACCCAGACGTCCAGCTACAATCAGGCGTCCGCCCGGGTACTACGAGCATTAGCTTGAAACCCAAAGGACCTGACGGTGCCTCAGACCCCCCTAGAGGAGCCTGTTCTAGAACCGATAACCCCCGTTAAACCTCACCGCTTCTAGCCATCCCAGCCTATATACCGCCGTCGTCAGCTTACCCTGTGAAGGCAATAAAAGTAAGCAAAATGGGCACAACCCAGAACGTCAGGTCGAGGTGTAGCGTACGAAGCGGGAAGAAATGGGCTACATTTTCTATTATAGAACACTACGGACATGCAACATGAAATAGTGCTTGAAGGAGGATTTAGTAGTAAAAAGGAAGCAGCGTGTCCTTTTGAACCCGGCTCTGAGACGCGTACACACCGCCCGTCACTCTCCCCTGTCG-AAATGCAATAAAGTTACCTAACGCTAAAGCTCTGACAAGGGGAGGCAAGTCGTAACATGGTAAGTGTACCGGAA-GTGCACTTGGATAAAAT????????????????????????????????????????????????????????????????????????????????????????????????????????????????????????????????????????????????????????????????????????????????????????????????????????????????????????????????????????????????????????????????????????????????????????????????????????????????????????????????????????????????????????????????????????????????????????????????????????????????????????????????????????????????????????????????????????????????????????????????????????????????????????????????????????????????????????????????????????????????????????????????????????????????????????????????????????????????????????????????????????????????????????????????????????????????????????????????????????????????????????????????????????????????????????????????????????????????????????????????????????????????????????????????????????????????????????????????????????????????????????????????????????????????????????????????????????????????????????????????????????????????????????????????????????????????????????????????????????????????????????????????????????????????????????????????????????????????????????????????????????????????????????????????????????????????????????????????????????????????????????????????????????????????????????????????????????????????????????????????????????????????????????????????????????????????????????????????????????????????????????????????????????????????????????????????????????????????????????????????????????????????????????????????????????????????????????????????????????????????????????????????????????????????????????????????????????????????????????????????????????????????????????????????????????????????????????????????????????????????????????????????????????????????------------------------------------------------------------------------------------------------------------------------------------------------------------------------------------------------------------------------------------------------------------------------------------------------------------------TGACTTCTACCCCCATCATTCCTGTTACTATTAGCCTCCTCTGGTGTTGAAGCCGGGGCCGGAACAGGATGAACTGTCTACCCCCCACTTTCAGGAAACCTTGCCCACGCAGGAGCGTCAGTAGACCTAACAATCTTCTCTCTCCACCTAGCAGGTGTATCATCAATTCTAGGGGCAGTTAATTTCATCACCACGATTATTAACATGAAACCCCCAGCAATCTCTCAATACCAAACACCCCTCTTTGTATGAGCCGTACTTGTGACTGCCGTTCTTTTACTCCTATCGCTACCCGTTCTAGCTGCCGGAATTACTATACTTCTCACTGACCGTAACCTAAATACTACATTCTTCGACCCAGCGGGGGGAGGTGACCCCATCCTATACCAGCATTTATTTTGATTCTTTGGTCATCCAGAAGTCTATATTCTTATTTTACCTGGATTCGGGATTATTTCACATGTTGTAGCCTACTATGCAGGCAAAAAAGAACCATTCGGCTACATGGGAATAGTCTGAGCTATGATGGCCATCGGCCTCCTAGGATTTATTGTCTGAGCCCACCATATGTTCACTGTTGGAATAGACGTAGACACCCGTGCCTATTTTACGTCTGCGACAATGATTATTGCCATTCCAACCGGTGTAAAAGTATTCAGCTGACTTGCTACACTCCACGGGGGCTCAATCAAATGAGAAACTCCTATGCTGTGAGCCCTAGGCTTCATTTTCCTCTTCACAGTTGGAGGACTAACAGGAATTGTTCTTGCCAATTCATCACTTGATATTGTTCTCCATGACACATATTATGTCGTTGCCCACTTCCACTATGTATTATCAATAGGAGCGGTGTTTGCTATCATGGCAGCATTT-----------------------------------------------------------------------------------------------------------------------------------------------------------------------------------------------------------------------------------------------------------------------------------------------------------------------------------------------------------------------------------------------------------------------------------------------------------------------------------ATGGCAAGCCTACGAAAAACCCACCCACTAATTAAAATCGCCAATGGTGCACTAGTTGACCTTCCAACACCATCAAATATTTCAGCGCTATGGAACTTCGGATCCCTGCTAGGGTTGTGCTTAATTACTCAAATCCTAACCGGACTATTCCTAGCCATGCATTACACCTCTGATATCTCGACTGCATTCTCGTCCGTCACGCACATTTGCCGGGACGTCAACTATGGCTGACTTATCCGGAACATACATGCTAACGGGGCATCATTTTTCTTCATTTGTATTTATATGCACATTGCCCGTGGCCTATACTATGGATCCTACCTCTACAAAGAAACCTGAAACATTGGAGTCGTCCTACTTCTTCTCGTTATAATGACAGCCTTTGTAGGTTATGTTCTCCCATGAGGCCAAATGTCCTTCTGAGGTGCCACCGTCATTACAAATCTCCTATCAGCAGTACCTTATATGGGAGATACCCTTGTGCAGTGAATTTGAGGGGGGTTTTCAGTAGATAACGCAACATTAACACGATTCTTCGCCTTCCACTTCCTATTCCCATTTGTCATCGCGGGTGCCACCGTTCTTCACTTACTGTTCTTGCACGAGACAGGGTCGAACAACCCAGCCGGGCTGAACTCCGACGCGGACAAAATCTCCTTCCACCCCTACTTCTCCTACAAAGACCTTCTTGGCTTCGTCCTAATACTATTAGCTCTTACATCCCTAACCTTATTCTCCCCCACTCTGCTCGGCGACCCGGAGAACTTCACCCCAGCAAACCCGCTGGTTACCCCACCACATATTCAACCCGAGTGATACTTCTTGTTCGCCTACGCTATTCTCCGATCCATCCCAAACAAACTAGGAGGAGTTCTGGCGCTACTGTTCAGCATTCTTGTACTATTGGTTGTCCCAATTTTACACACCTCAAAACAGCGAGGACTAACCTTCCGACCGATCACCCAGTTCTTATTCTGAACCCTTGTGGCAGATATGATTATTCTGACATGAATTGGGGGCATACCTGTAGAACACCCATACATTATTATTGGTCAAGTCGCCTCAGTTCTGTACTTTGCATTATTCCTCCTTCTTACCCCACTCGCAGGTTGAGCGGAGAATAAAGCATTAAAATGAGCT----ATGAACCCTTACGTATTAGCCACACTTTTGTCCAGCCTTGGCCTAGGGACTACCCTCACCTTTGCCAGCTCCCACTGATTGCTGGCCTGAATGGGGTTAGAGATTAATACTCTGGCAATTGTTCCTTTAATAGCACAACACCATCACCCACGTGCAGTGGAGGCTACCACAAAATATTTTCTCACACAAGCCACCGCAGCCGCCGTCATCCTATTTGCAAGCACAACTAATGCATGAATTACCGGAGAATGAGATATAGCTAATATGTCAGACCCGATCGCTACTGCAATGGTTCTTGCCGCCCTAGCACTGAAGATTGGACTAGCACCGATGCATTTCTGAATGCCCGAGGTTCTGCAAGGATTAGACTTGTCGACAGGACTAATCTTATCTACCTGGCAAAAACTTGCCCCATTCGCCCTGATTATTCAGACAGCCCAGGCCTTCGACCCGCTTCTTCTCACAGCCCTTGGCCTTATGTCCACCTTAATTGGCGGCTGAGGCGGGTTAAACCAAACTCAACTGCGCAAAGTCTTGGCCTACTCCTCGATCGCACATATGGGCTGAATGATAATTGTTCTTCAATATGCCCCCCAACTTACCCTTCTCGCATTACTAATGTATATTTTAATAACATCCGCGGCATTCCTGACACTAAAGCTTTCATATACCACAAAGGTTGGCACCCTTGCAACCACCTGATCAAAGAGCCCCCTCTTGACAGCGACAACCGCCCTAGTATTGCTATCTCTAGGTGGCCTACCCCCACTCACCGGGTTCATGCCAAAGTGGTTGATTTTACAAGAGCTAGCAAAACAGGGCCTCCCCCTTACTGCAACTGTGATGGCTCTCGCCGCCCTCATTAGCCTCTACTTTTACTTGCGACTCTGCTACGCGATAACCCTCACCATTTCTCCTAACACTGTCACCTCATCTACCCCTTGACGAGCCCAAACAACCCAAACCTCTATTCCACTGGCCCTGTCCACCGTGATAGCCCTGGGCCTCTTACCCATCACCCCAACTATTATGATACTCGTTGTTTAG
Notropis_baileyi ???????????????????????????????????????????????????????????????????????????????????????????????????????????????????????????????????????????????????????????????????????????????????????????????????????????????????????????????????????????????????????????????????????????????????????????????????????????????????????????????????????????????????????????????????????????????????????????????????????????????????????????????????????????????????????????????????????????????????????????????????????????????????????????????????????????????????????????????????????????????????????????????????????????????????????????????????????????????????????????????????????????????????????????????????????????????????????????????????????????????????????????????????????????????????????????????????????????????????????????????????????????????????????????????????????????????????????????????????????????????????????????????????????????????????????????????????????????????????????????????????????????????????????????????????????????????????????????????????????????????????????????????????????????????????????????????????????????????????????????????????????????????????????????????????????????????????????????????????????????????????????????????????????????????????????????????????????????????????????????????????????????????????????????????????????????????????????????????????????????????????????????????????????????????????????????????????????????????????????????????????????????????????????????????????????????????????????????????????????????????????????????????????????????????????????????????????????????????????????????????????????????????????????????????????????????????????????????????????????????????????????????????????????????????????????????????????????????????????????????????????????????????????????????????????????????????????????????????????????????????????????????????????????????????????????????????????????????????????????????????????????????????????????????????????????????????????????????????????????????????????????????????????????????????????????????????????????????????????????????????????????????????????????????????????????????????????????????????????????????????????????????????????????????????????????????????????????????????????????????????????????????????????????????????????????????????????????????????????????????????????????????????????????????????????????????????????????????????????????????????????????????????????????????????????????????????????????????????????????????????????????????????????????????????????????????????????????????????????????????????????????????????????????????????????????????????????????????????????????????????????????????????????????????????--------------------------------------------------CCTCTATTTAGTATTTGGTGCCTGAGCCGGAATAGTGGGAACCGCTTTAAGCCTCCTTATTCGAGCTGAACTAAGTCAACCTGGCTCACTTCTAGGTGATGATCAAATCTATAATGTTATTGTTACTGCCCACGCCTTTGTAATAATTTTCTTTATAGTAATGCCAATTCTCATCGGTGGGTTCGGAAACTGACTCGTACCTCTAATGATCGGGGCACCTGACATAGCATTTCCACGAATGAATAACATAAGCTTCTGACTCTTACCTCCATCATTCCTATTACTGCTAGCCTCTTCTGGCGTTGAAGCCGGAGCCGGAACAGGATGAACTGTTTACCCCCCGCTTGCAGGCAATCTTGCCCACGCAGGAGCATCAGTGGACCTTACAATCTTCTCCCTCCACCTAGCAGGTGTATCATCTATTCTAGGCGCAGTTAATTTCATCACTACAATTATTAACATGAAACCCCCAGCAATCTCTCAGTATCAAACGCCTCTCTTCGTATGAGCCGTACTCGTAACTGCTGTTCTTCTACTCCTGTCATTACCCGTCCTAGCTGCCGGAATTACTATGCTCCTTACTGACCGTAACTTAAATACCACATTCTTTGACCCGGCAGGAGGGGGAGATCCTATTCTATACCAACATTTA--------------------------------------------------------------------------------------------------------------------------------------------------------------------------------------------------------------------------------------------------------------------------------------------------------------------------------------------------------------------------------------------------------------------------------------------------------------------------------------------------------------------------------------------------------------------------------------------------------------------------------------------------------------------------------------------------------------------------------------------------------------------------------------------------------------------------------------------------------------------------------------------------------------------------------------------------------------------------------ATGGCAAGCCTACGAAAAACCCACCCACTAATAAAAATTGCTAATGATGCACTAGTTGATCTTCCGACACCCTCAAACATCTCAGCACTATGGAACTTCGGATCTTTACTAGGATTATGCTTAATTACTCAAATCCTCACCGGATTATTCCTAGCCATGCACTATACCTCTGACATCTCAACCGCATTTTCATCCGTTACTCACATTTGTCGAGACGTCAACTATGGCTGACTTATCCGAAACATACATGCCAACGGAGCATCATTTTTCTTCATCTGTATTTATATACACATTGCCCGTGGACTTTACTACGGGTCCTACCTATATAAAGAGACCTGAAATATTGGAGTCGTACTACTTCTTCTAGTTATAATAACAGCCTTTGTGGGTTATGTACTCCCATGAGGCCAAATGTCCTTCTGAGGTGCCACCGTCATCACCAACCTTCTATCAGCAGTACCTTATATAGGGGACACCCTTGTCCAATGAATCTGAGGGGGCTTTTCAGTAGATAACGCAACACTAACACGATTCTTCGCCTTCCACTTCCTATTCCCGTTCGTTATCGCCGGGGCAACTGTTCTCCACTTATTATTCCTCCACGAGACGGGCTCTAACAACCCTGCCGGGCTAAACTCCGACGCGGACAAAATCTCCTTCCACCCCTACTTCTCCTATAAAGATCTTCTTGGCTTCGTCCTAATGCTATTAGCTCTTGCATCCCTCACGTTATTCTCCCCCACCCTGCTTGGCGACCCAGAAAATTTCACTCCAGCAAATCCACTGGTCACTCCGCCACACATCCAACCTGAGTGATACTTCTTATTTGCCTACGCCATTCTACGATCTATTCCAAACAAATTAGGAGGGGTCCTAGCACTATTATTGAGTATTTTAGTACTATTAGTAGTTCCAATTCTACACACCTCAAAACAACGAGGACTAACCTTCCGACCAATCACCCAATTCTTATTCTGAACCTTGGTGGCGGATATAATTATTCTGACATGAATCGGAGGTATACCTGTAGAACATCCATACATTATCATTGGTCAATTCGCATCCGTTCTATACTTCGCACTATTCCTACTTCTCGCCCCACTTGCAGGTTGAGCAGAGAATAAAGCATTGAAATGAGCT----ATGAACCCTTACGTTTTAGCCACACTTTTATCCAGCCTCGGCCTAGGAACTACCCTCACCTTTGCCAGTTCCCACTGATTATTAGCCTGAATAGGGCTAGAGATTAACACTCTAGCAATCGTTCCTTTAATAGCACAACACCACCACCCCCGTGCAGTAGAAGCTACCACGAAATACTTTCTCACCCAAGCCACTGCAGCCGCTGTAATTCTCTTTGCAAGCACAACTAATGCATGAATTACGGGGGAATGAAGCATAACTAATATGTCGGACCCAATTGCCACCGCAATAATTCTTGCCGCCTTAGCACTTAAAATTGGACTAGCACCAATACATTTCTGAATACCAGAAGTATTACAAGGATTAGACCTATTAACAGGATTGATCCTATCTACCTGACAAAAACTTGCCCCACTTGCCCTAATCATTCAAACAGCCCAAGCTTTTGATCCACTTCTGCTCACAGCCCTTGGGCTCATATCCACCTTAGTGGGCGGCTGAGGTGGTTTAAACCAGACTCAATTACGGAAGATCTTAGCCTATTCCTCAATCGCGCACATAGGTTGGATAATTATTGTTCTCCAACATGCCCCCCAACTTACCCTCCTCGCATTACTAACATATATTGCAATAACATCTGCGGCGTTCTTAACACTAAAGCTTTCATATGCCACAAAAGTTAGTACCCTTGCAACCACATGATCAAAGAGCCCCCTACTAACAGCAACAGCCGCCTTAGTAATACTGTCCCTAGGCGGCCTCCCCCCACTTACCGGATTTATACCAAAGTGATTAATTCTACAGGAACTAGCAAAGCAAGGCCTCCCTCTTACTGCAACAGTCATAGCTCTCGCCGCCTTAATTAGCCTATACTTTTATTTACGACTCTGCTACGCAATAACTCTTACCATCTCCCCTAATACTGCCACCTCAACAACCCCGTGGCGAACTCAAACGACCCAAGCCTCTATTCCCCTAGCCCTCTCATCGGTAATGGCTCTAGGCCTCTTACCTATCACCCCAACTATTGTAACCCTTGTTATTTAG
Notropis_bifrenatus ???????????????????????????????????????????????????????????????????????????????????????????????????????????????????????????????????????????????????????????????????????????????????????????????????????????????????????????????????????????????????????????????????????????????????????????????????????????????????????????????????????????????????????????????????????????????????????????????????????????????????????????????????????????????????????????????????????????????????????????????????????????????????????????????????????????????????????????????????????????????????????????????????????????????????????????????????????????????????????????????????????????????????????????????????????????????????????????????????????????????????????????????????????????????????????????????????????????????????????????????????????????????????????????????????????????????????????????????????????????????????????????????????????????????????????????????????????????????????????????????????????????????????????????????????????????????????????????????????????????????????????????????????????????????????????????????????????????????????????????????????????????????????????????????????????????????????????????????????????????????????????????????????????????????????????????????????????????????????????????????????????????????????????????????????????????????????????????????????????????????????????????????????????????????????????????????????????????????????????????????????????????????????????????????????????????????????????????????????????????????????????????????????????????????????????????????????????????????????????????????????????????????????????????????????????????????????????????????????????????????????????????????????????????????????????????????????????????????????????????????????????????????????????????????????????????????????????????????????????????????????????????????????????????????????????????????????????????????????????????????????????????????????????????????????????????????????????????????????????????????????????????????????????????????????????????????????????????????????????????????????????????????????????????????????????????????????????????????????????????????????????????????????????????????????????????????????????????????????????????????????????????????????????????????????????????????????????????????????????????????????????????????????????????????????????????????????????????????????????????????????????????????????????????????????????????????????????????????????????????????????????????????????????????????????????????????????????????????????????????????????????????????????????????????????????????????????????????????????????????????????????????????????????????????--------------------------------------------------CCTTTATTTAGTATTTGGTGCCTGGGCCGGAATAGTGGGAACTGCTCTAAGCCTCCTTATTCGAGCTGAACTAAGTCAACCTGGCTCACTCCTAGGTGATGACCAAATCTATAATGTTATTGTTACTGCTCACGCCTTTGTAATAATTTTCTTTATAGTAATGCCAATTCTTATTGGCGGATTCGGGAACTGACTTGTACCGCTAATGATCGGGGCACCTGATATAGCATTCCCACGAATAAACAACATGAGTTTTTGACTTTTACCTCCATCATTCCTATTACTATTAGCCTCTTCTGGAGTTGAGGCCGGGGCTGGAACAGGATGAACCGTCTATCCCCCACTTGCAGGTAACCTTGCCCATGCAGGAGCATCAGTAGATCTTACTATTTTCTCTCTCCATTTAGCAGGTGTATCATCAATTCTAGGAGCAGTTAATTTTATTACCACAATTATTAACATGAAACCTCCAGCAATCTCTCAATACCAAACACCCCTCTTCGTGTGAGCTGTACTTGTAACTGCCGTTCTTCTACTCCTATCACTACCTGTCCTAGCTGCTGGAATTACTATACTTCTAACTGACCGTAACCTAAATACTACATTCTTTGACCCGGCAGGGGGAGGTGATCCCATCCTATATCAACATTTATTT-----------------------------------------------------------------------------------------------------------------------------------------------------------------------------------------------------------------------------------------------------------------------------------------------------------------------------------------------------------------------------------------------------------------------------------------------------------------------------------------------------------------------------------------------------------------------------------------------------------------------------------------------------------------------------------------------------------------------------------------------------------------------------------------------------------------------------------------------------------------------------------------------------------------------------------------------------------------------------ATGGCAAGCCTACGAAAAACCCACCCACTAATAAAAATCGCTAATGATGCACTAGTTGACCTTCCAACACCATCAAATATTTCAGCGCTATGAAACTTCGGATCTCTACTAGGATTATGCTTAATTACTCAAATCCTTACCGGATTGTTTCTAGCTATGCACTATACCTCTGATATCTCAACCGCATTTTCATCCGTCACTCACATTTGCCGAGACGTTAATTATGGTTGGCTTATTCGAAATATGCACGCCAATGGAGCATCATTCTTCTTTATCTGTATTTATATACACATTGCTCGAGGCCTATACTACGGATCCTACCTCTATAAAGAAACCTGAAATATTGGAGGCATCCTTTTCCTTCTAGGTATAATGACAGCCTTTGTAGGCTATGTGCTCCCATGAGGACAAATATCCTTCTGAGGGGCCGCCGTTATTACAAATCTTCTTTCAACAGCACCTTATATATTGTATACCCTTGTACAGTGAATTTGAGGGGGCTTTTCATTAGATAACGCAACACTAACACGATTCTTTGCCTTCCACTTCCTATTCCCATTTGGCATCGCAGGGGCTACCGTCCTCCACTTGCTATTCCTACACGAAACAGGGTCAAACAACCCTGCCGGATTGAACTCTGACGCAGATAAAATCTCCTTCCACCCTTACTTTTCCTACAAAGACCTTCTTGGTTTTGTCCTAATACTTTTAGCACTTACATCCCTGACGTTATTTTCCCCTACCCTACTTGGCGATCCAGAAAACTTCACTCCAGCGAACCCCCTGGTTACGCCACCACACATCCAACCTGAGTGATACTTCTTATTCGCCTACGCCATCCTCCGATCCATCCCAAATAAATTAGGAGGGGTCCTAGCCCTATTATTCAGTATCCTAGTACTGTTAGTAGTCCCAATTTTACACACCTCAAAGCAACGAGGACTAACCTTCCGGCCAATTACCCAATTCTTATTCTGAACCTTAGTGGCAGATATAATTATTTTGACATGAATCGGAGGCATACCTGTAGAACACCCATATATCATCATTGGTCAAGTAGCCTCAGTTCTGTACTTTGCTTTATTCCTCCTTCTTGCCCCACTCGCAGGCTGAGCAGAAAATAAAGCACTGAAATGAGCT----???????????????????????????????????????????????????????????????????????????????????????????????????????????????????????????????????????????????????????????????????????????????????????????????????????????????????????????????????????????????????????????????????????????????????????????????????????????????????????????????????????????????????????????????????????????????????????????????????????????????????????????????????????????????????????????????????????????????????????????????????????????????????????????????????????????????????????????????????????????????????????????????????????????????????????????????????????????????????????????????????????????????????????????????????????????????????????????????????????????????????????????????????????????????????????????????????????????????????????????????????????????????????????????????????????????????????????????????????????????????????????????????????????????????????????????????????????????????????????????????????????????????????????????????????????????????????????????????????????????????????????
Notropis_chalybaeus ???????????????????????????????????????????????????????????????????????????????????????????????????????????????????????????????????????????????????????????????????????????????????????????????????????????????????????????????????????????????????????????????????????????????????????????????????????????????????????????????????????????????????????????????????????????????????????????????????????????????????????????????????????????????????????????????????????????????????????????????????????????????????????????????????????????????????????????????????????????????????????????????????????????????????????????????????????????????????????????????????????????????????????????????????????????????????????????????????????????????????????????????????????????????????????????????????????????????????????????????????????????????????????????????????????????????????????????????????????????????????????????????????????????????????????????????????????????????????????????????????????????????????????????????????????????????????????????????????????????????????????????????????????????????????????????????????????????????????????????????????????????????????????????????????????????????????????????????????????????????????????????????????????????????????????????????????????????????????????????????????????????????????????????????????????????????????????????????????????????????????????????????????????????????????????????????????????????????????????????????????????????????????????????????????????????????????????????????????????????????????????????????????????????????????????????????????????????????????????????????????????????????????????????????????????????????????????????????????????????????????????????????????????????????????????????????????????????????????????????????????????????????????????????????????????????????????????????????????????????????????????????????????????????????????????????????????????????????????????????????????????????????????????????????????????????????????????????????????????????????????????????????????????????????????????????????????????????????????????????????????????????????????????????????????????????????????????????????????????????????????????????????????????????????????????????????????????????????????????????????????????????????????????????????????????????????????????????????????????????????????????????????????????????????????????????????????????????????????????????????????????????????????????????????????????????????????????????????????????????????????????????????????????????????????????????????????????????????????????????????????????????????????????????????????????????????????????????????????????????????????????????????????????????????--------------------------------------------------CCTTTATTTAGTATTTGGTGCCTGAGCCGGAATAGTGGGAACCGCTTTAAGCCTCCTTATTCGAGCTGAACTAAGCCAACCTGGTTCACTTTTAGGTGATGATCAAATTTATAATGTTATTGTTACCGCTCACGCCTTCGTGATAATTTTCTTTATAGTAATGCCAATTCTCATCGGTGGATTCGGAAACTGACTTGTACCTCTAATGATCGGGGCACCTGACATAGCATTTCCACGAATGAACAACATAAGCTTCTGACTCTTACCTCCATCGTTCCTCTTGCTACTAGCCTCTTCTGGTGTTGAAGCCGGAGCCGGAACAGGATGAACTGTTTACCCCCCACTTGCAGGTAATCTTGCCCACGCAGGAGCATCAGTAGACCTAACAATCTTCTCCCTCCACCTAGCAGGTGTGTCATCTATCTTAGGGGCAGTTAATTTCATCACCACAATTATTAATATGAAGCCCCCAGCAATCTCTCAGTATCAAACGCCCCTCTTCGTATGGGCCGTACTTGTAACTGCCGTTCTCCTGCTCCTATCGTTACCTGTCCTAGCTGCTGGTATTACTATGCTTCTTACTGACCGTAACTTAAATACTACGTTCTTTGACCCGGCAGGAGGAGGGGATCCCATTCTATATCAACATCTA--------------------------------------------------------------------------------------------------------------------------------------------------------------------------------------------------------------------------------------------------------------------------------------------------------------------------------------------------------------------------------------------------------------------------------------------------------------------------------------------------------------------------------------------------------------------------------------------------------------------------------------------------------------------------------------------------------------------------------------------------------------------------------------------------------------------------------------------------------------------------------------------------------------------------------------------------------------------------------ATGGCAAGCCTACGAAAAACTCACCCGCTAATAAAAATCGCTAACGATGCACTAGTTGATCTTCCAACACCATCAAACATCTCAGCACTATGGAACTTCGGATCCCTGCTAGGATTATGCTTAATTACTCAAATTCTTACCGGATTATTTCTAGCAATGCACTATACCTCTGATATCTCAACCGCATTTTCATCCGTTACCCATATTTGCCGCGACGTCAACTATGGCTGGCTTATTCGAAACATACATGCCAATGGAGCATCATTTTTCTTCATCTGCATCTATATGCACATTGCTCGCGGACTTTACTACGGATCCTATCTCTACAAAGAAACCTGAAATATTGGGGTAGTCCTACTCCTTCTAGTGATAATGACAGCCTTCGTCGGCTATGTACTCCCATGAGGTCAAATATCTTTCTGAGGTGCCACCGTCATTACCAACCTTCTATCAGCAGTACCTTACATAGGAGACACCCTCGTCCAATGAATTTGAGGGGGGTTTTCAGTAGATAACGCAACACTAACACGATTCTTCGCCTTCCACTTCCTATTCCCATTTGTCATCGCCGGGGCAACTGTCCTTCACTTGTTATTCCTCCACGAGACAGGCTCTAACAACCCTGCCGGACTAAACTCCGACGCGGATAAAATTTCCTTCCACCCCTACTTTTCCTATAAAGATCTTCTTGGTTTCGTACTAATGCTGGTAGCTCTTACATCCCTCACCTTGTTTTCACCCACCCTGCTCGGGGACCCAGAAAATTTCACCCCAGCAAACCCGCTGGTCACCCCACCACATATCCAACCGGAGTGATACTTCCTATTTGCCTACGCCATTCTACGATCAATTCCAAACAAACTAGGAGGTGTCTTAGCATTATTATTTAGCATTCTAGTACTATTAGCGGTCCCAATTCTACACACCTCTAAACAACGAGGACTAACCTTCCGACCCATCACCCAGTTCTTATTCTGAACCTTAGTGGCAGATATAGTTATTCTGACATGAATCGGGGGCATACCTGTAGAACACCCATACATTATTATTGGCCAAGTCGCTTCAGTTCTGTACTTTGCATTATTTCTCCTTCTCGCCCCACTTGCAGGATGAGCAGAGAATAAAGCATTAAAATGAGCT----???????????????????????????????????????????????????????????????????????????????????????????????????????????????????????????????????????????????????????????????????????????????????????????????????????????????????????????????????????????????????????????????????????????????????????????????????????????????????????????????????????????????????????????????????????????????????????????????????????????????????????????????????????????????????????????????????????????????????????????????????????????????????????????????????????????????????????????????????????????????????????????????????????????????????????????????????????????????????????????????????????????????????????????????????????????????????????????????????????????????????????????????????????????????????????????????????????????????????????????????????????????????????????????????????????????????????????????????????????????????????????????????????????????????????????????????????????????????????????????????????????????????????????????????????????????????????????????????????????????????????????
Notropis_chrosomus ???????????????????????????????????????????????????????????????????????????????????????????????????????????????????????????????????????????????????????????????????????????????????????????????????????????????????????????????????????????????????????????????????????????????????????????????????????????????????????????????????????????????????????????????????????????????????????????????????????????????????????????????????????????????????????????????????????????????????????????????????????????????????????????????????????????????????????????????????????????????????????????????????????????????????????????????????????????????????????????????????????????????????????????????????????????????????????????????????????????????????????????????????????????????????????????????????????????????????????????????????????????????????????????????????????????????????????????????????????????????????????????????????????????????????????????????????????????????????????????????????????????????????????????????????????????????????????????????????????????????????????????????????????????????????????????????????????????????????????????????????????????????????????????????????????????????????????????????????????????????????????????????????????????????????????????????????????????????????????????????????????????????????????????????????????????????????????????????????????????????????????????????????????????????????????????????????????????????????????????????????????????????????????????????????????????????????????????????????????????????????????????????????????????????????????????????????????????????????????????????????????????????????????????????????????????????????????????????????????????????????????????????????????????????????????????????????????????????????????????????????????????????????????????????????????????????????????????????????????????????????????????????????????????????????????????????????????????????????????????????????????????????????????????????????????????????????????????????????????????????????????????????????????????????????????????????????????????????????????????????????????????????????????????????????????????????????????????????????????????????????????????????????????????????????????????????????????????????????????????????????????????????????????????????????????????????????????????????????????????????????????????????????????????????????????????????????????????????????????????????????????????????????????????????????????????????????????????????????????????????????????????????????????????????????????????????????????????????????????????????????????????????????????????????????????????????????????????????????????????????????????????????????????????????--------------------------------------------------CCTTTATTTAGTATTTGGTGCCTGAGCCGGAATAGTGGGAACCGCTTTAAGCCTCCTTATTCGAGCTGAACTAAGTCAACCTGGCTCACTTCTAGGTGATGATCAAATCTATAATGTTATTGTTACTGCCCACGCCTTTGTAATAATTTTCTTTATAGTAATGCCAATTCTTATTGGTGGATTCGGAAACTGACTTGTACCGCTAATGATCGGAGCGCCTGATATAGCGTTCCCACGAATAAATAACATAAGCTTCTGACTTTTACCCCCTTCATTCCTATTGCTGTTAGCCTCTTCTGGAGTTGAAGCCGGGGCTGGAACAGGATGAACTGTTTACCCCCCACTTGCAGGCAATCTTGCCCACGCAGGAGCATCAGTAGACCTCACAATCTTCTCCCTTCATCTAGCAGGTGTATCATCAATTCTAGGGGCAGTGAATTTCATCACCACAATTATTAACATGAAACCCCCAGCAATCTCTCAGTATCAAACACCCCTCTTCGTATGGGCCGTGCTTGTTACTGCCGTTCTTCTACTTCTGTCGTTACCCGTTCTAGCTGCCGGAATTACCATACTTCTTACTGACCGTAACTTAAACACTACATTCTTTGACCCGGCAGGAGGAGGAGATCCCATTCTGTATCAGCATTTA--------------------------------------------------------------------------------------------------------------------------------------------------------------------------------------------------------------------------------------------------------------------------------------------------------------------------------------------------------------------------------------------------------------------------------------------------------------------------------------------------------------------------------------------------------------------------------------------------------------------------------------------------------------------------------------------------------------------------------------------------------------------------------------------------------------------------------------------------------------------------------------------------------------------------------------------------------------------------------ATGGCAAGCCTACGAAAAACCCACCCACTGATGAAAATCGCTAATGACGCACTAGTTGACCTTCCAACGCCATCAAACATTTCGGCACTATGAAACTTTGGATCCCTACTAGGATTATGCTTAATTACTCAAATCCTAACCGGATTATTTCTAGCGATGCACTACACCTCTGATATCTCAACCGCATTTTCGTCCGTTACTCACATTTGCCGGGACGTCAACTACGGCTGACTTATCCGGAACATGCATGCTAACGGAGCATCTTTCTTCTTCATTTGCATTTATATACATATTGCTCGTGGCCTTTATTACGGATCATATCTTTACAAGGAAACCTGAAATATTGGAGTCGTCCTACTTCTTCTAGTTATGATGACAGCCTTTGTAGGCTATGTGCTCCCATGAGGCCAAATGTCCTTCTGGGGGGCCACCGTTATTACGAATCTCCTATCAGCGGTACCTTATATAGGAGACACCCTTGTCCAATGAATTTGAGGGGGCTTTTCAGTAGACAACGCAACATTGACACGATTTTTCGCCTTCCACTTCCTATTTCCATTCGTCATCGCCGGTGCGACTGTCCTCCACTTACTATTTCTACACGAAACAGGGTCAAACAACCCTGCTGGCCTAAACTCCGACGCGGACAAGATCTCTTTCCACCCCTACTTCTCCTACAAAGACCTCCTTGGCTTTGTCCTCATGCTACTAGCCCTTGCATCCCTCACGTTATTCTCCCCCACCCTGCTCGGCGACCCAGAGAATTTCACCCCAGCAAACCCATTGGTCACCCCACCACATATCCAGCCCGAGTGATACTTCTTATTTGCCTACGCCATTCTACGATCTATCCCAAACAAGCTGGGTGGAGTCCTAGCGCTATTATTCAGCATTCTAGTACTTTTAGTGGTCCCAATTTTACACACCTCAAAACAACGAGGACTAACTTTCCGACCAATCACCCAGTTTTTATTCTGAACCTTGGTAGCTGATATAATTATTCTGACATGAATCGGGGGTATACCTGTAGAACACCCGTATATCATCATTGGCCAAGTCGCCTCAGTTCTATACTTTGCATTGTTCCTCCTCCTCGCCCCACTTGCCGGATGAGCAGAGAATAAAGCATTAAAATGAGCT----ATGAATCCTTACGTTTTAGCCACACTTTTATTTAGCCTCGGCCTAGGGACTACCCTCACCTTTGCCAGCTCCCACTGATTACTAGCTTGAATAGGACTAGAGATTAATACTCTGGCAATTATTCCCTTAATAGCACAACACCACCATCCTCGCGCGGTCGAAGCTACTACAAAGTATTTTCTCACTCAAGCCACGGCGGCCGCCGTGATCCTCTTTGCAAGCACAACTAACGCATGAATTACGGGAGAGTGAAACATGACTAGTATATCAGACCCAATCGCCACCGCAATAATTCTTACCGCCTTAGCACTTAAAATTGGACTAGCACCAATGCATTTCTGGATGCCCGAGGTGATACAGGGACTAGACTTATTAACAGGACTAATTCTGTCCACCTGACAAAAGCTGGCCCCACTTGCCCTCATTATTCAAACAGCCCCGGCCTTCGATCCACTCCTACTCACAACCCTCGGACTCATATCCGCTCTCGTCGGTGGCTGGGGCGGGTTGAACCAAACCCAATTGCGGAAGGTCTTAGCCTACTCCTCAATCGCACACATGGGCTGAATGATTATTGTTCTTCAACATGCTCCCCAACTTACCCTCCTCGCATTACTAGTATACATCTTAATGACATCCGCAGCATTCCTAACACTAAAACTTTCACATGCCACAAAAATCAATACCCTTGCAACCACGTGATCAAAAAGCCCGCTATTAACAGCAACAGCCGCCCTAGTGTTACTGTCTTTGAGTGGCCTCCCCCCACTTACCGGGTTTATACCAAAATGGATAATTCTACAAGAACTAGCAAAGCAGGGCCTCCCCCTTACTGCAACAGTTATAGCTCTCGCTGCCCTGATTAGTCTATACTTTTATTTGCGACTATGCTACGCAATGACTCTTACCATCTCCCCTAATACTGCTACTTCAACAACCCCATGACGGACTCAAACGACCCAGGCCTCTATTCCCCTAGCCTTGTCTACCGTAATAGCTCTAGGCCTCTTGCCCATCACCCCAACTATTATAACGCTTGTTATTTAG
Notropis_heterolepis ???????????????????????????????????????????????????????????????????????????????????????????????????????????????????????????????????????????????????????????????????????????????????????????????????????????????????????????????????????????????????????????????????????????????????????????????????????????????????????????????????????????????????????????????????????????????????????????????????????????????????????????????????????????????????????????????????????????????????????????????????????????????????????????????????????????????????????????????????????????????????????????????????????????????????????????????????????????????????????????????????????????????????????????????????????????????????????????????????????????????????????????????????????????????????????????????????????????????????????????????????????????????????????????????????????????????????????????????????????????????????????????????????????????????????????????????????????????????????????????????????????????????????????????????????????????????????????????????????????????????????????????????????????????????????????????????????????????????????????????????????????????????????????????????????????????????????????????????????????????????????????????????????????????????????????????????????????????????????????????????????????????????????????????????????????????????????????????????????????????????????????????????????????????????????????????????????????????????????????????????????????????????????????????????????????????????????????????????????????????????????????????????????????????????????????????????????????????????????????????????????????????????????????????????????????????????????????????????????????????????????????????????????????????????????????????????????????????????????????????????????????????????????????????????????????????????????????????????????????????????????????????????????????????????????????????????????????????????????????????????????????????????????????????????????????????????????????????????????????????????????????????????????????????????????????????????????????????????????????????????????????????????????????????????????????????????????????????????????????????????????????????????????????????????????????????????????????????????????????????????????????????????????????????????????????????????????????????????????????????????????????????????????????????????????????????????????????????????????????????????????????????????????????????????????????????????????????????????????????????????????????????????????????????????????????????????????????????????????????????????????????????????????????????????????????????????????????????????????????????????????????????????????????????????--------------------------------------------------CCTTTATCTAGTATTTGGTGCCTGAGCCGGAATAGTGGGAACGGCTTTAAGCCTCCTTATTCGAGCTGAACTAAGTCAACCTGGCTCACTCCTGGGTGATGACCAAATCTATAATGTTATTGTTACCGCCCACGCCTTTGTAATAATTTTCTTTATAGTGATGCCAATTCTTATCGGTGGGTTCGGAAACTGACTTGTACCTCTAATGATCGGGGCACCTGATATAGCATTTCCACGAATAAATAATATAAGCTTCTGACTTTTACCTCCATCGTTCCTCTTACTATTAGCCTCTTCTGGTGTTGAAGCCGGGGCTGGAACAGGATGAACTGTTTACCCCCCACTTGCAGGTAACCTTGCCCACGCAGGAGCATCAGTAGACCTCACAATCTTCTCTCTCCACCTAGCAGGTGTATCATCAATTCTAGGAGCAGTTAATTTCATCACCACAATTATTAACATGAAGCCCCCAGCAATTTCTCAATATCAAACACCCCTCTTCGTATGGGCCGTACTTGTAACTGCTGTTCTTCTACTCCTCTCACTACCTGTTCTAGCTGCCGGAATTACCATACTTCTTACTGACCGTAATTTAAATACCACATTCTTTGACCCTGCAGGGGGAGGTGATCCCATTCTGTATCAACATTTATTC-----------------------------------------------------------------------------------------------------------------------------------------------------------------------------------------------------------------------------------------------------------------------------------------------------------------------------------------------------------------------------------------------------------------------------------------------------------------------------------------------------------------------------------------------------------------------------------------------------------------------------------------------------------------------------------------------------------------------------------------------------------------------------------------------------------------------------------------------------------------------------------------------------------------------------------------------------------------------------ATGGCAAGCCTACGAAAAACCCACCCACTAATAAAAATCGCTAACGGTGCACTAGTCGACCTCCCAACACCATCTAATATCTCAGCACTATGGAACTTCGGATCTCTATTGGGATTATGCTTAATTACTCAAATCCTAACCGGATTATTTCTAGCCATGCACTACACCTCTGATATCTCAACCGCATTTTCATCCGTCACACACATCTGCCGAGACGTTAATTATGGTTGACTTATTCGGAACATACATGCCAACGGAGCATCATTTTTCTTTATCTGTATCTACATACACATTGCCCGTGGCCTTTACTACGGGTCCTACCTTTATAAAGAGACCTGAAACATTGGGGTCGTCCTGCTTCTTCTAGTTATGATAACAGCCTTTGTAGGTTACGTACTCCCATGGGGACAAATGTCTTTCTGAGGTGCCACCGTTATTACGAATCTTCTATCAGCAGTACCTTATATAGGGGACACCCTTGTGCAATGAATCTGAGGGGGCTTTTCAGTAGATAACGCAACACTAACACGATTCTTTGCCTTCCACTTCCTATTCCCATTTGTGATTGCCGGTGCAACCATCCTCCACTTACTATTTTTACACGAAACAGGCTCAAACAACCCTGCCGGGTTAAACTCCGACGCAGATAAAATCTCCTTCCACCCCTACTTCTCCTACAAAGACCTTCTTGGCTTCGTCTTAATACTATTAGCCCTTACATCCCTAACACTATTCTCCCCTACCCTACTTGGCGACCCAGAAAACTTCACCCCGGCAAACCCGCTGGTTACCCCACCACATATTCAGCCCGAATGATACTTCTTATTTGCCTACGCTATCCTGCGGTCCATCCCAAACAAACTAGGGGGAGTCCTAGCACTATTATTTAGCATTCTAGTACTATTAGTAGTCCCGATTTTACACACCTCAAAGCAACGAGGACTAACTTTCCGACCGATCACTCAGTTCTTGTTCTGAACCTTAGTAGCAGACATAATTATTTTAACATGAATTGGAGGCATACCTGTAGAACACCCATACATCATCATCGGCCAAGTCGCCTCAATTCTGTACTTTGCATTATTCCTCCTTCTTGCCCCACTCGCAGGATGAGCAGAAAATAAAGCACTGAAATGAGCTT---???????????????????????????????????????????????????????????????????????????????????????????????????????????????????????????????????????????????????????????????????????????????????????????????????????????????????????????????????????????????????????????????????????????????????????????????????????????????????????????????????????????????????????????????????????????????????????????????????????????????????????????????????????????????????????????????????????????????????????????????????????????????????????????????????????????????????????????????????????????????????????????????????????????????????????????????????????????????????????????????????????????????????????????????????????????????????????????????????????????????????????????????????????????????????????????????????????????????????????????????????????????????????????????????????????????????????????????????????????????????????????????????????????????????????????????????????????????????????????????????????????????????????????????????????????????????????????????????????????????????????????
Notropis_hudsonius ???????????????????????????????????????????????????????????????????????????????????????????????????????????????????????????????????????????????????????????????????????????????????????????????????????????????????????????????????????????????????????????????????????????????????????????????????????????????????????????????????????????????????????????????????????????????????????????????????????????????????????????????????????????????????????????????????????????????????????????????????????????????????????????????????????????????????????????????????????????????????????????????????????????????????????????????????????????????????????????????????????????????????????????????????????????????????????????????????????????????????????????????????????????????????????????????????????????????????????????????????????????????????????????????????????????????????????????????????????????????????????????????????????????????????????????????????????????????????????????????????????????????????????????????????????????????????????????????????????????????????????????????????????????????????????????????????????????????????????????????????????????????????????????????????????????????????????????????????????????????????????????????????????????????????????????????????????????????????????????????????????????????????????????????????????????????????????????????????????????????????????????????????????????????????????????????????????????????????????????????????????????????????????????????????????????????????????????????????????????????????????????????????????????????????????????????????????????????????????????????????????????????????????????????????????????????????????????????????????????????????????????????????????????????????????????????????????????????????????????????????????????????????????????????????????????????????????????????????????????????????????????????????????????????????????????????????????????????????????????????????????????????????????????????????????????????????????????????????????????????????????????????????????????????????????????????????????????????????????????????????????????????????????????????????????????????????????????????????????????????????????????????????????????????????????????????????????????????????????????????????????????????????????????????????????????????????????????????????????????????????????????????????????????????????????????????????????????????????????????????????????????????????????????????????????????????????????????????????????????????????????????????????????????????????????????????????????????????????????????????????????????????????????????????????????????????????????????????????????????????????????????????????????????????--------------------------------------------------CCTTTATTTAGTATTTGGTGCCTGAGCCGGGATAGTGGGAACCGCTTTAAGCCTCCTTATTCGAGCTGAACTAAGTCAACCTGGATCACTCCTGGGTGATGACCAAATCTATAACGTTATCGTTACTGCCCATGCCTTTGTAATAATTTTCTTTATAGTAATGCCAATTCTTATTGGCGGATTTGGAAACTGACTTGTACCTCTAATGATCGGAGCACCTGATATAGCATTTCCACGAATAAATAATATAAGCTTCTGACTTCTACCCCCATCATTTCTACTATTATTAGCTTCTTCTGGGGTTGAAGCTGGGGCTGGAACAGGATGAACTGTCTACCCCCCACTTGCAGGCAATCTTGCCCACGCGGGCGCATCAGTAGACCTCACAATTTTCTCTCTTCACCTAGCAGGTGTCTCATCAATTCTAGGGGCAGTTAATTTCATTACCACAATTATTAACATAAAACCTCCAGCAATCTCTCAATATCAAACACCTCTTTTCGTATGAGCAGTACTTATCACTGCTGTTCTTCTACTCCTGTCGCTACCCGTTCTAGCTGCCGGAATTACTATACTTCTCACTGACCGTAATTTAAATACCACATTCTTCGACCCAGCAGGAGGGGGTGACCCAATTCTATACCAACATTTATTC-----------------------------------------------------------------------------------------------------------------------------------------------------------------------------------------------------------------------------------------------------------------------------------------------------------------------------------------------------------------------------------------------------------------------------------------------------------------------------------------------------------------------------------------------------------------------------------------------------------------------------------------------------------------------------------------------------------------------------------------------------------------------------------------------------------------------------------------------------------------------------------------------------------------------------------------------------------------------------ATGGCAAGCCTACGAAAAACCCACCCTCTAATAAAAATCGCTAATGACGCACTTGTTGACCTTCCGACACCATCAAACATTTCTGCACTCTGAAACTTCGGATCTCTACTCGGATTGTGCTTAATTACTCAAATCCTAACCGGACTCTTCCTCGCCATACATTACACCTCTGACATCTCGACTGCATTCTCATCTGTTACACATATTTGCCGAGACGTTAACTATGGTTGACTCATCCGAAACATGCATGCCAACGGCGCATCCTTCTTCTTCATCTGCATCTACATGCACATTGCCCGTGGCCTTTACTACGGGTCCTATCTTTATAAAGAGACCTGAAACATTGGAGTTGTTCTACTTCTCCTAGTTATAATAACAGCCTTTGTAGGCTACGTACTCCCTTGAGGTCAAATGTCCTTTTGAGGAGCTACCGTCATCACCAATCTTCTGTCAGCAGTACCTTACATAGGCGACACCCTTGTCCAATGAATTTGAGGGGGCTTTTCAGTAGACAACGCCACACTGACACGGTTTTTCGCCTTCCACTTCCTATTTCCCTTCGTCATTGCCGGTGCGACCGTTCTCCATTTACTATTTCTTCACGAAACAGGGTCAAATAACCCCGCTGGCTTAAACTCCGACGCAGATAAAATCTCTTTCCACCCATACTTCTCCTATAAAGACCTTCTTGGCTTCGTCTTAATGCTGTTAGCTCTCGCATCCCTAACATTATTCTCCCCTACTCTCCTTGGGGATCCAGAGAATTTCACCCCTGCAAACCCGCTCGTCACCCCACCACATATTCAGCCCGAATGATACTTCTTGTTTGCATACGCTATCCTGCGCTCTATCCCCAACAAGCTAGGGGGAGTACTAGCCCTATTGTTCAGCATCCTCGTGTTATTAGTGGTCCCTATTTTACACACCTCGAAACAACGAGGATTAACCTTCCGGCCGATCACCCAATTCTTATTCTGAACCTTAGTGGCAGATATAATCATCCTGACATGAATTGGAGGCATGCCTGTAGAACATCCATACATTATCATCGGCCAGATTGCCTCGGTTCTCTACTTCGCACTTTTCCTCCTCCTCGCCCCACTCGCCGGATGAGCAGAAAACAAAGCACTGAAATGA-------???????????????????????????????????????????????????????????????????????????????????????????????????????????????????????????????????????????????????????????????????????????????????????????????????????????????????????????????????????????????????????????????????????????????????????????????????????????????????????????????????????????????????????????????????????????????????????????????????????????????????????????????????????????????????????????????????????????????????????????????????????????????????????????????????????????????????????????????????????????????????????????????????????????????????????????????????????????????????????????????????????????????????????????????????????????????????????????????????????????????????????????????????????????????????????????????????????????????????????????????????????????????????????????????????????????????????????????????????????????????????????????????????????????????????????????????????????????????????????????????????????????????????????????????????????????????????????????????????????????????????????
Notropis_imeldae ???????????????????????????????????????????????????????????????????????????????????????????????????????????????????????????????????????????????????????????????????????????????????????????????????????????????????????????????????????????????????????????????????????????????????????????????????????????????????????????????????????????????????????????????????????????????????????????????????????????????????????????????????????????????????????????????????????????????????????????????????????????????????????????????????????????????????????????????????????????????????????????????????????????????????????????????????????????????????????????????????????????????????????????????????????????????????????????????????????????????????????????????????????????????????????????????????????????????????????????????????????????????????????????????????????????????????????????????????????????????????????????????????????????????????????????????????????????????????????????????????????????????????????????????????????????????????????????????????????????????????????????????????????????????????????????????????????????????????????????????????????????????????????????????????????????????????????????????????????????????????????????????????????????????????????????????????????????????????????????????????????????????????????????????????????????????????????????????????????????????????????????????????????????????????????????????????????????????????????????????????????????????????????????????????????????????????????????????????????????????????????????????????????????????????????????????????????????????????????????????????????????????????????????????????????????????????????????????????????????????????????????????????????????????????????????????????????????????????????????????????????????????????????????????????????????????????????????????????????????????????????????????????????????????????????????????????????????????????????????????????????????????????????????????????????????????????????????????????????????????????????????????????????????????????????????????????????????????????????????????????????????????????????????????????????????????????????????????????????????????????????????????????????????????????????????????????????????????????????????????????????????????????????????????????????????????????????????????????????????????????????????????????????????????????????????????????????????????????????????????????????????????????????????????????????????????????????????????????????????????????????????????????????????????????????????????????????????????????????????????????????????????????????????????????????????????????????????????????????????????????????????????????????????????????????????????????????????????????????????????????????????????????????????????????????????????????????????????????????????????????????????????????????????????????????????????????????????????????????????????????????????????????????????????????????????????????????????????????????????????????????????????????????????????????????????????????????????????????????????????????????????????????????????????????????????????????????????????????????????????????????????????????????????????????????????????????????????????????????????????????????????????????????????????????????????????????????????????????????????????????????????????????????????????????????????????????????????????????????????????????????????????????????????????????????????????????????????????????????????????????????????????????????????????????????????????????????????????????????????????????????????????????????????????????????????????????????????????????????????????????????????????????????????????????????????????????????????????????????????????????????????????????????????????????????????????????????????????????????????????????????????????????????????????????????????????????????????????????????????????????????????????????????????????????????????????????????????????????????????????????????????????????????????????????????????????????????????????????????????????????????????????????????????????????????????????????????????????????????????????????????????????????????????????????????????????????????????????????????????????????????????????????????????????????????????????????????????????????????????????????????????????????????????????????????????????????????????????????????------ATGGCAAGCCTACGAAAAACCCACCCACTGATAAAAATCGCTAATGGGGCACTAGTTGACCTTCCAACCCCATCAAATATCTCGGCACTATGAAACTTTGGCTCCCTACTAGGGTTATGCTTAATTACTCAGATCTTAACCGGATTATTTCTAGCCATACATTACACCTCTGATATCTCAACTGCATTTTCATCCGTTACACATATTTGCCGGGACGTCAACTATGGCTGACTTATCCGAAATATACATGCCAATGGCGCATCATTTTTCTTCATCTGTATTTATATGCACATTGCCCGTGGCCTTTACTACGGGTCTTACCTCTACAAAGAAACCTGGAACATCGGAGTAATTCTACTTCTTCTAGTCATAATAACCGCCTTTGTAGGCTACGTACTTCCCTGAGGTCAAATATCCTTTTGGGGTGCCACCGTTATCACAAATCTTCTATCAGCAGTACCTTATATAGGCAACACCCTTGTGCAATGAATTTGAGGAGGCTTCTCAGTTGATAACGCAACATTAACACGATTCTTTGCCTTCCACTTCCTATTTCCGTTCGTCATCGCCGGTGCAACCATCCTTCACTTGCTATTCTTACACGAAACAGGGTCAAATAACCCCGCCGGATTGAACTCCGACGCAGATAAAATTTCCTTTCACCCATACTTCTCGTATAAAGACCTCCTTGGCTTTGTCCTAATACTATTAGCTCTTACATCCCTAACCTTATTCTCCCCCACCCTACTCGGCGACCCAGAAAATTTCACCCCAGCAAATCCGCTCGTTACTCCCCCCCATATTCAACCCGAGTGGTACTTCTTGTTCGCCTACGCTATTCTACGATCCATCCCAAACAAACTAGGAGGAGTCCTGGCACTATTATTCAGTATTCTGGTACTATTGGTAGTTCCCATTTTACATACCTCAAAACAACGAGGACTAACCTTCCGCCCAATCACCCAATTCTTATTTTGAACCTTAGTAGCAGACATAATTATTCTGACATGAATTGGAGGCATACCTGTAGAGCACCCATATATCATCATTGGGCAAATCGCCTCCGTCCTATACTTCGCATTATTCCTTCTCCTCGCCCCCCTCGCAGGCTGAGCAGAGAATAAAACATTGAAATGAGCCT---???????????????????????????????????????????????????????????????????????????????????????????????????????????????????????????????????????????????????????????????????????????????????????????????????????????????????????????????????????????????????????????????????????????????????????????????????????????????????????????????????????????????????????????????????????????????????????????????????????????????????????????????????????????????????????????????????????????????????????????????????????????????????????????????????????????????????????????????????????????????????????????????????????????????????????????????????????????????????????????????????????????????????????????????????????????????????????????????????????????????????????????????????????????????????????????????????????????????????????????????????????????????????????????????????????????????????????????????????????????????????????????????????????????????????????????????????????????????????????????????????????????????????????????????????????????????????????????????????????????????????????
Notropis_stramineus ???????????????????????????????????????????????????????????????????????????????????????????????????????????????????????????????????????????????????????????????????????????????????????????????????????????????????????????????????????????????????????????????????????????????????????????????????????????????????????????????????????????????????????????????????????????????????????????????????????????????????????????????????????????????????????????????????????????????????????????????????????????????????????????????????????????????????????????????????????????????????????????????????????????????????????????????????????????????????????????????????????????????????????????????????????????????????????????????????????????????????????????????????????????????????????????????????????????????????????????????????????????????????????????????????????????????????????????????????????????????????????????????????????????????????????????????????????????????????????????????????????????????????????????????????????????????????????????????????????????????????????????????????????????????????????????????????????????????????????????????????????????????????????????????????????????????????????????????????????????????????????????????????????????????????????????????????????????????????????????????????????????????????????????????????????????????????????????????????????????????????????????????????????????????????????????????????????????????????????????????????????????????????????????????????????????????????????????????????????????????????????????????????????????????????????????????????????????????????????????????????????????????????????????????????????????????????????????????????????????????????????????????????????????????????????????????????????????????????????????????????????????????????????????????????????????????????????????????????????????????????????????????????????????????????????????????????????????????????????????????????????????????????????????????????????????????????????????????????????????????????????????????????????????????????????????????????????????????????????????????????????????????????????????????????????????????????????????????????????????????????????????????????????????????????????????????????????????????????????????????????????????????????????????????????????????????????????????????????????????????????????????????????????????????????????????????????????????????????????????????????????????????????????????????????????????????????????????????????????????????????????????????????????????????????????????????????????????????????????????????????????????????????????????????????????????????????????????????????????????????????????????????????????????????--------------------------------------------------CCTTTATCTAGTATTTGGTGCCTGAGCCGGAATAGTGGGAACCGCTTTAAGCCTCCTTATTCGAGCTGAACTAAGTCAACCTGGCTCACTTCTAGGTGATGACCAAATCTATAATGTTATCGTTACTGCTCACGCCTTCGTAATAATTTTCTTTATAGTAATGCCAATTCTCATTGGTGGATTCGGGAACTGACTTGTACCTCTAATGATTGGGGCACCTGATATAGCATTTCCACGAATAAACAACATGAGCTTCTGACTTCTACCCCCATCATTCCTACTACTACTAGCCTCTTCTGGTGTTGAAGCCGGGGCTGGAACAGGGTGAACTGTTTACCCCCCACTTGCGGGTAACCTTGCCCACGCAGGAGCGTCAGTAGACCTAACAATTTTCTCTCTTCACCTAGCAGGTGTGTCATCAATTCTAGGGGCAGTTAACTTCATCACTACAATTATTAACATGAAACCCCCAGCAATTTCTCAATATCAAACACCCCTCTTCGTATGAGCCGTACTTGTAACTGCCATTCTTCTACTCCTGTCGCTACCCGTTCTAGCTGCCGGGATTACTATACTTCTTACTGACCGTAACTTAAATACCACATTCTTTGATCCGGCAGGAGGAGGTGACCCTATCCTGTACCAACATTTATTC-----------------------------------------------------------------------------------------------------------------------------------------------------------------------------------------------------------------------------------------------------------------------------------------------------------------------------------------------------------------------------------------------------------------------------------------------------------------------------------------------------------------------------------------------------------------------------------------------------------------------------------------------------------------------------------------------------------------------------------------------------------------------------------------------------------------------------------------------------------------------------------------------------------------------------------------------------------------------------ATGGCAAGCCTACGTAAAACTCACCCGCTAATAAAAATCGCTAACGATGCACTGGTCGACCTCCCAACACCATCAAATATCTCAGTAATATGAAACTTCGGATCGCTACTAGGATTATGCTTAATTACTCAAATCCTAACGGGGTTGTTCTTAGCCATGCACTATACCTCTGACATCTCGACTGCGTTCTCATCCGTCACACACATCTGCCGGGACGTCAACTATGGTTGACTTATCCGAAACATGCATGCCAACGGAGCATCATTCTTCTTCATCTGCATTTATATGCACATTGCTCGCGGCCTTTACTATGGATCCTACCTTTATAAAGAGACCTGAAATATCGGGGTTGTCCTACTCCTTCTAGTTATGATGACGGCCTTTGTAGGTTACGTACTCCCATGGGGCCAAATGTCCTTCTGAGGCGCCACTGTTATTACCAACCTTCTATCGGCAGTCCCTTATATGGGTGACACCCTAGTGCAATGAATTTGAGGGGGCTTTTCGGTAGATAACGCAACATTGACACGATTCTTCGCCTTCCACTTCCTCTTCCCATTCGTCATTGCCGGTGCAACTGTCCTCCACTTGCTCTTCCTACACGAGACGGGGTCAAACAACCCTGCCGGGCTAAACTCCGACGCAGATAAAATTTCCTTCCACCCCTACTTCTCTTATAAGGACCTTCTTGGTTTCGTCCTGATGCTTCTAGCTCTCACATCCCTAACGTTATTCTCCCCTACGCTACTCGGTGACCCAGAGAACTTCACCCCGGCGAACCCCCTAGTCACCCCCCCACATATTCAGCCTGAATGATACTTCCTGTTTGCCTATGCTATTCTACGGTCCATTCCGAATAAGCTAGGAGGGGTCTTAGCCCTACTATTCAGCATCCTCGTCTTATTAGTAGTCCCGATTTTACACACCTCAAAACAACGGGGACTTACCTTCCGCCCAATCACCCAGTTCTTATTCTGAACCCTGGTGGCGGATATGATTATTCTGACATGAATTGGAGGCATACCTGTAGAACACCCATACATTATTATTGGCCAAATCGCCTCAGTCCTGTACTTTGCATTGTTCCTCCTCCTCACCCCACTTGCAGGCTGAGCGGAGAACAAAGCCCTGAAAT---------???????????????????????????????????????????????????????????????????????????????????????????????????????????????????????????????????????????????????????????????????????????????????????????????????????????????????????????????????????????????????????????????????????????????????????????????????????????????????????????????????????????????????????????????????????????????????????????????????????????????????????????????????????????????????????????????????????????????????????????????????????????????????????????????????????????????????????????????????????????????????????????????????????????????????????????????????????????????????????????????????????????????????????????????????????????????????????????????????????????????????????????????????????????????????????????????????????????????????????????????????????????????????????????????????????????????????????????????????????????????????????????????????????????????????????????????????????????????????????????????????????????????????????????????????????????????????????????????????????????????????????
Notropis_telescopus ???????????????????????????????????????????????????????????????????????????????????????????????????????????????????????????????????????????????????????????????????????????????????????????????????????????????????????????????????????????????????????????????????????????????????????????????????????????????????????????????????????????????????????????????????????????????????????????????????????????????????????????????????????????????????????????????????????????????????????????????????????????????????????????????????????????????????????????????????????????????????????????????????????????????????????????????????????????????????????????????????????????????????????????????????????????????????????????????????????????????????????????????????????????????????????????????????????????????????????????????????????????????????????????????????????????????????????????????????????????????????????????????????????????????????????????????????????????????????????????????????????????????????????????????????????????????????????????????????????????????????????????????????????????????????????????????????????????????????????????????????????????????????????????????????????????????????????????????????????????????????????????????????????????????????????????????????????????????????????????????????????????????????????????????????????????????????????????????????????????????????????????????????????????????????????????????????????????????????????????????????????????????????????????????????????????????????????????????????????????????????????????????????????????????????????????????????????????????????????????????????????????????????????????????????????????????????????????????????????????????????????????????????????????????????????????????????????????????????????????????????????????????????????????????????????????????????????????????????????????????????????????????????????????????????????????????????????????????????????????????????????????????????????????????????????????????????????????????????????????????????????????????????????????????????????????????????????????????????????????????????????????????????????????????????????????????????????????????????????????????????????????????????????????????????????????????????????????????????????????????????????????????????????????????????????????????????????????????????????????????????????????????????????????????????????????????????????????????????????????????????????????????????????????????????????????????????????????????????????????????????????????????????????????????????????????????????????????????????????????????????????????????????????????????????????????????????????????????????????????????????????????????????????????????--------------------------------------------------CCTTTATCTAGTATTTGGTGCCTGAGCCGGAATAGTGGGAACCGCTTTAAGCCTCCTTATTCGAGCCGAACTAAGTCAACCTGGTTCACTACTGGGTGATGACCAAATCTATAATGTCATTGTTACTGCCCATGCCTTCGTAATAATTTTCTTTATAGTAATGCCAATTCTTATTGGTGGGTTCGGAAACTGACTTGTACCCCTAATAATTGGAGCACCTGATATAGCATTTCCACGAATAAATAACATAAGCTTCTGACTCCTACCTCCATCATTCCTACTACTGCTCGCCTCTTCTGGTGTTGAAGCCGGAGCTGGGACAGGATGAACTGTTTACCCCCCACTTGCAGGAAATCTTGCCCACGCAGGTGCATCAGTAGACCTCACAATTTTCTCCCTCCACCTAGCAGGTGTATCATCAATTCTAGGAGCAGTTAATTTCATTACCACAATTATTAACATGAAACCTCCAGCAATCTCTCAATACCAAACACCCCTATTCGTATGAGCCGTACTTGTAACTGCCGTTCTTCTACTCCTATCACTACCCGTTCTGGCTGCCGGAATTACTATACTTCTCACTGACCGTAACTTAAATACTACATTCTTTGATCCCGCAGGCGGAGGTGATCCCATCCTATATCAACATTTA--------------------------------------------------------------------------------------------------------------------------------------------------------------------------------------------------------------------------------------------------------------------------------------------------------------------------------------------------------------------------------------------------------------------------------------------------------------------------------------------------------------------------------------------------------------------------------------------------------------------------------------------------------------------------------------------------------------------------------------------------------------------------------------------------------------------------------------------------------------------------------------------------------------------------------------------------------------------------------ATGGCAAGCCTACGAAAAACCCACCCACTAATAAAAATCGCTAATGATGCACTAGTCGACCTTCCAACACCATCAAATATCTCAGCGCTATGAAACTTCGGATCTCTGCTAGGATTGTGTTTAATTACTCAGATCCTAACCGGACTATTCCTAGCCATGCATTATACCTCCGACATCTCAACCGCGTTTTCATCCGTCACACACATTTGCCGAGACGTTAATTACGGCTGACTTATCCGAAACATACATGCCAACGGCGCATCATTTTTCTTCATCTGTATTTACATACATATTGCCCGTGGCCTGTACTACGGATCCTACCTCTATAAAGAAACCTGAAATATTGGAGTTGTTCTACTCCTTCTAGTTATGATGACAGCCTTTGTAGGTTATGTACTTCCATGAGGCCAAATATCATTCTGAGGTGCCACCGTTATTACAAATCTTCTATCAGCAGTACCCTATATAGGAGACACCCTTGTACAATGAATTTGAGGGGGCTTTTCAGTAGATAACGCAACATTGACACGATTCTTCGCCTTCCACTTCCTGTTCCCATTCGTCATCGCGGGTGCCACCGTCCTCCACCTACTGTTTCTACACGAAACAGGGTCAAATAACCCTGCCGGATTAAACTCCGACGCAGACAAAATCTCCTTCCACCCCTACTTCTCTTACAAGGATCTTCTTGGCTTCGTCCTAATACTATTGGCGCTCGCATCCCTAACCCTGTTCTCCCCAACTCTACTCGGGGATCCAGAAAACTTCACCCCTGCAAACCCGCTAGTTACCCCGCCACACATTCAACCCGAGTGATACTTCTTGTTCGCCTACGCTATTCTGCGATCTATCCCCAATAAACTAGGAGGGGTCCTAGCGCTATTATTTAGCATTCTAGTGTTATTGGTAGTTCCAATTTTACACACCTCAAAACAACGAGGACTAACCTTTCGACCAATCACCCAGTTTTTATTCTGAACCCTAGTGGCGGATATAATTATTCTGACATGAATTGGAGGCATACCTGTAGAACACCCATACATCATCATTGGCCAAGTCGCCTCAGTTCTGTACTTTGCATTGTTCCTCCTCCTCGCCCCCCTCGCAGGCTGAGCGGAAAATAAAGCCCTGAAATGAGCC----???????????????????????????????????????????????????????????????????????????????????????????????????????????????????????????????????????????????????????????????????????????????????????????????????????????????????????????????????????????????????????????????????????????????????????????????????????????????????????????????????????????????????????????????????????????????????????????????????????????????????????????????????????????????????????????????????????????????????????????????????????????????????????????????????????????????????????????????????????????????????????????????????????????????????????????????????????????????????????????????????????????????????????????????????????????????????????????????????????????????????????????????????????????????????????????????????????????????????????????????????????????????????????????????????????????????????????????????????????????????????????????????????????????????????????????????????????????????????????????????????????????????????????????????????????????????????????????????????????????????????????
Opsopoeodus_emiliae ???????????????????????????????????????????????????????????????????????????????????????????????????????????????????????????????????????????????????????????????????????????????????????????????????????????????????????????????????????????????????????????????????????????????????????????????????????????????????????????????????????????????????????????????????????????????????????????????????????????????????????????????????????????????????????????????????????????????????????????????????????????????????????????????????????????????????????????????????????????????????????????????????????????????????????????????????????????????????????????????????????????????????????????????????????????????????????????????????????????????????????????????????????????????????????????????????????????????????????????????????????????????????????????????????????????????????????????????????????????????????????????????????????????????????????????????????????????????????????????????????????????????????????????????????????????????????????????????????????????????????????????????????????????????????????????????????????????????????????????????????????????????????????????????????????????????????????????????????????????????????????????????????????????????????????????????????????????????????????????????????????????????????????????????????????????????????????????????????????????????????????????????????????????????????????????????????????????????????????????????????????????????????????????????????????????????????????????????????????????????????????????????????????????????????????????????????????????????????????????????????????????????????????????????????????????????????????????????????????????????????????????????????????????????????????????????????????????????????????????????????????????????????????????????????????????????????????????????????????????????????????????????????????????????????????????????????????????????????????????????????????????????????????????????????????????????????????????????????????????????????????????????????????????????????????????????????????????????????????????????????????????????????????????????????????????????????????????????????????????????????????????????????????????????????????????????????????????????????????????????????????????????????????????????????????????????????????????????????????????????????????????????????????????????????????????????????????????????????????????????????????????????????????????????????????????????????????????????????????????????????????????????????????????????????????????????????????????????????????????????????????????????????????????????????????????????????????????????????????????????????????????????????????????????---------------------------------CATAAAGATATTGGTACCCTATACTTAGTATTTGGTGCCTGAGCTGGAATAGTGGGGACCGCTTTAAGCCTCCTAATTCGGGCCGAACTAAGCCAACCTGGCTCACTCCTGGGTGATGACCAAATTTATAATGTTATTGTTACTGCTCATGCCTTTGTAATAATCTTCTTTATAGTAATGCCAATCCTCATTGGCGGATTCGGAAACTGACTTGTGCCTCTAATAATTGGCGCACCTGACATAGCATTCCCTCGAATGAATAACATAAGCTTCTGACTTTTACCCCCTTCATTTCTACTTCTATTAGCCTCCTCTGGTGTTGAAGCCGGCGCTGGAACCGGGTGAACTGTCTACCCCCCACTTGCAGGCAACCTTGCCCACGCAGGCGCATCAGTAGACCTTACAATCTTTTCCCTACATTTAGCAGGTGTATCATCAATTTTGGGCGCAGTTAATTTCATCACTACAATTATTAATATGAAACCCCCAGCGATCTCTCAATATCAAACGCCCCTCTTTGTATGAGCTGTACTTGTAACTGCTGTGCTTCTATTATTATCACTTCCCGTCCTAGCTGCCGGAATTACTATACTTCTCACTGATCGTAACTTAAATACTACATTCTTTGACCCGGCAGGAGGGGGTGATCCTATTCTATACCAACACCTATTTTGATTTTTTGGTCACC-------------------------------------------------------------------------------------------------------------------------------------------------------------------------------------------------------------------------------------------------------------------------------------------------------------------------------------------------------------------------------------------------------------------------------------------------------------------------------------------------------------------------------------------------------------------------------------------------------------------------------------------------------------------------------------------------------------------------------------------------------------------------------------------------------------------------------------------------------------------------------------------------------------------------------------------------------------ATGGCAAGCCTACGAAAAACCCACCCACTAATAAAAATTGCTAATGATGCACTAATTGACCTTCCAACGCCATCTAATATCTCAGCATTATGAAACTTTGGATCTCTTCTAGGATTATGCTTAATTACTCAAATTCTAACAGGATTATTTCTAGCAATACATTATACCTCTGATATCTCTACCGCATTTTCATCCGTCACCCACATCTGCCGAGACGTTAATTACGGCTGACTTATCCGAAATATACATGCCAATGGAGCATCATTTTTCTTCATTTGCATTTATATGCACATTGCTCGTGGCCTTTACTACGGATCCTACCTTTATAAAGAAACCTGAAATATTGGGGTTGTACTGCTTCTTCTAGTTATAATGACAGCCTTTGTGGGCTACGTACTCCCATGGGGCCAAATATCATTCTGAGGCGCCACAGTTATTACAAATCTTCTGTCAGCAGTTCCCTATATAGGAGATGCCCTTGTACAGTGAATTTGAGGGGGCTTTTCAGTAGACAACGCAACACTAACACGATTCTTCGCCTTTCACTTTCTATTTCCATTTGTAATTGCAGGTGCAACTATTCTACACTTATTATTCTTACACGAAACAGGATCAAATAATCCCACCGGACTTAACTCCAACATAGACAAAATCTCCTTCCACCCCTACTTCTCCTATAAAGACCTTCTTGGTTTCGCCCTGATGCTGTTAGCACTCACATCCCTAACACTGTTTTCCCCCACCCTTCTTGGCGACCCAGAAAACTTCACCCCCGCAAACCCACTCGTTACCCCTCCACATATTCAACCCGAGTGATATTTCCTTTTTGCCTACGCCATTTTACGATCTATCCCTAATAAGCTAGGAGGAGTCCTTGCATTACTATTTAGTATTTTAGTATTACTCCTAGTCCCAATTTTACACACCTCAAAACAACGAGGATTAACCTTCCGCCCAATCACCCAATGCCTTTTCTGAGCCTTGGTGGCAGACATAATTATTTTAACATGAATTGGAGGCATACCCGTAGAACACCCATACATCATTATTGGTCAGATCGCCTCGGCACTATACTTTGCACTATTCCTTCTGCTTACCCCTCTTGCAGGCTGAGCAGAGAATAAAGCGTTAGAATNAGCTT------------------------------------------------------------------------------------------------------------------------------------------------------------------------------------------------------------------------------------------------------------------TAAACTAACATAACAAACCCAATTGCTGCTATAATAGTTCTCACCGCTTTGGCACTTAAAATTGGATTAGCACCAATACATTTCTGAATACCTGAAGTACTACAAGGACTAAACCTATTAACAGGATTAATTCTATCTACCTGACAAAAACTTGCCCCCCTTACCCTACTAATTCAAACAGCCCAAACCTTTGACCCTTCACTCCTCACAACCCTAGGACTGATATCTACCTTAATTGGTGGATGAGGCGGATTAAATCAAACCCAACTACGAAAAATTTTAGCTTACTCCTCAATCGCTCACATGGGGTGAATAATTATTATTCTCCAACATGCCCCCCAACTCACCCTCCTCGCACTATTAATATACATTTTAATAACATCAGCAGCATTTCTAACACTAAAACTTTTACACACCACAAAAATTAATACCCTTGCAACAATATGAGTAAAAAGCCCATTATTAACAGCAACAACCGCCCTAGTACTCTTATCCTTAGGGGGACTCCCCCCACTTACTGGCTTCATACCAAAATGATTAATTCTTCAAGAACTGACAAAACAAAACATCCCCCTTACCGCAACCGTAATAGCCCTTGCCGCCCTAATTAGTTTATATTTTTACTTACGACTATGTTACGCAATAACTCTTACCATCTCCCCTAATACTATTACCTCAATCACCCCCTGACGAATTCAAACAACTCAAACCTCTTTTCCCCTGGCCTTCTTCACCGTAATAGCTCTCGGGCTTTTACCCATCTCCCCAGCCATCCTAATACTTACTACCTAG
Phenacobius_mirabilis ???????????????????????????????????????????????????????????????????????????????????????????????????????????????????????????????????????????????????????????????????????????????????????????????????????????????????????????????????????????????????????????????????????????????????????????????????????????????????????????????????????????????????????????????????????????????????????????????????????????????????????????????????????????????????????????????????????????????????????????????????????????????????????????????????????????????????????????????????????????????????????????????????????????????????????????????????????????????????????????????????????????????????????????????????????????????????????????????????????????????????????????????????????????????????????????????????????????????????????????????????????????????????????????????????????????????????????????????????????????????????????????????????????????????????????????????????????????????????????????????????????????????????????????????????????????????????????????????????????????????????????????????????????????????????????????????????????????????????????????????????????????????????????????????????????????????????????????????????????????????????????????????????????????????????????????????????????????????????????????????????????????????????????????????????????????????????????????????????????????????????????????????????????????????????????????????????????????????????????????????????????????????????????????????????????????????????????????????????????????????????????????????????????????????????????????????????????????????????????????????????????????????????????????????????????????????????????????????????????????????????????????????????????????????????????????????????????????????????????????????????????????????????????????????????????????????????????????????????????????????????????????????????????????????????????????????????????????????????????????????????????????????????????????????????????????????????????????????????????????????????????????????????????????????????????????????????????????????????????????????????????????????????????????????????????????????????????????????????????????????????????????????????????????????????????????????????????????????????????????????????????????????????????????????????????????????????????????????????????????????????????????????????????????????????????????????????????????????????????????????????????????????????????????????????????????????????????????????????????????????????????????????????????????????????????????????????????????????????????????????????????????????????????????????????????????????????????????????????????????????????????????????????????????????--------------------------------------------------CCTTTATCTAATCTTTGGTGCCTGAGCCGGAATGGTCGGAACCGCTCTAAGCCTCCTCATTCGAGCTGAACTGAGCCAACCCGGCTCACTTCTAGGGGATGACCAAATCTATAATGTTATTGTTACTGCCCACGCCTTTGTAATAATTTTCTTTATAGTGATACCAATCCTTATTGGCGGGTTTGGAAACTGACTCGTACCTCTAATGATTGGCGCACCTGATATAGCGTTCCCACGAATAAATAACATAAGCTTCTGACTTCTACCCCCATCATTTCTGTTATTATTAGCCTCCTCTGGCGTTGAGGCCGGGGCCGGAACGGGGTGAACTGTTTACCCCCCACTTGCAGGAAATCTCGCCCATGCCGGAGCATCCGTAGACCTAACAATCTTTTCTCTCCACTTAGCAGGGGTATCATCAATTTTAGGGGCAGTAAACTTTATTACTACAATTATTAATATGAAACCCCCAGCTATTTCTCAGTACCAGACACCCCTCTTTGTTTGAGCTGTACTCGTAACCGCCGTTCTCCTGCTTCTATCGCTGCCTGTTCTGGCTGCCGGAATTACTATGCTCCTTACTGATCGTAACCTAAATACTACCTTCTTTGACCCAGCGGGAGGCGGCGACCCAATTCTGTACCAACACTTA--------------------------------------------------------------------------------------------------------------------------------------------------------------------------------------------------------------------------------------------------------------------------------------------------------------------------------------------------------------------------------------------------------------------------------------------------------------------------------------------------------------------------------------------------------------------------------------------------------------------------------------------------------------------------------------------------------------------------------------------------------------------------------------------------------------------------------------------------------------------------------------------------------------------------------------------------------------------------------ATGGCAAGCCTACGAAAAACCCATCCATTAATAAAAATTGCTAATGATGCACTAGTCGACCTCCCAACACCGTCAAATATCTCAGTAATATGGAACTTTGGGTCTCTTCTAGGACTATGCCTAGTTACCCAAATTTTAACAGGATTATTTCTAGCAATACATTACACCTCCGATATCTCAACAGCATTCTCCTCCGTCACACATATTTGCCGAGACGTTAACTACGGTTGACTTATCCGAAATTTGCACGCCAACGGCGCATCCTTTTTCTTCATCTGCATTTACCTGCACATCGCACGCGGCCTCTATTATGGATCCTATCTTTACAAAGAAACCTGAAATATTGGGGTCGTGCTACTACTCTTAGTAATAATAACAGCCTTTGTCGGCTATGTCCTCCCCTGAGGTCAAATATCCTTCTGAGGTGCAACCGTGATTACAAATCTTCTATCAGCAGTACCCTACAYAGGTGATACCTTAGTACAATGGATTTGGGGTGGCTTCTCAGTAGATAACGCAACACTAACGCGGTTCTTTGCTTTCCACTTCCTCTTTCCCTTTGTTATTGCCGGCGCAACTATTCTCCACTTACTTTTTCTGCACGAAACAGGCTCTAATAACCCCGCGGGATTAAACTCAGATGCTGATAAGATCTCTTTCCACCCGTATTTCTCTTACAAAGACCTTCTTGGCTTTGTATTAATATTATTAGCCCTCACATCCTTAACGTTATTTTCTCCCACACTACTTGGTGACCCTGAAAATTTCACCCCTGCAAACCCCTTAGTCACCCCGCCACATATTCAACCAGAGTGGTATTTCTTATTTGCCTATGCTATTCTACGATCTATCCCAAATAAGCTAGGCGGGGTCCTTGCATTATTATTTAGCATTCTAGTTCTGCTTGTAGTCCCTATCATGCATACCTCAAAGCAACGAGGACTTACTTTCCGACCACTCACCCAGTTTCTTTTCTGAACCTTAGTCGCAGATATGGCCATTCTGACATGAATTGGAGGCATACCTGTAGAACACCCATATATTATTATTGGTCAAATTGCGTCCATCCTATATTTTGCTCTATTTCTTTTCCTCACCCCACTCGCGGGCTGAGCTGAAAATAAAGCACTAAAATGAGCT----ATGAACCCTTATATTTTAGCAATACTACTGGCCAGCCTAGGCCTCGGGACTACCCTCACCTTCGCCAGCTCCCATTGATTATTGGCCTGAATGGGCTTGGAGATTAATACCCTAGCGATCATCCCCTTAATAGCCCAACACCACCACCCCCGCGCAGTAGAAGCAACAACGAAGTATTTTCTTACCCAAGCCACTGCGGCCGCTATCATCCTCTTTGCAAGCATAACAAACGCCTGAATTTCAGGGGACTGAAGTATGGAAAACATTTCAGATCCCTTAGCCAGTACAATAATCTTCACCGCCCTAGCACTCAAAATTGGACTAGCCCCCATGCACTTCTGGATACCTGAGGTACTTCAAGGACTTGATCTCCTAACT---------------------------------------------------------------------------------------------------------------------------------------------------------------------------------------------------------------------------------------------------------------------------------------------------------------------------------------------------------------------------------------------------------------------------------------------------------------------------------------------------------------------------------------------------------------------------------------------------------------------------------------------------------------------------------------------
Pimephales_notatus ???????????????????????????????????????????????????????????????????????????????????????????????????????????????????????????????????????????????????????????????????????????????????????????????????????????????????????????????????????????????????????????????????????????????????????????????????????????????????????????????????????????????????????????????????????????????????????????????????????????????????????????????????????????????????????????????????????????????????????????????????????????????????????????????????????????????????????????????????????????????????????????????????????????????????????????????????????????????????????????????????????????????????????????????????????????????????????????????????????????????????????????????????????????????????????????????????????????????????????????????????????????????????????????????????????????????????????????????????????????????????????????????????????????????????????????????????????????????????????????????????????????????????????????????????????????????????????????????????????????????????????????????????????????????????????????????????????????????????????????????????????????????????????????????????????????????????????????????????????????????????????????????????????????????????????????????????????????????????????????????????????????????????????????????????????????????????????????????????????????????????????????????????????????????????????????????????????????????????????????????????????????????????????????????????????????????????????????????????????????????????????????????????????????????????????????????????????????????????????????????????????????????????????????????????????????????????????????????????????????????????????????????????????????????????????????????????????????????????????????????????????????????????????????????????????????????????????????????????????????????????????????????????????????????????????????????????????????????????????????????????????????????????????????????????????????????????????????????????????????????????????????????????????????????????????????????????????????????????????????????????????????????????????????????????????????????????????????????????????????????????????????????????????????????????????????????????????????????????????????????????????????????????????????????????????????????????????????????????????????????????????????????????????????????????????????????????????????????????????????????????????????????????????????????????????????????????????????????????????????????????????????????????????????????????????????????????????????????????????????????????????????????????????????????????????????????????????????????????????????????????????????????????????????????-----------------------------------------------CACCCTTTATTTAGTATTTGGTGCCTGAGCCGGAATAGTCGGAACCGCTTTAAGCCTCCTAATTCGAGCCGAACTAAGTCAACCAGGCTCACTTCTAGGTGACGACCAAATCTATAATGTTATTGTTACTGCTCACGCCTTTGTAATGATTTTCTTTATAGTAATGCCAATTCTAATTGGTGGGTTCGGAAACTGACTTGTACCTTTAATAATTGGAGCACCTGACATAGCATTTCCACGAATAAACAACATAAGCTTCTGACTCTTACCCCCGTCATTCCTACTGCTACTAGCCTCTTCTGGTGTTGAAGCCGGGGCCGGAACAGGATGAACTGTTTACCCCCCACTTGCAGGTAACCTTGCCCATGCAGGAGCATCAGTAGACCTTACGATCTTCTCTCTGCATTTAGCAGGTGTGTCATCAATTCTAGGGGCAGTTAATTTTATTACTACAATTATTAATATGAAACCCCCAGCAATCTCACAGTATCAAACACCTCTCTTTGTGTGAGCCGTGCTTGTAACTGCCGTACTTCTACTCCTATCACTACCCGTTCTAGCTGCCGGCATTACTATGCTTCTAACTGATCGTAATTTAAATACCACATTCTTTGATCCAGCAGGAGGGGGAGATCCTATTCTCTATCAACACCTATTC-----------------------------------------------------------------------------------------------------------------------------------------------------------------------------------------------------------------------------------------------------------------------------------------------------------------------------------------------------------------------------------------------------------------------------------------------------------------------------------------------------------------------------------------------------------------------------------------------------------------------------------------------------------------------------------------------------------------------------------------------------------------------------------------------------------------------------------------------------------------------------------------------------------------------------------------------------------------------------ATGGCAAGCCTACGAAAAACCCATCCACTAATAAAAATCGCTAATGACGCACTAGTTGATCTTCCAACACCATCAAATATTTCAGCGCTATGAAACTTCGGATCTCTTCTAGGATTATGCTTAATTACTCAAATCCTAACCGGATTATTCCTAGCAATACACTACACCTCTGATATCTCTACCGCATTTTCATCTGTCACACATATTTGTCGGGACGTCAACTATGGCTGACTTATCCGAAACATGCATGCCAACGGCGCATCATTCTTCTTCATCTGCATTTATATGCATATTGCTCGTGGCCTTTATTACGGGTCCTACCTCTATAAGGAAACCTGAAACATTGGAGTCGTACTACTTCTTCTAGTTATAATAACAGCCTTTGTAGGCTACGTACTCCCATGAGGCCAAATATCCTTCTGAGGCGCCACAGTAATTACAAACCTCCTATCAGCAGTACCCTACATAGGAGACACTCTTGTGCAATGAATTTGAGGAGGCTTTTCAGTAGATAACGCAACATTAACACGATTCTTCGCCTTCCACTTCCTATTCCCGTTCGTAATCGCCGGCGCAACCGTTCTCCACTTACTGTTCTTACACGAAACAGGATCAAATAATCCTACCGGACTAAACTCCGACGCGGACAAAATTTCCTTCCACCCCTACTTCTCCTACAAAGACCTCCTTGGCTTCGTACTAATATTACTAGCTCTTACATCCCTGACCTTATTCTCCCCCACCCTACTTGGCGACCCAGAGAACTTCACCCCAGCAAACCCCCTGGTCACCCCACCACATATTCAACCTGAATGATACTTCCTATTTGCCTACGCCATTCTCCGATCCATTCCAAATAAGCTAGGAGGAGTCCTGGCACTACTATTTAGTATCCTAGTACTATTAGTCGTCCCAATTTTACATACCTCAAAACAACGAGGACTAACTTTCCGACCCATCACCCAATTCTTATTCTGAACCCTAGTGGCAGACATAATTATTTTAACATGAATTGGCGGCATACCTGTAGAACACCCATACATCATCATTGGCCAAATCGCCTCAGTCCTATACTTTGCATTATTCCTTCTTCTCACCCCCCTTGCAGGGTGAGCAGAGAATAAAGCACTGAAATGAGCT-------------------------------------------------------------------------------------------------------------------------------------------------------------------------------------------------------------------------------------------------------------------ATAACCAATATATCAAACCCAATCGCCACCGCAATAATTCTTGCCGCCTTAGCACTTAAAATTGGGCTAGCACCTATACATTTTTGAATACCTGAAGTATTGCAAGGACTAGACTTATTAACAGGACTAATTCTCTCAACCTGACAGAAACTGGCCCCCCTTGCCCTAATTATCCAAACAGCCCAAGCTTTTGATCCATTTCTCCTCACGGCCCTTGGACTTATGTCTACCCTAGTAGGGGGATGAGGTGGGTTGAACCAAACCCAATTGCGTAAGGTCTTAGCTTACTCCTCAATTGCGCACATGGGTTGAATAATTATTGTTCTTCAACACGCCCCCCACCTCACCCTTCTTGCGTTATTAACATACATTCTAATAACATCTGCAGCATTCCTGACATTAAAACTCTCATACGCCACAAAAGTTAGCACCCTTGCAACCACATGATCAAAAAGTCCACTAATAACGGCAACAACGGCCCTCGTGTTACTTTCCCTTGGGGGCCTCCCCCCACTTACCGGATTTATACCAAAATGACTAATTTTGCAAGAACTGACCAAGCAAGGCCTTCCACTCACCGCAACCGTTATAGCTCTTGCCGCCCTAATTAGCCTCTACTTTTACTTACGATTATGCTACGCAATGACACTTACCATCTCCCCTAATACTGTTACCTCAACCACCCCCTGACGAACTCATACAACTCAAGCCTCTATCCCCCTAGCCCTATTTACCGTAATAGCTCTAGGCCTTTTACCCATTACCCCCACTGCTGTAACGCTCGTTATTTAG
Pimephales_promelas -----------------------------------------------------------------------------------------------------------------------------------------------------------------------------------------------------------------------------------------------------------------------------------------------------------------------------------------------------------------------------------------------------------------------------------------ACTGGGATTAGATACCCCACTATGCTCAGCCATAAACCCAGACGTCCAACTACAATTAGACGTCCGCCCGGGTACTACGAGCATTAGCTTGAAACCCGAAGGACCTGACGGTGCCTCAGACCCCCCTAGAGGAGCCTGTTCTAGAACCGATAACCCCCGTTAAACCTCACCGCTTCTAGCCATCCCAGCCTATATACCGCCGTCGTCAGCTTACCCTGTGAAGGCAATAAAAGTAAGCAGAATGGGCACAACCCAGAACGTCAGGTCGAGGTGTAGCGTACGAAGCGGGAAGAAATGGGCTACATTTTCTATTATAGAATACTACGGACATGTAACATGAAATAGTACTTGAAGGAGGATTTAGTAGTAAAAAGGAAGCAGCGTGTCCTTTTGAACCCGGCTCTGAGGCGCGTACACACCGCCCGTCACCCTCT----------------------------------------------------------------------------------------------------GCCAACCAGCTAGCTTAATAACCAGTATAACTTAACAATATTTTTAACA-AAACAAGACCTAACCCCACAAACTAAACCATTTTTTTACCTGAGTATGGGAGACAGAAAAGGTTCGCCT-AAAGCAATAGAAAGAGTACCGCAAGGGAAAGCTGAAAGAGAAATGAAACAACCCATATAAGCACTAAAAAACAAAGACTAAACC-TTGTACCTTTTGCATCATGATTTAGCCAGTACCCTCAAGCAAAGAGATCTTTAGTTTGATACCCCGAAACCAGGTGAGCTACCCCGAGACAGCCTATATAATTTAGGGCTAACCCGTCTCTGTGGCAAAAGAGTGGGAAGAACTCCGGGTAGAAGTGACAGACCTACCGAACCTGGTGATAGCTGGTTGCCTAGGAAGTGAATAGAAGTTCAGCCTCGCACACCCTTAATCAAAAATATATATCATTA------AGACA-TT-ATGGAAACATACGAGAGTTAGTTGAAGGGGGTACAGCCCCTTTAACAAAGGATACAACCTTTACAGGAGGATAAAGATCATAATAAGTAAAATATACTGTTCTAGTGGGCCTGAAAGCAGCCATCTAAATAGAAAGCGTTAAAGCTCGGACAGAAAGAAGTTTATTATCCCGATA-AAAAATCTTACTCCCCTAACTCTACTAGGCCAGCCCATGCCCACATGGGTGAGACTATGCTAAAATGAGTAACAAGAAG-ATTTGATCTTCTCCCGCCACAAGTGTAAACCAGGCCGGACCAACCACTGGAATTTAACGAGCCCAACCAAAGAGGGCATTGTGAACAGTAAAGA-CCTCAAGAAGAGCTCACAATTAACTAATCGTTAATCCCACACTGGAGTGGCGTTT--TAAGGGAAAGACTAAAAGAAGGGGAAGGAACTCGGCAAACACAAGCCTCGCCTGTTTACCAAAAACATCGCCTCCTGCAGT---ATAAAGTATAGGAGGTCCAGCCTGCCCAGTGACTACGGGTTCAACGGCC--GCGGTATATTGACCGTGCAAAGGTAGCGCAATCACTTGTCTCTTAAATAGAGACCTGTATGAATGGCTAGACGAGGGCTTAACTGTCTCCCCCTTCCAGTCAGTGAAATTGATCTATCCGTGCAGAAGCGGGTATAATTCTACAAGACGAGAAGACCCTTTGGAGCTTAAGGTACAAAATTCAC-CCATGTTAAACAACTCCGTAGAAAGCAAGAACTTTGT-GGATATGAAACTTTACCTTCGGTTGGGGCGACCACGGAGGAAAAACAAGCCTCCGAGTGGACTGGGCCAAAAACCCCTAAAGCTAAAAGAGACATCTTTAAGCCGCAGAACATCTGACCAATAATGATCCGGCTAA-AAAGCCGATCAACGGACCAAGTTACCCTAGGGATAACAGCGCAATCCTCTCCCAGAGCCCATATCGACG-AGGGGGTTTACGACCTCGATGTTGGATCAGGACATCCTGGTGGTGCAGCCGCTATTAAGGGTTCGTTTGTTCAACGATTAA-AGTCCTACGTGATCTGAGTTCAGACCGGAGCAATCCAGGTCAGTTTCTATCTGTAACGCTG-CTTTTCCCAGTACGAAAGGACCGGAAAAGGGGGGCCCATGCTTAACGCATGCCCCGCCCCTAATTCATGAAAACAAATAAATTAAATAAGGGA-GGGCCAAAACCCCTGCCGCCCAAGATAAGGGCA---------------------------------------------------------------------------------ATAGTGGGGACCGCTTTAAGCCTCCTAATTCGAGCTGAACTAAGTCAACCTGGCTCACTTCTAGGTGATGACCAGATCTACAATGTTATTGTTACTGCTCACGCCTTTGTAATAATCTTCTTTATAGTAATACCAATTCTTATTGGTGGGTTTGGAAATTGACTTGTACCTCTAATAATCGGAGCACCTGACATGGCATTTCCACGAATAAATAACATAAGCTTCTGACTTTTACCCCCGTCATTCCTACTCCTCCTAGCCTCTTCTGGAGTTGAGGCCGGGGCCGGTACAGGGTGAACTGTTTATCCACCACTTGCAGGTAATCTTGCTCATGCAGGAGCCTCAGTAGACCTCACAATTTTCTCTCTACACTTAGCAGGTGTATCATCAATTCTAGGGGCAGTTAATTTTATTACTACAATTATTAACATAAAACCCCCAGCAATCTCTCAATATCAAACGCCCCTCTTCGTATGGGCCGTACTTGTAACTGCTGTGCTTCTGCTCCTATCACTACCTGTTCTAGCTGCCGGAATTACTATACTTCTCACCGATCGTAATTTAAATACTACATTCTTTGACCCTGCAGGAGGAGGTGACCCTATTTTATACCAACACTTGTTCTGATTCTTCGGCCATCCAGAAGTCTATATTCTTATTTTACCCGGGTTTGGAATTATTTCACATGTCGTAGCCTACTATGCAGGTAAAAAAGAACCATTCGGCTACATAGGAATAGTTTGAGCTATGATGGCAATCGGTCTCCTAGGGTTTATTGTCTGAGCCCACCACATGTTTACTGTTGGAATAGACGTAGACACCCGTGCCTAC--------------------------------------------------------------------------------------------------------------------------------------------------------------------------------------------------------------------------------------------------------------------------------------------------------------------------------------------------------------------------------------------------------------------------------------------------------------------------------------------------------------------------------------------------------------------------------------------------------------------------------------------------------------------------------------------------------------------------------------------------------------ATGGCAAGCCTACGAAAAACCCACCCACTGATAAAAATTGCTAATGGTGCACTAGTTGACCTCCCAACGCCATCTAATATTTCAGCACTATGAAACTTCGGATCTCTACTGGGATTATGCTTAATTACTCAAATCCTAACCGGTTTATTTCTAGCAATACACTACACCTCTGACATTTCTACCGCATTCTCATCCGTCACACATATTTGTCGGGACGTTAATTACGGCTGACTCATCCGAAATATACACGCCAACGGCGCATCATTTTTCTTCATCTGTATTTACATACACATTGCTCGTGGCCTTTATTACGGATCCTACCTCTACAAAGAAACCTGAAATATTGGAGTCGTACTACTTCTTCTCGTTATAATAACAGCCTTTGTAGGCTATGTACTCCCATGAGGGCAGATATCCTTCTGAGGTGCCACAGTCATTACAAATCTACTATCAGCGGTACCATATATGGGGGATACCCTTGTACAATGAATTTGAGGGGGCTTTTCAGTGGATAATGCAACACTAACACGATTCTTCGCCTTCCACTTCCTATTCCCATTTGTAATCGCCGGTGCAACTGTCCTCCACTTATTATTCCTACACGAAACAGGGTCAAACAACCCTGCCGGGCTAAACTCCGACGCAGACAAAATCTCTTTCCACCCCTACTTCTCTTACAAAGATCTCCTCGGCTTTGTTCTGATGTTGCTAGCCCTAACATCCCTCACCCTATTCGCCCCCACTCTTCTCGGCGACCCAGAAAACTTCACCCCAGCAAACCCACTGGTTACTCCGCCACATATTCAACCCGAGTGATATTTCCTGTTTGCCTACGCTATTCTGCGGTCTATTCCAAACAAACTAGGAGGGGTCCTAGCACTGCTATTTAGCATTCTAGTACTCTTTGTAGTCCCAATTTTACATACCTCAAAGCAACGAGGACTAACTTTCCGACCAATCACTCAATTCTTATTCTGAACCCTAGTGGCAGATATAATTATTTTAACATGAATTGGGGGTATACCTGTAGAACACCCATATGTTATCATTGGCCAAGTAGCCTCAATTCTATACTTTGCATTATTCCTTCTTCTTGCCCCACTTGCAGGATGAGTGGAGAATAAAGCATTGAAATGAGCT-------------------------------------------------------------------------------------------------------------------------------------------------------------------------------------------------------------------------------------------------------------------ATGACTAATATATCAAACCCAATCGCTACTGCAATTATTCTTGCCGCCTTGGCACTTAAAATTGGTCTAGCACCAATACATTTTTGAATACCTGAAGTAATACAAGGACTAGATTTATTAACAGGACTTATTCTGTCTACCTGGCAAAAACTTGCCCCCCTCGCCCTGATTATTCAAACAGCCCAAGCTTTTGACCCACTTCTCCTTACGGCCCTCGGACTCATATCTACCTTAGTAGGAGGGTGAGGCGGATTAAACCAAACCCAGCTACGGAAAATTCTGGCTTACTCCTCAATCGCCCACATGGGTTGAATAATCATTGTTCTTCAACATGCTCCCCAACTCACCCTTCTTGCATTATTAACATACATCCTAATAACATCTGCAGCATTCCTAACCCTAAAACTATCATACACCACAAAAGTTGGCACCCTTGCAACCACATGATCAAAAAGCCCACTATTAACAGCAACTACCGCCTTGGTTTTATTATCCTTAGGAGGCCTCCCCCCACTTACCGGATTTATACCAAAATGGCTAATTTTACAAGAACTAGCAAAGCAGGGCCTCCCCCTTACCGCAACCGTAATAGCTCTTGCCGCCCTAATTAGTTTATATTTTTACTTGCGATTATGCTACGCAATAACTCTGACCATCTCTCCTAATACTATCACCTCAACCACCCCCTGGCGAACTCAAACGAATCAGGCCTCTATTCCCCTGGCCCTATCCACCGTGACAGCTCTCGGCCTTTTACCCATTACCCCTACCATTATGACACTCGTTATTTAG
Pimephales_vigilax CAAAGGCATGGTCCCGACCTTACTATCAGCCCTGGCCCAACTTACACATGCAAGTCTCCGCAAACCCGTGAGTAAG-CCCTCAATCCCCTACCCGGGGACGAGGAGCAGGCATCAGGCACAAGTCATTAGCCCAAGACGCCAGGCAGAGCCACACCCCCAAGGGAATTCAGCAGTGATAAATATTGAGCCATAAGTGAAAGCTTGACTCAATTAGAGCCAAAAGGGCCGGTAAAACTCGTGCCAGCCACCGCGGTTAAACGAGAGGCCCTAGTTGATAATATAACGGCGTAAAGGGTGGTTAAGGATAGTGAAATGATAAAGTTAAATGGCCCTTTGGCTGTCATACGCTTCTGGGAGTCCGAAATCTAATATACGAAAGTAACTTTAAGAAAGCCCACCTGACCCCACGAAAACTGAGAAACAAACTGGGATTAGATACCCCACTATGCTCGGTCGTAAACCTAGATGTCCAACTACAATTAAGCATCCGCCTGGGTACTACGAGCATTAGCTTGAAACCCAAAGGACCTGACGGTGCCTCAGACCCCCCTAGAGGAGCCTGTTCTAGAACCGATAACCCCCGTTAAACCTCACCGCTTCTAGCCGTCCCAGCCTATATACCGCCGTCGTCAGCTTACCCTGTGAAGGTGTTAAAAGTAAGCAAAATGGACACAACCCAAAACGTCAGGTCGAGGTGTAGCGCACGAAGCGGGAAGAAATGGGCTACATTTTCTATCACAGAACACTACGGATATGCAACATGAAATAGTGCTTGAAGGAGGATTTAGTAGTAAAAAGGAAACAGAGTGTCCTTTTGAACTCGGCTCTGAGGCGCGTACACACCGCCCGTCACTCTCCCCTGTCGCTTATGCAATAAAATTACCTAATAATAAAGCTCTGACAAGAGGAGGCAAGTCGTAACATGGTAAGTGTACCGGAAGGTGCACTTGGGTAAA-T????????????????????????????????????????????????????????????????????????????????????????????????????????????????????????????????????????????????????????????????????????????????????????????????????????????????????????????????????????????????????????????????????????????????????????????????????????????????????????????????????????????????????????????????????????????????????????????????????????????????????????????????????????????????????????????????????????????????????????????????????????????????????????????????????????????????????????????????????????????????????????????????????????????????????????????????????????????????????????????????????????????????????????????????????????????????????????????????????????????????????????????????????????????????????????????????????????????????????????????????????????????????????????????????????????????????????????????????????????????????????????????????????????????????????????????????????????????????????????????????????????????????????????????????????????????????????????????????????????????????????????????????????????????????????????????????????????????????????????????????????????????????????????????????????????????????????????????????????????????????????????????????????????????????????????????????????????????????????????????????????????????????????????????????????????????????????????????????????????????????????????????????????????????????????????????????????????????????????????????????????????????????????????????????????????????????????????????????????????????????????????????????????????????????????????????????????????????????????????????????????????????????????????????????????????????????????????????????????????????????????????????????????????????????--------------------------------------------------CCTTTATCTTGTATTTGGTGCCTGAGCTGGAATAGTAGGGACCGCTTTAAGCCTCCTAATTCGCGCTGAGCTAAGTCAACCCGGCTCACTTCTAGGTGATGACCAAATCTATAATGTTATTGTTACTGCTCACGCCTTTGTAATAATTTTCTTTATAGTAATACCAATTCTTATTGGTGGGTTCGGAAACTGACTTGTACCTCTAATAATTGGCGCACCAGATATAGCATTTCCACGAATAAATAACATAAGCTTCTGACTTTTACCCCCATCATTCCTACTACTGCTAGCCTCTTCTGGTGTCGAAGCCGGAGCTGGGACAGGATGAACTGTCTACCCCCCGCTTGCAGGAAATCTTGCCCACGCAGGGGCATCAGTAGACCTTACAATCTTCTCTTTACATCTAGCAGGTGTATCATCAATTCTAGGGGCAGTTAATTTTATCACTACAATTATTAATATGAAACCCCCAGCAATCTCTCAATATCAAACACCCCTCTTCGTATGGGCAGTACTTGTTACTGCAGTGCTTCTGCTCCTATCATTACCCGTTCTAGCTGCCGGAATTACTATACTTCTTACTGATCGTAATTTAAATACCACATTTTTTGACCCAGCAGGAGGAGGAGATCCTATTTTATACCAACACTTA--------------------------------------------------------------------------------------------------------------------------------------------------------------------------------------------------------------------------------------------------------------------------------------------------------------------------------------------------------------------------------------------------------------------------------------------------------------------------------------------------------------------------------------------------------------------------------------------------------------------------------------------------------------------------------------------------------------------------------------------------------------------------------------------------------------------------------------------------------------------------------------------------------------------------------------------------------------------------------ATGGCAAGCCTACGAAAAACTCATCCACTGATAAAAATCGCTAATGACGCATTAGTTGATCTTCCAACACCATCAAATATTTCAGCGCTATGAAACTTCGGATCTCTTCTAGGATTATGTTTAATTACTCAGATCCTAACCGGATTATTTCTAGCAATACACTATACCTCTGATATCTCTACCGCATTTTCATCCGTCACACATATTTGCCGAGACGTTAATTATGGTTGACTTATCCGGAACATACATGCTAACGGCGCATCATTTTTCTTTATTTGTATTTATATACACATCGCTCGTGGCCTTTATTACGGATCTTATCTTTACAAGGAAACCTGAAACATTGGAGTTGTACTTCTTCTTCTGGTTATAATGACAGCCTTTGTAGGCTACGTACTTCCATGAGGTCAGATATCCTTCTGAGGTGCCACAGTTATTACAAATCTTCTGTCAGCAGTACCCTACATAGGGGATACCCTCGTTCAATGAATTTGAGGGGGTTTTTCAGTAGATAACGCAACATTGACACGATTCTTCGCCTTCCACTTCCTCTTCCCATTCGTAATCGCCGGCGCAACTATTCTCCACTTATTATTCTTACACGAAACAGGATCAAATAATCCTGCCGGATTAAATTCCGACGCGGACAAAATCTCCTTTCATCCCTACTTCTCCTACAAAGACCTTCTAGGTTTTGTCCTAATGCTGCTAACTCTTACATTACTGACATTATTTTCCCCCACCCTGCTTGGCGACCCAGAAAACTTCACCCCAGCAAACCCACTGGTTACCCCACCACACATCCAACCCGAGTGATATTTCCTATTTGCCTACGCCATCCTACGATCTATCCCAAACAAGCTAGGAGGGGTCCTAGCACTACTATTTAGTATTTTAGTACTTTTAGTTGTCCCAATCTTACACACCTCAAAGCAACGGGGACTAACCTTCCGACCAATCACCCAATTTTTATTCTGAACCTTAGTGGCGGATATAATTATCTTAACATGAATTGGAGGCATACCTGTGGAACACCCATACATTATTATTGGTCAAATCGCCTCAATTCTCTACTTTGCATTATTTCTTCTTCTTACACCTCTTGCAGGATGAGTAGAAAATAAAGCATTGAAATGAGCT-------------------------------------------------------------------------------------------------------------------------------------------------------------------------------------------------------------------------------------------------------------------ATAACTAATATATCAAATCCAATTGCCACCACAATAATTCTTGCCGCCTTAGCACTTAAAATTGGACTAGCGCCCATGCATTTCTGAATGCCTGAAGTACTACAAGGACTAGACTTGTTAACGGGCTTGATTCTATCTACTTGACAAAAGCTTGCCCCCCTTGCCCTGCTTATCCAAACATCCCAAGCTTTTGATCCATCTCTACTTACAGCCCTTGGGCTTACATCCACCTTAGTAGGAGGATGGGGTGGTCTAAACCAAACCCAAGTACGAAAGATCTTAGCCTACTCCTCAATTGCACACATAGGCTGAATGATAATTGTTATTCAATATACCCCTCAACTCACTCTTCTTGCTTTATTAATGTATATCTTAATAACATCTGCAGCATTTCTAACATTAAAACTTTCGTACGTCACAAAGATTAACACCCTTGCAACAACGTGATCAAAAAGTCCAATACTAACAGCAACAACTGCCCTAGTATTACTATCTCTCGGAGGCCTCCCCCCACTTACCGGATTTATACCAAAATGATTAATTCTTCAGGAATTAACAAAGCAAGGCCTCCCCCTCACCGCAACTCTAATAGCCCTCGCCGCCCTAATTAGTCTTTACTTTTACTTACGACTATGTTACACAATAACTCTTACCATCTCCCCCCATACCACTACCTTAACTACCCCCTGACGAACTCGTACAACTCAAGCCTCTATTCCCCTAGCCTTCTTTACCGTAATAGCCCTAAGTCTATTACCTATTACCCCTACTATTATGGTATTAGTTACCTAG
Platygobio_gracilis CAAAGGCATGGTCCCGACCTTACTATCAGCTCTAGCCCAACTTACACATGCAAGTCTCCGCAGCCCCGTGAGTAAG-CCCTTAATCCCCCGCCC-GGGACGAGGAGCAGGCATCAGGCACAAACCTTTAGCCCAAGACGCCAGGCCTAGCCACACCCCCAAGGGAATTCAGCAGTGATAAATATTAAGCCATAAGTGAAAACTTGACTCAGTCAGAGCTAAGAGGGCCGGTAAAACTCGTGCCAGCCACCGCGGTTAAACGAGAGGCCCTAGTTGATAGTGCAACGGCGTAAAGGGTGGTTAAGGATAGTGAAACAATAAAGTCGAATGGCCCTTTGGCTGTCATACGCTTCTAGGAGTCCGAAGCCCAATATACGAAAGTAGCTTTAGGAAAGTCCACCTGACCCCACGAAAACTGAGAAACAAACTGGGATTAGATACCCCACTATGCTCAGTCATAAACCCAGACGTCCGACTACAATTAGACGTCCGCCCGGGTACTACGAGCATTAGCTTGAAACCCAAAGGACCTGACGGTGCCTCAGACCCCCCTAGAGGAGCCTGTTCTAGAACCGATAACCCCCGTTAAACCTCACCACTTCTAGCCATCCCAGCCTATATACCGCCGTCGTCAGCTTACCCTGTGAAGGCAATAAAAGTAAGCAAAATGGGCACAACCCAGAACGTCAGGTCGAGGTGTAGCGTACGAAGCGGGAAGAAATGGGCTACATTTTCTATTATAGAATACTACGGACATGCAACATGAAATAGTGCTTGAAGGAGGATTTAGTAGTAAAAAGGAAGCAGAGTGTCCTTTTGAACCCGGCTCTGAGACGCGTACACACCGCCCGTCACTCTCCCCTGTCG-AAATGCAATAAAGCTTCTTAACACCAAAGCTCTGACAAGGGGAGGCAAGTCGTAACATGGTAAGTGTACCGGAA-GTGCACTTGGATAAAAT-----------------------------------------------------------------------------------------------------------------------------------------------------------------------------------------------------------------------------------------------------------------------------------------------------------------------------------------------------------------------------------------------------------------------------------------------------------------------------------------------------------------------------------------------------------------------------------------------------------------------------------------------------------------------------------------------------------------------------------------------------------------------------------------------------------------------------------------------------------------------------------------------------------------------------------------------------------------------------------------------------------------------------------------------------------------------------------------------------------------------------GGGCTTAACTGTCTCCCCCCTCCAGTCAGTGAAATTGATCTATCCGTGCAGAAGCGGGTATAACAGTACAAGACGAGAAGACCCTTTGGAGCTTAAGGTACAAGACTCAG-CCACGTTAAACAACTCCGTAGAAAGCAAGAACTTAGT-GGCCATGAAACTTTACCTTCGGTTGGGGCGACCACGGAGGAAAAACAAGCCTCCGAGTGGACTGGGCC-AAAACCCCTAAAGCCAAGAGAGACATCTTTAAGCCGCAGAACATCTGACCAATAATGATCCGGCTAATAAAGCCGATCAACGAACCAAGTTACCCTAGGGATAACAGCGCAATCCTCTCCCAGAGCCCATATCGACG-AGGGGGTTTACGACCTCGATGTTGGATCAGGACATCCTGATGGTGCAGCCGCTATTAAGGGTTCGTTTGTTCAACGATTAA-AGTCCTACGTGATCTGAGTTCAGACCGGAGCAATCCAGGTCAGTTTCTATCTGTAACGCTA-CTTTTCCTAGTACGAAAGGATCGGAAAAGAGGGGCCCATACTTACAGCATGCCCCACCCCTAATTCATGAAAACAAATAAATTAAATAAGGGA-GGGCCAGAACCCCTGCCGCC---------------------------------------------------------------CCTTTATCTAGTATTTGGTGCCTGAGCCGGGATAGTGGGAACCGCTTTAAGCCTCCTTATTCGAGCCGAACTAAGCCAACCTGGATCACTTCTAGGTGATGACCAAATCTATAACGTTATCGTTACTGCCCACGCCTTCGTAATAATTTTCTTTATAGTAATGCCAATTCTTATTGGCGGATTTGGAAACTGACTTGTACCTCTGATAATCGGAGCGCCTGACATAGCATTTCCACGAATAAATAACATAAGCTTCTGACTCTTACCCCCATCATTTCTGTTATTACTAGCCTCTTCTGGTGTTGAGGCTGGAGCTGGGACAGGTTGAACCGTCTACCCCCCGCTTGCAGGCAACCTTGCCCACGCAGGGGCATCAGTAGACCTTACGATCTTCTCTCTTCACCTAGCAGGTGTATCATCAATTCTAGGGGCAGTAAACTTTATTACCACAATCATTAATATGAAACCCCCAGCCATCTCTCAATATCAAACACCCCTTTTCGTATGGGCCGTACTTGTAACCGCCGTTCTTCTACTCCTATCACTTCCTGTCCTGGCTGCCGGAATTACTATACTTCTCACTGACCGAAATCTAAATACCACATTCTTTGACCCGGCGGGAGGGGGTGACCCTATCCTATATCAACATTTATTC-----------------------------------------------------------------------------------------------------------------------------------------------------------------------------------------------------------------------------------------------------------------------------------------------------------------------------------------------------------------------------------------------------------------------------------------------------------------------------------------------------------------------------------------------------------------------------------------------------------------------------------------------------------------------------------------------------------------------------------------------------------------------------------------------------------------------------------------------------------------------------------------------------------------------------------------------------------------------------ATGGCAAGCCTACGAAAAACCCACCCATTGATAAAAATCGCTAATGATGCACTAGTCGACCTTCCAACACCATCTAACATCTCAGTTATATGAAACTTCGGATCCCTGCTAGGATTATGCCTTATTACTCAAATCCTAACCGGATTATTCCTAGCCATGCACTACACCTCTGACATCTCGACCGCCTTCTCCTCTGTCACACACATCTGTCGAGACGTTAACTACGGATGACTTATCCGAAATATGCATGCTAACGGAGCATCGTTCTTCTTCATCTGTATTTACATACACATTGCCCGCGGCCTATACTATGGGTCCTACCTTTACAAAGAGACCTGAAATATTGGGGTTGTACTGCTTCTCCTAGTTATGATGACCGCTTTTGTAGGCTACGTACTTCCCTGAGGTCAAATGTCCTTCTGAGGTGCTACCGTAATTACAAACCTATTATCAGCGGTCCCATATATGGGCGACACCCTTGTCCAATGAATTTGAGGAGGCTTTTCTGTAGATAACGCAACATTAACGCGATTCTTCGCCTTTCACTTCCTCTTCCCATTCGTCATCGCAGGCGCAACCATTCTGCACTTACTATTCTTACACGAAACAGGGTCAAATAACCCCGCCGGGTTAAATTCCGATGCGGATAAAATCTCTTTCCACCCATACTTCTCCTACAAAGACCTCCTTGGCTTCGTACTTATACTGTTAGCTCTCACGTCCTTAACATTATTTTCCCCAACTCTGCTTGGCGACCCAGAAAATTTCACTCCCGCGAACCCACTGGTTACCCCACCACACATTCAACCAGAGTGATACTTCTTGTTTGCCTACGCCATTCTACGATCCATCCCCAACAAGCTAGGAGGAGTCCTAGCACTATTGTTCAGCATTCTGGTACTATTAGTGGTACCGATTCTACACACCTCAAAGCAACGGGGACTAACCTTCCGACCAATCACCCAGTTTTTATTCTGAACCTTAGTAGCGGACATGGTTATCCTAACATGAATTGGAGGCATACCCGTAGAACACCCGTACATTATCATTGGCCAAATCGCCTCGGTTCTGTACTTCGCATTATTCCTCCTCCTCGCCCCACTCGCAGGATGAGCGGAAAATAAAGCACTAAAATGAGCT----???????????????????????????????????????????????????????????????????????????????????????????????????????????????????????????????????????????????????????????????????????????????????????????????????????????????????????????????????????????????????????????????????????????????????????????????????????????????????????????????????????????????????????????????????????????????????????????????????????????????????????????????????????????????????????????????????????????????????????????????????????????????????????????????????????????????????????????????????????????????????????????????????????????????????????????????????????????????????????????????????????????????????????????????????????????????????????????????????????????????????????????????????????????????????????????????????????????????????????????????????????????????????????????????????????????????????????????????????????????????????????????????????????????????????????????????????????????????????????????????????????????????????????????????????????????????????????????????????????????????????????
Pogonichthys_macrolepidotus ???????????????????????????????????????????????????????????????????????????????????????????????????????????????????????????????????????????????????????????????????????????????????????????????????????????????????????????????????????????????????????????????????????????????????????????????????????????????????????????????????????????????????????????????????????????????????????????????????????????????????????????????????????????????????????????????????????????????????????????????????????????????????????????????????????????????????????????????????????????????????????????????????????????????????????????????????????????????????????????????????????????????????????????????????????????????????????????????????????????????????????????????????????????????????????????????????????????????????????????????????????????????????????????????????????????????????????????????????????????????????????????????????????????????????????????????????????????????????????????????????????????????????????????????????????????????????????????????????????????????????????????????????????????????????????????????????????????????????????????????????????????????????????????????????????????????????????????????????????????????????????????????????????????????????????????????????????????????????????????????????????????????????????????????????????????????????????????????????????????????????????????????????????????????????????????????????????????????????????????????????????????????????????????????????????????????????????????????????????????????????????????????????????????????????????????????????????????????????????????????????????????????????????????????????????????????????????????????????????????????????????????????????????????????????????????????????????????????????????????????????????????????????????????????????????????????????????????????????????????????????????????????????????????????????????????????????????????????????????????????????????????????????????????????????????????????????????????????????????????????????????????????????????????????????????????????????????????????????????????????????????????????????????????????????????????????????????????????????????????????????????????????????????????????????????????????????????????????????????????????????????????????????????????????????????????????????????????????????????????????????????????????????????????????????????????????????????????????????????????????????????????????????????????????????????????????????????????????????????????????????????????????????????????????????????????????????????????????????????????????????????????????????????????????????????????????????????????????????????????????????????????????????????????????------------------------------------------------------------------------TGAGCCGGAATAGTGGGGACCGCTTTAAGCCTCCTTATTCGGGCCGAACTAAGTCAACCCGGGTCACTTTTAGGTGATGATCAAATTTATAACGTCATCGTTACCGCTCACGCCTTCGTAATAATTTTCTTTATAGTAATGCCAATTCTTATTGGTGGATTCGGAAACTGGCTTGTGCCCCTAATAATCGGCGCACCAGATATAGCATTCCCACGAATGAATAACATAAGCTTCTGACTCCTACCCCCATCATTCCTACTACTGCTAGCCTCCTCCGGCGTTGAAGCCGGGGCTGGAACGGGGTGAACAGTGTATCCCCCACTCGCAGGCAACCTCGCCCACGCAGGAGCATCAGTAGACCTTACAATCTTCTCACTCCACCTAGCAGGTGTATCATCAATTTTAGGGGCAGTTAACTTTATTACTACAATTATTAACATGAAGCCCCCAGCCATCTCCCAATATCAAACACCTCTCTTTGTATGAGCCGTACTTGTAACTGCTGTTCTCCTCCTCCTATCACTGCCAGTCCTGGCTGCCGGAATTACAATGCTTCTCACAGACCGTAATCTTAATACCACATTCTTCGACCCGGCAGGGGGAGGAGACCCAATCCTATATCAACATTTATTCTGATT------------------------------------------------------------------------------------------------------------------------------------------------------------------------------------------------------------------------------------------------------------------------------------------------------------------------------------------------------------------------------------------------------------------------------------------------------------------------------------------------------------------------------------------------------------------------------------------------------------------------------------------------------------------------------------------------------------------------------------------------------------------------------------------------------------------------------------------------------------------------------------------------------------------------------------------------------------------------ATGGCAAGCCTACGAAAAACCCACCCACTAATAAAAATCGCTAACGACGCACTAGTCGACCTCCCAACACCATCTAATATTTCAGCACTATGAAATTTCGGCTCCCTCTTAGGACTATGCTTAATTACCCAAATCCTAACAGGACTATTCCTGGCCATGCATTATACCTCTGATATCTCAACTGCATTCTCATCAGTGACACACATCTGCCGAGATGTTAACTATGGCTGGCTCATCCGAAACATACATGCTAATGGAGCATCATTTTTCTTCATCTGTATCTACATACACATTGCCCGGGGCTTATACTACGGATCCTATCTCTATAAGGAAACCTGAAACATCGGCGTCGTCCTACTTCTTCTAGTCATAATAACAGCCTTCGTCGGTTACGTACTCCCATGAGGACAAATGTCTTTTTGAGGCGCCACCGTAATTACAAACTTACTATCAGCAGTTCCTTATATAGGTGACACCCTTGTCCAATGAATCTGAGGGGGCTTCTCAGTAGACAACGCAACACTAACACGATTCTTCGCCTTCCACTTCCTATTCCCCTTCGTTATCGCCGGCGCAACCGTCCTACACTTACTATTTCTACACGAAACGGGATCAAACAACCCCGCCGGACTGAACTCCGACGCAGACAAAATTTCTTTTCACCCATACTTCTCGTACAAAGACCTCCTTGGCTTCGTATTAATACTGCTAGCACTCACATCACTGACATTGTTTTCCCCAACCCTCCTCGGCGACCCAGAAAATTTCACCCCAGCAAACCCGTTAGTTACTCCGCCACACATCCAGCCAGAATGATACTTCCTGTTTGCCTACGCCATCCTACGATCTATCCCGAACAAGCTGGGGGGAGTCCTAGCTCTACTATTTAGTATTTTAGTGCTGATAGTCGTGCCAATTTTACACACCTCAAAACAACGAGGACTAACTTTCCGCCCAATCACCCAGTTCCTATTCTGAACCCTGGTGGCAGATATGATTATCCTAACGTGAATTGGAGGCATACCCGTAGAACATCCTTACATCATCATTGGTCAGGTCGCATCACTTCTATATTTTGCACTCTTCCTCGTTCTTGTCCCACTTGCAGGTTGAGTAGAGAATAAAGCACTGAAATGAGCT----???????????????????????????????????????????????????????????????????????????????????????????????????????????????????????????????????????????????????????????????????????????????????????????????????????????????????????????????????????????????????????????????????????????????????????????????????????????????????????????????????????????????????????????????????????????????????????????????????????????????????????????????????????????????????????????????????????????????????????????????????????????????????????????????????????????????????????????????????????????????????????????????????????????????????????????????????????????????????????????????????????????????????????????????????????????????????????????????????????????????????????????????????????????????????????????????????????????????????????????????????????????????????????????????????????????????????????????????????????????????????????????????????????????????????????????????????????????????????????????????????????????????????????????????????????????????????????????????????????????????????????
Pteronotropis_hypselopterus ???????????????????????????????????????????????????????????????????????????????????????????????????????????????????????????????????????????????????????????????????????????????????????????????????????????????????????????????????????????????????????????????????????????????????????????????????????????????????????????????????????????????????????????????????????????????????????????????????????????????????????????????????????????????????????????????????????????????????????????????????????????????????????????????????????????????????????????????????????????????????????????????????????????????????????????????????????????????????????????????????????????????????????????????????????????????????????????????????????????????????????????????????????????????????????????????????????????????????????????????????????????????????????????????????????????????????????????????????????????????????????????????????????????????????????????????????????????????????????????????????????????????????????????????????????????????????????????????????????????????????????????????????????????????????????????????????????????????????????????????????????????????????????????????????????????????????????????????????????????????????????????????????????????????????????????????????????????????????????????????????????????????????????????????????????????????????????????????????????????????????????????????????????????????????????????????????????????????????????????????????????????????????????????????????????????????????????????????????????????????????????????????????????????????????????????????????????????????????????????????????????????????????????????????????????????????????????????????????????????????????????????????????????????????????????????????????????????????????????????????????????????????????????????????????????????????????????????????????????????????????????????????????????????????????????????????????????????????????????????????????????????????????????????????????????????????????????????????????????????????????????????????????????????????????????????????????????????????????????????????????????????????????????????????????????????????????????????????????????????????????????????????????????????????????????????????????????????????????????????????????????????????????????????????????????????????????????????????????????????????????????????????????????????????????????????????????????????????????????????????????????????????????????????????????????????????????????????????????????????????????????????????????????????????????????????????????????????????????????????????????????????????????????????????????????????????????????????????????????????????????????????????????????????????-----------------------------------------------TACCCTTTATTTAGTATTTGGTGCCTGGGCCGGGATAGTGGGAACCGCCTTAAGCCTCCTTATTCGAGCTGAACTAAGTCAACCCGGCTCACTCCTGGGTGATGACCAAATTTATAATGTTATTGTTACTGCTCACGCCTTTGTAATAATCTTTTTTATAGTTATACCAATTCTTATTGGTGGCTTTGGAAATTGACTTGTACCTCTAATGATTGGAGCACCTGATATAGCATTCCCACGAATGAATAATATAAGCTTCTGACTTTTACCCCCATCATTCCTACTACTTTTAGCTTCTTCTGGTGTTGAAGCCGGGGCTGGGACAGGATGAACTGTCTACCCCCCACTTGCAGGCAATCTTGCCCACGCAGGCGCATCAGTAGACCTCACAATTTTTTCCCTCCATCTAGCAGGTGTATCATCAATTCTAGGGGCAGTTAATTTTATTACCACCATTATTAATATGAAACCCCCAGCAATCTCTCAATATCAAACACCCCTCTTTGTATGGGCCGTACTCGTGACTGCCGTCCTTCTACTCCTATCACTGCCCGTCCTAGCTGCCGGAATTACTATACTTCTCACTGACCGTAATTTAAATACCACATTTTTTGATCCGGCAGGAGGGGGGGATCCAATCCTATATCAGCACTTATTC-----------------------------------------------------------------------------------------------------------------------------------------------------------------------------------------------------------------------------------------------------------------------------------------------------------------------------------------------------------------------------------------------------------------------------------------------------------------------------------------------------------------------------------------------------------------------------------------------------------------------------------------------------------------------------------------------------------------------------------------------------------------------------------------------------------------------------------------------------------------------------------------------------------------------------------------------------------------------------ATGGCAAGCCTACGAAAAACTCACCCGCTAATAAAAATCGCTAATGACGCGCTAGTTGACCTTCCAACCCCATCAAATATTTCAGCACTATGGAACTTCGGATCCCTATTAGGATTATGCTTAATTACTCAAATCCTAACCGGATTATTCCTAGCCATACATTACACCTCTGATATCTCAACCGCATTTTCATCTGTTACACACATTTGCCGGGACGTCAACTATGGTTGACTTATCCGGAATATACATGCTAACGGAGCATCATTTTTCTTCATCTGCATTTACATACACATTGCTCGAGGCCTTTACTACGGATCTTACCTCTATAAAGAGACCTGAAACATTGGAGTTATTCTACTTCTTCTGGTTATAATGACAGCCTTTGTTGGCTATGTACTCCCGTGAGGTCAAATATCCTTCTGAGGTGCAACCGTCATTACAAATCTCCTATCAGCAGTCCCTTATATGGGGGATATACTTGTACAATGAATTTGAGGAGGCTTTTCAGTAGATAACGCAACATTAACACGATTCTTCGCCTTTCACTTCCTATTTCCCTTCGTCATCGCTGGTGCAACCGTTCTCCACTTATTATTTTTACACGAAACAGGATCAAATAACCCTGCCGGGTTAAATTCCGACGCGGATAAAATCTCCTTCCACCCATATTTCTCCTATAAAGATCTTCTTGGCTTCGTCCTAATATTATTAGCTCTTACATCACTGACCTTGTTTTCCCCCACCCTACTTGGCGACCCAGAAAACTTTACTCCAGCAAACCCGCTGGTTACCCCCCCACACATTCAACCCGAGTGATATTTCTTGTTTGCCTACGCCATTCTACGATCCATCCCAAATAAACTTGGAGGGGTCCTAGCCCTACTCTTCAGCATTCTAGTACTATTAGTGGTCCCAATTTTACACACCTCAAAGCAGCGAGGACTAACCTTCCGCCCAATCACCCAGTGTTTATTCTGAACCTTAGTAGCTGATATAATTATCCTAACATGAATCGGAGGGATACCCGTGGAACATCCGTATATCATCATCGGTCAAATCGCGTCGGTCCTCTACTTCGCATTATTTCTCCTTCTCACTCCACTTGCAGGCTGAGCAGAGAATAAAGCACTAAAATGAGTT----ATGAACCCTTATGTTTTAACCACACTTTTGTCTAGCCTTGGCCTAGGAACTACCCTTACCTTTGCCAGCTCTCACTGATTATTAGCCTGGATAGGCCTAGAAATTAATACTCTGGCAATTATTCCCTTAATAGCGCAACATCACCACCCCCGCGCGGTAGAGGCTACCACAAAATATTTTCTCACCCAGGCCACTGCAGCCGCCATAATCCTCTTTGCAAGCACAACTAACGCATGAATTTCAGGAGAATGAGATATAACTAATATATCAAATCCAATTGCTACCGCGATAGTTCTTGCCGCCCTAGCACTTAAAATTGGATTAGCACCAATACATTTCTGAATACCTGAAGTATTACAGGGACTGGACTTATCAACAGGACTAATTCTGTCTACTTGACAAAAATTAGCCCCACTTGCCCTTATTATCCAAACAGCCCCAGCTTTCCACCCACTACTCCTCACAACCCTCGGATTAATATCTGCCTTGGTTGGAGGCTGAGGGGGATTAAATCAAACCCAGCTACGTAAGGTCTTGGCCTACTCCTCAATTGCACATATAGGATGAATAATTATTGTTCTCCACTATGCTCCTCAACTCACCCTTCTTACGTTATTGACCTATATTTTAATGACATCTGCAGCATTCCTAACACTCAAACTATCATATGCCACAAAAATTAGTACCCTTGCAACCGCATGATCAAAGAGTCCCCTCCTTACAGCAACAACCGCCCTAGTACTACTATCCCTAGGGGGCCTTCCCCCACTTACCGGGTTTATACCAAAATGGCTTATTCTACAGGAAATAGTAAAACAGGGCCTCCCCCTTACCGCAACAATAATAGCTCTAACCGCCCTAATTAGCCTATATTTTTATTTACGACTCTGCTACACAATAACTCTCACCATTTCCCCTGATACCATTACCTCAACCACCCCTTGACGAACTCAAACGAATCAAGCCTCCACCCCCCTGGCCTTATCTACTGTGTTAGCCTTAGGCCTTTTACCCATCACCCCTACCATTATAATACTNACCACTAGG
Rhinichthys_atratulus TAAAGGCATGGTCCTGACCTTATTATCAGCTCTAACCCAACTTACACATGCAAGTCTCCGCAGCCCCGTGAGTACG-CCCTCAATCCCCTGCCCGGGGACGAGGAGCAGGCATCAGGCACAAACATTTAGCCCAAGACGCCTGGCCTAGCCACACCCCCAAGGGAATTCAGCAGTGATAAATATTAAGCCATAAGTGAAAACTTGACTCAGACAGGGTTAAGAGGGCCGGTAAAACTCGTGCCAGCCACCGCGGTTAAACGAGAGGCCCTAGTTGATAGTACAACGGCGTAAAGGGTGGTTAAGGGTAATAAATTAATAAAGTCGAATGGCCCTTTGGCTGTCATACGCTTCTAGGAGTCCGAAGCCCAATATACGAAAGTAGCTTTAGGAAAGCCCACCTGACCCCACGAAAGCTGAGGAACAAACTGGGATTAGATACCCCACTATGCTCAGCCATAAACCCAGGCGTCGAACTACAGTTAGACGTCCGCCCGGGTACTACGAGCATTAGCTTGAAACCCAAAGGACCTGACGGTGCCTCAGACCCCCCTAGAGGAGCCTGTTCTAGAACCGATAACCCCCGTTAAACCTCACCACTTCTAGCCACCCCAGCCTATATACCGCCGTCGTCAGCTTACCCTGTGAAGGCAATAAAAGTAAGCAAAATGGGCACAACCCAGAACGTCAGGTCGAGGTGTAGCGTACGAAGCGGGAAGAAATGGGCTACATTTTCTATTATAGAACACTACGGATGTGCAACATGAAATAGTGCCTGAAGGAGGATTTAGTAGTAAAAAGGAAGCAGAGTGTCCTTTTGAACCCGGCTCTGAGACGCGTACACACCGCCCGTCACTCTCCCCTGTCA-AAGTGCAATAAAGCTACCTAACATCATAGCAGTGACAAGGGGAGGCAAGTCGTAACATGGTAAGTGTACCGGAA-GTGCACTTGGATTAAATGCTAACCAGCTAGCTTGACTACTAATATAACTAAACTTTATTTATAACA-AAACAAAACCCAACACCACAAACTAAACCATTTTTTTACCTAAGTATGGGAGACAGAAAAGGTTCAACCCAAAGCGATAGAAAAAGTACCGCAAGGGAAAGCTGAAAGAGAAGTGAAACAACCCATATAAGCACTGAAAAACAAAGATTAAACC-TTGTACCTTTTGCATCATGATTTAGCCAGTACCCTCAAGCAAAGAGACCTTTAGTTTGACACCCCGAAACCAGGTGAGCTACCCCGAGACAGCCTATGTAATTTAGGGCTAACCCGTCTCTGTGGCAAAAGAGTGGGAAGAGCTCCGGGTAGAAGTGACAGACCTACCGAACCTGGTGATAGCTGGTTGCCTGAGAGATGGATAGAAGTTCAGCCTCGCACCCCCCAAATCAAAAG-GAGTATCGTCA------GGATGCTT-AAGGGAAAGTACGAGAGTTAGTTGAAGGGGGTACAGCCCCTTCAACAAAGGATACAACCTTCGCAGGAGGATAAAGATCATAATATATAAGACACACTGTTCTAGTGGGCCTGAAAGCAGCCATCTAAGCAGAAAGCGTTAAAGCTCAGACAGAAGTAAATTTATTATACCGATA-AACAATCTTACTCCCCTAATTATATCAGGCCGACCCATGCCGCCATGGAAGAGATTATGCTAAAATGAGTAACAAGAAG-ACCTGATCTTCTCCCGCCACAAGTGTAAACCAGATCGGACCAACCGCTGGAACTTAACGAACCCAACTCAAGAGGGCAATGTGAATAATAAAGACCCCCAAGAAGAACTCACAACTAAATGATCGTTAACCCCACACTGGAGTGCCATTT--TAAGGGAAAGACTAAAAGAAAGGGAAGGAACTCGGCAAACGCAAGCCTCGCCTGTTTACCAAAAACATCGCCTCCTGCAACTAGATTGAGTATAGGAGGTCCAGCCTGCCCAGTGACTACGGGTTCAACGGCC--GCGGTATTTTGACCGTGCAAAGGTAGCGCAATCACTTGTCTCTTAAATAGAGACCTGTATGAATGGCTAGACGAGGGCTTAACTGTCTCCCCCTTCCAGTCAGTGAAATTGATCTATCCGTGCAGAAGCGGGTATAATAGTACAAGACGAGAAGACCCTTTGGAGCTTAAGGTACAAAATTCAG-CCACGTTAAACGACTCCTTAAGAAGCAAGAACTTAGT-GGCCGTGAAATTTTACCTTCGGTTGGGGCGACCACGGAGGAAAGATGAGCCTCCGAGTGGATTGGGCC--AAACCCCTAAAGCCAAGAGAAACATCTCTAAGCCGCAGAATATCTGACCAATAATGATCCGACTAA-AAAGTCGATCAACGAACCAAGTTACCCTAGGGATAACAGCGCAATCCTCTCCCAGAGCCCATATCGACG-AGGGGGTTTACGACCTCGATGTTGGATCAGGACATCCTAATGGTGCAGCCGCTATTAAGGGTTCGTTTGTTCAACGATTAA-AGTCCTACGTGATCTGAGTTCAGACCGGAGCAATCCAGGTCAGTTTCTATCTGTAACGCTA-CTTTTCCCAGTACGAAAGGATCGGAAAAGAGGGGCCTATGCTTAAGGCATGCCCCACCCCTAATTGATGAAAACAAATAAATTAAGTGAAGGGAGGGCCAAAACCCCTGCCGCCCAATAGAAGGGCA-----------------------------------------------CACCCTTTATCTTGTATTTGGTGCCTGAGCCGGGATAGTGGGAACCGCTTTGAGCCTCCTTATTCGCGCCGAGCTTAGCCAACCTGGATCACTCTTAGGAGATGACCAGATTTATAATGTTATCGTCACCGCCCACGCCTTTGTGATAATTTTCTTTATAGTAATGCCTATTCTTATTGGCGGATTCGGAAACTGGCTTGTACCCCTAATAATTGGTGCACCTGACATAGCGTTCCCGCGAATAAATAATATGAGCTTCTGACTTCTGCCCCCGTCATTCCTACTATTACTAGCTTCTTCTGGCGTTGAGGCTGGCGCTGGGACAGGATGGACTGTATACCCTCCGCTCGCAGGTAACCTCGCCCACGCAGGAGCATCAGTAGACCTTACAATTTTCTCCCTACATCTAGCAGGTGTGTCATCGATTTTAGGGGCAGTTAACTTTATTACTACAATTATTAATATGAAACCCCCAGCCATCTCCCAGTATCAAACGCCTCTCTTTGTATGGGCCGTACTTGTAACTGCTGTTCTCCTACTCCTGTCCCTACCTGTCCTTGCTGCCGGAATTACAATACTTCTGACTGACCGTAATCTTAACACCACATTCTTTGACCCAGCCGGGGGAGGAGACCCAATCTTATACCAACATCTATTC-----------------------------------------------------------------------------------------------------------------------------------------------------------------------------------------------------------------------------------------------------------------------------------------------------------------------------------------------------------------------------------------------------------------------------------------------------------------------------------------------------------------------------------------------------------------------------------------------------------------------------------------------------------------------------------------------------------------------------------------------------------------------------------------------------------------------------------------------------------------------------------------------------------------------------------------------------------------------------ATGGCAAGCCTACGAAAAACCCACCCACTGATAAAAATCGCCAACGGTGCGCTAGTCGACCTCCCAACACCATCTAACATTTCAGCGCTATGGAACTTCGGGTCCCTCCTGGGATTATGCTTAATTACTCAAATCCTGACAGGACTATTCCTAGCTATACATTATACCTCCGATATCTCAACTGCATTTTCATCCGTAACACACATCTGTCGTGATGTAAATTATGGCTGACTCATTCGGAACATGCATGCCAACGGCGCATCATTCTTCTTTATCTGTATTTACATGCATATTGCCCGCGGCCTCTACTACGGCTCATACCTTTATAAGGAAACCTGAAACATTGGTGTAGTCCTACTTCTTCTAGTTATAATGACCGCCTTCGTGGGCTATGTACTCCCATGAGGTCAAATGTCTTTTTGGGGGGCCACCGTGATCACAAATCTATTATCAGCAGTCCCCTATATAGGAGACACCCTTGTCCAGTGGATTTGAGGTGGCTTTTCAGTAGATAACGCAACGTTGACACGATTCTTCGCCTTTCACTTCTTATTCCCGTTCGTTATCGCCGGTGCAACAGTCCTGCATTTACTATTTCTTCACGAGACCGGGTCAAACAACCCTGCCGGGCTAAACTCCGACGCGGATAAAATCTCTTTCCACCCATACTTCTCATATAAAGACCTCCTTGGCTTTGTACTAATACTACTAGCTCTCACATCCCTAACATTGTTCTCCCCCACCCTTCTGGGTGACCCAGAGAATTTCACCCCAGCAAATCCCCTGGTTACTCCACCACACATCCAACCGGAGTGATACTTCTTGTTTGCCTACGCCATTCTACGATCCATTCCAAACAAGCTAGGAGGGGTCCTGGCATTGTTATTTAGCATTCTAGTGCTACTAGTAGTCCCCATCTTACACACCTCAAAACAACGTGGACTAACCTTCCGCCCAATCACTCAGTTCTTATTCTGAACCCTGGTGGCAGATATAGCCATCTTAACATGAATTGGGGGCATGCCCGTAGAACACCCATATATTATCATCGGCCAAATCGCGTCGGTGCTATACTTCGCACTCTTCCTTCTTCTCGCCCCGCTCGCAGGGTGGGCAGAGAATAAAGCATTGAAATGAGCT----ATGAACCCTTATGTACTAGCGACGCTGTTGTCCAGCCTTGGCTTGGGGACCACCCTAACCTTTGCCAGCTCCCACTGGCTGTTGGCCTGAATAGGACTAGAAATTAACACCCTAGCAATCATTCCTTTGATAACACAACACCACCATCCACGCGCGGTGGAGGCAACCACGAAGTATTTCCTCACTCAGGCCACTGCCGCGGCCATAATCCTGTTTGCGAGCACAACAAATGCCTGAGTTACAGGGGGGTGAGATATAAATAATATGGCGAATCCCATTGCCAGCGCAATAATTATTGCCGCTCTGGCACTTAAAATTGGGCTAGCACCAATACACTTCTGGATACCTGAGGTCTTACAAGGATTGGATCTCCTAACAGGACTAATTTTATCTACCTGACAGAAACTTGCCCCACTCGCCCTTATTGTTCAGACAGCCCAAGCCATCGACCCTTTGCTACTCACAGCCCTAGGACTTATATCTACTCTAGTCGGGGGGTGAGGCGGGCTGAACCAAACCCAACTGCGGAAGGTCTTGGCCTACTCCTCAATTGCACACATGGGTTGAATGATTATTATTCTCCAGTACGCCCCCCAACTTACCCTCCTTGCACTACTAACATATATCTTTATGACATCCGCAGCATTTTTGACTTTAAAAACTTCATCCGCCACAAAAATTGGTACCCTCGCAACCGTTTGGTCGAAAAGCCCTATCTTGACAACAACCACTGCCCTGGCATTGCTGTCACTTGGAGGCCTACCTCCACTCACCGGGTTTATGCCAAAATGATTAATTCTGCAAGAATTAGCAAAACAGGGCCTTCCCCTCATTGCTACCATGATGGCCCTCGCCGCCCTACTTAGCCTATACTTTTATTTACGACTTTGCTACGCCATAACACTCACCATTTCTCCTAATACCACTACCTCGACCACCCCTTGGCGAACTCAAGCAACTCAAGCCTCCTTCCCCCTAGCCTTGTCTACCGTAATGGCTCTGGGCCTTTTACCCGTGACACCAGTTATTATAATACTAGTCACCTAG
Rhinichthys_cataractae ???????????????????????????????????????????????????????????????????????????????????????????????????????????????????????????????????????????????????????????????????????????????????????????????????????????????????????????????????????????????????????????????????????????????????????????????????????????????????????????????????????????????????????????????????????????????????????????????????????????????????????????????????????????????????????????????????????????????????????????????????????????????????????????????????????????????????????????????????????????????????????????????????????????????????????????????????????????????????????????????????????????????????????????????????????????????????????????????????????????????????????????????????????????????????????????????????????????????????????????????????????????????????????????????????????????????????????????????????????????????????????????????????????????????????????????????????????????????????????????????-----------------------------------------------------------------------------------------------------------------------------------------------------------------------------------------------------------------------------------------------------------------------------------------------------------------------------------------------------------------------------------------------------------------------------------------------------------------------------------------------------------------------------------------------------------------------------------------------------------------------------------------------------------------------------------------------------------------------------------------------------------------------------------------------------------------------------------------------------------------------------------------------------------------------------------------------------------------------------------------------------------------------------------------------------------------------------------------------------------------------------GGGCTTAACTGTCTCCCCCTTTCAGTCAGTGAAATTGATCTATCCGTGCAGAAGCGGGTATAACAATACAAGACGAGAAGACCCTTTGGAGCTTAAGGTACAAGATTCAG-CCACGTTAAACAACTCCATAGAAAGCAAGAACTTAGT-GGCCCTGAAATTTTACCTTCGGTTGGGGCGACCACGGAGGAGAAATGAGCCTCCGAGTGGACTGGGCC--AAACCCCTAAAGCCAAGAGAAACATCTCTAAGCCGCAGAACATCTGACCAATGATGATCCGGCTGA-AAAGCCGATCAACGAACCAAGTTACCCTAGGGATAACAGCGCAATCCTCTCCCAGAGCCCATATCGACG-AGGGGGTTTACGACCTCGATGTTGGATCAGGACATCCTAATGGTGCAGCCGCTATTAAGGGTTCGTTTGTTCAACGATTAA-AGTCCTACGTGATCTGAGTTCAGACCGGAGCAATCCAGGTCAGTTTCTATCTGTAACGCTA-CTTTTCCCAGTACGAAAGGATCGGAAAAGAGGGGCCTAT-CTTGAGGCATGCCCCACCCCTAATTGATGAAAACAAATAAATTAAGTAAAGGG-GGGCCCNNGCCCCTACCGCC---------------------------------------------------------------CCTTTATCTTGTATTTGGTGCCTGAGCCGGAATAGTGGGAACCGCTTTAAGCCTCCTTATTCGAGCCGAGCTTAGCCAACCCGGATCACTCTTGGGTGATGACCAAATTTATAACGTCATCGTTACCGCCCACGCCTTTGTTATAATTTTCTTTATAGTCATGCCAATTCTTATTGGCGGCTTCGGAAACTGGCTTGTACCCCTAATAATCGGTGCACCAGACATAGCATTCCCACGAATAAATAACATAAGCTTCTGACTTCTACCCCCATCATTTCTACTATTGCTAGCTTCTTCTGGTGTTGAGGCTGGCGCTGGAACAGGGTGAACTGTGTACCCCCCGCTCGCAGGCAACCTCGCCCACGCAGGAGCATCAGTAGACCTCACAATCTTCTCTCTACACCTAGCAGGTGTATCATCAATTTTAGGGGCCGTTAACTTTATTACCACAATTATTAATATGAAACCCCCAGCCATCTCCCAATATCAAACGCCTCTCTTTGTGTGGGCCGTACTTGTAACCGCTGTTCTCCTACTCCTGTCACTACCCGTTCTAGCTGCCGGAATTACAATACTTCTCACTGACCGTAATCTTAATACCACATTCTTCGACCCGGCAGGGGGAGGAGACCCAATCTTATACCAACACCTA--------------------------------------------------------------------------------------------------------------------------------------------------------------------------------------------------------------------------------------------------------------------------------------------------------------------------------------------------------------------------------------------------------------------------------------------------------------------------------------------------------------------------------------------------------------------------------------------------------------------------------------------------------------------------------------------------------------------------------------------------------------------------------------------------------------------------------------------------------------------------------------------------------------------------------------------------------------------------------ATGGCAAGCCTACGAAAAACCCACCCACTAATAAAAATCGCTAACGATGCACTAGTCGACCTTCCAACCCCATCTAATATCTCAGCGCTATGGAACTTCGGATCCCTCCTAGGATTGTGCTTAATTACTCAAATCCTAACAGGACTATTCCTAGCCATACATTATACCTCCGATATCTCAACTGCATTTTCATCCGTAACACATATCTGTCGAGACGTTAACTATGGCTGACTCATCCGGAATATACATGCTAACGGAGCATCATTCTTCTTTATCTGTATTTATATGCACATTGCCCGCGGCCTATACTACGGGTCATACCTTTATAAAGAGACCTGAAATATTGGCGTTATTTTACTTCTTCTGGTTATGATGACAGCCTTCGTGGGTTATGTGCTCCCATGAGGACAAATATCTTTTTGAGGCGCTACCGTCATTACGAATCTACTATCAGCAGTGCCTTATATGGGTGACGCCCTCGTCCAGTGGATTTGAGGTGGTTTTTCAGTAGATAACGCAACGTTAACACGATTCTTCGCCTTCCACTTCCTATTTCCGTTCGTTATCGCCGGCGCGACGGTTCTGCACTTGCTATTTCTACACGAAACGGGATCAAATAACCCTGCCGGATTAAATTCCGACGCAGACAAGATCTCTTTCCACCCATACTTCTCATACAAGGACCTCCTTGGCTTCGTACTAATATTATTAGCTCTCACATCCCTTACGTTATTTTCCCCAACCCTGCTCGGAGACCCAGAGAATTTCACCCCAGCAAATCCGCTGGTTACCCCGCCACACATCCAACCGGAGTGGTACTTCTTATTTGCCTACGCCATTCTACGATCTATCCCAAACAAACTAGGAGGGGTCCTAGCACTATTATTTAGCATTCTAGTACTATTAGTGGTGCCCATTTTACACACCTCAAAGCAGCGAGGACTAACTTTCCGCCCAATCACTCAGTTTTTATTCTGAACCTTAGTGGCAGATATGATCATTTTAACATGAATTGGAGGCATACCTGTAGAACACCCATACATCATCATCGGCCAAATCGCGTCGCTGCTATATTTCGCGCTCTTCCTCGTTCTCGCCCCCCTCGCAGGGTGAGCGGAGAATAAAGCATTGAAATGAGCT----ATGAACCCTTATGTACTAGCGACGCTGTTGTCCAGCCTTGGCTTGGGAACCACCCTAACCTTTGCCAGCTCCCACTGGTTATTAGCCTGAATAGGACTAGAAATTAACACCCTAGCAATCATTCCCTTGATAGCACAGCACCATCATCCGCGCGCAGTGGAGGCAACCACGAAATATTTCCTCACTCAGGCCACTGCCGCGGCCATAATCCTGTTTGCAAGCACAACAAATGCCTGAATTACAGGGGGCTGAGATATGAATAATATGTCGAATCCCATTGCCAGCGCGATGATTGTGGCCGCTCTGGCACTTAAAATTGGGCTAGCACCAATGCACTTCTGAATACCTGAAGTCTTACAAGGATTGGATCTCCTAACAGGCCTAATTTTATCTACCTGACAGAAACTTGCCCCACTCGCCCTCATTATTCAAACAGCCCAGGCCATCGACCCGTTGCTGCTCACAACCCTAGGACTTATATCTACTCTAGTTGGAGGATGGGGCGGACTGAACCAGACCCAACTACGGAAAGTCTTGGCCTACTCCTCAATTGCACACATAGGCTGAATGATTATTGTTCTTCAGTACGCCCCACAACTCACCCTCCTTGCACTACTAACATATATCTTTATGACATCCGCAGCATTTTTAACTTTAAAAGCTTCATCCGCCACAAAAATTGGTACCCTCGCAACCATTTGGTCGAAGAGCCCTATCTTAACAACAACCGCTGCCTTGGTATTACTGTCACTTGGAGGCCTGCCTCCACTCACCGGGTTTATGCCAAAATGATTAATTCTGCAAGAATTAGCAAAGCAAGACCTCCCCCTCATTGCTACAATAATAGCCCTTGCCGCCCTGCTTAGCCTATACTTTTATTTACGACTTTGCTACGCCATAACGCTCACCATTTCCCCTAATACCACTACCTCAACTACCCCTTGGCGAAGTCAAGCAACTCNNGNCTCCTTCCCCCTGGCCTTGTCCACCGTANTGGCTCTGGGNCTTT-ACCCGTGAC----------------------------
Rhinichthys_obtusus ---------------------------------------------------------------------------------------------------------------------------------------------------------------------------------------------------------------------------------------------------------------------AGAGGCCCTGGTTGATAGTACAACGGCGTAAAGGGTGGTTAAGGATAGTAAATTAATAAAGTCGAATGGCCCTTTGGCTGTCATACGCTTCTAGGAGTCCGAAGCCCAATATACGAAAGTAGCTTTAGGAAAGCCCACCTGACCCCACGAAAGCTGAGAAACAAACTGGGATTAGATACCCCACTATGCTCAGCCATAAACCCAGGCGTCGAACTACAATTAGACGTCCGCCCGGGTACTACGAGCATTA----------------------------------------------------------------------------------------------------------------------------------------------------------------------------------------------------------------------------------------------------------------------------------------------------------------------------------------------------------------------------------------------------------------------------------------------------------------????????????????????????????????????????????????????????????????????????????????????????????????????????????????????????????????????????????????????????????????????????????????????????????????????????????????????????????????????????????????????????????????????????????????????????????????????????????????????????????????????????????????????????????????????????????????????????????????????????????????????????????????????????????????????????????????????????????????????????????????????????????????????????????????????????????????????????????????????????????????????????????????????????????????????????????????????????????????????????????????????????????????????????????????????????????????????????????????????????????????????????????????????????????????????????????????????????????????????????????????????????????????????????????????????????????????????????????????????????????????????????????????????????????????????????????????????????????????????????????????????????????????????????????????????????????????????????????????????????????????????????????????????????????????????????????????????????????????????????????????????????????????????????????????????????????????????????????????????????????????????????????????????????????????????????????????????????????????????????????????????????????????????????????????????????????????????????????????????????????????????????????????????????????????????????????????????????????????????????????????????????????????????????????????????????????????????????????????????????????????????????????????????????????????????????????????????????????????????????????????????????????????????????????????????????????????????????????????????????????????????????????????????????????????--------------------------------------------------CCTTTATCTTGTATTTGGTGCCTGAGCCGGGATAGTGGGAACCGCTTTGAGCCTCCTTATTCGAGCCGAGCTTAGCCAACCTGGATCACTCTTAGGTGATGACCAGATTTATAATGTTATCGTCACCGCCCACGCCTTTGTAATAATTTTCTTTATAGTAATGCCTATTCTTATTGGCGGATTCGGAAACTGGCTTGTACCCCTAATAATTGGTGCACCTGACATAGCGTTCCCGCGAATAAATAACATGAGCTTCTGACTTCTGCCCCCGTCATTCCTACTATTACTAGCTTCTTCTGGTGTTGAGGCTGGCGCTGGGACAGGATGAACTGTATATCCCCCACTCGCAGGTAACCTCGCCCACGCAGGAGCATCAGTAGACCTCACAATTTTCTCCCTACATCTGGCAGGTGTATCATCGATTTTAGGGGCAGTTAACTTTATTACCACAATTATCAATATGAAACCCCCAGCCATCTCCCAATATCAAACGCCTCTCTTTGTGTGAGCCGTACTTGTAACTGCTGTCCTCCTACTCCTGTCGCTGCCCGTCCTTGCTGCCGGAATTACAATACTTCTGACTGACCGTAATCTTAACACTACATTCTTCGATCCAGCCGGGGGAGGAGACCCCATCTTATACCAACATCTA--------------------------------------------------------------------------------------------------------------------------------------------------------------------------------------------------------------------------------------------------------------------------------------------------------------------------------------------------------------------------------------------------------------------------------------------------------------------------------------------------------------------------------------------------------------------------------------------------------------------------------------------------------------------------------------------------------------------------------------------------------------------------------------------------------------------------------------------------------------------------------------------------------------------------------------------------------------------------------ATGGCAAGCCTACGAAAAACCCACCCACTGATAAAAATCGCCAACGGTGCACTAGTCGACCTCCCAACACCATCTAACATTTCAGCGCTATGGAACTTCGGGTCCCTCCTGGGATTATGCTTAATTACTCAGATCCTAACAGGACTATTCCTAGCTATACATTATACCTCTGATATCTCAACTGCATTTTCATCCGTAACACACATCTGTCGTGATGTAAATTATGGCTGACTCATTCGGAACATGCATGCCAACGGCGCATCATTCTTCTTTATCTGTATTTACATGCACATTGCCCGCGGCCTCTACTACGGCTCATACCTTTATAAGGAAACCTGAAACATTGGCGTAGTTCTACTTCTTCTGGTAATAATGACAGCCTTCGTGGGCTATGTGCTCCCATGAGGTCAAATGTCTTTTTGGGGGGCCACCGTAATCACAAATCTATTATCAGCAGTCCCCTATATAGGAGACACCCTTGTCCAGTGGATTTGAGGTGGCTTTTCAGTAGATAACGCAACGTTAACACGGTTCTTCGCCTTTCACTTCTTATTCCCGTTCGTTATCGCCGGTGCAACAGTCCTGCATTTATTATTTCTTCACGAGACCGGGTCAAACAACCCTGCCGGGCTAAACTCCGACGCGGATAAAATCTCTTTCCACCCGTACTTCTCATATAAGGACCTCCTTGGCTTTGTACTTATACTACTAGCTCTCACATCCCTAACATTGTTCTCCCCCACCCTTCTAGGCGACCCAGAAAATTTCACCCCAGCAAATCCCCTGGTTACTCCACCACACATCCAACCGGAGTGATACTTCTTGTTTGCCTACGCCATTCTACGATCCATTCCAAACAAGCTAGGAGGGGTCCTGGCATTATTATTTAGCATTCTGGTGTTACTGGTAGTCCCCATCTTACACACCTCAAAACAACGTGGATTAACCTTCCGCCCAATCACTCAGTTCTTATTCTGAACCCTGGTGGCGGATATAGCCATCTTAACATGAATTGGGGGCATGCCCGTAGAACACCCATATATTATCATCGGCCAAATCGCGTCAGTGCTATACTTCGCACTCTTCCTTCTTCTCGCCCCGCTCGCAGGGTGGGCAGAGAATAAAGCATTGAAATGAGCT----ATGAACCCTTACGTATTAACAACGCTATTGTCAAGCCTTGGCTTAGGGACCACCCTCACCTTTGCCAGCTCCCACTGGCTATTAGCCTGGATAGGACTAGAGATTAATACCCTAGCAATTATCCCTTTAATAGCGCAACACCACCACCCCCGCGCGGTGGAGGCCACCACAAAGTATTTTCTTACCCAGGCCACTGCCGCAGCCATAATCCTTTTTGCGAGCACAACCAATGCCTGACTTACAGGGAACTGGGATATAAATGATATGTCAAACCCCATTGCCAGCGCAATAGTCATTACCGCCCTAGCACTTAAAATTGGATTAGCACCAATACACTTCTGAATACCTGAAGTGTTACAGGGCCTAGATCTCCTTACCGGACTAGTTTTATCTACCTGACAAAAGCTCGCCCCGCTCGCCCTCATTATCCAAACAGCTCACGCGATTGACCCCTTACTGCTCACGACCCTCGGGCTACTATCTACTCTTGTCGGGGGGTGGGGCGGACTGAACCAAACCCAATTACGAAAAATCTTAGCCTATTCCTCCATTGCACACATAGGCTGGATAATTGTTGTTCTTCAATATGCCCCGCAACTTACCCTTCTTGCACTACTAGTATATGTTTTTATGACATCCTCCGCATTCCTGACCTTGAAGGCCTCATCCTCCACAAAAATTGGCACCCTCGCAACCATTTGATCTAAGAGCCCTATTTTAACAACAGCTGCCGCCTTGGTACTATTGTCACTTGGAGGGCTACCCCCACTTACCGGGTTTATGCCAAAATGACTGATTCTACAAGAATTAGCAAAGCAGGGCCTCCCCCTCCTTGCCACAGTGATGGCCCTCGCCGCTCTGCTTAGCCTTTACTTCTATTTACGACTTTGTTACACCATAACACTTACCATCTCCCCCAGTACAAGTGCCTTTGTTACCCCTTGACGGGTTCAAACGACTCAGGCCTCGTTCCCTCTAGCCCTTTCTACCGTAATGGCTCTGGGCCTTTTACCCGTGGCACCGACTATTATAATACTAGTCACCTAG
Rhinichthys_osculus ???????????????????????????????????????????????????????????????????????????????????????????????????????????????????????????????????????????????????????????????????????????????????????????????????????????????????????????????????????????????????????????????????????????????????????????????????????????????????????????????????????????????????????????????????????????????????????????????????????????????????????????????????????????????????????????????????????????????????????????????????????????????????????????????????????????????????????????????????????????????????????????????????????????????????????????????????????????????????????????????????????????????????????????????????????????????????????????????????????????????????????????????????????????????????????????????????????????????????????????????????????????????????????????????????????????????????????????????????????????????????????????????????????????????????????????????????????????????????????????????----------------------------------------------------------------------------------------------------------------------------------------------------------------------------------------------------------------------------------------------------------------------------------------------------------------------------------------------------------------------------------------CCTAGC-------------------------------------------------------------------------------------------------------------------------------------------------------------------------------------------------------------------------AGAAGCGTT-AAGCTCAGACAGAAAGAA-TTTATTATACCGATA-AGAAATCTTACTCCCCTAATTATATCAGACCAACCCATGCCCACATGGGAGAGATTATGCTAAAATGAGTAACAAGAAG-ACCTGATCTTCTCCCGCCACAAGTGTAGACCAGATCGGACAAGCCGCTGGAATTTAACGAACCCAACCCAAGAGGGCAATGTGAATAGTAAAAA-CCCCGAGAAGAGCTCAC-ACTAAATAATCGTTAACCCCACACTGGAGTGCCATTT--TAAGGGAAAGACTAAAGGAAGGGGAAGGAACTCGGCAAACACAAGCCTCGCCTGTTTACCAAAAACATCGCCTCCTGCAACTAAATTGAGTATAGGAGGTCCAGCCTGCCCAGTGACTACGGGTTCAACGGCC--GCGGTATTTTGACCGTGCAAGG---------------------------------------------------------------------------------------------------------------------------------------------------------------------------------------------------------------------------------------------------------------------------------------------------------------------------------------------------------------------------------------------------------------------------------------------------------------------------------------------------------------------------------------------------------------------------------------------------------------------------------------------------------------------------------------------------------------------------------------------------------CCTTTATCTTGTATTTGGTGCCTGAGCCGGGATAGTGGGAACCGCTTTAAGCCTCCTTATCCGAGCCGAGCTAAGCCAACCCGGATCACTCTTAGGTGATGACCAGATTTATAACGTTATCGTCACCGCCCACGCCTTCGTTATAATTTTCTTTATAGTGATGCCAATTCTTATTGGCGGGTTCGGAAACTGGCTTGTACCCCTAATAATTGGTGCACCTGACATAGCATTCCCGCGAATAAATAACATAAGCTTCTGACTTCTACCCCCATCATTTCTACTATTGCTAGCTTCTTCTGGTGTTGAGGCTGGTGCCGGAACAGGCTGAACCGTATATCCCCCACTCGCAGGCAACCTCGCCCACGCGGGAGCATCAGTAGACCTCACAATCTTCTCTCTACACCTAGCAGGTGTATCATCAATTTTAGGGGCAGTTAACTTTATCACTACAATTATTAATATGAAACCCCCAGCCATCTCCCAATATCAAACGCCTCTCTTTGTATGAGCCGTACTTGTAACCGCTGTTCTTCTACTCCTATCACTACCTGTCCTAGCAGCCGGAATTACAATACTTCTCACTGACCGTAATCTAAATACCACATTCTTCGACCCAGCTGGGGGAGGAGACCCAATCCTATATCAGCACCTATTC-----------------------------------------------------------------------------------------------------------------------------------------------------------------------------------------------------------------------------------------------------------------------------------------------------------------------------------------------------------------------------------------------------------------------------------------------------------------------------------------------------------------------------------------------------------------------------------------------------------------------------------------------------------------------------------------------------------------------------------------------------------------------------------------------------------------------------------------------------------------------------------------------------------------------------------------------------------------------------ATGGCAAGCCTACGAAAAACCCATCCACTAATAAAGATTGCTAACGATGCACTAGTCGACCTTCCAACTCCATCTAATATCTCAGCACTGTGGAACTTCGGATCCCTCCTAGGATTATGCTTGATTACTCAAATCCTGACAGGACTATTCCTAGCCATACATTATACTTCCGATATCTCAACTGCCTTTTCGTCAGTAACACACATCTGTCGAGACGTTAATTATGGCTGACTCATCCGGAACATACATGCTAACGGAGCATCATTCTTCTTTATCTGTATTTATATACACATTGCCCGCGGACTGTACTACGGGTCATACCTCTATAAAGAGACCTGAACTATTGGCGTGGTCCTACTCCTTTTGGTCATAATAACAGCCTTTGTAGGCTATGTACTGCCGTGGGGTCAAATGTCTTTCTGAGGCGCCACCGTCATTACGAATCTATTATCAGCAGTCCCCTACATAGGAGACGCTCTTGTCCAGTGGATTTGAGGTGGCTTTTCAGTAGATAACGCAACGTTAACACGATTTTTCGCCTTCCACTTCCTGTTTCCGTTTGTTATTGCCGGCGCAACAGTCCTACATTTGCTATTTTTACACGAAACGGGATCAAACAACCCTGCCGGGTTAAACTCCGACGCAGATAAGATCTCCTTCCACCCATACTTCTCATACAAAGATCTCCTTGGCTTTGTACTAATATTGTTAGCTCTCACATCCCTGACGCTATTCTCTCCAACTCTGCTCGGTGACCCAGAAAATTTTACCCCGGCAAACCCCCTGGTTACCCCGCCACACATCCAACCGGAGTGGTACTTCTTATTTGCTTACGCCATTCTACGCTCTATCCCAAACAAGCTAGGAGGGGTCCTAGCACTATTATTTAGCATTCTAGTACTATTAGTAGTGCCAGTTTTACATACCTCGAAGCAACGAGGACTAACTTTCCGTCCAATCACCCAGTTTTTATTCTGAACCTTAGTGGCAGACATAATTATTTTAACATGAATTGGAGGCATGCCTGTAGAACACCCATACATCATCATTGGCCAAGTCGCGTCGGTGCTGTACTTCGCACTCTTCCTCCTTCTCGCCCCCCTCGCGGGCTGAGCCGAAAATAAAGCATTGAAATGAGCT----???????????????????????????????????????????????????????????????????????????????????????????????????????????????????????????????????????????????????????????????????????????????????????????????????????????????????????????????????????????????????????????????????????????????????????????????????????????????????????????????????????????????????????????????????????????????????????????????????????????????????????????????????????????????????????????????????????????????????????????????????????????????????????????????????????????????????????????????????????????????????????????????????????????????????????????????????????????????????????????????????????????????????????????????????????????????????????????????????????????????????????????????????????????????????????????????????????????????????????????????????????????????????????????????????????????????????????????????????????????????????????????????????????????????????????????????????????????????????????????????????????????????????????????????????????????????????????????????????????????????????????
Richardsonius_balteatus ???????????????????????????????????????????????????????????????????????????????????????????????????????????????????????????????????????????????????????????????????????????????????????????????????????????????????????????????????????????????????????????????????????????????????????????????????????????????????????????????????????????????????????????????????????????????????????????????????????????????????????????????????????????????????????????????????????????????????????????????????????????????????????????????????????????????????????????????????????????????????????????????????????????????????????????????????????????????????????????????????????????????????????????????????????????????????????????????????????????????????????????????????????????????????????????????????????????????????????????????????????????????????????????????????????????????????????????????????????????????????????????????????????????????????????????????????????????????????????????????????????????????????????????????????????????????????????????????????????????????????????????????????????????????????????????????????????????????????????????????????????????????????????????????????????????????????????????????????????????????????????????????????????????????????????????????????????????????????????????????????????????????????????????????????????????????????????????????????????????????????????????????????????????????????????????????????????????????????????????????????????????????????????????????????????????????????????????????????????????????????????????????????????????????????????????????????????????????????????????????????????????????????????????????????????????????????????????????????????????????????????????????????????????????????????????????????????????????????????????????????????????????????????????????????????????????????????????????????????????????????????????????????????????????????????????????????????????????????????????????????????????????????????????????????????????????????????????????????????????????????????????????????????????????????????????????????????????????????????????????????????????????????????????????????????????????????????????????????????????????????????????????????????????????????????????????????????????????????????????????????????????????????????????????????????????????????????????????????????????????????????????????????????????????????????????????????????????????????????????????????????????????????????????????????????????????????????????????????????????????????????????????????????????????????????????????????????????????????????????????????????????????????????????????????????????????????????????????????????????????????????????????????????????????-------------------------------ATCATAAAGATATTGGTACCCTTTATCTTGTATTTGGTGCCTGAGCCGGGATAGTGGGAACCGCTTTAAGCCTCCTTATCCGGGCCGAACTAAGCCAACCTGGGTCACTTTTAGGTGATGATCAAATTTATAACGTTATCGTTACAGCCCACGCCTTCGTAATAATCTTCTTTATAGTAATGCCAATTCTTATTGGCGGATTCGGAAACTGGCTTGTACCCCTAATAATCGGTGCACCAGACATGGCATTCCCGCGAATAAATAACATAAGCTTCTGACTACTGCCTCCATCATTTCTACTATTGCTAGCTTCTTCTGGCGTTGAGGCCGGCGCCGGGACAGGGTGAACGGTGTATCCTCCACTCGCAGGTAACCTTGCCCACGCAGGAGCATCAGTAGACCTTACAATCTTCTCACTTCATCTAGCAGGTGTGTCATCAATTTTAGGAGCAGTTAATTTTATTACCACAATCATCAACATGAAACCCCCAGCCATCTCCCAATATCAAACACCTCTCTTTGTGTGGGCCGTACTTGTAACCGCTGTTCTCCTCCTTCTATCACTGCCAGTCCTGGCTGCCGGAATTACAATACTTCTCACAGACCGAAATCTTAACACCACATTCTTCGACCCGGCAGGGGGAGGAGACCCAATCTTATATCAACACCTATTCTGATTTTTTGGTCACC-------------------------------------------------------------------------------------------------------------------------------------------------------------------------------------------------------------------------------------------------------------------------------------------------------------------------------------------------------------------------------------------------------------------------------------------------------------------------------------------------------------------------------------------------------------------------------------------------------------------------------------------------------------------------------------------------------------------------------------------------------------------------------------------------------------------------------------------------------------------------------------------------------------------------------------------------------------ATGGCAAGCCTACGAAAAACCCACCCCTTAATAAAAATCGCTAATGACGCATTAGTCGATCTCCCAACACCGTCTAATATTTCCGTGATATGAAACTTCGGATCCCTCCTAGGATTGTGTTTAATTACCCAAATCCTGACAGGACTATTCTTAGCCATGCACTATACCTCTGATATCTCAACTGCATTCTCATCAGTAACACACATTTGCCGGGATGTTAACTATGGCTGACTCATTCGGAACATACATGCCAACGGCGCATCATTCTTCTTCATCTGTATTTACATACATATTGCCCGTGGCCTATACTACGGGTCATACCTTTATAAGGAAACCTGAAACATTGGCGTGGTACTACTTCTTCTAGTCATAATAACAGCCTTTGTTGGCTATGTTCTCCCATGAGGACAGATATCTTTTTGAGGTGCTACCGTAATTACGAATCTACTGTCAGCAGTTCCTTACATAGGCGACACCCTTGTCCAATGAATCTGAGGGGGCTTCTCAGTAGATAACGCGACGCTAACACGATTCTTCGCCTTCCACTTCCTCTTTCCGTTTGTCATCGCCGGTGCAACCGTCCTACACCTGCTATTTTTACACGAAACGGGGTCAAATAACCCCGCCGGACTGAACTCTGACGCGGATAAAATTTCCTTCCACCCGTATTTCTCATACAAAGACCTTCTTGGCTTTGTATTAATACTATTGGCTCTTACATCACTAACCCTATTCTCCCCAACCCTCCTTGGTGACCCAGAGAATTTCACGCCAGCAAACCCGCTGGTTACCCCACCACATATCCAACCAGAGTGGTACTTCCTTTTTGCCTACGCCATTCTGCGATCTATCCCAAACAAACTGGGGGGAGTCCTAGCCCTATTATTTAGCATTTTAGTGCTCATGGTTGTACCAATTTTACACACCTCAAAACAACGAGGATTAACTTTCCGCCCCGTTACCCAATTTCTATTCTGAACCTTAGTAGCAGATATAATCATCCTGACCTGAATCGGAGGCATACCCGTAGAACACCCATACATTATCATCGGCCAAATCGCGTCAATTCTATACTTTGCACTCTTCCTTGTTCTTGCCCCGCTTGCAGGGTGAGTGGAAAATAAAGCATTGAAATGAGCT----???????????????????????????????????????????????????????????????????????????????????????????????????????????????????????????????????????????????????????????????????????????????????????????????????????????????????????????????????????????????????????????????????????????????????????????????????????????????????????????????????????????????????????????????????????????????????????????????????????????????????????????????????????????????????????????????????????????????????????????????????????????????????????????????????????????????????????????????????????????????????????????????????????????????????????????????????????????????????????????????????????????????????????????????????????????????????????????????????????????????????????????????????????????????????????????????????????????????????????????????????????????????????????????????????????????????????????????????????????????????????????????????????????????????????????????????????????????????????????????????????????????????????????????????????????????????????????????????????????????????????????
Semotilus_atromaculatus ???????????????????????????????????????????????????????????????????????????????????????????????????????????????????????????????????????????????????????????????????????????????????????????????????????????????????????????????????????????????????????????????????????????????????????????????????????????????????????????????????????????????????????????????????????????????????????????????????????????????????????????????????????????????????????????????????????????????????????????????????????????????????????????????????????????????????????????????????????????????????????????????????????????????????????????????????????????????????????????????????????????????????????????????????????????????????????????????????????????????????????????????????????????????????????????????????????????????????????????????????????????????????????????????????????????????????????????????????????????????????????????????????????????????????????????????????????????????????????????????????????????????????????????????????????????????????????????????????????????????????????????????????????????????????????????????????????????????????????????????????????????????????????????????????????????????????????????????????????????????????????????????????????????????????????????????????????????????????????????????????????????????????????????????????????????????????????????????????????????????????????????????????????????????????????????????????????????????????????????????????????????????????????????????????????????????????????????????????????????????????????????????????????????????????????????????????????????????????????????????????????????????????????????????????????????????????????????????????????????????????????????????????????????????????????????????????????????????????????????????????????????????????????????????????????????????????????????????????????????????????????????????????????????????????????????????????????????????????????????????????????????????????????????????????????????????????????????????????????????????????????????????????????????????????????????????????????????????????????????????????????????????????????????????????????????????????????????????????????????????????????????????????????????????????????????????????????????????????????????????????????????????????????????????????????????????????????????????????????????????????????????????????????????????????????????????????????????????????????????????????????????????????????????????????????????????????????????????????????????????????????????????????????????????????????????????????????????????????????????????????????????????????????????????????????????????????????????????????????????????????????????????????????????????-----------------------------------------------TACCCTTTATCTTGTATTTGGTGCCTGAGCCGGAATAGTGGGGACCGCTTTAAGCCTTCTTATTCGGGCCGAACTAAGCCAACCAGGGTCACTATTAGGAGATGATCAAATTTATAACGTCATTGTTACCGCCCACGCCTTCGTAATAATTTTCTTTATAGTAATACCAATTTTAATTGGTGGATTTGGAAACTGACTTGTACCATTAATAATCGGTGCACCCGACATAGCGTTTCCTCGAATAAATAACATAAGCTTCTGGCTTCTACCCCCCTCATTCCTTCTACTATTAGCTTCTTCTGGGGTAGAGGCCGGAGCCGGGACCGGTTGAACGGTCTACCCACCACTTGCGGGTAATCTTGCCCATGCCGGAGCATCAGTAGACCTAACGATCTTCTCCTTACACTTAGCGGGTGTATCATCAATTTTAGGCGCAGTTAATTTTATTACGACAATTATTAACATAAAACCCCCAGCCATTTCTCAATATCAAACACCTCTCTTCGTGTGAGCCGTGCTTGTAACAGCAGTACTCCTTCTCCTATCATTACCAGTTCTGGCTGCCGGAATTACAATACTTCTTACCGACCGAAATCTAAATACCACATTCTTTGACCCTGCTGGAGGAGGAGACCCAATCCTATATCAACACCTATTT-----------------------------------------------------------------------------------------------------------------------------------------------------------------------------------------------------------------------------------------------------------------------------------------------------------------------------------------------------------------------------------------------------------------------------------------------------------------------------------------------------------------------------------------------------------------------------------------------------------------------------------------------------------------------------------------------------------------------------------------------------------------------------------------------------------------------------------------------------------------------------------------------------------------------------------------------------------------------------ATGGCAAGCCTACGAAAAACTCACCCACTAATTAAAATCGCTAATGACGCATTGGTTGATTTACCCACACCCTCTAATATCTCAGCACTCTGAAACTTCGGGTCCCTCCTAGGCCTATGTTTAATTACTCAAATCCTAACAGGACTGTTCCTAGCCATACACTACACCTCCGACATCTCAACCGCATTTTCATCGGTAGCCCATATCTGCCGAGATGTTAATTACGGCTGACTTATCCGAAACTTACACGCTAACGGCGCATCCTTCTTCTTCATTTGTATTTATATACACATTGCCCGAGGCCTCTATTACGGATCTTACCTTTATAAAGAAACCTGAAACATCGGTGTAGTTTTACTTCTTTTAGTAATGATGACCGCCTTCGTGGGCTACGTCCTTCCTTGAGGACAAATATCCTTTTGAGGCGCCACAGTAATTACTAACTTATTATCAGCAGTCCCTTACATAGGAGATACCCTTGTCCAGTGAATTTGAGGAGGCTTCTCTGTAGATAACGCGACCCTCACACGATTCTTCGCATTCCACTTCCTGCTGCCGTTCGTCATCGCCGGCGCAACCGTCCTACACCTTCTATTCCTACACGAAACGGGATCGAACAACCCGGCCGGCCTGAACTCTGATGCGGATAAAATTTCTTTCCATCCATACTTTTCATACAAAGACCTTCTTGGCTTCATTCTAATATTGTTGGCCTTAACGTCACTGGCCCTATTCTCCCCAAATTTACTAGGTGACCCAGACAATTTTACCCCAGCAAACCCTCTGGTCACTCCTCCACATATTCAGCCAGAATGATACTTTCTATTTGCCTACGCCATCTTACGTTCCATTCCTAATAAATTAGGAGGGGTCCTTGCACTACTATTCAGTATTTTAGTACTAATAGTTGTACCTATTCTACATACCTCAAAACAACGAGGACTAACCTTCCGTCCTATGACCCAATTCTTATTCTGAACCCTCGTAGCAGATATACTTATCTTAACATGAATTGGGGGTATACCCGTAGAACACCCCTACGTCATAATTGGCCAAATCGCATCCGTCTTATACTTTGCACTATTTCTCATTCTTATCCCTCTAACAGGATGAATTGAAAATAAAGCACTGAAATGA-------???????????????????????????????????????????????????????????????????????????????????????????????????????????????????????????????????????????????????????????????????????????????????????????????????????????????????????????????????????????????????????????????????????????????????????????????????????????????????????????????????????????????????????????????????????????????????????????????????????????????????????????????????????????????????????????????????????????????????????????????????????????????????????????????????????????????????????????????????????????????????????????????????????????????????????????????????????????????????????????????????????????????????????????????????????????????????????????????????????????????????????????????????????????????????????????????????????????????????????????????????????????????????????????????????????????????????????????????????????????????????????????????????????????????????????????????????????????????????????????????????????????????????????????????????????????????????????????????????????????????????????
Tampichthys_ipni ???????????????????????????????????????????????????????????????????????????????????????????????????????????????????????????????????????????????????????????????????????????????????????????????????????????????????????????????????????????????????????????????????????????????????????????????????????????????????????????????????????????????????????????????????????????????????????????????????????????????????????????????????????????????????????????????????????????????????????????????????????????????????????????????????????????????????????????????????????????????????????????????????????????????????????????????????????????????????????????????????????????????????????????????????????????????????????????????????????????????????????????????????????????????????????????????????????????????????????????????????????????????????????????????????????????????????????????????????????????????????????????????????????????????????????????????????????????????????????????????????????????????????????????????????????????????????????????????????????????????????????????????????????????????????????????????????????????????????????????????????????????????????????????????????????????????????????????????????????????????????????????????????????????????????????????????????????????????????????????????????????????????????????????????????????????????????????????????????????????????????????????????????????????????????????????????????????????????????????????????????????????????????????????????????????????????????????????????????????????????????????????????????????????????????????????????????????????????????????????????????????????????????????????????????????????????????????????????????????????????????????????????????????????????????????????????????????????????????????????????????????????????????????????????????????????????????????????????????????????????????????????????????????????????????????????????????????????????????????????????????????????????????????????????????????????????????????????????????????????????????????????????????????????????????????????????????????????????????????????????????????????????????????????????????????????????????????????????????????????????????????????????????????????????????????????????????????????????????????????????????????????????????????????????????????????????????????????????????????????????????????????????????????????????????????????????????????????????????????????????????????????????????????????????????????????????????????????????????????????????????????????????????????????????????????????????????????????????????????????????????????????????????????????????????????????????????????????????????????????????????????????????????????????????--------------------------------------------------CCTTTATTTAGTATTTGGTGCCTGAGCCGGAATAGTAGGAACCGCTTTAAGCCTCCTTATTCGAGCTGAACTCAGTCAACCTGGCTCACTTTTAGGTGATGATCAAATCTACAATGTTATTGTTACCGCTCATGCGTTCGTAATAATTTTCTTTATAGTGATGCCAATTCTTATCGGTGGATTCGGGAACTGACTTGTACCCCTAATGATTGGCGCACCTGATATAGCATTTCCACGGATAAACAACATAAGCTTCTGACTTCTACCCCCAGCATTTCTTCTTCTACTAGCCTCCTCTGGTGTCGAAGCTGGGGCCGGAACAGGATGAACTGTTTATCCCCCGCTTGCAGGTAACCTGGCCCACGCAGGAGCATCAGTAGACCTTACTATCTTCTCACTTCACCTAGCAGGGGTGTCATCAATTTTAGGAGCAGTTAATTTTATTACCACAATCATCAATATGAAACCTCCAGCAATTTCTCAATATCAAACACCCCTTTTTGTATGGGCCGTACTTGTAACTGCCGTCCTCCTACTCCTGTCATTACCCGTTCTAGCCGCCGGAATTACCATGCTTCTTACTGACCGTAACCTTAATACTACGTTCTTTGACCCCGCAGGGGGAGGTGATCCCATTCTATACCAACATTTA--------------------------------------------------------------------------------------------------------------------------------------------------------------------------------------------------------------------------------------------------------------------------------------------------------------------------------------------------------------------------------------------------------------------------------------------------------------------------------------------------------------------------------------------------------------------------------------------------------------------------------------------------------------------------------------------------------------------------------------------------------------------------------------------------------------------------------------------------------------------------------------------------------------------------------------------------------------------------------ATGGCAAGCCTACGAAAAACTCACCCGCTGATGAAGATCGCTAACAGTGCATTAGTTGACCTTCCAACACCGTCAAATATCTCAGCACTTTGAAACTTCGGATCCCTTTTAGGATTATGCTTAATTACTCAAATCCTAACCGGGTTATTTCTAGCAATACATTATACCTCTGATATCTCTACCGCATTCTCATCCGTCACACATATTTGCCGAGACGTTAATTATGGTTGACTTATCCGGAATATACATGCCAACGGAGCATCCTTTTTCTTCATTTGTATCTACATACACATTGCTCGCGGCCTTTACTACGGCTCCTACCTTTATAAGGAGACCTGAAATATTGGTGTTGTATTGCTTCTTCTCGTTATGATAACTGCCTTTGTAGGCTATGTACTCCCCTGGGGTCAGATATCCTTCTGAGGTGCCACTGTCATCACGAACCTTCTTTCAGCAGTACCTTACATAGGAGACACGCTCGTCCAATGAATCTGAGGGGGCTTCTCAGTAGATAACGCCACATTGACGCGATTCTTCGCCTTCCATTTCTTATTCCCATTTGTTATCGCAGGTGCAACTATTCTCCACTTATTATTTTTACACGAAACCGGATCAAACAACCCGGCCGGACTGAACTCTGACGCTGATAAAATCTCCTTTCACCCCTACTTCTCTTACAAAGACCTCCTCGGCTTCGTTTTAATGCTGTTGGCCCTCACATCCCTGACCTTATTCTCCCCCACCCTCCTAGGAGACCCAGAAAACTTTACCCCTGCAAACCCATTGGTCACCCCACCACACATTCAGCCCGAGTGATACTTCCTATTTGCCTACGCCATTCTACGATCTATTCCTAATAAACTAGGAGGGGTCTTAGCATTATTATTTAGCATTTTAGTTCTGTTAGTGGTCCCCATTTTACACACCTCAAAGCAACGAGGACTGACCTTCCGGCCCCTCACCCAGTTCTTATTCTGGACATTAGTGGCGGATATAATTATCCTAACATGAATTGGAGGAATACCTGTAGAACACCCATACATCATTATTGGTCAGGTCGCCTCAGTTCTATATTTCGCATTATTCCTCCTTCTCGCCCCACTTGCAGGCTGAGCGGAAAATAAAGCATTGAAATGAGCTT---???????????????????????????????????????????????????????????????????????????????????????????????????????????????????????????????????????????????????????????????????????????????????????????????????????????????????????????????????????????????????????????????????????????????????????????????????????????????????????????????????????????????????????????????????????????????????????????????????????????????????????????????????????????????????????????????????????????????????????????????????????????????????????????????????????????????????????????????????????????????????????????????????????????????????????????????????????????????????????????????????????????????????????????????????????????????????????????????????????????????????????????????????????????????????????????????????????????????????????????????????????????????????????????????????????????????????????????????????????????????????????????????????????????????????????????????????????????????????????????????????????????????????????????????????????????????????????????????????????????????????????
Yuriria_alta ???????????????????????????????????????????????????????????????????????????????????????????????????????????????????????????????????????????????????????????????????????????????????????????????????????????????????????????????????????????????????????????????????????????????????????????????????????????????????????????????????????????????????????????????????????????????????????????????????????????????????????????????????????????????????????????????????????????????????????????????????????????????????????????????????????????????????????????????????????????????????????????????????????????????????????????????????????????????????????????????????????????????????????????????????????????????????????????????????????????????????????????????????????????????????????????????????????????????????????????????????????????????????????????????????????????????????????????????????????????????????????????????????????????????????????????????????????????????????????????????-----------------------------------------------------------------------------------------------------------------------------------------------------------------------------------------------------------------------------------------------------------------------------------------------------------------------------------------------------------------------------------------------------------------------------------------------------------------------------------------------------------------------------------------------------------------------------------------------------------------------------------------------------------------------------------------------------------------------------------------------------------------------------------------------------------------------------------------------------------------------------------------------------------------------------------------------------------------------------------------------------------------------------------------------------------------------------------------------------------------ATGGCTAGACGAGGGCTTAACTGTCTCCCCCCTCCAGTCAGTGAAATTGATCTATCCGTGCAGAAGCGGGTATAATACTACAAGACGAGAAGACCCTTTGGAGCTTAAGGTACAAAATTCAG-CCACGTAAAACAACTCCATACAAAGCAAGAACTTAAT-GGCCATGAAATTTTACCTTCGGTTGGGGCGACCGCGGAGGAAAAGCAAGCCTCCGAGTGGACTGGGCC-AAGATCCCTAAAGCCAAAAGAAACATCTTTAAGCCGCAGAACATCTGACCAATAGTGATCCGGCCAATAAGGCCGATCAACGAACCAAGTTACCCTAGGGATAACAGCGCAATCCTCTCCCAGAGCCCATATCGACG-AGGGGGTTTACGACCTCGATGTTGGATCAGGACATCCTGGTGGTGCAGCCGCTATCAAGGGTTC---------------------------------------------------------------------------------------------------------------------------------------------------------------------------------------------------------------????????????????????????????????????????????????????????????????????????????????????????????????????????????????????????????????????????????????????????????????????????????????????????????????????????????????????????????????????????????????????????????????????????????????????????????????????????????????????????????????????????????????????????????????????????????????????????????????????????????????????????????????????????????????????????????????????????????????????????????????????????????????????????????????????????????????????????????????????????????????????????????????????????????????????????????????????????????????????????????????????????????????????????????????????????????????????????????????????????????????????????????????????????????????????????????????????????????????????????????????????????????????????????????????????????????????????????????????????????????????????????????????????????????????????????????????????????????????????????????????????????????????????????????????????????????????????????????????????????????????????????????????????????????????????????????????????????????????????????????????????????????????????????????????????????????????????????????????????????????????????????????????????????????????????????????????????????????????????????????????????????????????????????????????????????????????????????????????????????????????????????????????????????????????????????????????????????????????????????????????????????????????????????????????????????????????????????????????????????????????????????????????????????????????????????????????????????????????????????????????????????????????????????????????????????------ATGGCAAGCCTACGAAAAACCCACCCACTAATAAAGATTGCTAACGATGCACTAGTTGACCTTCCAACACCATCAAATATTTCAGCATTATGAAACTTCGGCTCCCTGCTAGGGCTATGCTTAATTACTCAAATCCTAACCGGATTGTTTCTGGCCATGCATTACACCTCTGACATCTCAACCGCATTTTCATCCGTTACACACATTTGCCGGGACGTCAACTATGGCTGACTCATCCGAAACATACATGCCAACGGAGCATCATTTTTCTTCATCTGTATCTATATGCACATTGCCCGCGGCCTTTACTACGGGTCTTATCTCTACAAGGAGACCTGAAACATTGGGGTAGTCCTACTTCTTCTGGTTATAATAACCGCCTTTGTAGGCTACGTACTTCCCTGAGGTCAAATGTCCTTTTGAGGTGCCACCGTCATTACAAATCTTCTATCAGCAGTGCCTTATATAGGAGACACCCTCGTGCAATGAATTTGAGGAGGTTTCTCAGTAGATAACGCAACATTAACGCGATTCTTCGCTTTCCACTTCCTGTTCCCATTCGTCATCGCCGGTGCAACCGTCCTTCACTTACTATTCTTACACGAAACAGGATCAAACAACCCCGCCGGACTAAACTCCGACGCAGATAAAATTTCCTTCCACCCATACTTCTCCTATAAAGACCTTCTTGGCTTTGTCCTAATGCTACTAGCGCTCACATCCCTAACCTTATTTTCCCCAACCCTACTCGGCGACCCGGAAAATTTCACCCCGGCAAATCCACTAGTTACTCCACCACATATTCAACCCGAGTGATACTTCTTGTTCGCCTACGCTATTCTACGATCCATCCCAAACAAACTAGGAGGAGTCCTAGCACTATTGTTCAGCATTCTAGTGCTGTTAGTAGTTCCTATTCTACACACCTCTAAACAACGAGGACTAACCTTCCGACCGATCACCCAATTCTTGTTTTGAACCTTAGTAGCAGATATGGTTATTCTGACATGAATTGGGGGCATACCTGTAGAACATCCATACATTATCATTGGTCAAATCGCCTCAGTTCTGTACTTTGCATTATTCCTTCTCCTCGCCCCTCTCGCAGGATGAGCAGAGAATAAAGCATTGAAATGAGCTT---???????????????????????????????????????????????????????????????????????????????????????????????????????????????????????????????????????????????????????????????????????????????????????????????????????????????????????????????????????????????????????????????????????????????????????????????????????????????????????????????????????????????????????????????????????????????????????????????????????????????????????????????????????????????????????????????????????????????????????????????????????????????????????????????????????????????????????????????????????????????????????????????????????????????????????????????????????????????????????????????????????????????????????????????????????????????????????????????????????????????????????????????????????????????????????????????????????????????????????????????????????????????????????????????????????????????????????????????????????????????????????????????????????????????????????????????????????????????????????????????????????????????????????????????????????????????????????????????????????????????????????
