# Supplementary material for: AnnotationBustR: an R package to extract subsequences from GenBank annotations
Source: PeerJ. 2018 Jul 3;6:e5179. doi: 10.7717/peerj.5179 (PMC6034590; doi:10.7717/peerj.5179)
Supplement: Supplemental Information 1 [file peerj-06-5179-s001.zip › SUPPLEMENT/GB_partitions.txt]

DNA, rRNA12S=1-959
DNA, rRNA16S=960-2671
DNA, COI=2672-4311
DNA, CYTB=4312-5461
DNA, ND2=5462-6508
