# Supplementary material for: AnnotationBustR: an R package to extract subsequences from GenBank annotations
Source: PeerJ. 2018 Jul 3;6:e5179. doi: 10.7717/peerj.5179 (PMC6034590; doi:10.7717/peerj.5179)
Supplement: Supplemental Information 1 [file peerj-06-5179-s001.zip › SUPPLEMENT/mtTimes.csv]

	Accession	1	2	3	4	5	6	7	8	9	10	11	12	13
1	KF056296.1	15.49	14.28	14.54	14.89	14.88	14.92	15.08	15.36	15.44	15.96	15.81	15.9	16.06
2	JQ798018.1	14.41	14.11	14.33	14.52	14.99	15.9399999999999	14.95	15.27	15.27	15.41	15.4400000000001	15.58	15.89
3	KC911529.1	14.77	14.11	14.2	14.41	14.5599999999999	15	14.91	14.89	15.14	15.45	15.39	15.74	15.84
4	EU092714.1	14.5	14.0699999999999	14.1799999999999	14.4100000000001	16.52	14.7199999999999	15.0599999999999	15.1899999999999	15.5599999999999	15.24	15.88	15.7199999999999	16.9400000000001
5	KJ669654.1	14.1699999999998	14	14.1799999999998	14.3599999999999	14.47	14.6100000000001	14.9200000000001	15.1700000000001	15.5	16.1900000000001	15.77	16.1700000000001	16.1800000000001
6	JX153508.1	14.47	14.0900000000001	14.4000000000001	15.8399999999999	14.6699999999998	14.7800000000002	15.0699999999999	15.1700000000001	16.75	15.23	15.6199999999999	15.6300000000001	16.3099999999999
7	JQ705548.1	15.6699999999998	14.0699999999999	14.1200000000001	14.55	14.6100000000001	14.71	14.8700000000001	14.96	16.3299999999999	15.3600000000001	15.3299999999999	15.54	15.8399999999999
8	KP129012.1	14.76	14.6399999999999	14.78	15.8900000000001	14.99	15.24	15.48	16	15.76	16.8299999999999	15.9200000000001	16.75	16.3099999999999
9	AP011935.1	14.5699999999999	14.2199999999998	14.27	14.46	14.5	16.01	15.8399999999999	15.4000000000001	15.6100000000001	15.47	16.3099999999999	16.96	16.8000000000002
10	KC911558.1	16.1900000000001	14.2800000000002	14.6099999999997	14.6799999999998	14.54	17.8199999999997	15.1500000000001	15.1900000000001	15.8200000000002	16.7800000000002	15.9400000000001	16.21	19.1199999999999
11	KT921411.1	15.7599999999998	15.21	14.8900000000003	14.5699999999997	14.6200000000003	14.79	15	15.1100000000001	15.5999999999999	16.1700000000001	15.9699999999998	15.77	18.27
12	KT693350.1	14.4000000000001	14.5999999999999	14.25	15.0300000000002	14.8000000000002	14.8199999999997	15.5800000000004	16.0299999999997	15.3299999999999	15.29	16.8699999999999	16.9699999999998	15.9100000000003
13	KM986527.1	15.8599999999997	14.8899999999999	14.9400000000001	14.5500000000002	15.52	15.9400000000001	16.3400000000001	15.1999999999998	15.3099999999999	15.6900000000001	16.9200000000001	15.9500000000003	17.46
14	HQ659689.1	14.5599999999999	15.6599999999999	14.1899999999996	14.3899999999999	14.7200000000003	14.9699999999998	14.7199999999998	14.8599999999997	15.1400000000003	16.4100000000003	16.3099999999999	17.2399999999998	15.8799999999997
15	KU686501.1	14.3600000000001	14.5799999999999	15.2799999999997	16.71	15.5500000000002	15.8899999999999	16.3899999999999	15.4400000000001	15.7799999999997	15.9499999999998	16.5300000000002	16.0499999999997	17.1700000000001
16	FJ770955.1	14.8899999999999	14.3099999999999	14.5799999999999	14.9400000000001	14.5599999999999	14.75	15.9699999999998	16.5900000000001	15.1700000000001	15.8299999999999	17.1799999999998	15.6500000000001	16.3300000000004
17	KJ185453.1	15.5499999999997	15.4900000000002	14.3899999999999	14.48	14.5700000000002	14.9099999999999	17.1799999999998	15.9099999999999	15.77	17.3899999999999	15.9899999999998	16.8499999999999	17.7400000000002
18	KP027535.1	14.25	14.9200000000001	14.3399999999997	14.3800000000001	15.3000000000002	15.6100000000001	15.7200000000003	15.0100000000002	15.2800000000002	17.5599999999999	15.9699999999998	15.6500000000001	18.3899999999999
19	KJ185482.1	14.1100000000001	14.1999999999998	14.3099999999999	14.4000000000001	14.5799999999999	15.3099999999999	16.4000000000001	16.23	15.1700000000001	15.2600000000002	16.46	15.7799999999997	16.3899999999999
20	AP002921.1	15.8000000000002	16.1000000000004	14.7700000000004	14.3899999999994	14.4799999999996	14.8100000000004	14.9200000000001	15.3000000000002	16.3199999999997	16.75	18.5300000000007	16.1900000000005	17.5500000000002
21	KJ154856.1	14.2200000000003	14.0799999999999	14.2200000000003	14.5500000000002	14.9700000000003	14.9299999999994	16.5	15.1400000000003	15.3099999999995	16.8800000000001	17.6500000000005	15.7200000000003	18.3599999999997
22	JQ704903.1	15.3999999999996	14.1199999999999	14.3100000000004	14.5600000000004	14.6999999999998	15.0600000000004	14.8799999999992	15	33.4200000000001	19.5299999999997	16.1900000000005	15.7000000000007	16.2600000000002
23	KP129108.1	14.1000000000004	14.6400000000003	14.4499999999998	15.25	14.6099999999997	16.3599999999997	14.9800000000005	15.46	15.5500000000002	15.4499999999998	15.96	15.8900000000003	17.1999999999998
24	KJ185692.1	14.5899999999992	14.4200000000001	14.3800000000001	15.6199999999999	17.6799999999994	14.9799999999996	14.8599999999997	15.4300000000003	16.8699999999999	15.7800000000007	15.6100000000006	15.8700000000008	16.4499999999998
25	KJ154343.1	14.1499999999996	14.4499999999998	14.3199999999997	14.6899999999996	15.4200000000001	15.8900000000003	17.4399999999996	16.2999999999993	15.4499999999998	17.2399999999998	15.5900000000001	19	16.7800000000007
26	JQ701946.1	17.0799999999999	17.3699999999999	18.1700000000001	16.7800000000007	17.1400000000003	14.6900000000005	15.8000000000002	15.1399999999994	15.9300000000003	15.8999999999996	15.6400000000003	15.8099999999995	16.1999999999998
27	AY656755.1	15.6400000000003	15.3700000000008	14.3900000000003	14.4399999999996	14.8199999999997	14.5699999999997	14.79	15.2800000000007	15.29	16.8199999999997	15.8599999999997	15.9700000000003	15.7599999999993
28	GU189675.1	14.5	14.8299999999999	14.3299999999999	14.5900000000001	14.79	15.6100000000006	14.8600000000006	15.2199999999993	15.3699999999999	15.6499999999996	16.0199999999995	16.3400000000001	18.1499999999996
29	KM252731.1	14.6300000000001	14.3900000000003	14.29	14.5499999999993	16.3800000000001	14.9499999999998	14.9300000000003	15.3500000000004	15.4700000000003	15.4200000000001	15.9700000000003	15.7399999999998	16.9100000000008
30	FJ383429.1	15.75	16.3400000000001	17.6799999999994	16.5	17.0699999999997	17.04	17.4900000000007	17.8299999999999	17.8000000000002	17.7200000000003	17.8000000000002	17.8299999999999	18.8299999999999
31	KP763839.1	17.0799999999999	15	14.2700000000004	37.6000000000004	24.3899999999994	30.7799999999997	35.0499999999993	21.5600000000004	43.3999999999996	24.9099999999999	20.3299999999999	32.7200000000003	17.5900000000001
32	JQ797897.1	20.1499999999996	14.1999999999998	16.4100000000008	15.8599999999997	14.6100000000006	14.7699999999995	15.3000000000002	15.0900000000001	15.3600000000006	15.7200000000003	17.2700000000004	15.8099999999995	16.1300000000001
33	KU686549.1	14.2300000000005	14.1800000000003	14.1999999999998	16.0299999999997	14.5699999999997	14.8999999999996	14.9399999999996	16.0900000000001	15.2799999999997	15.8899999999994	16.4200000000001	16.7800000000007	17.29
34	JQ703197.1	14.6199999999999	14.3800000000001	14.1899999999996	14.75	14.6400000000003	14.75	15.2999999999993	15.1400000000003	15.1700000000001	15.9499999999998	15.4799999999996	16.0999999999995	15.9300000000003
35	KF161561.1	14.6099999999997	14.1100000000006	14.3899999999994	14.5500000000002	14.6999999999998	14.7600000000002	15.2199999999993	16.6100000000006	15.7999999999993	15.8599999999997	15.3699999999999	16.1400000000003	15.8299999999999
36	JN191231.1	15.6599999999999	14.4700000000003	14.4200000000001	14.6499999999996	14.71	15.2600000000002	16.25	16.25	15.71	15.6599999999999	15.75	15.9900000000007	16.0500000000002
37	JQ324799.1	14.2599999999993	15.0099999999993	15.1900000000005	15.2699999999995	14.8199999999997	14.8199999999997	15.2799999999997	15.1300000000001	15.3400000000001	17.0200000000004	15.7299999999996	15.75	16.3599999999997
38	KF162814.1	14.1999999999998	14.1300000000001	14.4100000000008	14.4200000000001	14.6599999999999	15.3500000000004	14.9700000000003	15.1499999999996	15.8599999999997	17.21	15.5699999999997	16.5200000000004	15.9099999999999
39	JQ406951.1	14.2299999999996	14.0900000000001	14.2299999999996	14.4200000000001	16.7699999999995	14.9099999999999	14.9200000000001	15.4899999999998	15.8700000000008	15.7000000000007	16.3700000000008	15.8299999999999	17.7799999999988
40	FJ168752.1	14.3599999999988	14.2399999999998	15.3899999999994	14.5699999999997	15.1700000000001	15.2600000000002	15.0299999999988	15.6399999999994	15.3600000000006	15.4500000000007	16.0500000000011	15.75	16
41	KC345809.1	14.4600000000009	14.5900000000001	14.3299999999999	15.9300000000003	14.619999999999	15.5	14.9200000000001	15.1700000000001	15.1200000000008	15.7199999999993	16.3099999999995	15.6399999999994	15.9099999999999
42	GQ337583.1	14.6599999999999	14.2899999999991	14.3899999999994	14.5599999999995	14.9200000000001	15.9799999999996	15.8500000000004	15.3099999999995	15.369999999999	15.5	15.619999999999	15.7900000000009	15.9099999999999
43	EU789697.1	15.1100000000006	14.1000000000004	14.2800000000007	14.4699999999993	14.5299999999988	15	14.9899999999998	15.0799999999999	15.2299999999996	15.4699999999993	15.3900000000012	15.7299999999996	15.8900000000012
44	KJ185765.1	14.0200000000004	14.1599999999999	14.4099999999999	14.4699999999993	14.9199999999983	14.7299999999996	14.7800000000007	15.0100000000002	15.3099999999995	15.4300000000003	15.5	15.7199999999993	15.9699999999993
45	JQ702328.1	13.9600000000009	14.5300000000007	14.3099999999995	14.6599999999999	15.3099999999995	14.6800000000003	14.9099999999999	15	15.0600000000013	15.3299999999999	15.5	15.9899999999998	17.1100000000006
46	JX153784.1	14.2700000000004	14.2399999999998	14.3500000000004	14.3600000000006	14.7999999999993	15.0599999999995	14.9699999999993	15.0200000000004	15.25	15.4399999999987	15.7199999999993	15.7099999999991	16.8999999999996
47	GU228506.1	14.0499999999993	14.3099999999995	14.2600000000002	14.5	14.5799999999999	14.8099999999995	16.25	15.2299999999996	15.1999999999989	15.3600000000006	15.9000000000015	15.6700000000001	15.6700000000001
48	KJ446286.1	13.9699999999993	15.5600000000013	14.2999999999993	14.3899999999994	14.5799999999999	18.1099999999988	14.8600000000006	15.6000000000004	15.1700000000001	15.3299999999999	15.9700000000012	15.7200000000012	16.1000000000004
49	JX153130.1	14.6000000000004	14.3599999999988	14.380000000001	14.4500000000007	14.6800000000003	16.1200000000008	14.9899999999998	15.0599999999995	15.3899999999994	16.1400000000012	17.4699999999993	16.5400000000009	17.8100000000013
50	KJ185523.1	14.0699999999997	14.4500000000007	14.3000000000011	14.7199999999993	14.5599999999995	14.6400000000012	15.2299999999996	16.3099999999995	15.6700000000001	15.3700000000008	15.7200000000012	15.7800000000007	17.4500000000007
51	EU153452.1	13.9699999999993	13.9300000000003	14.1599999999999	14.3000000000011	14.6100000000006	14.6700000000001	14.6700000000001	15.1700000000001	14.9899999999998	15.1100000000006	15.3999999999996	16.2299999999996	15.8999999999996
52	HM107310.1	14.8199999999997	14.2800000000007	14.7299999999996	14.5	15.1599999999999	14.8999999999996	15.1599999999999	15.2900000000009	15.3700000000008	15.3600000000006	16.8400000000001	16.2999999999993	16.2000000000007
53	DQ834255.1	14.2899999999991	14.5499999999993	14.2699999999986	14.1599999999999	14.7800000000007	15.6499999999996	15.9100000000017	15.3600000000006	15.1499999999996	15.1400000000012	15.9200000000001	15.3700000000008	15.6100000000006
54	JX128065.1	14.1100000000006	14.2299999999996	14.2600000000002	14.5599999999995	14.7900000000009	15	15.0799999999999	15.1900000000005	15.25	16.3099999999995	15.630000000001	15.7600000000002	16.4400000000005
55	KC252340.1	14.3099999999995	15.1099999999988	14.2999999999993	14.4200000000001	14.8999999999996	15.1599999999999	15	15.1900000000005	15.25	15.5	15.5499999999993	15.7299999999996	16.4400000000005
56	KJ874431.1	14.2199999999993	14.2399999999998	14.7999999999993	14.6800000000003	14.6100000000006	15.9099999999999	15.0500000000011	16.1399999999994	16.0699999999997	15.869999999999	15.4600000000009	15.5	15.7299999999996
57	FJ383754.1	17.4699999999993	16.5499999999993	17.9300000000003	17.0099999999984	32.4699999999993	17.8500000000004	17.0500000000011	20.2000000000007	18.3299999999999	17.6499999999996	17.619999999999	17.5400000000009	18.5599999999995
58	KP317070.1	14.2299999999996	14.1499999999996	14.9200000000001	14.5499999999993	14.5700000000015	14.9099999999999	16.1499999999996	16.0699999999997	31.3099999999995	15.4199999999983	15.4400000000005	15.9699999999993	16.0900000000001
59	JX153111.1	14.0799999999999	14.1599999999999	14.75	14.4700000000012	16.2199999999993	14.7799999999988	15.0299999999988	15.619999999999	15.3200000000015	17.0799999999999	15.6599999999999	16.1299999999992	16.2899999999991
60	JQ705281.1	15.8400000000001	14.0799999999999	14.25	14.5300000000007	15.0200000000004	14.8299999999999	15.0799999999999	15.1599999999999	15.6399999999994	15.8900000000012	15.6800000000003	15.7000000000007	15.8199999999997
61	KJ185618.1	14.6899999999987	14.1999999999989	15.3300000000017	14.8500000000004	14.7199999999993	14.8099999999995	15.1800000000003	14.9500000000007	15.3899999999994	15.3799999999992	16.0100000000002	16.7099999999991	16.0200000000004
62	KF540987.1	14.6399999999994	14.2899999999991	14.2799999999988	14.869999999999	14.8200000000015	14.8299999999999	16.1000000000004	15.0899999999983	15.4499999999989	15.4899999999998	15.9899999999998	17.0199999999986	17.5
63	JX153934.1	14.8600000000006	14.1700000000001	14.3700000000008	14.6499999999996	14.9399999999987	15.5299999999988	15.6099999999988	15.2399999999998	15.1200000000008	15.5300000000007	15.7200000000012	16.9799999999996	16.4000000000015
64	KJ446080.1	14.4599999999991	15.0799999999999	14.2600000000002	14.5500000000011	14.6599999999999	14.75	15.3300000000017	15.9300000000003	15.2199999999993	15.6299999999992	15.5399999999991	15.7000000000007	17.2000000000007
65	GU362081.1	14.5100000000002	14	14.1299999999992	14.3900000000012	16.1599999999999	14.5900000000001	14.9299999999985	15.6499999999996	15.0400000000009	15.3599999999988	15.5	15.7800000000007	16.9400000000005
66	GU733820.1	14.3600000000006	14.1900000000005	14.4899999999998	14.4899999999998	14.6000000000004	15.0599999999995	14.8599999999988	15.1399999999994	15.0799999999999	15.380000000001	15.4700000000012	15.5299999999988	16.1399999999994
67	KT819228.1	14.5900000000001	14.2300000000014	14.7099999999991	14.5799999999999	14.9200000000001	14.9400000000005	15.0600000000013	15.2899999999991	15.4799999999996	15.2800000000007	15.8600000000006	15.7800000000007	15.880000000001
68	KF162763.1	14.2399999999998	14.1399999999994	14.3900000000012	14.4500000000007	14.6399999999994	14.6100000000006	15.3899999999994	15.0100000000002	15.3700000000008	15.4899999999998	15.3599999999988	15.8499999999985	15.7799999999988
69	FJ383317.1	16.6399999999994	19.3299999999999	18.6900000000005	16.8000000000011	17.2199999999993	17.2599999999984	17.25	18.369999999999	17.5799999999999	20.0799999999999	18.0499999999993	17.6400000000012	19.1499999999996
70	KF162311.1	15.5799999999999	15.1700000000001	14.8899999999994	14.5600000000013	15.1999999999989	15.8899999999994	15.5200000000004	15.9300000000003	15.8900000000012	15.2700000000004	15.5	17.6599999999999	15.8099999999995
71	JX669167.1	14.4200000000001	14.25	14.4200000000001	14.5399999999991	15.9899999999998	14.9099999999999	15.1000000000004	16.1700000000001	15.2100000000009	16.9400000000005	16.3500000000004	16.6699999999983	17.5900000000001
72	JX900774.1	14.8999999999996	15.1500000000015	14.5499999999993	14.3999999999996	18.9899999999998	14.8099999999995	15.3299999999999	15.1700000000001	15.3999999999996	16.1700000000001	16.9799999999996	16.7999999999993	16.1200000000008
73	JQ703130.1	14.6100000000006	14.4200000000001	14.8000000000011	27.8600000000006	15.3000000000011	16.7399999999998	17.8700000000008	38.9300000000003	18.8400000000001	15.9899999999998	16.3399999999983	15.5699999999997	16.6800000000003
74	KU686538.1	14.5799999999999	14.8799999999992	15.25	15.8999999999996	15.0600000000013	14.9099999999999	16.2800000000007	15.0500000000011	15.0900000000001	15.3000000000011	15.5799999999999	15.7800000000007	15.6599999999999
75	KC993908.1	14.4699999999993	14.7400000000016	15.3400000000001	16.0900000000001	14.5299999999988	15.0499999999993	15.1100000000006	15.3900000000012	15.119999999999	15.4499999999989	15.9699999999993	15.5400000000009	15.8900000000012
76	KJ740437.1	47.6899999999951	14.2099999999991	14.25	14.4800000000032	15.2099999999991	14.8399999999965	14.9000000000015	15.1800000000003	15.0699999999997	15.3700000000026	15.5999999999985	16.0299999999988	16.8000000000029
77	EF660993.1	14.7200000000012	14.1900000000023	14.25	14.5	14.8499999999985	14.6299999999974	14.8400000000038	15.0900000000038	15.3100000000049	15.3899999999994	15.4700000000012	15.5600000000049	15.8199999999997
78	JX900621.1	13.9099999999962	14.1100000000006	14.2799999999988	14.3799999999974	15.75	14.5800000000017	14.8900000000067	14.9800000000032	15.5	15.5199999999968	15.6399999999994	15.6299999999974	15.8199999999997
79	KC543355.1	14.6900000000023	14.1699999999983	14.260000000002	15.9799999999959	14.6899999999951	14.7900000000009	14.9599999999991	15.0699999999997	15.1900000000023	15.3600000000006	15.6800000000003	18.7799999999988	15.7800000000061
80	KJ446041.1	14.6800000000003	14.25	14.3300000000017	14.4700000000012	14.5599999999977	14.6800000000003	15	14.8899999999994	15.2200000000012	15.3899999999994	15.3700000000026	15.3700000000026	15.5299999999988
81	KM101669.1	14.4399999999951	14.0499999999956	14.1300000000047	14.7999999999956	14.9199999999983	14.5799999999945	14.7200000000012	14.9800000000032	15.0400000000009	16.6999999999971	16.2200000000012	15.7099999999991	15.75
82	JN253422.1	15.25	14.0999999999985	14.2099999999991	15.7200000000012	15.7099999999991	14.5899999999965	14.8300000000017	14.989999999998	15.0699999999997	15.1900000000023	15.8300000000017	15.760000000002	16.0499999999956
83	KF162058.1	14.75	14.2099999999991	14.2300000000032	14.5500000000029	14.9099999999962	15.2300000000032	15.7200000000012	15.2800000000061	15.9700000000012	15.6600000000035	16.1200000000026	16.6299999999974	15.8899999999994
84	KP313730.1	14.6400000000067	14.0400000000009	14.4499999999971	14.6200000000026	14.5800000000017	14.7000000000044	14.739999999998	14.9499999999971	15.1899999999951	15.1699999999983	15.4499999999971	15.6399999999994	15.7300000000032
85	JX900554.1	14.0999999999985	14.2699999999968	14.739999999998	14.260000000002	14.6900000000023	15.5	14.6599999999962	15.1100000000006	15.1200000000026	15.3000000000029	15.6900000000023	15.4300000000003	15.8199999999997
86	HM036547.1	15.1599999999962	14.0800000000017	14.4099999999962	14.5599999999977	14.5500000000029	16.6700000000055	14.8300000000017	17.0800000000017	15.25	15.3099999999977	15.4499999999971	15.6200000000026	15.75
87	KJ993871.1	14.4699999999939	14.0900000000038	16.3300000000017	14.6699999999983	14.6100000000006	14.8000000000029	15.0500000000029	15.1399999999994	15.2200000000012	15.2300000000032	15.7200000000012	15.6399999999994	15.8600000000006
88	KC994152.1	14.2300000000032	15.2799999999988	17	14.3799999999974	14.5500000000029	14.739999999998	15.6699999999983	15.9000000000015	16.2300000000032	17.1399999999994	16.9400000000023	17.0500000000029	17.1399999999994
89	KP346063.1	14.5299999999988	14.6400000000067	14.7300000000032	15.2799999999988	15.8099999999977	15.6999999999971	15.510000000002	15.0200000000041	15.2099999999991	15.3700000000026	15.3700000000026	15.5600000000049	15.7799999999988
90	JQ797867.1	14.6500000000015	14.0599999999977	14.2700000000041	21.6200000000026	14.6300000000047	14.6900000000023	14.9000000000015	15.2300000000032	15.2999999999956	15.2300000000032	15.5	15.6999999999971	17.8600000000006
91	JQ701999.1	14.5299999999988	14.2200000000012	14.2900000000009	14.2799999999988	14.8399999999965	14.760000000002	14.9100000000035	15.4300000000003	15.1399999999994	15.25	15.5599999999977	15.760000000002	15.8000000000029
92	KJ541509.1	14.0200000000041	14.0999999999985	14.25	14.5599999999977	14.4799999999959	14.8099999999977	14.7300000000032	15.1900000000023	14.9800000000032	15.2300000000032	15.4399999999951	15.6299999999974	15.6900000000023
93	JF824837.2	14.4000000000015	14.0599999999977	14.2099999999991	14.3499999999985	14.6200000000026	15.2200000000012	14.75	14.9199999999983	14.989999999998	15.2699999999968	15.4800000000032	15.5400000000009	15.7299999999959
94	AY495155.1	15.3299999999945	14.6899999999951	15.0199999999968	14.6599999999962	15.3400000000038	15.3100000000049	15.5	15.6200000000026	15.9400000000023	16.0299999999988	16.3599999999933	16.1100000000006	17.2099999999919
95	FJ383633.1	16.2200000000012	15.7799999999988	15.8999999999942	15.9199999999983	16.0099999999948	16.2299999999959	16.5099999999948	16.3999999999942	16.6300000000047	17.3899999999994	17.2200000000012	17.3300000000017	17.6199999999953
96	KP346055.1	13.9199999999983	14.25	14.4200000000128	14.3600000000006	14.3099999999977	14.859999999986	14.9199999999983	14.8600000000006	15.3300000000017	15.179999999993	15.4700000000012	15.6399999999994	15.7299999999959
97	JN210894.1	14.3699999999953	14.0599999999977	14.3000000000029	14.3999999999942	14.5199999999895	15.0300000000134	14.8800000000047	14.8300000000017	15.0599999999977	15.2599999999948	15.3600000000006	15.6600000000035	15.7700000000041
98	KM986604.1	14.4700000000012	14.1899999999878	14.1999999999971	14.3499999999913	14.5	14.9199999999983	14.8300000000017	14.9700000000012	15.2999999999884	15.2100000000064	15.4799999999959	15.6399999999994	16.0400000000081
99	KJ446432.1	14.570000000007	14	14.1100000000006	14.2700000000041	14.5800000000017	14.6399999999994	14.9399999999878	15.679999999993	15.1199999999953	15.8999999999942	15.4499999999971	15.6900000000023	15.8300000000017
100	KP115216.1	14.3699999999953	14.5399999999936	14.3499999999913	15.4199999999983	14.6399999999994	14.6700000000128	14.8600000000006	15.0299999999988	15.1300000000047	15.1499999999942	15.4400000000023	17.1199999999953	16.0599999999977
