# Supplementary material for: AnnotationBustR: an R package to extract subsequences from GenBank annotations
Source: PeerJ. 2018 Jul 3;6:e5179. doi: 10.7717/peerj.5179 (PMC6034590; doi:10.7717/peerj.5179)
Supplement: Supplemental Information 1 [file peerj-06-5179-s001.zip › SUPPLEMENT/mt_taxa.txt]

KX669032.1
KX679399.1
KX681447.1
KX686743.1
KX690094.1
KX690095.1
KX690209.1
KX702230.1
KX784495.1
KX784496.1
KX786651.1
KX788167.1
KX789084.1
KU564271.1
AP017322.1
AP017323.1
AP017324.1
AP017326.1
AP017327.1
AP017328.1
KT697997.1
KT697998.1
KT697999.1
KT698000.1
KT698001.1
KT698002.1
KT698003.1
KT698004.1
KT698005.1
KT698006.1
KT698007.1
KT698008.1
KT698009.1
KT698010.1
KT698011.1
KT698012.1
KT698013.1
KT698014.1
KT698015.1
KT698016.1
KT698017.1
KT698018.1
KT698019.1
KT698020.1
KT698021.1
KT698022.1
KT698023.1
KT698024.1
KT698025.1
KT698026.1
KT698027.1
KT698028.1
KT698029.1
KT698030.1
KT698031.1
KT698032.1
KT698033.1
KT698034.1
KT698035.1
KT698036.1
KT698037.1
KT698038.1
KP100056.1
KT192439.1
KT601188.1
KT601189.1
KT601190.1
KT601191.1
KT601192.1
KT601193.1
KT601194.1
KT601195.1
KT601196.1
KT601197.1
KT601198.1
KT601199.1
KT601200.1
KT601201.1
KT601202.1
KT601203.1
KT601204.1
KT601205.1
KT601206.1
KT601207.1
KP698975.1
KP698976.1
KT361083.1
KX641317.1
KX641319.1
KX641320.1
KX641321.1
KX641322.1
KX641323.1
KX641324.1
KX641325.1
KX641326.1
KX641327.1
KX641328.1
KX641336.1
KX702182.1
KX702183.1
KX702184.1
KX702185.1
KX702186.1
KX702187.1
KX702229.1
KX702233.1
KX711887.1
KU601448.1
KT182070.1
KU058655.1
KT725860.1
KT725861.1
KT725862.1
KT725863.1
KT725864.1
KT725865.1
KT725866.1
KT725868.1
KT725869.1
KT725871.1
KT725872.1
KT725873.1
KT725874.1
KT725875.1
KT725876.1
KT725878.1
KT725879.1
KT725880.1
KT725881.1
KT725882.1
KT725883.1
KT725884.1
KT725885.1
KT725886.1
KT725887.1
KT725888.1
KT725889.1
KT725890.1
KT725891.1
KT725892.1
KT725893.1
KT725894.1
KT725895.1
KT725896.1
KT725897.1
KT725898.1
KT725899.1
KT725900.1
KT725901.1
KT725902.1
KT725904.1
KT725905.1
KT725906.1
KT725907.1
KT725908.1
KT725909.1
KT725912.1
KT725913.1
KT725914.1
KT725915.1
KT725917.1
KT725918.1
KT725920.1
KT725921.1
KT725922.1
KT725923.1
KT725924.1
KT725925.1
KT725926.1
KT725928.1
KT725929.1
KT725930.1
KT725931.1
KT725932.1
KT725933.1
KT725934.1
KT725935.1
KT725936.1
KT725937.1
KT725938.1
KT725939.1
KT725940.1
KT725941.1
KT725943.1
KT725944.1
KT725945.1
KT725946.1
KT725947.1
KT725948.1
KT725949.1
KT725951.1
KT725952.1
KT725953.1
KT725954.1
KT725955.1
KT725956.1
KT725957.1
KT725958.1
KT725959.1
KT725960.1
KT725961.1
KT725962.1
KT725963.1
KT725964.1
KT725965.1
KT725966.1
KT725967.1
KT725968.1
KT725969.1
KT725970.1
KT725971.1
KT725972.1
KT725973.1
KT725974.1
KT725975.1
KT725976.1
KT725977.1
KT725978.1
KT725979.1
KT725980.1
KT725981.1
KT725982.1
KT725983.1
KT725984.1
KT725985.1
KT725986.1
KT725987.1
KT725988.1
KT725989.1
KT725990.1
KT725991.1
KT725992.1
KT725993.1
KT725994.1
KT725995.1
KT725996.1
KT725997.1
KT725998.1
KT725999.1
KT726000.1
KT726001.1
KT726002.1
KT726003.1
KT726004.1
KT726005.1
KT726006.1
KT726007.1
KT726008.1
KT726009.1
KT726010.1
KT726011.1
KT726012.1
KT726013.1
KT726014.1
KT726015.1
KT726016.1
KT726017.1
KT726018.1
KT726019.1
KT726020.1
KT726021.1
KT726022.1
KT726023.1
KT726024.1
KT726025.1
KT726026.1
KT726027.1
KT726028.1
KT726029.1
KT726030.1
KT726031.1
KT726032.1
KT726033.1
KT726034.1
KT726035.1
KT726036.1
KT726037.1
KT726038.1
KT726039.1
KT726040.1
KT726041.1
KT726042.1
KT726043.1
KT726044.1
KT726045.1
KT726046.1
KT726047.1
KT726048.1
KT726049.1
KT726050.1
KT726051.1
KT726052.1
KT726053.1
KT726054.1
KT726055.1
KT726056.1
KT726057.1
KT726058.1
KT726059.1
KT726060.1
KT726061.1
KT726062.1
KT726063.1
KT726064.1
KT726065.1
KT726066.1
KT726067.1
KT726068.1
KT726069.1
KT726070.1
KT726071.1
KT726072.1
KT726073.1
KT726074.1
KT726075.1
KT726076.1
KT726077.1
KT726078.1
KT726079.1
KT726080.1
KT726081.1
KT726082.1
KT726083.1
KT726084.1
KT726085.1
KT726086.1
KT726087.1
KT726088.1
KT726089.1
KT726090.1
KT726091.1
KT726092.1
KT726093.1
KT726094.1
KT726095.1
KT726096.1
KT726097.1
KT726098.1
KT726099.1
KT726100.1
KT726101.1
KT726102.1
KT726103.1
KT726104.1
KT726105.1
KT726106.1
KT726107.1
KT726108.1
KT726109.1
KT726110.1
KT726111.1
KT726113.1
KT726114.1
KT726115.1
KT726116.1
KT726117.1
KT726118.1
KT726119.1
KT726120.1
KT726121.1
KT726122.1
KT726123.1
KT726124.1
KT726125.1
KT726126.1
KT726127.1
KT726128.1
KT726129.1
KT726130.1
KT726131.1
KT726132.1
KT726133.1
KT726134.1
KT726135.1
KT726136.1
KT726137.1
KT726138.1
KT726139.1
KT726140.1
KT726141.1
KT726142.1
KT726143.1
KT726144.1
KT726145.1
KT726146.1
KT726147.1
KT726148.1
KT726149.1
KT726150.1
KT726151.1
KT726152.1
KX609422.1
KX663831.1
KX663832.1
KX668275.1
KX668628.1
KX679398.1
KX684036.1
KX684037.1
KX684038.1
NC_030759.1
NC_030762.1
NC_030763.1
NC_030766.1
NC_030769.1
NC_030776.1
NC_030779.1
NC_030782.1
NC_030788.1
KT908039.1
KX358471.1
KX358472.1
KX358473.1
KX358474.1
KX358475.1
KX358476.1
KX358477.1
KX358478.1
KX358479.1
KX358480.1
KX358481.1
KX358482.1
KX358483.1
KX358484.1
KX358485.1
KX358486.1
KX358487.1
KX358488.1
KX358489.1
KX358490.1
KX358491.1
KX358492.1
KX358493.1
KX358494.1
KX358495.1
KX358496.1
KX358497.1
KX358498.1
KX358499.1
KX358500.1
KX358501.1
KX358502.1
KX358503.1
KX358504.1
KX358505.1
KX358506.1
KX358507.1
KX358508.1
KX650080.1
KX655539.1
KT851545.1
KT851547.1
KT851549.1
KT851550.1
KT851552.1
KT851553.1
KT192057.1
KT213583.1
KT213584.1
KT213585.1
KT213586.1
KT213589.1
KT213590.1
KT213592.1
KT213593.1
KT213594.1
KT213595.1
KT213596.1
KT213597.1
KT213598.1
KT213599.1
KT213600.1
KT213601.1
KT213602.1
KT213603.1
KT213604.1
KT213605.1
KT259193.1
KT259194.1
KT259195.1
KU523579.1
KU556691.1
KR817256.1
KR817257.1
KU507306.1
KU646826.1
KX594325.1
KX594326.1
KX594821.1
NC_030714.1
KU325530.1
KU325531.1
KU325532.1
KU325533.1
KU325534.1
KU325535.1
KU325536.1
KM112084.1
KT343748.1
KT343749.1
KX101229.1
KX355324.1
KU562917.1
KU562918.1
KU562919.1
KX527571.1
KX530926.1
KX530929.1
KX530931.1
KX530932.1
KX539224.1
KX539225.1
KX539226.1
KX557487.1
KU200225.1
KX296781.1
KX348041.1
KX350098.1
KX350100.1
KX354995.1
KT284892.1
KT284893.1
KX462879.1
KX462880.1
KX495641.1
KX495645.1
KX495647.1
KX495660.1
KX495667.1
KX495668.1
KX495673.1
KX495674.1
KX495675.1
KX495758.1
KX495759.1
KX499665.1
KX499854.1
KX499855.1
KX505281.1
KX517914.1
KX518741.1
KX518742.1
KX520708.1
KX228162.1
KX228163.1
KX228164.1
KX228165.1
KX228166.1
KX228167.1
KX228168.1
KX228169.1
KX228170.1
KX228171.1
KX228172.1
KX228173.1
KX228174.1
KX228175.1
KX228176.1
KX228177.1
KX228178.1
KX228179.1
KX228180.1
KX228181.1
KX228182.1
KX228183.1
KX228184.1
KX228185.1
KX228186.1
KX228187.1
KX228188.1
KX228189.1
KX228190.1
KX228191.1
KX228192.1
KX228193.1
KT272406.1
KT272407.1
KT289925.1
KT289926.1
NC_030481.1
NC_030483.1
NC_030485.1
NC_030508.1
NC_030509.1
NC_030510.1
NC_030511.1
NC_030512.1
NC_030513.1
NC_030521.1
NC_030525.1
NC_030536.1
NC_030538.1
NC_030584.1
NC_030585.1
NC_030586.1
NC_030587.1
NC_030589.1
NC_030590.1
NC_030591.1
NC_030595.1
NC_030597.1
NC_030602.1
NC_030603.1
NC_030604.1
NC_030605.1
NC_030606.1
NC_030610.1
NC_030627.1
NC_030628.1
NC_030632.1
NC_030633.1
NC_030634.1
KU871065.1
KU992689.1
KX198082.1
KX198083.1
KX198084.1
KX198085.1
KX198086.1
KX198087.1
KX198088.1
KU180459.1
KX437654.1
KX437655.1
KX437656.1
KX458252.1
KX459519.1
KX459697.1
KX460824.1
KJ675641.1
KJ675642.1
KJ675643.1
KJ690252.1
KP327714.1
KP327715.1
KP347976.1
KP347977.1
KR074233.1
KR074234.1
KR074235.1
KR074236.1
KR074237.1
KR074238.1
KR074239.1
KR074240.1
KR074241.1
KR074242.1
KR074243.1
KR074244.1
KR074245.1
KR074246.1
KR074247.1
KR074248.1
KR074249.1
KR074250.1
KR074251.1
KR074252.1
KR074253.1
KR074254.1
KR074255.1
KR074256.1
KT215537.1
KT215538.1
KT224363.1
KT224364.1
KT224365.1
KT224366.1
KT224367.1
KT633953.1
KT633954.1
KU133294.1
KU159431.1
KU096847.1
KX378679.1
KX378680.1
KX378682.1
KX378967.1
KX379141.1
KX379713.1
KX389494.1
KX389495.1
KX394523.1
KX398104.1
KX398117.1
KX398131.1
KX422388.1
KX422605.1
KX430000.1
KX432255.1
KU605072.1
KU605073.1
KU605074.1
KU605075.1
KU605076.1
KU605077.1
KU605078.1
KU605079.1
KU605080.1
KX139437.1
KX139438.1
KU058637.1
KU058639.1
KU127230.1
KX241615.1
KX249739.1
KX254549.1
KX254565.1
KU952094.1
KX360232.1
KX363871.1
KX363872.1
KX363873.1
KX363874.1
KX365159.1
KX365160.1
KX365161.1
KX365162.1
KX372732.1
KX372733.1
NC_030318.1
NC_030321.1
NC_030323.1
NC_030324.1
NC_030325.1
NC_030326.1
NC_030327.1
NC_030328.1
NC_030330.1
NC_030333.1
NC_030335.1
NC_030337.1
NC_030341.1
NC_030344.1
NC_030345.1
NC_030353.1
NC_030354.1
NC_030364.1
NC_030365.1
NC_030366.1
NC_030367.1
NC_030369.1
NC_030370.1
NC_030373.1
NC_030374.1
NC_030375.1
NC_030376.1
KT285802.1
KT966735.1
KX170936.1
KX196155.1
KX223964.1
KX230491.1
KX232521.1
KX232522.1
KX232523.1
KX232524.1
KX232525.1
KX232526.1
KX232527.1
KX354836.1
AB979272.1
AB979273.1
AB979449.1
AB979450.1
AB979695.1
AB979696.1
AB979697.1
AB980197.1
KP100300.1
KP100301.1
KU659023.1
LC089001.1
LC089038.1
LC089039.1
KX150853.1
KX156937.1
KX164404.1
KT031050.1
KT693333.1
KT693334.1
KT693336.1
KT693337.1
KT693338.1
KT693339.1
KT693340.1
KT693341.1
KT693342.1
KT693343.1
KT693344.1
KT693345.1
KT693346.1
KT693347.1
KT693348.1
KT693349.1
KT693350.1
KT693351.1
KT693352.1
KT693353.1
KT693354.1
KT693355.1
KT693356.1
KT693357.1
KT693358.1
KT693359.1
KT693360.1
KT693362.1
KT693363.1
KT693364.1
KT693365.1
KT693366.1
KT693367.1
KT693368.1
KT693369.1
KT693370.1
KT693371.1
KT693372.1
KT693373.1
KT693374.1
KT693375.1
KT693376.1
KT693377.1
KT693378.1
KT693382.1
KT693383.1
KX273860.1
KX303592.1
KX303593.1
KX342864.1
KX342866.1
KX345946.1
KX350057.1
KX351424.1
KX351865.1
KX351866.1
KX351867.1
KU530221.1
KX155573.1
KX155574.1
KJ941042.1
KU321568.1
KU321569.1
KU877169.1
KU877172.1
KX061446.1
KX061447.1
KX061448.1
KX061449.1
KX061450.1
KX061451.1
KX061452.1
KX061453.1
KX061454.1
KX061455.1
KX061456.1
KX061457.1
KX061747.1
KX151979.1
KJ930516.1
KR363149.1
KR363151.1
KR527479.1
KR780681.1
KR780682.1
KR780683.1
KR815449.1
KR815520.1
KU947038.1
NC_030247.1
NC_030251.1
NC_030253.1
NC_030254.1
NC_030259.1
NC_030270.1
NC_030271.1
NC_030272.1
NC_030273.1
NC_030276.1
NC_030278.1
NC_030279.1
NC_030280.1
NC_030281.1
KJ433559.1
KJ433563.1
KJ433564.1
KJ433566.1
KJ433567.1
KT949346.1
KU985069.1
KU985070.1
KU985071.1
KU985072.1
KU985073.1
KU985074.1
KU985075.1
KU985076.1
KU985077.1
KU985078.1
KU985079.1
KU985080.1
KU985081.1
KU985082.1
KU985083.1
KU985084.1
KU985085.1
KU985086.1
KU986659.1
KX014715.1
KX014874.1
KX060617.1
KU935457.1
KU942399.1
KU981051.1
KU985150.1
KX243271.1
KX246265.1
KX247633.1
KX247635.1
KX259109.1
KU641485.1
KU881800.1
KU899135.1
KU899136.1
KU899137.1
KU925871.1
KU925872.1
NC_030209.1
NC_030210.1
NC_030211.1
NC_030213.1
NC_030215.1
NC_030216.1
NC_030217.1
KU883631.1
KU891849.1
KU891850.1
KU891851.1
KU052866.1
KU301792.1
KU873081.1
KU878410.1
NC_030165.1
NC_030170.1
NC_030175.1
NC_030179.1
NC_030181.1
NC_030182.1
NC_030187.1
NC_030188.1
NC_030189.1
NC_030191.1
NC_030192.1
KT290948.1
KU761588.1
KU833245.1
KU870663.1
KU871066.1
KX230570.1
KX230571.1
KX230572.1
KX230655.1
KX231544.1
KX231545.1
KX231658.1
KX231659.1
KX231660.1
KX231666.1
KU290400.1
KU290401.1
KU290402.1
KU290403.1
KU290404.1
KU290405.1
KU290406.1
KU290407.1
KU290408.1
KU290409.1
KU290410.1
KU290411.1
KU290412.1
KU290413.1
KU290414.1
KU290415.1
KU290416.1
KU290417.1
KU290418.1
KU290419.1
KU290420.1
KU290421.1
KU290422.1
KU290423.1
KU290424.1
KU290425.1
KU290426.1
KU290427.1
KU290428.1
KU290429.1
KU290430.1
KU290431.1
KU290432.1
KU290433.1
KU290434.1
KU290435.1
KU290436.1
KU290437.1
KU290438.1
KU290439.1
KU290440.1
KU290441.1
KU290442.1
KU290443.1
KU290444.1
KU290445.1
KU290446.1
KU290447.1
KU290448.1
KU290449.1
KU290450.1
KU290451.1
KU290452.1
KU290453.1
KU290454.1
KU290455.1
KU290456.1
KU290457.1
KU290458.1
KU290459.1
KU290460.1
KU290461.1
KU290462.1
KU290463.1
KU290464.1
KU290465.1
KU290466.1
KU290467.1
KU290468.1
KU290469.1
KU290470.1
KU290471.1
KU290472.1
KU290473.1
KU290474.1
KU290475.1
KU290476.1
KU290477.1
KU290478.1
KU290479.1
KU290480.1
KU290481.1
KU290482.1
KU290483.1
KU290484.1
KU290485.1
KU290486.1
KU290487.1
KU290488.1
KU290489.1
KU290490.1
KU290491.1
KU290492.1
KU290493.1
KU290494.1
KU290495.1
KU290496.1
KU290497.1
KU290498.1
KU290499.1
KU290500.1
KU290501.1
KU290502.1
KU290503.1
KU290504.1
KU290505.1
KU290506.1
KU290507.1
KU290508.1
KU290509.1
KU290510.1
KU290511.1
KU290512.1
KU290513.1
KU290514.1
KU290515.1
KU290516.1
KU290517.1
KU290518.1
KU290519.1
KU290520.1
KU290521.1
KU290522.1
KU290523.1
KU290524.1
KU290525.1
KU290526.1
KU290527.1
KU290528.1
KU290529.1
KU290530.1
KU290531.1
KU290532.1
KU290533.1
KU290534.1
KU290535.1
KU290536.1
KU290537.1
KU290538.1
KU290539.1
KU290540.1
KU290541.1
KU290542.1
KU290543.1
KU290544.1
KU290545.1
KU290546.1
KU290547.1
KU290548.1
KU290549.1
KU290550.1
KU290551.1
KU290552.1
KU290553.1
KU290554.1
KU290555.1
KU290556.1
KU290557.1
KU290558.1
KU290559.1
KU290560.1
KU290561.1
KU290562.1
KU290563.1
KU290564.1
KU290565.1
KU290566.1
KU290567.1
KU290568.1
KU290569.1
KU290570.1
KU290571.1
KU290572.1
KU290573.1
KU290574.1
KU290575.1
KU290576.1
KU290577.1
KU290578.1
KU290579.1
KU290580.1
KU290581.1
KU290582.1
KU290583.1
KU290584.1
KU290585.1
KU290586.1
KU290587.1
KU290588.1
KU290589.1
KU290590.1
KU290591.1
KU290592.1
KU290593.1
KU290594.1
KU290595.1
KU290596.1
KU290597.1
KU290598.1
KU290599.1
KU290600.1
KU290601.1
KU290602.1
KU290603.1
KU290604.1
KU290605.1
KU290606.1
KU290607.1
KU290608.1
KU290609.1
KU290610.1
KU290611.1
KU290612.1
KU290613.1
KU290614.1
KU290615.1
KU290616.1
KU290617.1
KU290618.1
KU290619.1
KU290620.1
KU290621.1
KU290622.1
KU290623.1
KU290624.1
KU290625.1
KU290626.1
KU290627.1
KU290628.1
KU290629.1
KU290630.1
KU290631.1
KU290632.1
KU290633.1
KU290634.1
KU290635.1
KU290636.1
KU290637.1
KU290638.1
KU290639.1
KU290640.1
KU290641.1
KU290642.1
KU290643.1
KU290644.1
KU290645.1
KU290646.1
KU290647.1
KU290648.1
KU290649.1
KU290650.1
KU290651.1
KU290652.1
KU290653.1
KU290654.1
KU290655.1
KU290656.1
KU290657.1
KU290658.1
KU290659.1
KU290660.1
KU290661.1
KU290662.1
KU290663.1
KU290664.1
KU290665.1
KU290666.1
KU290667.1
KU290668.1
KU290669.1
KU290670.1
KU290671.1
KU290672.1
KU290673.1
KU290674.1
KU290675.1
KU290676.1
KU290677.1
KU290678.1
KU290679.1
KU290680.1
KU290681.1
KU290682.1
KU290683.1
KU290684.1
KU290685.1
KU290686.1
KU290687.1
KU290688.1
KU290689.1
KU290690.1
KU290691.1
KU290692.1
KU290693.1
KU290694.1
KU290695.1
KU290696.1
KU290697.1
KU290698.1
KU290699.1
KU290700.1
KU290701.1
KU290702.1
KU290703.1
KU290704.1
KU290705.1
KU290706.1
KU290707.1
KU290708.1
KU290709.1
KU290710.1
KU290711.1
KU290712.1
KU290713.1
KU290714.1
KU290715.1
KU290716.1
KU290717.1
KU290718.1
KU290719.1
KU290720.1
KU290721.1
KU290722.1
KU290723.1
KU290724.1
KU290725.1
KU290726.1
KU290727.1
KU290728.1
KU290729.1
KU290730.1
KU290731.1
KU290732.1
KU290733.1
KU290734.1
KU290735.1
KU290736.1
KU290737.1
KU290738.1
KU290739.1
KU290740.1
KU290741.1
KU290742.1
KU290743.1
KU290744.1
KU290745.1
KU290746.1
KU290747.1
KU290748.1
KU290749.1
KU290750.1
KU290751.1
KU290752.1
KU290753.1
KU290754.1
KU290755.1
KU290756.1
KU290757.1
KU290758.1
KU290759.1
KU290760.1
KU290761.1
KU290762.1
KU290763.1
KU290764.1
KU290765.1
KU290766.1
KU290767.1
KU290768.1
KU290769.1
KU290770.1
KU290771.1
KU290772.1
KU290773.1
KU290774.1
KU290775.1
KU290776.1
KU290777.1
KU290778.1
KU290779.1
KU290780.1
KU290781.1
KU290782.1
KU290783.1
KU290784.1
KU290785.1
KU290786.1
KU290787.1
KU290788.1
KU290789.1
KU290790.1
KU290791.1
KU290792.1
KU290793.1
KU290794.1
KU290795.1
KU290796.1
KU290797.1
KU290798.1
KU290799.1
KU290800.1
KU290801.1
KU290802.1
KU290803.1
KU290804.1
KU290805.1
KU290806.1
KU290807.1
KU290808.1
KU290809.1
KU290810.1
KU290811.1
KU290812.1
KU290813.1
KU290814.1
KU290815.1
KU290816.1
KU290817.1
KU290818.1
KU290819.1
KU290820.1
KU290821.1
KU290822.1
KU290823.1
KU290824.1
KU290825.1
KU290826.1
KU290827.1
KU290828.1
KU290829.1
KU290830.1
KU290831.1
KU290832.1
KU290833.1
KU290834.1
KU290835.1
KU290836.1
KU290837.1
KU290838.1
KU290839.1
KU290840.1
KU290841.1
KU290842.1
KU290843.1
KU290844.1
KU290845.1
KU290846.1
KU290847.1
KU290848.1
KU290849.1
KU290850.1
KU290851.1
KU290852.1
KU290853.1
KU290854.1
KU290855.1
KU290856.1
KU290857.1
KU290858.1
KU290859.1
KU290860.1
KU290861.1
KU290862.1
KU290863.1
KU290864.1
KU290865.1
KU290866.1
KU290867.1
KU290868.1
KU290869.1
KU290870.1
KU290871.1
KU290872.1
KU290873.1
KU290874.1
KU290875.1
KU290876.1
KU290877.1
KU290878.1
KU290879.1
KU290880.1
KU290881.1
KU290882.1
KU290883.1
KU290884.1
KU290885.1
KU290886.1
KU290887.1
KU290888.1
KU290889.1
KU290890.1
KU290891.1
KU290892.1
KU290893.1
KU290894.1
KU290895.1
KU290896.1
KU290897.1
KU290898.1
KU290899.1
KU290900.1
KU290901.1
KU290902.1
KU290903.1
KU290904.1
KU290905.1
KU290906.1
KU290907.1
KU290908.1
KU290909.1
KU290910.1
KU290911.1
KU290912.1
KU290913.1
KU290914.1
KU290915.1
KU290916.1
KU290917.1
KU290918.1
KU290919.1
KU290920.1
KU290921.1
KU290922.1
KU290923.1
KU290924.1
KU290925.1
KU290926.1
KU290927.1
KU290928.1
KU290929.1
KU290930.1
KU290931.1
KU290932.1
KU290933.1
KU290934.1
KU290935.1
KU290936.1
KU290937.1
KU290938.1
KU290939.1
KU290940.1
KU290941.1
KU290942.1
KU290943.1
KU290944.1
KU290945.1
KU290946.1
KU290947.1
KU290948.1
KU290949.1
KU290950.1
KU290951.1
KU290952.1
KU290953.1
KU290954.1
KU290955.1
KU290956.1
KU290957.1
KU290958.1
KU290959.1
KU290960.1
KU290961.1
KU290962.1
KU290963.1
KU290964.1
KU290965.1
KU290966.1
KU290967.1
KU290968.1
KU290969.1
KU290970.1
KU290971.1
KU290972.1
KU290973.1
KU290974.1
KU290975.1
KU290976.1
KU290977.1
KU290978.1
KU290979.1
KU290980.1
KU290981.1
KU290982.1
KU290983.1
KU290984.1
KU290985.1
KU290986.1
KU290987.1
KU290988.1
KU290989.1
KU290990.1
KU290991.1
KU290992.1
KU290993.1
KU290994.1
KU290995.1
KU290996.1
KU290997.1
KU290998.1
KU290999.1
KU291000.1
KU291001.1
KU291002.1
KU291003.1
KU291004.1
KU291005.1
KU291006.1
KU291007.1
KU291008.1
KU291009.1
KU291010.1
KU291011.1
KU291012.1
KU291013.1
KU291014.1
KU291015.1
KU291016.1
KU291017.1
KU291018.1
KU291019.1
KU291020.1
KU291021.1
KU291022.1
KU291023.1
KU291024.1
KU291025.1
KU291026.1
KU291027.1
KU291028.1
KU291029.1
KU291030.1
KU291031.1
KU291032.1
KU291033.1
KU291034.1
KU291035.1
KU291036.1
KU291037.1
KU291038.1
KU291039.1
KU291040.1
KU291041.1
KU291042.1
KU291043.1
KU291044.1
KU291045.1
KU291046.1
KU291047.1
KU291048.1
KU291049.1
KU291050.1
KU291051.1
KU291052.1
KU291053.1
KU291054.1
KU291055.1
KU291056.1
KU291057.1
KU291058.1
KU291059.1
KU291060.1
KU291061.1
KU291062.1
KU291063.1
KU291064.1
KU291065.1
KU291066.1
KU291067.1
KU291068.1
KU291069.1
KU291070.1
KU291071.1
KU291072.1
KU291073.1
KU291074.1
KU291075.1
KU291076.1
KU291077.1
KU291078.1
KU291079.1
KU291080.1
KU291081.1
KU291082.1
KU291083.1
KU291084.1
KU291085.1
KU291086.1
KU291087.1
KU291088.1
KU291089.1
KU291090.1
KU291091.1
KU291092.1
KU291093.1
KU291094.1
KU291095.1
KU743245.1
KU746824.1
KT780446.1
KU361184.1
KU721837.1
KU721838.1
KU736930.1
KU641018.1
KU641019.1
KU641020.1
KU686486.1
KU686487.1
KU686488.1
KU686489.1
KU686490.1
KU686491.1
KU686492.1
KU686493.1
KU686494.1
KU686495.1
KU686496.1
KU686497.1
KU686498.1
KU686499.1
KU686500.1
KU686501.1
KU686502.1
KU686503.1
KU686504.1
KU686505.1
KU686506.1
KU686507.1
KU686508.1
KU686509.1
KU686510.1
KU686511.1
KU686512.1
KU686513.1
KU686514.1
KU686515.1
KU686516.1
KU686517.1
KU686518.1
KU686519.1
KU686520.1
KU686521.1
KU686522.1
KU686523.1
KU686524.1
KU686525.1
KU686526.1
KU686527.1
KU686528.1
KU686529.1
KU686530.1
KU686531.1
KU686532.1
KU686533.1
KU686534.1
KU686535.1
KU686536.1
KU686537.1
KU686538.1
KU686539.1
KU686540.1
KU686541.1
KU686542.1
KU686543.1
KU686544.1
KU686545.1
KU686546.1
KU686547.1
KU686548.1
KU686549.1
KU686550.1
KU686551.1
KU686552.1
KU686553.1
KU686554.1
KU686555.1
KU686556.1
KU686557.1
KU686558.1
KU686559.1
KU686560.1
KU686561.1
KU686562.1
KU686563.1
KU686564.1
KU686565.1
KU686566.1
KU686567.1
KU686568.1
KU686569.1
KU686570.1
KU686571.1
KU686572.1
KU686573.1
KU686574.1
KU686575.1
KU686576.1
KU686577.1
KU686578.1
KU686579.1
KU686580.1
KU686581.1
KU686582.1
KU686583.1
KU686584.1
KU686585.1
KU686586.1
KU686587.1
KU686588.1
KU686589.1
KU686590.1
KU686591.1
KU686592.1
KU686593.1
KU686594.1
KU686595.1
KU686596.1
KU686597.1
KU686598.1
KU686599.1
KU686600.1
KU686601.1
KU686602.1
KU686603.1
KU686604.1
KU686605.1
KU686606.1
KU686607.1
KU686608.1
KU686609.1
KU686610.1
KU686611.1
KU686612.1
KU686613.1
KU686614.1
KU686615.1
KU686616.1
KU686617.1
KU686618.1
KU686619.1
KU686620.1
KU686621.1
KU686622.1
KU686623.1
KU686624.1
KU686625.1
KU686626.1
KU686627.1
KU686628.1
KU686629.1
KU686630.1
KU686631.1
KU686632.1
KU686633.1
KU686634.1
KU686635.1
KU686636.1
KU686637.1
KU686638.1
KU686639.1
KU686640.1
KU686641.1
KU686642.1
KU686643.1
KU686644.1
KU686645.1
KU686646.1
KU686647.1
KU686648.1
KU686649.1
KU686650.1
KU686651.1
KU686652.1
KU686653.1
KU686654.1
KU686655.1
KU686656.1
KU686657.1
KU686658.1
KU686659.1
KU686660.1
KU686661.1
KU686662.1
KU686663.1
KU686664.1
KU686665.1
KU686666.1
KU686667.1
KU686668.1
KU686669.1
KU686670.1
KU686671.1
KU686672.1
KU686673.1
KU686674.1
KU686675.1
KU686676.1
KU996360.1
KU870465.1
KU870466.1
KU870467.1
KU904394.1
KF020876.1
KU605670.1
KU605671.1
KP872847.1
KU605633.1
KX079692.1
KX083678.1
KX120975.1
KX129707.1
KX156834.1
NC_030006.1
NC_030007.1
NC_030008.1
NC_030009.1
NC_030010.1
NC_030041.1
NC_030042.1
NC_030046.1
NC_030047.1
NC_030048.1
NC_030049.1
NC_030054.1
NC_030057.1
NC_030070.1
NC_030071.1
NC_030072.1
KX079702.1
KX079703.1
KX079704.1
KX079705.1
LC073706.1
LC073707.1
LC073708.1
LC073709.1
LC073710.1
LC073711.1
LC073712.1
LC073713.1
LC073714.1
LC073715.1
LC073716.1
LC073717.1
LC073718.1
LC073719.1
LC073720.1
LC073721.1
LC073722.1
LC073723.1
LC073724.1
LC073725.1
LC073726.1
LC073727.1
LC073728.1
LC073729.1
LC073730.1
LC073731.1
LC073732.1
LC073733.1
LC073734.1
LC073735.1
LC073736.1
LC073737.1
LC073738.1
LC073739.1
LC073740.1
LC073741.1
LC073742.1
LC073743.1
LC073744.1
LC073745.1
LC073746.1
LC073747.1
LC073748.1
LC073749.1
KU529305.1
KU530206.1
KU553349.1
KP689265.1
KR349363.1
KU375571.1
KU521385.1
KT593869.1
KT972718.1
KU343209.1
KU343210.1
KU343211.1
KU361169.1
KP694000.1
KU958559.1
NC_029938.1
NC_029939.1
NC_029940.1
NC_029946.1
KR911799.1
KR911800.1
KR911801.1
KU953389.1
KU953390.1
KU954490.1
KU954498.1
KU954524.1
KU961659.1
KU961661.1
KU974148.1
KX013531.1
KX017465.1
KX017466.1
KX017522.1
KX017540.1
KX021310.1
KX023905.1
KX034185.1
KX034186.1
KX037873.1
KX055475.1
KX055476.1
KX064245.1
KX073604.1
KT982276.1
KU343216.1
KU752558.1
KU752559.1
KU752560.1
KU752561.1
KU752562.1
KU752563.1
KU752564.1
KU752565.1
KU891818.2
KU301744.1
KU301745.1
KU315120.1
KU315121.1
KU315122.1
KU315123.1
KU315124.1
KU315125.1
KU315126.1
KU315127.1
KT239009.1
LC137015.1
KU171094.1
KU171095.1
KU171100.1
NC_029862.1
NC_029873.1
NC_029875.1
NC_029876.1
NC_029877.1
NC_029878.1
NC_029880.1
NC_029888.1
NC_029890.1
KU215670.1
KT985048.1
KU341409.1
KP161877.1
KT375565.1
KT380130.1
NC_029831.1
NC_029832.1
NC_029836.1
NC_029837.1
NC_029840.1
NC_029841.1
NC_029842.1
NC_029843.1
NC_029845.1
NC_029846.1
NC_029849.1
KR048706.1
KT372881.1
KT780172.1
KT824759.1
KU674351.1
KU674352.1
KU674353.1
KU674354.1
KU738606.1
KU762015.1
KU523264.1
KU523266.1
KU523267.1
KU523268.1
KU523269.1
KU523270.1
KU523271.1
KU523272.1
KU523273.1
KU523274.1
KU523275.1
KU523276.1
KU523277.1
KU523278.1
KU523279.1
KU523280.1
KU523281.1
KU523282.1
KU523283.1
KU523284.1
KU523285.1
KU523286.1
KU523287.1
KU523288.1
KU523289.1
KU523290.1
KU523291.1
KU523292.1
KU523293.1
KU523294.1
KU523295.1
KU523296.1
KU523297.1
KU523298.1
KU523299.1
KU523300.1
KU523301.1
KU523302.1
KU523303.1
KU523304.1
KU523305.1
KU523306.1
KU523307.1
KU523308.1
KU523309.1
KU523310.1
KU523311.1
KU523312.1
KU523313.1
KU523314.1
KU523315.1
KU523316.1
KU523317.1
KU523318.1
KU523319.1
KU523320.1
KU523321.1
KU523322.1
KU523323.1
KU523324.1
KU523325.1
KU523326.1
KU523328.1
KU523329.1
KU523330.1
KU523331.1
KU523332.1
KU523333.1
KU523334.1
KU523335.1
KU523336.1
KU523337.1
KU523338.1
KU523339.1
KU523340.1
KU523341.1
KU523342.1
KU523343.1
KU523344.1
KU523345.1
KU523346.1
KU523347.1
KU523348.1
KU523349.1
KU523350.1
KJ631624.1
KP876560.1
KP981378.1
KP981380.1
KP994554.1
KR560064.1
KU131555.1
KM251414.1
KP273591.1
KR349175.1
KT343661.1
KT347599.1
KT361215.1
KT372213.1
KT934322.1
KT934323.1
KT934324.1
KU246040.1
NC_029703.1
NC_029707.1
NC_029708.1
NC_029710.1
NC_029714.1
NC_029715.1
NC_029716.1
NC_029718.1
NC_029722.1
NC_029724.1
NC_029725.1
NC_029726.1
NC_029728.1
NC_029729.1
NC_029730.1
NC_029733.1
NC_029737.1
NC_029738.1
NC_029739.1
NC_029744.1
NC_029751.1
NC_029752.1
NC_029753.1
NC_029755.1
NC_029756.1
NC_029760.1
NC_029761.1
NC_029762.1
NC_029771.1
KU198332.1
KU233186.2
KU301747.1
KR020497.1
KR020498.1
KR020499.1
KR020500.1
KP637147.1
KU895507.1
KU902455.1
KU922937.1
KU922938.1
KU922940.1
KU922941.1
KU933328.1
KU935606.1
KU937305.1
KU131206.1
KU859398.1
KU859399.1
KU869714.1
KU873089.1
KU894590.1
KT284932.1
KT456550.1
KT282115.1
KT921282.1
KT921411.1
KU360727.1
KU360728.1
KU360729.1
KT878721.1
KT896743.1
KT896744.1
KU200257.1
KU291171.1
KU188518.1
KU199001.1
KU199002.1
KU211647.1
KU213641.1
KU215683.1
KU215684.1
KU215685.1
KU215687.1
KU215688.1
KU215689.1
KU215690.1
KU215691.1
KU215692.1
KU215694.1
KU215695.1
KU215696.1
KU215697.1
KU215698.1
KU215699.1
KU215700.1
KU215701.1
KU215702.1
KU234534.1
KU234535.1
KU246035.1
KU754494.1
KU754495.1
KU754496.1
KU757488.1
KU761989.1
KU761990.1
LC049377.1
LC049378.1
LC049952.1
LC049953.1
LC049954.1
LC049955.1
LC050126.1
KP232959.1
KP733847.1
KP769815.1
KR259804.1
KR259805.1
NC_029318.1
NC_029319.1
NC_029320.1
NC_029322.1
NC_029323.1
NC_029324.1
NC_029325.1
NC_029327.1
NC_029328.1
NC_029329.1
NC_029340.1
NC_029341.1
NC_029342.1
NC_029343.1
NC_029346.1
NC_029348.1
NC_029349.1
NC_029350.1
NC_029352.1
NC_029353.1
NC_029359.1
NC_029361.1
NC_029362.1
NC_029368.1
NC_029369.1
NC_029375.1
NC_029376.1
NC_029380.1
NC_029381.1
NC_029382.1
NC_029383.1
NC_029384.1
NC_029385.1
NC_029386.1
NC_029387.1
NC_029388.1
NC_029389.1
NC_029399.1
NC_029400.1
NC_029403.1
NC_029405.1
NC_029408.1
NC_029409.1
NC_029410.1
NC_029421.1
NC_029422.1
NC_029425.1
NC_029426.1
NC_029436.1
NC_029437.1
NC_029438.1
NC_029439.1
NC_029440.1
NC_029441.1
NC_029442.1
NC_029443.1
NC_029444.1
NC_029445.1
NC_029446.1
NC_029447.1
NC_029448.1
NC_029449.1
NC_029450.1
NC_029451.1
NC_029453.1
NC_029455.1
NC_029461.1
NC_029471.1
NC_029472.1
NC_029473.1
NC_029474.1
NC_029475.1
NC_029476.1
NC_029477.1
NC_029480.1
NC_029488.1
NC_029489.1
NC_029492.1
NC_029493.1
NC_029495.1
NC_029515.1
KP071469.1
KP408212.1
KP732086.1
KP772253.1
KP793690.1
KU168370.1
KJ944420.1
LT174652.1
LT174653.1
NC_029697.1
NC_029698.1
KU144677.1
KU144678.1
KU159761.1
KU168563.1
KU521394.1
KU521395.1
KU521396.1
KU521397.1
KU521398.1
KU521399.1
KU521400.1
KU521401.1
KU521402.1
KU521403.1
KU521404.1
KU521405.1
KU521406.1
KU521407.1
KU521408.1
KU521409.1
KU521410.1
KU521411.1
KU521412.1
KU521413.1
KU521414.1
KU521415.1
KU521416.1
KU521417.1
KU521418.1
KU521419.1
KU521420.1
KU521421.1
KU521422.1
KU521423.1
KU521424.1
KU521425.1
KU521426.1
KU521427.1
KU521428.1
KU521429.1
KU521430.1
KU521431.1
KU521432.1
KU521433.1
KU521434.1
KU521435.1
KU521436.1
KU521437.1
KU521438.1
KU521439.1
KU521440.1
KU521441.1
KU521442.1
KU521443.1
KU521444.1
KU521445.1
KU521446.1
KU521447.1
KU521448.1
KU521449.1
KU521450.1
KU521451.1
KU521452.1
KU521453.1
KU521454.1
KU521455.1
KU521456.1
KU521457.1
KU521458.1
KU521459.1
KU521460.1
KU521461.1
KU521462.1
KU521463.1
KU521464.1
KU521465.1
KU521466.1
KU521467.1
KU521468.1
KU521469.1
KU521470.1
KU521471.1
KU521472.1
KU521473.1
KU521474.1
KU521475.1
KU521476.1
KU521477.1
KU521478.1
KU521479.1
KU521480.1
KU521481.1
KU521482.1
KU521483.1
KU521484.1
KU521485.1
KU521486.1
KU521487.1
KU521488.1
KU521489.1
KU521490.1
KU521491.1
KU521492.1
KU521493.1
KU521494.1
KU521495.1
KU521496.1
KU521497.1
KU521498.1
KU521499.1
KU521500.1
KU521501.1
KU521502.1
KU521503.1
KU521504.1
KU521505.1
KU521506.1
KU521507.1
KU684641.1
KU708858.1
KU715088.1
KU726736.1
KU727896.1
KU729276.1
KT852575.1
KT875793.1
KR336792.1
KR336793.1
KT596764.1
KT692978.1
KT751089.1
KT781589.1
KT819204.1
KT852999.1
KF010315.1
KJ150224.1
KJ562357.1
KR868678.1
KU057952.1
KU140665.1
KU146454.1
KU159666.1
KR080134.1
KT725595.1
KT989567.1
KT989568.1
KT989569.1
KT989570.1
KT989571.1
KU053334.1
KU236383.1
KU255082.1
KU049722.1
LC081980.1
KJ433568.1
KR007669.1
NC_021001.1
NC_029135.1
NC_029136.1
NC_029148.1
NC_029149.1
NC_029150.1
NC_029152.1
NC_029156.1
NC_029157.1
NC_029158.1
NC_029159.1
NC_029160.1
NC_029161.1
NC_029162.1
NC_029163.1
NC_029164.1
NC_029172.1
NC_029181.1
NC_029183.1
NC_029184.1
NC_029186.1
NC_029187.1
NC_029190.1
NC_029191.1
NC_029192.1
NC_029193.1
NC_029195.1
NC_029196.1
NC_029197.1
NC_029198.1
NC_029199.1
NC_029200.1
NC_029201.1
NC_029205.1
NC_029215.1
NC_029216.1
NC_029222.1
NC_029223.1
NC_029228.1
NC_029230.1
NC_029231.1
NC_029234.1
NC_029237.1
NC_029242.1
NC_029249.1
NC_029250.1
NC_029252.1
KR604688.1
KJ433562.1
KP708710.1
KP756687.1
KT445895.1
KT592378.1
KU587449.1
KU587510.1
KU588424.1
KU605629.1
KU647693.1
KU647695.1
KU647696.1
KU665393.1
KU672519.1
KT965855.1
KT991436.1
KT223567.1
KT223568.1
KT202282.1
KT213444.1
KT316292.1
KT805946.1
KJ433558.1
KU534947.1
KU534948.1
KU534949.1
KU534950.1
KU534951.1
KU534952.1
KU534953.1
KU534954.1
KU534955.1
KU534956.1
KU534957.1
KU534958.1
KU534959.1
KU534960.1
KU534961.1
KU534962.1
KU534963.1
KU534964.1
KU534965.1
KU534966.1
KU534967.1
KU534968.1
KU534969.1
KU534970.1
KU534971.1
KU534972.1
KU534973.1
KU534974.1
KU534975.1
KU534976.1
KU534977.1
KU534978.1
KU534979.1
KU534980.1
KU534981.1
AP012523.1
AP012524.1
AP012525.1
AP013295.1
AP013296.1
AP013297.1
AP013298.1
AP013299.1
AP013300.1
AP013301.1
AP013302.1
AP013303.1
AP013304.1
AP013305.1
AP013306.1
AP013307.1
AP013308.1
AP013309.1
AP013310.1
AP013311.1
AP013312.1
AP013313.1
AP013314.1
AP013315.1
AP013316.1
AP013317.1
AP013318.1
AP013319.1
AP013320.1
AP013321.1
AP013322.1
AP013323.1
AP013324.1
AP013325.1
AP013326.1
AP013327.1
AP013328.1
AP013329.1
AP013330.1
AP013331.1
AP013332.1
AP013333.1
AP013334.1
AP013335.1
AP013336.1
AP013337.1
AP013338.1
AP013339.1
AP013340.1
AP013341.1
AP013342.1
AP013343.1
AP013344.1
AP013345.1
AP013346.1
AP013347.1
AP013348.1
HQ833843.1
KF937392.1
KT878719.1
KT878720.1
KT964710.1
KU131308.1
KU131309.1
KU131310.1
KU131311.1
KU131312.1
KU131313.1
KU131314.1
KU131315.1
KU131316.1
KU131317.1
KU131318.1
KU131319.1
KU131320.1
KU131321.1
KU131322.1
KU131323.1
KU131324.1
KU131325.1
KU131326.1
KU131327.1
KU131328.1
KU131329.1
KU131330.1
KU131331.1
KU131332.1
KU131333.1
KU131334.1
KU131335.1
KU131336.1
KU131337.1
KU131338.1
KU131339.1
KU131340.1
KU131341.1
KU131342.1
KU131343.1
KU131344.1
KU131345.1
KU131346.1
KU131347.1
KU131348.1
KU131349.1
KU131350.1
KU131351.1
KU131352.1
KU131353.1
KU131354.1
KU131355.1
KU131356.1
KU131357.1
KU131358.1
KU131359.1
KU131360.1
KU131361.1
KU131362.1
KU131363.1
KU131364.1
KU131365.1
KU131366.1
KU131367.1
KU131368.1
KU131369.1
KU131370.1
KU131371.1
KU131372.1
KU131373.1
KU131374.1
KU131375.1
KU131376.1
KU131377.1
KU131378.1
KU131379.1
KU131380.1
KU131381.1
KU131382.1
KU131383.1
KU131384.1
KU131385.1
KU131386.1
KU131387.1
KU131388.1
KU131389.1
KU131390.1
KT003686.1
KT003687.1
KT157830.1
KT188772.1
KT191130.1
KT878718.1
KP729178.1
KR866125.1
KJ162570.1
KJ162571.1
KP677508.1
KP688404.1
KT779157.1
KT779158.1
KT779159.1
KT779160.1
KT779161.1
KT779162.1
KT779163.1
KT779164.1
KT779165.1
KT779166.1
KT779167.1
KT779168.1
KT779169.1
KT779170.1
KT779171.1
KT779172.1
KT779173.1
KT779174.1
KT779175.1
KT779177.1
KT779178.1
KT779180.1
KT779181.1
KT779182.1
KT779183.1
KT779184.1
KT779185.1
KT779186.1
KT779187.1
KT779188.1
KT779189.1
KT779190.1
KT779191.1
KT779192.1
KT779193.1
KT779194.1
KT779195.1
KT779196.1
KT779197.1
KT779198.1
KT779199.1
KT779200.1
KT779201.1
KT779202.1
KT779203.1
KT948081.1
KT948082.1
KT952321.1
KT952322.1
KT985639.1
KT367804.1
KT367805.1
KT943516.1
KT943517.1
KT943749.1
KT943750.1
KT943751.1
KU375197.1
KU375198.1
KU375199.1
KU375200.1
KU375201.1
KU378661.1
KU378664.1
KU378665.1
KU493988.1
KU508374.1
KU528888.1
KU529303.1
KU530225.1
KU530226.1
KU530227.1
KU535696.1
KU552334.1
KU559319.1
KU569216.1
KU569976.1
KU572505.1
KT326187.1
KT724724.1
KT821095.1
KT933000.1
KT951839.1
KT963027.1
KT895265.1
KU530212.1
KT182069.1
KT760574.2
KT989235.1
KT279358.1
KT724723.1
KT827824.1
KT945156.1
KP100054.1
KT878878.1
AB980995.1
AB980996.1
KP641340.1
KT722338.1
KT748874.1
KT818621.1
KT826540.1
KT869378.1
KT878879.1
KT893707.1
KT901455.1
KT959236.1
KU052604.1
KT596762.1
KT357638.1
KT357639.1
KR092427.1
JX101619.1
JX101620.1
KC894752.1
KF670818.1
KJ496298.1
KJ496299.1
KJ496300.1
KJ496301.1
KJ507132.1
KJ507133.1
KJ507134.1
KJ579139.1
KJ645978.1
KJ645979.1
KJ957168.1
KJ960303.1
KM288695.1
KM288696.1
KM522839.1
KP218504.1
KP260928.1
KP260929.1
KP260930.1
KP260931.1
KP260932.1
KP260933.1
KP260934.1
KP325413.1
KP407022.1
KP407023.1
KP407024.1
KP407025.1
KP407026.1
KP407027.1
KP407028.1
KP407029.1
KP407030.1
KP407031.1
KP407032.1
KP407033.1
KP407034.1
KP407035.1
KP407036.1
KP407037.1
KP407038.1
KP407039.1
KP407040.1
KP407041.1
KP407042.1
KP407043.1
KP407044.1
KP407045.1
KP407046.1
KP407047.1
KP407048.1
KP407049.1
KP407050.1
KP407051.1
KP407052.1
KP407053.1
KP407054.1
KP407055.1
KP407056.1
KP407057.1
KP407058.1
KP407059.1
KP407060.1
KP407061.1
KP407062.1
KP407063.1
KP407064.1
KP407065.1
KP407066.1
KP407067.1
KP407068.1
KP407069.1
KP407070.1
KP407071.1
KP407072.1
KP407073.1
KP407074.1
KP407075.1
KP407076.1
KP407077.1
KP407078.1
KP407079.1
KP407080.1
KP668995.1
KP692789.1
KR059146.1
KR059147.1
KR059148.1
KR059149.1
KR059150.1
KR059151.1
KR059152.1
KR059153.1
KR059154.1
KR059155.1
KR059156.1
KR059157.1
KR059158.1
KR059159.1
KR059160.1
KR059161.1
KR059162.1
KR059163.1
KR059164.1
KR059165.1
KR059166.1
KR059167.1
KR059168.1
KR059169.1
KR059170.1
KR059171.1
KR059172.1
KR059173.1
KR059174.1
KR059175.1
KR059176.1
KR059177.1
KR059178.1
KR059179.1
KR059180.1
KR059181.1
KR059182.1
KR059183.1
KR059184.1
KR059185.1
KR059186.1
KR059187.1
KR059188.1
KR059189.1
KR059190.1
KR059191.1
KR059192.1
KR059193.1
KR059194.1
KR059195.1
KR059196.1
KR059197.1
KR059198.1
KR059199.1
KR059200.1
KR059201.1
KR059202.1
KR059203.1
KR059204.1
KR059205.1
KR059206.1
KR059207.1
KR059208.1
KR059209.1
KR059210.1
KR059211.1
KR059212.1
KR059213.1
KR059214.1
KR059215.1
KR059216.1
KR059217.1
KR059218.1
KR059219.1
KR059220.1
KR059221.1
KR059222.1
KR059223.1
KR059224.1
KR059225.1
KR059226.1
KR149448.1
JX242528.1
JX242529.1
JX242530.1
KP279760.1
KP874185.1
KR347439.1
KT750963.1
KT757374.1
KT779432.1
KT783534.1
KU291098.1
KU291444.1
KU296183.1
KU310655.1
KU310656.1
KU318667.1
KU318668.1
KU323504.1
KU323505.1
KT901801.1
KT906089.1
KT944287.1
KT826539.1
KT894736.1
KT373904.1
KT781104.1
NC_028715.1
NC_028716.1
NC_028717.1
NC_028722.1
NC_028723.1
NC_028725.1
KT726932.1
KT867088.1
KT867089.1
KT894100.1
KT896534.1
KT897925.1
KT936147.1
KU240112.1
KU240113.1
KU240114.1
KU240115.1
KU252600.1
KU254157.1
KP340126.1
KP340127.1
KP340128.1
KP340129.1
KP340130.1
KP340131.1
KP340132.1
KP340133.1
KP340134.1
KP340135.1
KP340136.1
KP340137.1
KP340138.1
KP340139.1
KP340140.1
KP340141.1
KP340142.1
KP340143.1
KP340144.1
KP340145.1
KP340146.1
KP340147.1
KP340148.1
KP340149.1
KP340150.1
KP340151.1
KP340152.1
KP340153.1
KP340154.1
KP340155.1
KP340156.1
KP340157.1
KP340158.1
KP340159.1
KP340160.1
KP340161.1
KP340162.1
KP340163.1
KP340164.1
KP340165.1
KP340166.1
KP340167.1
KP340168.1
KP340169.1
KP340170.1
KP340171.1
KP340172.1
KP340173.1
KP340174.1
KP340175.1
KP340176.1
KP340177.1
KP340178.1
KP340179.1
KP340180.1
KT804702.1
KU177476.1
KU188275.1
KU188280.1
KU199316.1
KU203314.1
KU203315.1
KU212903.1
KU218582.1
KT003819.1
KT203434.1
KT213741.1
KT213742.1
KT213743.1
KT213744.1
KT213745.1
KT213746.1
KT213747.1
KT213748.1
KT213749.1
KT213750.1
KT213751.1
KT213752.1
KT213753.1
KT213754.1
KT213755.1
KT213756.1
KT213757.1
KT213758.1
KT213759.1
KT213760.1
KT213761.1
KT213762.1
KT213763.1
KT213764.1
KT213765.1
KT213766.1
KT213767.1
KT213768.1
KT213769.1
KT213770.1
KT213771.1
KT213772.1
KT213773.1
KT213774.1
KT213775.1
KT213776.1
KT213777.1
KT213778.1
KT213779.1
KT213780.1
KT213781.1
KT213782.1
KT213783.1
KT213784.1
KT213785.1
KT213786.1
KT213787.1
KT213788.1
KT213789.1
KT213790.1
KT213791.1
KT213792.1
KT213793.1
KT213794.1
KT213795.1
KT213796.1
KT213797.1
KT213798.1
KT213799.1
KT213800.1
KT213801.1
KT213802.1
KT213803.1
KT213804.1
KT213805.1
KT213806.1
KT213807.1
KT213808.1
KT213809.1
KT213810.1
KT213811.1
KT213812.1
KT213813.1
KT213814.1
KT213815.1
KT213816.1
KT213817.1
KT213818.1
KT213819.1
KT213820.1
KT213821.1
KT213822.1
KT213823.1
KT213824.1
KT213825.1
KT213826.1
KT213827.1
KT213828.1
KT213829.1
KT362179.1
GQ337536.1
GQ337537.1
GQ337538.1
GQ337539.1
GQ337540.1
GQ337541.1
GQ337543.1
GQ337544.1
GQ337545.1
GQ337546.1
GQ337547.1
GQ337548.1
GQ337549.1
GQ337550.1
GQ337551.1
GQ337552.1
GQ337553.1
GQ337554.1
GQ337555.1
GQ337556.1
GQ337557.1
GQ337558.1
GQ337559.1
GQ337560.1
GQ337561.1
GQ337563.1
GQ337564.1
GQ337565.1
GQ337566.1
GQ337567.1
GQ337568.1
GQ337569.1
GQ337570.1
GQ337571.1
GQ337572.1
GQ337573.1
GQ337574.1
GQ337576.1
GQ337577.1
GQ337578.1
GQ337579.1
GQ337580.1
GQ337581.1
GQ337582.1
GQ337583.1
GQ337584.1
GQ337585.1
GQ337586.1
GQ337587.1
GQ337589.1
GQ337590.1
GQ337591.1
GQ337592.1
GQ337593.1
GQ337594.1
GQ337595.1
GQ337596.1
GQ337597.1
GQ337598.1
GQ337599.1
GQ337600.1
GQ337601.1
GQ337602.1
GQ337603.1
GQ337604.1
GQ337605.1
GQ337606.1
GQ337607.1
GQ337608.1
GQ337609.1
GQ337610.1
GQ337611.1
GQ337612.1
GQ337614.1
GQ337615.1
GQ337616.1
GQ337617.1
GQ337618.1
GQ337619.1
GQ337620.1
GQ337621.1
GQ337622.1
GQ337624.1
GQ337625.1
GQ337626.1
GQ337627.1
GQ337628.1
GQ337629.1
GQ337630.1
GQ337631.1
GQ337632.1
GQ337633.1
GQ337634.1
GQ337635.1
GQ337636.1
GQ337637.1
GQ337638.1
GQ337639.1
GQ337640.1
GQ337641.1
GQ337642.1
GQ337643.1
GQ337644.1
GQ337645.1
GQ337646.1
GQ337647.1
GQ337648.1
GQ337649.1
GQ337650.1
GQ337651.1
GQ337652.1
GQ337654.1
GQ337655.1
GQ337656.1
GQ337657.1
GQ337658.1
GQ337659.1
GQ337660.1
GQ337661.1
GQ337662.1
GQ337663.1
GQ337664.1
GQ337665.1
GQ337666.1
GQ337667.1
GQ337668.1
GQ337669.1
GQ337670.1
GQ337671.1
GQ337672.1
GQ337673.1
GQ337674.1
GQ337675.1
GQ337676.1
GQ337677.1
GQ337678.1
GQ337679.1
GQ337680.1
GQ337681.1
GQ337682.1
GQ337683.1
GQ337684.1
GQ337685.1
GQ337686.1
GQ337687.1
GQ337688.1
GQ337689.1
GQ337690.1
JX134998.1
JX134999.1
JX135000.1
JX135001.1
JX135002.1
JX135003.1
KT427463.1
KR921879.1
NC_028501.1
NC_028505.1
NC_028506.1
NC_028507.1
NC_028508.1
NC_028509.1
NC_028510.1
NC_028511.1
NC_028512.1
NC_028513.1
NC_028514.1
NC_028515.1
NC_028516.1
NC_028521.1
NC_028526.1
NC_028527.1
NC_028529.1
NC_028530.1
NC_028532.1
NC_028535.1
NC_028536.1
NC_028537.1
NC_028540.1
NC_028544.1
NC_028546.1
NC_028550.1
NC_028551.1
NC_028554.1
NC_028555.1
NC_028556.1
NC_028557.1
NC_028558.1
NC_028559.1
NC_028560.1
NC_028561.1
NC_028562.1
NC_028563.1
NC_028564.1
NC_028565.1
NC_028566.1
NC_028567.1
NC_028568.1
NC_028569.1
NC_028570.1
NC_028571.1
NC_028572.1
NC_028573.1
NC_028574.1
NC_028575.1
NC_028576.1
NC_028577.1
NC_028592.1
NC_028593.1
NC_028595.1
NC_028596.1
NC_028630.1
KM998967.1
LC073697.1
KR869095.1
KR868707.1
KR870989.1
KR870990.1
KR872938.1
KT180164.1
KT981895.1
KT981896.1
KT981923.1
KT984276.1
KT984277.1
KT989367.1
KT997962.1
KT997963.1
KU052787.1
KU057167.1
KU057168.1
KU159394.1
KU159417.1
KU159418.1
KU159420.1
KU159430.1
KR868704.1
KT368723.1
KT368724.1
KT368725.1
KT368726.1
KT368727.1
KT368728.1
KT368729.1
KT368730.1
KT368731.1
KT368732.1
KT368733.1
KT368734.1
KT368735.1
KT368736.1
KT368737.1
KT368738.1
KT867375.1
KT878309.1
KT159932.1
KT182635.1
KT725244.1
KT725245.1
KT725246.1
KT805958.1
KT805959.1
KT818523.1
KT818524.1
KT818525.1
KT818526.1
KT818527.1
KT818528.1
KT818529.1
KT818530.1
KT818531.1
KT818532.1
KT818533.1
KT818534.1
KT818535.1
KT818536.1
KT818537.1
KT818538.1
KT818539.1
KT818540.1
KT818541.1
KT818542.1
KT818543.1
KT818544.1
KT818545.1
KT818546.1
KT818547.1
KT818548.1
KT818549.1
KT818550.1
KT818551.1
KT818552.1
KT818553.1
KT818554.1
KT818555.1
KT824877.1
KT715694.1
KT780370.1
KF881046.1
KF881047.1
KF881049.1
KF881050.1
KF881051.1
KM453976.1
KP718940.1
KP872682.1
KP872683.1
KP872690.1
KP872691.1
KP872692.1
KP872693.1
KP872694.1
KP872695.1
KP872696.1
KP872697.1
KT290890.1
KT588613.1
KT781689.1
KT783482.1
KT806484.1
KT809367.1
NC_028403.1
NC_028404.1
NC_028405.1
NC_028407.1
NC_028408.1
NC_028416.1
NC_028417.1
NC_028418.1
NC_028419.1
NC_028420.1
NC_028423.1
NC_028424.1
NC_028426.1
NC_028428.1
NC_028431.1
NC_028432.1
NC_028433.1
NC_028434.1
NC_028435.1
NC_028440.1
NC_028441.1
NC_028442.1
NC_028443.1
NC_028447.1
KT459334.1
KT599913.1
KT428893.1
LC055190.1
KT715809.1
KT715810.1
KT715811.1
KT715812.1
KT723026.1
KT723027.1
KT750964.1
KT751364.1
KT756205.1
KT756206.1
KT768120.1
KT002148.1
KT002149.1
KT588071.1
KT074363.1
KT074364.1
KT074365.1
KT818831.1
KT184451.1
KT184452.1
KT184453.1
KT184454.1
KT184455.1
KT184456.1
KT184457.1
KT184458.1
KT184459.1
KT184460.1
KT184461.1
KT184462.1
KT184463.1
KT184464.1
KT184465.1
KT184466.1
KT184467.1
KT184468.1
KT184469.1
KT184470.1
KT184471.1
KT184472.1
KT601071.1
KT819205.1
KT819206.1
KT819207.1
KT819208.1
KT819209.1
KT819210.1
KT819211.1
KT819212.1
KT819213.1
KT819214.1
KT819215.1
KT819216.1
KT819217.1
KT819218.1
KT819219.1
KT819220.1
KT819221.1
KT819222.1
KT819223.1
KT819224.1
KT819225.1
KT819226.1
KT819227.1
KT819228.1
KT819229.1
KT819230.1
KT819231.1
KT819232.1
KT819233.1
KT819234.1
KT819235.1
KT819236.1
KT819237.1
KT819238.1
KT819239.1
KT819240.1
KT819241.1
KT819242.1
KT819243.1
KT819244.1
KT819245.1
KT819246.1
KT819247.1
KT819248.1
KT819249.1
KT819250.1
KT819251.1
KT819252.1
KT819253.1
KT819254.1
KT819255.1
KT819256.1
KT819257.1
KT819258.1
KT819259.1
KT819260.1
KT819261.1
KT819262.1
KT819263.1
KT819264.1
KT819265.1
KT819266.1
KT601092.1
KT601093.1
KT601094.1
KT601095.1
KT601096.1
KT633398.1
KT633399.1
KT633607.1
KT692987.1
KT696596.1
KT715479.1
KT722705.1
KP843842.1
KP843843.1
KP843844.1
KP843845.1
KP843846.1
KP843847.1
KP843848.1
KP843849.1
KP843850.1
KP843851.1
KP843852.1
KP843853.1
KP843854.1
NC_028273.1
NC_028274.1
NC_028275.1
NC_028276.1
NC_028277.1
NC_028278.1
NC_028279.1
NC_028280.1
NC_028281.1
NC_028282.1
NC_028283.1
NC_028284.1
NC_028285.1
NC_028286.1
NC_028287.1
NC_028288.1
NC_028289.1
NC_028290.1
NC_028291.1
NC_028292.1
NC_028293.1
NC_028294.1
NC_028295.1
NC_028296.1
NC_028297.1
NC_028298.1
NC_028325.1
NC_028326.1
NC_028332.1
NC_028333.1
NC_028335.1
NC_028337.1
NC_028338.1
NC_028339.1
NC_028340.1
NC_028341.1
NC_028342.1
NC_028343.1
NC_028344.1
NC_028346.1
KP063117.1
KT601639.1
KT619054.1
KT952462.1
KT956911.1
KT956961.1
KT956962.1
KT956963.1
KT957320.1
KT961625.1
KT961631.1
KR869143.1
KR869144.1
KR869145.1
KT223827.1
KT591189.1
KT591478.1
KT591870.1
KT591876.1
KT625439.1
KP057881.1
NC_028151.1
NC_028152.1
NC_028154.1
NC_028156.1
NC_028157.1
NC_028158.1
NC_028159.1
NC_028160.1
NC_028161.1
NC_028162.1
NC_028163.1
NC_028165.1
NC_028169.1
NC_028172.1
NC_028173.1
NC_028174.1
NC_028175.1
NC_028176.1
NC_028177.1
NC_028178.1
NC_028180.1
NC_028181.1
NC_028182.1
NC_028188.1
NC_028197.1
NC_028198.1
NC_028204.1
NC_028206.1
NC_028207.1
NC_028208.1
NC_028210.1
NC_028224.1
NC_028225.1
NC_028228.1
KF727438.1
KF751801.1
KM591217.1
KR149293.1
KR780749.1
KT355033.1
KT438512.1
KT443991.1
KT449866.1
KT449867.1
KT892941.1
KT892947.1
KT892948.1
KT897692.1
KT897693.1
KT897694.1
KT897695.1
KT899698.1
KT900258.1
KT901290.1
KT923686.1
KT932089.1
KT932090.1
KT932091.1
KT932092.1
KT936632.1
KT936634.1
KT936837.1
KT943719.1
KT943720.1
KT943721.1
KM015261.1
KT029807.1
KT307617.1
KT345702.1
KT698039.1
KT698040.1
KT698041.1
KT698042.1
KT698043.1
KT698044.1
KT698045.1
KT698046.1
KT698047.1
KT698048.1
KT698049.1
KT698050.1
KT698051.1
KT698052.1
KT698053.1
KT698054.1
KT698055.1
KT698056.1
KT698057.1
KT698058.1
KT698059.1
KT698060.1
KT698061.1
KT698062.1
KT698063.1
KT004451.1
KR019776.1
KR019777.1
KP013083.1
KP013084.1
KP013085.1
KP013086.1
KP013087.1
KP013088.1
KP013089.1
KP013090.1
KP013091.1
KP013092.1
KP013093.1
KP013094.1
KP013095.1
KP013096.1
KP013097.1
KP013098.1
KP013099.1
KP013100.1
KP013101.1
KP013102.1
KP013103.1
KP013104.1
KP013105.1
KP013106.1
KP013107.1
KP013108.1
KP013109.1
KP013110.1
KP013111.1
KP013112.1
KP013113.1
KP013114.1
KP013115.1
KP013116.1
KP013117.1
KP013118.1
KP013119.1
KP013120.1
KR494279.1
KP877126.1
KP877127.1
KP877128.1
KT309078.1
KT438509.1
KT851551.1
KT380025.1
KT380951.1
KT382858.1
KT424924.1
KT428616.1
KT445269.1
KM576102.1
KM656453.1
KM656454.1
KM656455.1
KM656456.1
KM656457.1
KM656458.1
KM656459.1
KM656460.1
KM656461.1
KM656462.1
KM656463.1
KM656464.1
KT070712.1
KT070713.1
KT373795.1
KT375339.1
KT861626.1
KT868945.1
KT868946.1
KT868947.1
KT868948.1
KT869148.1
KT873302.1
KT884832.1
KT886410.1
KT886411.1
KT886412.1
KT886413.1
NC_028055.1
NC_028058.1
NC_028059.1
NC_028060.1
NC_028061.1
NC_028062.1
NC_028063.1
NC_028065.1
NC_028068.1
NC_028072.1
NC_028077.1
NC_028078.1
NC_028079.1
NC_028083.1
NC_028086.1
NC_028087.1
NC_028088.1
NC_028089.1
NC_028090.1
KR349344.1
KT364276.1
KT373849.1
KJ801401.1
KJ801402.1
KJ801403.1
KJ801404.1
KJ801405.1
KJ801406.1
KJ801407.1
KJ801408.1
KJ801409.1
KJ801410.1
KJ801411.1
KJ801412.1
KJ801413.1
KJ801414.1
KJ801415.1
KJ801416.1
KJ801417.1
KJ801418.1
KJ801419.1
KJ801420.1
KJ801421.1
KJ801422.1
KJ801423.1
KJ801424.1
KJ801425.1
KJ801426.1
KJ801427.1
KJ801428.1
KJ801429.1
KJ801430.1
KJ801431.1
KJ801432.1
KJ801433.1
KJ801434.1
KJ801435.1
KJ801436.1
KJ801437.1
KJ801438.1
KJ801439.1
KJ801440.1
KJ801441.1
KJ801442.1
KJ801443.1
KJ801444.1
KJ801445.1
KJ801446.1
KJ801447.1
KJ801448.1
KJ801449.1
KJ801450.1
KJ801451.1
KJ801452.1
KJ801453.1
KJ801454.1
KJ801455.1
KJ801456.1
KJ801457.1
KJ801458.1
KJ801459.1
KJ801460.1
KJ801461.1
KJ801462.1
KJ801463.1
KJ801464.1
KJ801465.1
KJ801466.1
KJ801467.1
KJ801468.1
KJ801469.1
KJ801470.1
KJ801471.1
KJ801472.1
KJ801473.1
KJ801474.1
KJ801475.1
KJ801476.1
KJ801477.1
KJ801478.1
KJ801479.1
KJ801480.1
KJ801481.1
KJ801482.1
KJ801483.1
KT350609.1
KT350610.1
KT350611.1
KT350612.1
KT356219.1
KT356220.1
KT357695.1
KT362140.1
KT362183.1
KT364526.1
KT316879.1
KT345703.1
KT347220.1
KT336714.1
KT337317.1
KT340629.1
KT340630.1
KT340631.1
KT345965.1
KT374012.1
KT749775.1
KT749776.1
KT749777.1
KT749778.1
KT749779.1
KT749780.1
KT749781.1
KT749782.1
KT749783.1
KT749784.1
KT749785.1
KT749786.1
KT749787.1
KT749788.1
KT749789.1
KT749790.1
KT749791.1
KT749792.1
KT749793.1
KT749794.1
KT749795.1
KT749796.1
KT749797.1
KT749798.1
KT749799.1
KT749800.1
KT749801.1
KT749802.1
KT749803.1
KT749804.1
KT749805.1
KT749806.1
KT749807.1
KT749808.1
KT749809.1
KT749810.1
KT749811.1
KT749812.1
KT749813.1
KT749814.1
KT749815.1
KT749816.1
NC_028017.1
KP721459.1
NC_028011.1
NC_028013.1
NC_028014.1
NC_028018.1
NC_028019.1
NC_028020.1
NC_028021.1
NC_028022.1
NC_028030.1
NC_028033.1
NC_028035.1
NC_028036.1
KR350472.1
KT284931.1
KT290893.1
KT309044.1
KT345949.1
KT345950.1
KT345952.1
KT827075.1
KT827363.1
KT827380.1
KT827381.1
KT828339.1
KT833130.1
KT833146.1
KT851984.1
KT851985.1
KT851986.1
KT851987.1
NC_027931.1
NC_027932.1
NC_027935.1
NC_027938.1
NC_027940.1
NC_027942.1
NC_027944.1
NC_027945.1
NC_027946.1
NC_027948.1
NC_027949.1
NC_027950.1
NC_027953.1
NC_027956.1
NC_027963.1
NC_027964.1
NC_027965.1
NC_027967.1
NC_027968.1
NC_027969.1
NC_027970.1
NC_027971.1
NC_027972.1
NC_027977.1
KT278765.1
KT279805.1
KT285171.1
KT288182.1
KT290557.1
KR108307.1
KR108308.1
KT594624.1
KP306789.1
KP306790.1
KM588201.1
KM605254.1
KM657331.1
KM657332.1
KM657333.1
KM657334.1
KM657335.1
KM657337.1
KM657338.1
KM657340.1
KM679363.1
KR349364.1
KT033767.1
KT799550.1
KT799551.1
KT799637.1
KT799679.1
KT803044.1
KT803045.1
KT807948.1
KT807955.1
KT808880.1
KT809364.1
KT819292.1
KT821555.1
AP012952.1
AP012955.1
KR259802.1
KR259803.1
KT368739.1
KT368740.1
KT368741.1
KT368742.1
KT368743.1
KT368744.1
KT368745.1
KT368746.1
KT368747.1
KT368748.1
KT368749.1
KT368750.1
KT368751.1
KT368752.1
KT368753.1
KT368754.1
KT368755.1
KT368756.1
KT368757.1
KT368758.1
KT321364.1
KR184724.1
KM516908.1
KR996131.1
KT748522.1
KT756878.1
KT763050.1
KT763051.1
KT764936.1
KT778765.1
KT778766.1
KT779554.1
KR134353.1
KR134354.1
KR134355.1
KR134356.1
KR134357.1
KR134358.1
KR134359.1
KR134360.1
KR134361.1
KR134362.1
KR134363.1
KR134364.1
KR134365.1
KR134366.1
KR134367.1
KR134368.1
KR134369.1
KR134370.1
KR134371.1
KR134372.1
KR134373.1
KR134374.1
KR134375.1
KR134376.1
KR134377.1
KR134378.1
KR134379.1
KR134380.1
KR134381.1
KR134382.1
KR134383.1
KR134384.1
KR134385.1
KR134386.1
KR134387.1
KR134388.1
KR134389.1
KR134390.1
KR134391.1
KR134392.1
KR134393.1
KR134394.1
KR134395.1
KR134396.1
KR134397.1
KR134398.1
KR134399.1
KR134400.1
KR134401.1
KR134402.1
KR134403.1
KR134404.1
KR134405.1
KR134406.1
KR134407.1
KR134408.1
KR134409.1
KP168712.1
KT266879.1
KT277287.1
KT277936.1
KT223828.1
KT266870.1
KT266871.1
KT443919.1
KT443920.1
KT223644.1
KT224449.1
KT224485.1
KT240121.1
KT427536.1
KT445932.1
KT445933.1
KT625440.1
KT625441.1
KT634054.1
KT634229.1
KT700199.1
KT700200.1
KT725859.1
KT222896.1
KR870991.1
KR870992.1
KT001111.1
KT001112.1
KT001113.1
KT184924.1
KT210882.1
KT275257.1
NC_027825.1
NC_027826.1
NC_027827.1
NC_027828.1
NC_027830.1
NC_027836.1
NC_027839.1
NC_027840.1
NC_027841.1
NC_027843.1
NC_027844.1
NC_027848.1
NC_027849.1
NC_027850.1
NC_027851.1
NC_027852.1
NC_027853.1
NC_027854.1
NC_027855.1
NC_027856.1
NC_027857.1
NC_027858.1
KJ123692.1
KP399599.1
KT210199.1
KT210896.1
KT213697.1
KT215609.1
KT221042.1
KR362299.1
KR822683.1
KR868807.1
KT166983.1
KT184692.1
KT188786.1
KT191129.1
KT378605.1
KT378606.1
KM611466.1
KM611468.1
KM611471.1
KM611475.1
KM362176.1
KM587710.1
HQ644333.1
KC692465.1
KJ149452.1
KJ684986.1
KM373207.1
KM405199.1
KM676412.1
KM676413.1
KP684123.1
KP684124.1
KP979711.1
KR024030.1
KJ419916.1
KT166981.1
KT166982.1
KP635236.1
KP635237.1
KP635238.1
KP635239.1
KP635240.1
KP635241.1
KP635242.1
KP635243.1
KT159230.1
KT168369.1
KT168370.1
KT168371.1
KT168372.1
KT168373.1
KT168374.1
KT168376.1
KT168377.1
KT168379.1
KT168380.1
KT168381.1
KT168382.1
KT194322.1
KT221043.1
KT223584.1
KM101042.1
KT023499.1
KT033901.1
KT033906.1
KP987801.1
LC074360.1
LN589993.1
KP965870.1
KT036444.1
KT153629.1
KT366045.1
KT372901.1
KT372902.1
KT372903.1
KT381969.1
KT387602.1
KT390700.1
KT390701.1
KT424061.1
KT001152.1
KT001153.1
KT001154.1
NC_027733.1
NC_027734.1
NC_027735.1
NC_027737.1
NC_027740.1
NC_027741.1
NC_027742.1
NC_027745.1
KP126231.1
KP126232.1
KR153486.1
KR861699.1
KR867679.1
KR905930.1
KT321477.1
KT328498.1
KT336633.1
KT340701.1
KT346427.1
KT359594.1
KT359595.1
KT359914.1
KT363958.1
KR270437.1
KR363150.1
KR782298.1
KR827465.1
KR135841.1
KR135842.1
KR135843.1
KR135844.1
KR135845.1
KR135846.1
KR135847.1
KR135848.1
KR135849.1
KR135850.1
KR135851.1
KR135852.1
KR135853.1
KR135854.1
KR135855.1
KR135856.1
KR135857.1
KR135858.1
KR135859.1
KR135860.1
KR135861.1
KR135862.1
KR135863.1
KR135864.1
KR135865.1
KR135866.1
KR135867.1
KR135868.1
KR135869.1
KR135870.1
KR135871.1
KR135872.1
KR135873.1
KR135874.1
KR135875.1
KR135876.1
KR135877.1
KR135878.1
KR135879.1
KR135880.1
KR135881.1
KR135882.1
KR135883.1
KR135884.1
KR701905.1
KR701906.1
KR701907.1
KR816716.1
KR816717.1
KR821135.1
KR864861.1
KT004415.1
NC_027670.1
NC_027671.1
NC_027672.1
NC_027682.1
NC_027683.1
NC_027684.1
NC_027686.1
NC_027689.1
NC_027690.1
NC_027692.1
KR698932.1
KR919624.1
KM099034.1
KP862583.1
KR014816.1
KR014817.1
KR029983.1
KR054627.1
KR136211.1
KR611313.1
JQ886185.1
JX317746.1
KM247361.1
KM247364.1
KJ755668.1
KM453725.1
KM453726.1
KM453727.1
KR013226.1
KR013227.1
NC_027649.1
NC_027651.1
NC_027652.1
NC_027654.1
NC_027655.1
NC_027656.1
NC_027658.1
NC_027661.1
NC_027662.1
NC_027663.1
NC_027664.1
NC_027665.1
KT001082.1
KR869628.1
AP011237.1
AP011239.1
AP011256.1
AP011269.1
AP011270.1
AP011271.1
AP011290.1
AP011291.1
AP011300.1
AP011344.1
AP011393.1
AP011418.1
AP012115.1
AP012116.1
AP012124.1
AP012526.1
KP984503.1
KP992899.1
KP995437.1
KM244769.1
KP229441.1
KP229442.1
KP229443.1
KP229444.1
KP229445.1
KP229446.1
KP229447.1
KP229448.1
KP229449.1
KP229450.1
KP229451.1
KP229452.1
KP229453.1
KP229454.1
KP229455.1
NC_027582.1
NC_027583.1
NC_027585.1
NC_027586.1
NC_027587.1
NC_027588.1
NC_027592.1
NC_027593.1
NC_027594.1
NC_027595.1
NC_027596.1
NC_027597.1
NC_027598.1
NC_027599.1
NC_027604.1
NC_027605.1
NC_027606.1
NC_027617.1
KP973958.1
KP981389.1
KP987118.1
KR152650.1
KT223400.1
KT250561.1
KT250597.1
KT250729.1
KT251202.1
KT275305.1
KT277303.1
KT277304.1
KT277305.1
KT277306.1
KR868706.1
KP889242.1
KP330231.1
KP888955.1
KP889214.1
KP898263.1
KP965872.1
KP965874.1
KP965875.1
KP965876.1
KP965877.1
KR534596.1
KR870988.1
KP898264.1
KP965873.1
KT004432.1
KT004433.1
KR296656.1
KR363189.1
KR364945.1
NC_027435.1
NC_027436.1
NC_027438.1
NC_027439.1
NC_027440.1
NC_027444.1
NC_027445.1
NC_027446.1
NC_027447.1
NC_027448.1
NC_027449.1
NC_027452.1
NC_027492.1
NC_027495.1
NC_027497.1
NC_027498.1
NC_027499.1
NC_027500.1
NC_027501.1
NC_027504.1
NC_027505.1
NC_027506.1
NC_027507.1
NC_027518.2
NC_027521.1
NC_027522.1
KP892531.1
KR059905.1
KR152643.1
KR006970.2
KP881616.1
KP143546.1
KR733683.1
KT013297.1
KT074442.1
KT124611.1
KT124612.1
KT153530.1
KT153531.1
KT157791.1
KT163808.1
KT166835.1
KT166836.1
KT193614.1
KT193618.1
KT193619.1
KT210949.1
KT210950.1
KR024009.1
KR154461.1
KR862292.1
KJ525743.1
KJ525744.1
KJ525745.1
KJ834059.1
KJ834060.1
KJ834062.1
KJ834064.1
KM096969.1
KM096970.1
KM096971.1
KM096972.1
KM096973.1
KM096974.1
KM096975.1
KM096976.1
KM096977.1
KM096978.1
KM096979.1
KM096980.1
KM096981.1
KM096982.1
KM096983.1
KM096984.1
KM096985.1
KM096986.1
KM096987.1
KM096988.1
KM096989.1
KM277942.1
KP289200.1
KP402247.1
KP981422.1
KP981634.1
KF636363.1
KF751382.1
KJ933509.1
KJ939363.1
KM035412.1
KM052390.1
KP795444.1
KR180299.1
KR180300.1
KR180303.1
KR180304.1
KR180305.1
KR180306.1
KR180307.1
KR180308.1
KR180309.1
KR180310.1
KR180311.1
KR180312.1
KR180313.1
KR180314.1
KR180315.1
KR180316.1
KR180317.1
KR180318.1
KR180319.1
KR180320.1
KR180321.1
KR180322.1
KR180323.1
KR180324.1
KR180325.1
KR180327.1
KR180330.1
KR180331.1
KR180332.1
KR180334.1
KR180335.1
KR180336.1
KR180337.1
KR180338.1
KR180339.1
KR180340.1
KR180341.1
KR180342.1
KR180343.1
KR180344.1
KR180345.1
KR180346.1
KR180347.1
KR180348.1
KR180349.1
KR180350.1
KR180351.1
KR180352.1
KR180353.1
KR180354.1
KR180355.1
KR180356.1
KR180357.1
KR180358.1
KR180359.1
KR180360.1
KR180361.1
KR180362.1
KR180363.1
KR180364.1
KR180365.1
KR180366.1
KR180367.1
KP727646.1
KP729183.1
KM023192.1
NC_027408.1
NC_027409.1
NC_027410.1
NC_027411.1
NC_027412.1
NC_027414.1
NC_027417.1
NC_027418.1
NC_027420.1
NC_027421.1
KP731975.1
KM245130.1
KM245131.1
KM245132.1
KM245133.1
KM245134.1
KM245135.1
KM245136.1
KM245137.1
KM245138.1
KM245139.1
KM245140.1
KM245141.1
KM245142.1
KM245143.1
KM245144.1
KM245145.1
KM245146.1
KM245147.1
KM245148.1
KM245149.1
KM245150.1
KM245151.1
KM245152.1
KP757766.1
KP979646.1
KP997216.1
KP997217.1
KP997218.1
KP997311.1
KR066948.1
KR106992.1
KP300790.1
KP300791.1
KP300792.1
KP300793.1
KP300794.1
KR002727.1
KJ866481.1
KJ866482.1
KJ866483.1
KJ866484.1
KJ866485.1
KJ866486.1
LK995454.1
NC_027424.1
NC_027228.1
NC_027233.1
NC_027234.1
NC_027236.1
NC_027237.1
NC_027238.1
NC_027239.1
NC_027240.1
NC_027252.1
NC_027253.1
NC_027255.1
NC_027263.1
NC_027267.1
NC_027268.1
NC_027270.1
NC_027273.1
NC_027274.1
NC_027277.1
NC_027278.1
NC_027279.1
NC_027281.1
NC_027284.1
NC_027285.1
NC_027289.1
NC_027291.1
KM593920.1
KP716708.1
KP641358.1
KP663727.1
KP671850.1
KM024309.1
KR422695.1
KR422696.1
KP455734.1
KP452507.1
KP455641.1
KP637022.1
KP641342.1
KP698974.1
KR347464.1
KR349185.1
KR349313.1
KR362879.1
KR527219.1
KR864755.1
KR902533.1
KR902534.1
KR902535.1
KR902536.1
KR902537.1
KR902538.1
KR902539.1
KR919601.1
KT002469.1
KT006904.1
KP342379.1
KP793919.1
KP793920.1
KP893074.1
KR185963.1
KR189008.1
KR215630.1
KR010927.1
KR019013.1
KP715146.1
KR822739.1
KP222281.1
KP273590.1
NC_027145.1
NC_027162.1
NC_027164.1
NC_027165.1
NC_027166.1
NC_027167.1
NC_027170.1
NC_027171.1
NC_027172.1
NC_027174.1
NC_027175.1
NC_027176.1
NC_027178.1
NC_027179.1
NC_027182.1
NC_027183.1
NC_027186.1
NC_027187.1
NC_027191.1
NC_027193.1
NC_027194.1
KR349919.1
KJ874428.1
KJ874429.1
KJ874430.1
KJ874431.1
KM017746.1
KP666135.1
KP696748.1
KP900744.1
KP900745.1
KP900746.1
KP900747.1
KP900748.1
KP900749.1
KP900750.1
KP900752.1
KP900753.1
KP900754.1
KP900755.1
KP900756.1
KP900758.1
KP900759.1
KP900760.1
KP900762.1
KP900764.1
KP900765.1
KR072671.1
KJ716847.1
KP223728.1
AB770486.1
KR491936.1
KR491937.1
KR491938.1
KR491939.1
KR703478.1
KR712271.1
KR712273.1
KR732275.1
KR758760.1
KR758761.1
KR758762.1
KR779775.1
KR809712.1
KR809713.1
KR858775.1
KR858867.1
KR858868.1
KR858869.1
KP796150.1
KP979754.1
KP996609.1
KP996610.1
KP996611.1
KP996612.1
KP996613.1
KP996614.1
KP996615.1
KP996616.1
KP996617.1
KP996618.1
KP996619.1
KP996620.1
KP996621.1
KP996622.1
KP996623.1
KP996624.1
KP996625.1
KP996626.1
KP996627.1
KP996628.1
KP996629.1
KP996630.1
KP996631.1
KP996632.1
KP996633.1
KP996634.1
KP996635.1
KP996636.1
KP996637.1
KP996638.1
KP996639.1
KP996640.1
KP996641.1
KP996642.1
KR108252.1
KR131863.1
KP342452.1
KP347126.1
KP400584.1
KP233803.1
KP233806.1
KP336547.1
KP762788.1
KR095170.1
KP313820.1
KR091310.1
KR106993.1
KP317088.1
KP317810.1
KP319024.1
KR059904.1
KR061357.1
KR075132.1
KR075133.1
KR075134.1
KR075135.1
KR075136.1
KR076553.1
KR080490.1
JX867258.1
NC_027062.1
NC_027067.1
NC_027069.1
NC_027070.1
NC_027071.1
NC_027072.1
NC_027081.1
NC_027084.1
NC_027088.1
NC_027094.1
NC_027095.1
NC_027096.1
NC_027097.1
NC_027098.1
NC_027107.1
NC_027108.1
NC_027109.1
NC_027111.1
NC_027116.1
KP277118.1
KP284529.1
KP319029.1
KR013248.1
KR018842.1
KR020515.1
KR028479.1
KR030069.1
KR030070.1
KR030071.1
KR030072.1
KP938957.1
KP938958.1
KP938959.1
KP941013.1
KP941014.1
KP941015.1
KP941016.1
KP941017.1
KP941018.1
KP941019.1
KP943133.1
KP966562.1
KP973953.1
KP976103.1
KP981363.1
KP981364.1
KP981414.1
KP993136.1
KP993137.1
KP993138.1
KP993139.1
KR011113.1
KP883295.2
KP939271.1
KJ664798.1
KJ670146.1
KM244770.1
KP278206.1
KP313875.1
KP718913.1
KP742951.1
KP834334.1
KR088263.1
KR105198.1
KR105199.1
KR105402.1
KR135177.1
KR135178.1
KR137642.1
KR139679.1
KR139750.1
KR150258.1
KR260475.1
KR260479.1
KR271612.1
KR349268.1
KR362300.1
NC_026973.1
NC_026989.1
NC_026990.1
NC_026994.1
NC_026998.1
NC_027001.1
KP259870.1
AB863014.1
KF040451.1
KJ680300.1
KJ680302.1
KJ716444.1
KJ737371.1
KJ740437.1
KJ743986.1
KJ792087.1
KP231201.1
KP231506.1
KP257293.1
KP864662.1
KP881611.1
KP892753.1
KP900218.1
KP765762.1
KP779622.1
KP779623.1
KP779624.1
KP779625.1
KP789313.1
KP765602.1
KP765605.1
KP998469.1
KP998470.1
KP998471.1
KP998472.1
KR052524.1
LC050735.1
KJ496338.1
KJ735668.1
KJ735669.1
KJ735670.1
KJ735671.1
KJ735672.1
KJ735673.1
KJ735674.1
KJ735675.1
KJ735676.1
KJ735677.1
KJ735678.1
KJ735679.1
KP274878.1
KP726273.1
KP749475.1
KR088337.1
LC006297.3
NC_026837.1
NC_026838.1
NC_026840.1
NC_026841.1
NC_026842.1
NC_026844.1
NC_026845.1
NC_026846.1
NC_026853.1
NC_026854.1
NC_026863.1
NC_026864.1
NC_026865.1
NC_026867.1
NC_026870.1
NC_026871.1
NC_026873.1
NC_026875.1
NC_026883.1
NC_026886.1
NC_026887.1
NC_026888.1
NC_026889.1
NC_026893.1
NC_026894.1
NC_026895.1
NC_026896.1
NC_026897.1
NC_026899.1
NC_026900.1
NC_026902.1
NC_026904.1
NC_026910.1
NC_026912.1
NC_026914.1
NC_026915.1
NC_026918.1
NC_026919.1
GU213236.1
GU213237.1
GU213238.1
GU213239.1
GU213240.1
GU213241.1
GU213242.1
GU213243.1
GU213244.1
GU213245.1
GU213246.1
GU213247.1
GU213248.1
GU213249.1
GU213250.1
GU213251.1
GU213252.1
GU213253.1
GU213254.1
GU213255.1
GU213256.1
GU213257.1
GU213258.1
GU213259.1
KF881048.1
KF881052.1
KP296147.1
KP636801.1
KP724691.1
KP728238.1
KP728467.1
KP159289.1
KP185129.1
KP342451.1
KR030505.1
KR051235.1
KR072972.1
KR072973.1
KR080704.1
KP345975.1
KP345976.1
KP345977.1
KP345978.1
KP345979.1
KP345980.1
KP345981.1
KP345982.1
KP345983.1
KP345984.1
KP345985.1
KP345986.1
KP345987.1
KP345988.1
KP345989.1
KP345990.1
KP345991.1
KP345992.1
KP345993.1
KP345994.1
KP345995.1
KP345996.1
KP345997.1
KP345998.1
KP345999.1
KP346000.1
KP346001.1
KP346002.1
KP346003.1
KP346004.1
KP346005.1
KP346006.1
KP346007.1
KP346008.1
KP346009.1
KP346010.1
KP346011.1
KP346012.1
KP346013.1
KP346014.1
KP346015.1
KP346016.1
KP346017.1
KP346018.1
KP346019.1
KP346020.1
KP346021.1
KP346022.1
KP346023.1
KP346024.1
KP346025.1
KP346026.1
KP346027.1
KP346028.1
KP346029.1
KP346030.1
KP346031.1
KP346032.1
KP346033.1
KP346034.1
KP346035.1
KP346036.1
KP346037.1
KP346038.1
KP346039.1
KP346040.1
KP346041.1
KP346042.1
KP346043.1
KP346044.1
KP346045.1
KP346046.1
KP346047.1
KP346048.1
KP346049.1
KP346050.1
KP346051.1
KP346052.1
KP346053.1
KP346054.1
KP346055.1
KP346056.1
KP346057.1
KP346058.1
KP346059.1
KP346060.1
KP346061.1
KP346062.1
KP346063.1
KP346064.1
KP346065.1
KP346066.1
KP833628.1
KJ173908.1
KJ185131.1
KJ364659.1
KJ396197.1
KJ410747.1
KJ432280.1
KJ627181.1
KJ627182.1
KJ907736.1
KP763831.1
KP763832.1
KP763833.1
KP763834.1
KP763835.1
KP763836.1
KP763837.1
KP763838.1
KP763839.1
KP763840.1
KP763841.1
KP763842.1
KP763843.1
KP763844.1
KP763845.1
KP763846.1
KP763847.1
KP763848.1
KP763849.1
KP763850.1
KP763851.1
KP763852.1
KP763853.1
KP763854.1
KP763855.1
KP763856.1
KP763857.1
KP763858.1
KJ669103.1
KJ669104.1
KJ669105.1
KJ669106.1
KJ669107.1
KJ669108.1
KJ669109.1
KJ669110.1
KJ669111.1
KJ669112.1
KJ669113.1
KJ669114.1
KJ669115.1
KJ669116.1
KJ669117.1
KJ669118.1
KJ669119.1
KJ669120.1
KJ669121.1
KJ669122.1
KJ669123.1
KJ669124.1
KJ669125.1
KJ669126.1
KJ669127.1
KJ669128.1
KJ669129.1
KJ669130.1
KJ669131.1
KJ669132.1
KJ669133.1
KJ669134.1
KJ669135.1
KJ669136.1
KJ669137.1
KJ669138.1
KJ669139.1
KJ669140.1
KJ669141.1
KJ669142.1
KJ669143.1
KJ669144.1
KJ669145.1
KJ669146.1
KJ669147.1
KJ669148.1
KJ669149.1
KJ669150.1
KJ669151.1
KJ669152.1
KJ669153.1
KJ669154.1
KJ669155.1
KJ669156.1
KJ669157.1
KJ669159.1
KJ669160.1
KJ669161.1
KJ669162.1
KJ669163.1
KJ669164.1
KJ669165.1
KJ669166.1
KJ669167.1
KJ669168.1
KJ669169.1
KJ669170.1
KJ669171.1
KJ669172.1
KJ669173.1
KJ669174.1
KJ669175.1
KJ669176.1
KJ669177.1
KJ669178.1
KJ669179.1
KJ669180.1
KM373898.1
AP004196.1
AP004197.1
AP004198.1
AP004199.1
AP004200.1
AP004201.1
AP004202.1
AP004203.1
AP004204.1
AP004205.1
AP004206.1
AP004207.1
AP004208.1
AP004209.1
AP004210.1
AP004211.1
KM104167.1
KP126617.1
KP702293.1
KP704218.1
KP710957.1
KP713717.1
KP715149.1
KP727758.1
NC_026783.1
KP256530.1
KP681242.1
KP681243.1
KP681244.1
KP681245.1
KP682333.1
KP682334.1
KP682335.1
KP684140.1
KP684155.1
KP698374.1
KP702285.1
KP814009.1
KP814010.1
KP814011.1
KP814012.1
NC_026774.1
NC_026780.1
NC_026781.1
NC_026789.1
NC_026793.1
NC_026794.1
KM401599.1
KP969064.1
KP969065.1
KP974688.1
KP974689.1
KP978017.1
KP987219.1
KR011273.1
KR014102.1
KR014258.1
KR014264.1
KR020027.2
KJ494387.1
KJ502112.1
KM047236.1
KM051465.1
KM051466.1
KM051467.1
KM051468.1
KM051469.1
KM051470.1
KM051471.1
KM051472.1
KM051473.1
KM051474.1
KM051475.1
KM051476.1
KM850998.1
KM850999.1
KM851000.1
KM851001.1
KM851002.1
KM851003.1
KM851004.1
KM851005.1
KM851006.1
KM851007.1
KM851008.1
KM851009.1
KM851010.1
KM851011.1
KM851012.1
KM851013.1
KM851014.1
KM851015.1
KM851016.1
KM851017.1
KM851018.1
KM851019.1
KM851020.1
KM851021.1
KM851022.1
KM851023.1
KM851024.1
KM851025.1
KM851026.1
KM851027.1
KM851028.1
KM851029.1
KM851030.1
KM851031.1
KM851032.1
KM851033.1
KM851034.1
KM851035.1
KM851036.1
KM851037.1
KP033452.1
KP027416.1
KP027535.1
KP091436.1
KP691029.1
KP301136.1
KP642167.2
KJ617039.1
KP100265.1
KP164983.1
KP306514.1
KP306515.1
KP306516.1
KP027407.1
KP313718.1
KP317482.1
KM986515.1
KM986517.1
KM986518.1
KM986519.1
KM986520.1
KM986521.1
KM986522.1
KM986527.1
KM986528.1
KM986529.1
KM986530.1
KM986531.1
KM986532.1
KM986537.1
KM986538.1
KM986539.1
KM986540.1
KM986541.1
KM986542.1
KM986543.1
KM986544.1
KM986545.1
KM986546.1
KM986547.1
KM986548.1
KM986549.1
KM986550.1
KM986551.1
KM986552.1
KM986553.1
KM986554.1
KM986555.1
KM986556.1
KM986557.1
KM986558.1
KM986559.1
KM986560.1
KM986561.1
KM986562.1
KM986563.1
KM986564.1
KM986565.1
KM986566.1
KM986567.1
KM986568.1
KM986569.1
KM986570.1
KM986571.1
KM986572.1
KM986573.1
KM986574.1
KM986575.1
KM986576.1
KM986577.1
KM986578.1
KM986579.1
KM986580.1
KM986581.1
KM986582.1
KM986583.1
KM986584.1
KM986585.1
KM986586.1
KM986587.1
KM986588.1
KM986589.1
KM986590.1
KM986591.1
KM986592.1
KM986593.1
KM986594.1
KM986595.1
KM986596.1
KM986597.1
KM986598.1
KM986599.1
KM986600.1
KM986601.1
KM986602.1
KM986603.1
KM986604.1
KM986605.1
KM986606.1
KM986607.1
KM986608.1
KM986609.1
KM986610.1
KM986611.1
KM986612.1
KM986613.1
KM986614.1
KM986615.1
KM986616.1
KM986617.1
KM986618.1
KM986619.1
KM986620.1
KM986621.1
KM986622.1
KM986623.1
KM986624.1
KM986625.1
KM986626.1
KM986627.1
KF056322.1
KP161619.1
KP161620.1
KP899746.1
KP899747.1
KP900022.1
KP900938.1
KP900940.1
KP903567.1
KP940981.1
KP940982.1
KP959734.1
NC_026666.1
NC_026688.1
NC_026689.1
NC_026692.1
NC_026693.1
NC_026696.1
NC_026698.1
NC_026699.1
NC_026702.1
NC_026704.1
NC_026705.1
NC_026706.1
NC_026709.1
NC_026710.1
NC_026711.1
NC_026712.1
NC_026717.1
NC_026718.1
NC_026721.1
NC_026723.1
NC_026725.1
NC_026731.1
KP072053.1
KJ676774.1
KJ676775.1
KJ676776.1
KJ676777.1
KJ676778.1
KJ676779.1
KJ676780.1
KJ676781.1
KJ676782.1
KJ676783.1
KJ676784.1
KJ676785.1
KJ676786.1
KJ676787.1
KJ676788.1
KJ676789.1
KJ676790.1
KM365084.1
KM983394.1
KP257597.1
KP316996.1
KP316997.1
KP316998.1
KP316999.1
KP317000.1
KP317001.1
KP317002.1
KP317003.1
KP317004.1
KP317005.1
KP317006.1
KP317007.1
KP317008.1
KP317009.1
KP317010.1
KP317011.1
KP317012.1
KP317013.1
KP317014.1
KP317015.1
KP317016.1
KP317017.1
KP317018.1
KP317019.1
KP317020.1
KP317021.1
KP317022.1
KP317023.1
KP317024.1
KP317025.1
KP317026.1
KP317027.1
KP317028.1
KP317029.1
KP317030.1
KP317031.1
KP317032.1
KP317033.1
KP317034.1
KP317035.1
KP317036.1
KP317037.1
KP317038.1
KP317039.1
KP317040.1
KP317041.1
KP317042.1
KP317043.1
KP317044.1
KP317045.1
KP317046.1
KP317047.1
KP317048.1
KP317049.1
KP317050.1
KP317051.1
KP317052.1
KP317053.1
KP317054.1
KP317055.1
KP317056.1
KP317057.1
KP317058.1
KP317059.1
KP317060.1
KP317061.1
KP317062.1
KP317063.1
KP317064.1
KP317065.1
KP317066.1
KP317067.1
KP317068.1
KP317069.1
KP317070.1
KP317071.1
KP317072.1
KP317073.1
KP317074.1
KP317075.1
KP317076.1
KP317077.1
KP317078.1
KP128924.1
KP128925.1
KP128926.1
KP128927.1
KP128928.1
KP128929.1
KP128930.1
KP128931.1
KP128932.1
KP128933.1
KP128934.1
KP128935.1
KP128936.1
KP128937.1
KP128938.1
KP128939.1
KP128940.1
KP128941.1
KP128942.1
KP128943.1
KP128944.1
KP128945.1
KP128946.1
KP128947.1
KP128948.1
KP128949.1
KP128950.1
KP128951.1
KP128952.1
KP128953.1
KP128954.1
KP128955.1
KP128956.1
KP128957.1
KP128958.1
KP128959.1
KP128960.1
KP128961.1
KP128962.1
KP128963.1
KP128964.1
KP128965.1
KP128966.1
KP128967.1
KP128968.1
KP128969.1
KP128970.1
KP128971.1
KP128972.1
KP128973.1
KP128974.1
KP128975.1
KP128976.1
KP128977.1
KP128978.1
KP128979.1
KP128980.1
KP128981.1
KP128982.1
KP128983.1
KP128984.1
KP128985.1
KP128986.1
KP128987.1
KP128988.1
KP128989.1
KP128990.1
KP128991.1
KP128992.1
KP128993.1
KP128994.1
KP128995.1
KP128996.1
KP128997.1
KP128998.1
KP128999.1
KP129000.1
KP129001.1
KP129002.1
KP129003.1
KP129004.1
KP129005.1
KP129006.1
KP129007.1
KP129008.1
KP129009.1
KP129010.1
KP129011.1
KP129012.1
KP129013.1
KP129014.1
KP129015.1
KP129016.1
KP129017.1
KP129018.1
KP129019.1
KP129020.1
KP129021.1
KP129022.1
KP129023.1
KP129024.1
KP129025.1
KP129026.1
KP129027.1
KP129028.1
KP129029.1
KP129030.1
KP129031.1
KP129032.1
KP129033.1
KP129034.1
KP129035.1
KP129036.1
KP129037.1
KP129038.1
KP129039.1
KP129040.1
KP129041.1
KP129042.1
KP129043.1
KP129044.1
KP129045.1
KP129046.1
KP129047.1
KP129048.1
KP129049.1
KP129050.1
KP129051.1
KP129052.1
KP129053.1
KP129054.1
KP129055.1
KP129056.1
KP129057.1
KP129058.1
KP129059.1
KP129060.1
KP129061.1
KP129062.1
KP129063.1
KP129064.1
KP129065.1
KP129066.1
KP129067.1
KP129068.1
KP129069.1
KP129070.1
KP129071.1
KP129072.1
KP129073.1
KP129074.1
KP129075.1
KP129076.1
KP129077.1
KP129078.1
KP129079.1
KP129080.1
KP129081.1
KP129082.1
KP129083.1
KP129084.1
KP129085.1
KP129086.1
KP129087.1
KP129088.1
KP129089.1
KP129090.1
KP129091.1
KP129092.1
KP129093.1
KP129094.1
KP129095.1
KP129096.1
KP129097.1
KP129098.1
KP129099.1
KP129100.1
KP129101.1
KP129102.1
KP129103.1
KP129104.1
KP129105.1
KP129106.1
KP129107.1
KP129108.1
KP699581.1
KP860337.1
KP868615.1
KP868616.1
KP875566.1
KP875569.1
KP878219.1
KP885624.1
KP888954.1
KP013758.1
KP273592.1
KM983421.1
KM986880.1
KP681580.1
KP681581.1
KP405229.1
KP407138.1
KP410284.1
KP258178.1
KP342509.1
KP670862.1
KP835772.1
KP835773.1
KP835774.1
KP835775.1
KP851971.1
KP851972.1
KP851974.1
KP857593.1
KM061475.1
KM061476.1
KM061477.1
KM061478.1
KM061479.1
KM061480.1
KM061481.1
KM061482.1
KM061483.1
KM061484.1
KM061485.1
KM061486.1
KM061487.1
KM061488.1
KM061489.1
KM061490.1
KM061491.1
KM061492.1
KM061493.1
KM061494.1
KM061495.1
KM061496.1
KM061497.1
KM061498.1
KM061499.1
KM061500.1
KM061501.1
KM061502.1
KM061503.1
KM061504.1
KM061505.1
KM061506.1
KM061507.1
KM061508.1
KM061509.1
KM061510.1
KM061511.1
KM061512.1
KM061513.1
KM061514.1
KM061515.1
KM061516.1
KM061517.1
KM061518.1
KM061519.1
KM061520.1
KM061521.1
KM061522.1
KM061523.1
KM061524.1
KM061525.1
KM061526.1
KM061527.1
KM061528.1
KM061529.1
KM061530.1
KM061531.1
KM061532.1
KM061533.1
KM061534.1
KM061535.1
KM061536.1
KM061537.1
KM061538.1
KM061539.1
KM061540.1
KM061541.1
KM061542.1
KM061543.1
KM061544.1
KM061545.1
KM061546.1
KM061547.1
KM061548.1
KM061549.1
KM061550.1
KM061551.1
KM061552.1
KM061553.1
KM061554.1
KM061555.1
KM061556.1
KM061557.1
KM061558.1
KM061559.1
KM061560.1
KM061561.1
KM061562.1
KM061563.1
KM061564.1
KM061565.1
KM061566.1
KM061567.1
KM061568.1
KM061569.1
KM061570.1
KM061571.1
KM061572.1
KM061573.1
KM061574.1
KM061575.1
KM061576.1
KM061577.1
KM061578.1
KM061579.1
KM061580.1
KM061581.1
KM061582.1
KM061583.1
KM061584.1
KM061585.1
KM061586.1
KM061587.1
KM061588.1
KM061589.1
KM061590.1
KM061591.1
KM061592.1
KM061593.1
KM061594.1
KP172593.1
KP273593.1
KP281272.1
KP316404.1
KP326309.1
KP326310.1
KP420018.1
KP662713.1
KP662714.1
KP662715.1
KP662716.1
KP677509.1
KP677510.1
KP677511.1
JQ728012.1
KM875545.1
KM921745.1
KP752420.1
KP756961.1
KP765445.1
KP773298.1
KP782041.1
KP783168.1
KP797881.1
KP824812.1
NC_026517.1
NC_026519.1
NC_026520.1
NC_026521.1
NC_026524.1
NC_026525.1
NC_026526.1
NC_026528.1
NC_026529.1
NC_026532.1
NC_026533.1
NC_026535.1
NC_026537.1
NC_026542.1
NC_026543.1
NC_026544.1
NC_026545.1
NC_026547.1
NC_026548.1
NC_026549.1
NC_026550.1
NC_026553.1
NC_026566.1
NC_026569.1
NC_026579.1
NC_026580.2
NC_026581.1
KM659025.1
KP316066.1
KP316067.1
KP334103.1
KP336714.1
KP307017.1
KP313730.1
KP313778.1
KP294522.1
AB571120.1
LC026155.1
KP026178.1
KP281293.1
KP284554.1
KP313552.1
KP313553.1
KP313554.1
KP313555.1
KP313556.1
KP313557.1
KP313558.1
KP313559.1
KP313560.1
KP313561.1
KP313562.1
LC026151.1
KP271023.1
KP273589.1
KP244449.1
KP247522.1
KP247523.1
KP255959.1
KP257598.1
KP257599.1
KP260514.1
KP260515.1
KP260516.1
KP260517.1
KP262412.1
KP269069.1
KP033453.1
KP238480.1
KP241960.1
KP244335.1
KP244683.1
KP247598.1
KP259806.1
KP259807.1
KP259808.1
KP115216.1
KP195268.1
KP195269.1
KP203894.1
KP210473.1
KP214033.1
KP218514.1
KP218948.1
KP231206.1
KP233827.1
KP233832.1
KP234027.1
KP090204.1
KP125333.1
KP144793.1
KP162184.1
KP170509.1
KP192478.1
KP192479.1
KP200876.1
KP203884.1
KP212702.1
KP218261.1
KP218262.1
KP306894.1
KP716562.1
KP718061.1
KP722565.1
KP726893.1
KP726895.1
KP726908.1
KP733894.1
KP733895.1
KP733896.1
KP733897.1
KP735164.1
KP735165.1
KP742475.1
KP742477.1
KP744017.1
KM379136.1
KM655768.1
NC_026442.1
NC_026443.1
NC_026451.1
NC_026453.1
NC_026454.1
NC_026455.1
NC_026456.1
NC_026457.1
NC_026458.1
NC_026459.1
NC_026460.1
NC_026464.1
NC_026465.1
NC_026467.1
KP188830.1
KM659865.1
KP257572.1
KP260625.1
KF006339.1
KM507291.1
KF874328.1
KF874329.1
KF874330.1
KF874331.1
KF874332.1
KF874333.1
KF874334.1
KF874335.1
KF874336.1
KF874337.1
KF874338.1
KF874339.1
KF874340.1
KF874341.1
KF874342.1
KF874343.1
KF874344.1
KF874345.1
KF874346.1
KF874347.1
KF874348.1
KF874349.1
KF874350.1
KF874351.1
KF874352.1
KF874353.1
KF874354.1
KF874355.1
KF874356.1
KF874357.1
KF874358.1
KF874359.1
KF874360.1
KF874361.1
KF874362.1
KF874363.1
KF874364.1
KF874365.1
KF874366.1
KF874367.1
KF874368.1
KF874369.1
KF874370.1
KF874371.1
KF874372.1
KF874373.1
KF874374.1
KF874375.1
KF874376.1
KF874377.1
KF874378.1
KF874379.1
KP018404.1
KP100655.1
KP126516.1
KP143771.1
KP162343.1
KP170488.1
KP170510.1
KP218260.1
KP231536.1
KP244370.1
KP262030.1
KP273832.1
KC447304.1
KC447305.1
KP669005.1
KP669006.1
KP688570.1
KP688571.1
KP691018.1
KP691986.1
KP692737.1
KP698513.1
KP698514.1
KP698575.1
KP702761.1
KP702821.1
KJ139384.1
KJ139385.1
KJ139386.1
KJ139387.1
KJ139388.1
NC_026284.1
NC_026285.1
NC_026287.1
NC_026290.1
NC_026294.1
NC_026303.1
NC_026304.1
NC_026307.1
KF840390.1
KP233202.1
KP218258.1
KP218259.1
KC554065.1
KM820831.1
KM820832.1
KM820833.1
KM820834.1
KM820835.1
KM820837.1
KP122337.1
KP126939.1
KP126954.1
KP143725.1
KJ748376.1
KP419690.1
KP419691.1
KP452498.1
KP635213.1
KP637273.1
KP638565.1
KP642768.1
KP657894.1
NC_026191.1
NC_026192.1
NC_026193.1
NC_026194.2
NC_026195.1
NC_026199.1
NC_026200.1
NC_026204.2
NC_026205.1
NC_026206.1
NC_026207.1
NC_026208.1
NC_026211.1
NC_026216.1
NC_026217.1
NC_026218.1
NC_026221.1
NC_026222.1
NC_026223.1
NC_026228.1
NC_026229.1
NC_026230.1
NC_026232.1
NC_026233.1
NC_026234.1
NC_026235.1
NC_026236.1
NC_026237.1
KP085590.1
KP090294.1
KP100656.1
KP100657.1
KP100667.1
KP013618.1
KP013619.1
KP017255.1
KP017256.1
KP017257.1
KP017258.1
KP052647.1
KP057581.1
KP064328.1
KP090062.1
KP099715.1
KM981865.1
KP211418.1
KP211419.1
KP211420.1
KP211421.1
KP211422.1
KP211423.1
KP211424.1
KP211425.1
KF806482.1
KM522838.1
KM588074.1
KM588075.1
KM597489.1
KM999224.1
AB355910.1
AB355911.1
AB355912.1
AB355913.1
AB355914.1
AB355915.1
AB355916.1
AB355917.1
AB355918.1
AB355919.1
AB355922.1
AB355923.1
KM100613.1
KM100614.1
KM100615.1
KM100616.1
KM100617.1
KM100618.1
KM100619.1
KM100620.1
KM100621.1
KM100622.1
KM100623.1
KM100624.1
KM100625.1
KM100626.1
KM100627.1
KM100628.1
KM100629.1
KM100630.1
KM100631.1
KM100632.1
KM100633.1
KM100634.1
KM100635.1
KM100636.1
KM100637.1
KM100638.1
KM100639.1
KM100640.1
KM100641.1
KM100642.1
KM100643.1
KM100644.1
KM100645.1
KM100646.1
KM100647.1
KM100648.1
KM100649.1
KM100650.1
KM100651.1
KM100652.1
KM100653.1
KM100654.1
KM100655.1
KM100656.1
KM100657.1
KM100658.1
KM100659.1
KM100660.1
KM100661.1
KM100662.1
KM100663.1
KM100664.1
KM100665.1
KM100666.1
KM100667.1
KM100668.1
KM100669.1
KM100670.1
KM100671.1
KM100672.1
KM100673.1
KM100674.1
KM100675.1
KM100676.1
KM100677.1
KM100678.1
KM100679.1
KM100680.1
KM100681.1
KM100682.1
KM100683.1
KM100684.1
KM100685.1
KM100686.1
KM100687.1
KM100688.1
KM100689.1
KM100690.1
KM100691.1
KM100692.1
KM100693.1
KM100694.1
KM100695.1
KM100696.1
KM100697.1
KM100698.1
KM100699.1
KM100700.1
KM100701.1
KM100702.1
KM100703.1
KM100704.1
KM575726.1
KM873665.1
KM879223.1
KM879224.1
KM879225.1
KM879226.1
KM879227.1
KM886936.1
KM886937.1
KM889667.1
KM891736.1
KM978210.1
KP009977.1
KP025676.1
KP064329.1
KP090205.1
KP091437.1
KP263057.1
KP263058.1
KP266547.1
KP271999.1
KP345883.1
KP347878.1
KP347974.1
KP406603.1
KP406604.1
KP407173.1
KP120863.2
KP015198.1
KP070768.1
KM667972.2
KM677190.1
NC_026024.1
NC_026027.1
NC_026028.1
NC_026029.1
NC_026032.1
NC_026033.1
NC_026034.1
NC_026038.1
NC_026042.1
NC_026046.1
NC_026047.1
NC_026048.1
NC_026049.1
NC_026050.1
NC_026060.1
NC_026061.1
NC_026062.1
NC_026069.1
NC_026070.1
NC_026071.1
NC_026072.1
NC_026073.1
NC_026074.1
NC_026075.1
NC_026077.1
NC_026078.1
NC_026080.1
NC_026082.1
NC_026100.1
NC_026101.1
NC_026102.1
NC_026105.1
NC_026106.1
NC_026109.1
NC_026110.1
NC_026118.1
NC_026119.1
NC_026120.1
NC_026122.1
NC_026123.1
NC_026127.1
NC_026128.1
NC_026129.1
NC_026130.1
NC_026131.1
KJ834063.1
KM015351.1
KM015352.1
KM015353.1
KM015354.1
KF746198.1
KF746199.1
KJ699124.1
JQ929920.1
JQ929922.1
JX014233.1
JX014234.1
JQ266015.1
JQ266017.1
JQ406951.1
JX155733.1
JX155734.1
JX218031.1
JX316027.1
KC461234.1
KF906483.1
KF906484.1
KF906485.1
KJ612407.1
KM272589.1
JQ782215.1
JX181763.1
JX215256.1
JX524613.1
JX524614.1
KF990123.1
KF990124.1
KF990125.1
KF990127.1
KF990128.1
KJ467512.1
KC692461.1
KC692462.1
KC692463.1
KC692464.1
KC491209.1
KJ513134.1
KM503097.1
KF956522.1
LC012541.1
KM386686.1
KM393222.1
KM393223.1
KM401857.1
KM461717.1
KM488625.1
KM347743.1
KM347744.1
KM288588.1
KP072068.1
KP115291.1
KM676292.1
KM676293.1
KM676294.1
KJ834061.1
KP100666.1
KM114225.1
KM114226.1
KJ168064.1
KJ168065.1
KJ168066.1
KP025957.1
KM657952.1
KM657953.1
KM658599.1
KM658973.1
KM658974.1
KM668070.1
KM892809.1
KM892810.1
KM892811.1
KM892812.1
KM892813.1
KM892814.1
KM892815.1
KM892816.1
KM892817.1
KM892818.1
KM892819.1
KM892820.1
KM892821.1
KM892822.1
KM892823.1
KM892824.1
KM892825.1
KM892826.1
KM892827.1
KM892828.1
KM892829.1
KM892830.1
KM892831.1
KM892832.1
KM892833.1
KM892834.1
KM892835.1
KM892836.1
KM892837.1
KM892838.1
KM892839.1
KM892840.1
KM892841.1
NC_025902.1
NC_025904.1
NC_025905.1
NC_025911.1
NC_025912.1
NC_025913.1
NC_025914.1
NC_025915.1
NC_025926.1
NC_025927.1
NC_025930.1
NC_025932.1
NC_025934.1
NC_025935.1
NC_025937.1
NC_025938.1
NC_025939.1
NC_025940.1
NC_025941.1
NC_025942.1
NC_025943.1
NC_025947.1
NC_025949.1
NC_025950.1
NC_025951.1
NC_025952.1
NC_025953.1
NC_025956.1
KM455054.1
KJ598622.1
KJ598623.1
AB537553.1
AB537554.1
AB537555.1
KM457636.1
KP189245.1
KP215448.1
KP221560.1
KP226503.1
KP229556.1
KP234054.1
LC011387.1
KM925142.1
KM978950.1
KM978959.1
KP025763.1
KP025764.1
KM507724.1
KM508815.1
KM875432.1
KM886610.1
KM893454.1
KP003984.1
KP018402.1
KP027408.1
KM233163.1
KM234972.1
KM243919.1
KM257863.1
KF658071.1
KJ148628.1
KJ148629.1
KJ148630.1
KJ148631.1
KJ148632.1
KM516103.1
KM577633.1
KM577634.1
KM577635.1
KM588080.1
KM588227.1
KM596849.1
KM605252.1
KM651783.1
KM651784.1
JQ219662.1
KF701327.1
KF894491.1
KF898135.1
KF898136.1
KF898137.1
KF898138.1
KF898139.1
KF898140.1
KF898141.1
KF898142.1
KF898143.1
KF898144.1
KF898145.1
KF925362.1
KM096761.1
KM096762.1
KM096763.1
KM096764.1
KM096765.1
KM096766.1
KM096767.1
KM096768.1
KM096769.1
KM096770.1
KM096771.1
KM096772.1
KM096773.1
KM096774.1
KM096775.1
KM096776.1
KM096777.1
KM096778.1
KM096779.1
KM096780.1
KM096781.1
KP100791.1
KP116293.1
KP128017.1
KP136790.1
KP136794.1
KP143828.1
KP150426.1
KP150427.1
KP150428.1
KP172535.1
KP184339.1
KP187644.1
KF765806.1
NC_025742.1
NC_025748.1
NC_025767.1
NC_025769.1
NC_025771.1
NC_025773.1
NC_025778.1
KM047188.1
KM047189.1
KM047190.1
KM047191.1
KM047192.1
KM047193.1
KM047194.1
KM047195.1
KM047196.1
KM047197.1
KM047198.1
KM047199.1
KM047200.1
KM047201.1
KM047202.1
KM047203.1
KM047204.1
KM047205.1
KM047206.1
KM047207.1
KM047208.1
KM047209.1
KM047210.1
KM047211.1
KM047212.1
KM047213.1
KM047214.1
KM047215.1
KM047216.1
KM047217.1
KM047218.1
KM047219.1
KM047220.1
KM047221.1
KM047222.1
KM047223.1
KM047224.1
KM047225.1
KM047226.1
KM047227.1
KM047228.1
KM047229.1
KM047230.1
KM047231.1
KM047232.1
KM047233.1
KM047234.1
KM047235.1
KM609214.1
KM044500.1
KM593242.1
KM670319.1
KM272749.1
KM458971.1
KM487697.1
KF836419.1
KP125951.1
KM489157.1
KM886569.1
KP001174.1
NC_025472.1
NC_025494.1
NC_025499.1
NC_025500.1
NC_025501.1
NC_025502.1
NC_025507.1
NC_025508.1
NC_025512.1
NC_025513.1
NC_025516.1
NC_025517.1
NC_025519.1
NC_025520.1
NC_025523.1
NC_025550.1
NC_025555.1
NC_025556.1
NC_025557.1
NC_025559.1
NC_025560.1
NC_025562.1
NC_025563.1
NC_025565.1
NC_025566.1
NC_025568.1
NC_025569.1
NC_025575.1
NC_025576.1
NC_025578.1
NC_025579.1
NC_025584.1
NC_025585.1
NC_025587.1
NC_025588.1
NC_025589.1
NC_025590.1
NC_025591.1
NC_025631.1
NC_025632.1
NC_025634.1
NC_025639.1
NC_025640.1
NC_025643.1
NC_025644.1
NC_025646.1
NC_025648.1
NC_025649.1
NC_025650.1
NC_025665.1
NC_025666.1
NC_025669.1
NC_025670.1
NC_025671.1
KM377093.1
KM434157.1
KM434236.1
KM434322.1
KM435146.1
KM972771.1
KP052940.1
KP076664.1
KP076665.1
KP076666.1
KP091890.1
KM386619.1
KM577704.1
LC009435.1
KM577662.1
KM659026.1
KM679417.1
KM210289.1
KM201334.1
KM201364.1
KM400625.1
KM401547.1
KM433666.1
KM454860.1
KM093858.1
KM093859.1
KM101569.1
KM101570.1
KM101571.1
KM101572.1
KM101573.1
KM101574.1
KM101575.1
KM101576.1
KM101577.1
KM101578.1
KM101579.1
KM101580.1
KM101581.1
KM101582.1
KM101583.1
KM101584.1
KM101585.1
KM101586.1
KM101587.1
KM101588.1
KM101589.1
KM101590.1
KM101591.1
KM101592.1
KM101593.1
KM101594.1
KM101595.1
KM101596.1
KM101597.1
KM101598.1
KM101599.1
KM101600.1
KM101601.1
KM101602.1
KM101603.1
KM101604.1
KM101605.1
KM101606.1
KM101607.1
KM101608.1
KM101609.1
KM101610.1
KM101611.1
KM101612.1
KM101613.1
KM101614.1
KM101615.1
KM101616.1
KM101617.1
KM101618.1
KM101619.1
KM101620.1
KM101621.1
KM101622.1
KM101623.1
KM101624.1
KM101625.1
KM101626.1
KM101627.1
KM101628.1
KM101629.1
KM101630.1
KM101631.1
KM101632.1
KM101633.1
KM101634.1
KM101635.1
KM101636.1
KM101637.1
KM101638.1
KM101639.1
KM101640.1
KM101641.1
KM101642.1
KM101643.1
KM101644.1
KM101645.1
KM101646.1
KM101647.1
KM101648.1
KM101649.1
KM101650.1
KM101651.1
KM101652.1
KM101653.1
KM101654.1
KM101655.1
KM101656.1
KM101657.1
KM101658.1
KM101659.1
KM101660.1
KM101661.1
KM101662.1
KM101663.1
KM101664.1
KM101665.1
KM101666.1
KM101667.1
KM101668.1
KM101669.1
KM101670.1
KM101671.1
KM101672.1
KM101673.1
KM101674.1
KM101675.1
KM101676.1
KM101677.1
KM101678.1
KM101679.1
KM101680.1
KM101681.1
KM101682.1
KM101683.1
KM101684.1
KM101685.1
KM101686.1
KM101687.1
KM101688.1
KM101689.1
KM101690.1
KM101691.1
KM101692.1
KM101693.1
KM101694.1
KM101695.1
KM101696.1
KM101697.1
KM101698.1
KM101699.1
KM101700.1
KM101701.1
KM101702.1
KM101703.1
KM101704.1
KM101705.1
KM101706.1
KM101707.1
KM101708.1
KM101709.1
KM101710.1
KM101711.1
KM101712.1
KM101713.1
KM101714.1
KM101715.1
KM101716.1
KM101717.1
KM101718.1
KM101719.1
KM101720.1
KM101721.1
KM101722.1
KM101723.1
KM101724.1
KM101725.1
KM101726.1
KM101727.1
KM101728.1
KM101729.1
KM101730.1
KM101731.1
KM101732.1
KM101733.1
KM101734.1
KM101735.1
KM101736.1
KM101737.1
KM101738.1
KM101739.1
KM101740.1
KM101741.1
KM101742.1
KM101743.1
KM101744.1
KM101745.1
KM101746.1
KM101747.1
KM101748.1
KM101749.1
KM101750.1
KM101751.1
KM101752.1
KM101753.1
KM101754.1
KM101755.1
KM101756.1
KM101757.1
KM101758.1
KM101759.1
KM101760.1
KM101761.1
KM101762.1
KM101763.1
KM101764.1
KM101765.1
KM101766.1
KM101767.1
KM101768.1
KM101769.1
KM101770.1
KM101771.1
KM101772.1
KM101773.1
KM101774.1
KM101775.1
KM101776.1
KM101777.1
KM101778.1
KM101779.1
KM101780.1
KM101781.1
KM101782.1
KM101783.1
KM101784.1
KM101785.1
KM101786.1
KM101787.1
KM101788.1
KM101789.1
KM101790.1
KM101791.1
KM101792.1
KM101793.1
KM101794.1
KM101795.1
KM101796.1
KM101797.1
KM101798.1
KM101799.1
KM101800.1
KM101801.1
KM101802.1
KM101803.1
KM101804.1
KM101805.1
KM101806.1
KM101807.1
KM101808.1
KM101809.1
KM101810.1
KM101811.1
KM101812.1
KM101813.1
KM101814.1
KM101815.1
KM101816.1
KM101817.1
KM101818.1
KM101819.1
KM101820.1
KM101821.1
KM101822.1
KM101823.1
KM101824.1
KM101825.1
KM101826.1
KM101827.1
KM101828.1
KM101829.1
KM101830.1
KM101831.1
KM101832.1
KM101833.1
KM101834.1
KM101835.1
KM101836.1
KM101837.1
KM101838.1
KM101839.1
KM101840.1
KM101841.1
KM101842.1
KM101843.1
KM101844.1
KM101845.1
KM101846.1
KM101847.1
KM101848.1
KM101849.1
KM101850.1
KM101851.1
KM101852.1
KM101853.1
KM101854.1
KM101855.1
KM101856.1
KM101857.1
KM101858.1
KM101859.1
KM101860.1
KM101861.1
KM101862.1
KM101863.1
KM101864.1
KM101865.1
KM101866.1
KM101867.1
KM101868.1
KM101869.1
KM101870.1
KM101871.1
KM101872.1
KM101873.1
KM101874.1
KM101875.1
KM101876.1
KM101877.1
KM101878.1
KM101879.1
KM101880.1
KM101881.1
KM101882.1
KM101883.1
KM101884.1
KM101885.1
KM101886.1
KM101887.1
KM101888.1
KM101889.1
KM101890.1
KM101891.1
KM101892.1
KM101893.1
KM101894.1
KM101895.1
KM101896.1
KM101897.1
KM101898.1
KM101899.1
KM101900.1
KM101901.1
KM101902.1
KM101903.1
KM101904.1
KM101905.1
KM101906.1
KM101907.1
KM101908.1
KM101909.1
KM101910.1
KM101911.1
KM101912.1
KM101913.1
KM101914.1
KM101915.1
KM101916.1
KM101917.1
KM101918.1
KM101919.1
KM101920.1
KM101921.1
KM101922.1
KM101923.1
KM101924.1
KM101925.1
KM101926.1
KM101927.1
KM101928.1
KM101929.1
KM101930.1
KM101931.1
KM101932.1
KM101933.1
KM101934.1
KM101935.1
KM101936.1
KM101937.1
KM101938.1
KM101939.1
KM101940.1
KM101941.1
KM101942.1
KM101943.1
KM101944.1
KM101945.1
KM101946.1
KM101947.1
KM101948.1
KM101949.1
KM101950.1
KM101951.1
KM101952.1
KM101953.1
KM101954.1
KM101955.1
KM101956.1
KM101957.1
KM101958.1
KM101959.1
KM101960.1
KM101961.1
KM101962.1
KM101963.1
KM101964.1
KM101965.1
KM101966.1
KM101967.1
KM101968.1
KM101969.1
KM101970.1
KM101971.1
KM101972.1
KM101973.1
KM101974.1
KM101975.1
KM101976.1
KM101977.1
KM101978.1
KM101979.1
KM101980.1
KM101981.1
KM101982.1
KM101983.1
KM101984.1
KM101985.1
KM101986.1
KM101987.1
KM101988.1
KM101989.1
KM101990.1
KM101991.1
KM101992.1
KM101993.1
KM101994.1
KM101995.1
KM101996.1
KM101997.1
KM101998.1
KM101999.1
KM102000.1
KM102001.1
KM102002.1
KM102003.1
KM102004.1
KM102005.1
KM102006.1
KM102007.1
KM102008.1
KM102009.1
KM102010.1
KM102011.1
KM102012.1
KM102013.1
KM102014.1
KM102015.1
KM102016.1
KM102017.1
KM102018.1
KM102019.1
KM102020.1
KM102021.1
KM102022.1
KM102023.1
KM102024.1
KM102025.1
KM102026.1
KM102027.1
KM102028.1
KM102029.1
KM102030.1
KM102031.1
KM102032.1
KM102033.1
KM102034.1
KM102035.1
KM102036.1
KM102037.1
KM102038.1
KM102039.1
KM102040.1
KM102041.1
KM102042.1
KM102043.1
KM102044.1
KM102045.1
KM102046.1
KM102047.1
KM102048.1
KM102049.1
KM102050.1
KM102051.1
KM102052.1
KM102053.1
KM102054.1
KM102055.1
KM102056.1
KM102057.1
KM102058.1
KM102059.1
KM102060.1
KM102061.1
KM102062.1
KM102063.1
KM102064.1
KM102065.1
KM102066.1
KM102067.1
KM102068.1
KM102069.1
KM102070.1
KM102071.1
KM102072.1
KM102073.1
KM102074.1
KM102075.1
KM102076.1
KM102077.1
KM102078.1
KM102079.1
KM102080.1
KM102081.1
KM102082.1
KM102083.1
KM102084.1
KM102085.1
KM102086.1
KM102087.1
KM102088.1
KM102089.1
KM102090.1
KM102091.1
KM102092.1
KM102093.1
KM102094.1
KM102095.1
KM102096.1
KM102097.1
KM102098.1
KM102099.1
KM102100.1
KM102101.1
KM102102.1
KM102103.1
KM102104.1
KM102105.1
KM102106.1
KM102107.1
KM102108.1
KM102109.1
KM102110.1
KM102111.1
KM102112.1
KM102113.1
KM102114.1
KM102115.1
KM102116.1
KM102117.1
KM102118.1
KM102119.1
KM102120.1
KM102121.1
KM102122.1
KM102123.1
KM102124.1
KM102125.1
KM102126.1
KM102127.1
KM102128.1
KM102129.1
KM102130.1
KM102131.1
KM102132.1
KM102133.1
KM102134.1
KM102135.1
KM102136.1
KM102137.1
KM102138.1
KM102139.1
KM102140.1
KM102141.1
KM102142.1
KM102143.1
KM102144.1
KM102145.1
KM102146.1
KM102147.1
KM102148.1
KM102149.1
KM102150.1
KM102151.1
KM102152.1
KM102153.1
KM102154.1
KM102155.1
KM102156.1
KM609293.1
KM609294.1
KM657956.1
JQ361816.1
KJ775792.1
KJ939360.1
KJ939361.1
KM009112.1
KM009113.1
KM009114.1
KM114603.1
KM114604.1
KM114605.1
KM114606.1
KM114607.1
KM114608.1
KM273123.1
KM386618.1
KM401549.1
KM406486.1
KM502565.1
KM588668.1
KF800698.1
KM233212.1
KM507326.1
KM508828.1
KM517200.1
KM576100.1
KM576101.1
KM588351.1
KM264304.1
KM264313.1
KM275217.1
KM361633.1
KM677928.1
KM092492.1
KM092493.1
KM102732.1
KM186844.1
KM200762.1
KM233172.1
KM233417.1
KM255666.1
KM257722.1
KM453724.1
KM522836.1
KM522837.1
KF644581.1
KF644582.1
KF644583.1
KF644584.1
KF701060.1
KF701061.1
KF701062.1
KM502568.1
KM507782.1
KM507783.1
KM654981.1
KM091450.1
KM094194.1
KM099284.1
KM405517.1
KM433673.1
KM434158.1
KM486623.1
NC_025273.1
NC_025274.1
NC_025276.1
NC_025277.1
NC_025278.1
NC_025281.1
NC_025282.1
NC_025285.1
NC_025287.1
NC_025296.1
NC_025297.1
NC_025300.1
NC_025301.1
NC_025303.1
NC_025307.1
NC_025308.1
NC_025309.1
NC_025315.1
NC_025316.1
NC_025317.1
NC_025318.1
NC_025319.1
NC_025321.1
NC_025322.1
NC_025327.1
NC_025328.1
NC_025330.1
NC_025332.1
NC_025336.1
NC_025337.1
NC_025268.1
NC_025269.1
NC_025270.1
NC_025271.1
KM363243.1
KM363244.1
KM386678.1
KM401548.1
KM200714.1
KM244714.1
KM250424.1
KM252727.1
KM252728.1
KM252729.1
KM252730.1
KM252731.1
KM252732.1
KM252733.1
KM252734.1
KM252735.1
KM252736.1
KM252737.1
KM252738.1
KM252739.1
KM252740.1
KM252741.1
KM252742.1
KM252743.1
KM252744.1
KM252745.1
KM252746.1
KM252747.1
KM252748.1
KM252749.1
KM252750.1
KM252751.1
KM252752.1
KM252753.1
KM252754.1
KM252755.1
KM259826.1
KM350211.1
KM360179.1
KF668525.1
KF815977.1
KF826087.1
KJ188251.1
KM267720.1
KM267721.1
KM267722.1
KM368340.1
KM506758.1
KM586246.1
KM594567.1
KM817454.1
KM822854.1
KM853018.1
KM884941.1
KM925143.1
KM925144.1
KC252335.1
KC252336.1
KC252337.1
KC252338.1
KC252339.1
KC252340.1
KC252341.1
KC252342.1
KC252343.1
KC252344.1
KC252345.1
KC252346.1
KC252347.1
KC252348.1
KC252349.1
KC252350.1
KC252351.1
KC252352.1
KC252353.1
KC252354.1
KC252355.1
KC252356.1
KC252357.1
KC252358.1
KC252359.1
KC252360.1
KC252361.1
KC252362.1
KC252363.1
KC252364.1
KC252365.1
KC252366.1
KC252367.1
KC252368.1
KC252369.1
KC252370.1
KC252371.1
KC252372.1
KC252373.1
KC252374.1
KC252375.1
KC252376.1
KC252377.1
KC252378.1
KC252379.1
KC252380.1
KC252381.1
KC252382.1
KC252383.1
KC252384.1
KC252385.1
KC252386.1
KC252387.1
KC252388.1
KC252389.1
KC252390.1
KC252391.1
KC252392.1
KC252393.1
KC252394.1
KC252395.1
KC252396.1
KC252397.1
KC252398.1
KC252399.1
KC252400.1
KC252401.1
KC252402.1
KC252403.1
KC252404.1
KC252405.1
KC252406.1
KC252407.1
KC252408.1
KC252409.1
KC252410.1
KC252411.1
KC252412.1
KC252413.1
KC252414.1
KC252415.1
KC252416.1
KC252417.1
KC252418.1
KC252419.1
KC252420.1
KC252421.1
KC252422.1
KC252423.1
KC252424.1
KC252425.1
KC252426.1
KC252427.1
KC252428.1
KC252429.1
KC252430.1
KC252431.1
KC252432.1
KC252433.1
KC252434.1
KC252435.1
KC252436.1
KC252437.1
KC252438.1
KC252439.1
KC252440.1
KC252441.1
KC252442.1
KC252443.1
KC252444.1
KC252445.1
KC252446.1
KC252447.1
KC252448.1
KC252449.1
KC252450.1
KC252451.1
KC252452.1
KC252453.1
KC252454.1
KC252455.1
KC252456.1
KC252457.1
KC252458.1
KC252459.1
KC252460.1
KC252461.1
KC252462.1
KC252463.1
KC252464.1
KC252465.1
KC252466.1
KC252467.1
KC252468.1
KC252469.1
KC252470.1
KC252471.1
KC252472.1
KC252473.1
KC252474.1
KC252475.1
KC252476.1
KC252477.1
KC252478.1
KC252479.1
KC252480.1
KC252481.1
KC252482.1
KC252483.1
KC252484.1
KC252485.1
KC252486.1
KC252487.1
KC252488.1
KC252489.1
KC252490.1
KC252491.1
KC252492.1
KC252493.1
KC252494.1
KC252495.1
KC252496.1
KC252497.1
KC252498.1
KC252499.1
KC252500.1
KC252501.1
KC252502.1
KC252503.1
KC252504.1
KC252505.1
KC252506.1
KC252507.1
KC252508.1
KC252509.1
KC252510.1
KC252511.1
KC252512.1
KC252513.1
KC252514.1
KC252515.1
KC252516.1
KC252517.1
KC252518.1
KC252519.1
KC252520.1
KC252521.1
KC252522.1
KC252523.1
KC252524.1
KC252525.1
KC252526.1
KC252527.1
KC252528.1
KC252529.1
KC252530.1
KC252531.1
KC252532.1
KC252533.1
KC252534.1
KC252535.1
KC252536.1
KC252537.1
KC252538.1
KC252539.1
KC252540.1
KC252541.1
KC252542.1
KC252543.1
KC252544.1
KC252545.1
KC252546.1
KC252547.1
KC252548.1
KC252549.1
KC252550.1
KC252551.1
KC252552.1
KC252553.1
KC252554.1
KC252555.1
KC252556.1
KC252557.1
KC252558.1
KC252559.1
KC252560.1
KC252561.1
KC252562.1
KC252563.1
KC252564.1
KC252565.1
KC252566.1
KC252567.1
KC252568.1
KC252569.1
KC252570.1
KC252571.1
KC252572.1
KC252573.1
KF836133.1
GQ337562.1
GQ337613.1
GQ337623.1
HG793808.1
KJ856675.1
KJ856676.1
KJ856677.1
KJ856678.1
KJ856679.1
KJ856680.1
KJ856681.1
KJ856682.1
KJ856683.1
KJ856684.1
KJ856685.1
KJ856686.1
KJ856687.1
KJ856688.1
KJ856689.1
KJ856690.1
KJ856691.1
KJ856692.1
KJ856693.1
KJ856694.1
KJ856695.1
KJ856696.1
KJ856697.1
KJ856698.1
KJ856699.1
KJ856700.1
KJ856701.1
KJ856702.1
KJ856703.1
KJ856704.1
KJ856705.1
KJ856706.1
KJ856707.1
KJ856708.1
KJ856709.1
KJ856710.1
KJ856711.1
KJ856712.1
KJ856713.1
KJ856714.1
KJ856715.1
KJ856716.1
KJ856717.1
KJ856718.1
KJ856719.1
KJ856720.1
KJ856721.1
KJ856722.1
KJ856723.1
KJ856724.1
KJ856725.1
KJ856726.1
KJ856727.1
KJ856728.1
KJ856729.1
KJ856730.1
KJ856731.1
KJ856732.1
KJ856733.1
KJ856734.1
KJ856735.1
KJ856736.1
KJ856737.1
KJ856738.1
KJ856739.1
KJ856740.1
KJ856741.1
KJ856742.1
KJ856743.1
KJ856744.1
KJ856745.1
KJ856746.1
KJ856747.1
KJ856748.1
KJ856749.1
KJ856750.1
KJ856751.1
KJ856752.1
KJ856753.1
KJ856754.1
KJ856755.1
KJ856756.1
KJ856757.1
KJ856758.1
KJ856759.1
KJ856760.1
KJ856761.1
KJ856762.1
KJ856763.1
KJ856764.1
KJ856765.1
KJ856766.1
KJ856767.1
KJ856768.1
KJ856769.1
KJ856770.1
KJ856771.1
KJ856772.1
KJ856773.1
KJ856774.1
KJ856775.1
KJ856776.1
KJ856777.1
KJ856778.1
KJ856779.1
KJ856780.1
KJ856781.1
KJ856782.1
KJ856783.1
KJ856784.1
KJ856785.1
KJ856786.1
KJ856787.1
KJ856788.1
KJ856789.1
KJ856790.1
KJ856791.1
KJ856792.1
KJ856793.1
KJ856794.1
KJ856795.1
KJ856796.1
KJ856797.1
KJ856798.1
KJ856799.1
KJ856800.1
KJ856801.1
KJ856802.1
KJ856803.1
KJ856804.1
KJ856805.1
KJ856806.1
KJ856807.1
KJ856808.1
KJ856809.1
KJ856810.1
KJ856811.1
KJ856812.1
KJ856813.1
KJ856814.1
KJ856815.1
KJ856816.1
KJ856817.1
KJ856818.1
KJ856819.1
KJ856820.1
KJ856821.1
KJ856822.1
KJ856823.1
KJ856824.1
KJ856825.1
KJ856826.1
KJ856827.1
KJ856828.1
KJ856829.1
KJ856830.1
KJ856831.1
KJ856832.1
KJ856833.1
KJ856834.1
KJ856835.1
KJ856836.1
KJ856837.1
KJ856838.1
KJ856839.1
KJ856840.1
KM373519.1
KM093871.1
KM046492.1
KJ530557.1
KJ530558.1
KJ530559.1
KJ530560.1
KJ530561.1
KJ530562.1
KJ530563.1
KJ530564.1
KJ530565.1
KM044239.1
KM044240.1
KM067270.1
KM067275.1
KM078028.1
KM084865.1
KF450814.1
KF450815.1
KF450816.1
KF450817.1
KF450818.1
KF450819.1
KF450820.1
KF450821.1
KF450822.1
KF450823.1
KF450824.1
KF450825.1
KF450826.1
KF450827.1
KF450828.1
KF450829.1
KF450830.1
KF450831.1
KF450832.1
KF450833.1
KF450834.1
KF450835.1
KF450836.1
KF450837.1
KF450838.1
KF450839.1
KF450840.1
KF450841.1
KF450842.1
KF450843.1
KF450844.1
KF450845.1
KF450846.1
KF450847.1
KF450848.1
KF450849.1
KF450850.1
KF450851.1
KF450852.1
KF450853.1
KF450854.1
KF450855.1
KF450856.1
KF450857.1
KF450858.1
KF450859.1
KF450860.1
KF450861.1
KF450862.1
KF450863.1
KF450864.1
KF450865.1
KF450866.1
KF450867.1
KF450868.1
KF450869.1
KF450870.1
KF450871.1
KF450872.1
KF450873.1
KF450874.1
KF450875.1
KF450876.1
KF450877.1
KF450878.1
KF450879.1
KF450880.1
KF450881.1
KF450882.1
KF450883.1
KF450884.1
KF450885.1
KF450886.1
KF450887.1
KF450888.1
KF450889.1
KF450890.1
KF450891.1
KF450892.1
KF450893.1
KF450894.1
KF450895.1
KF450896.1
KF450897.1
KF450898.1
KF450899.1
KF450900.1
KF450901.1
KF450902.1
KF450903.1
KF450904.1
KF450905.1
KF450906.1
KF450907.1
KF450908.1
KF450909.1
KF450910.1
KF450911.1
KF450912.1
KF450913.1
KF450914.1
KF450915.1
KF450916.1
KF450917.1
KF450918.1
KF450919.1
KF450920.1
KF450921.1
KF450922.1
KF450923.1
KF450924.1
KF450925.1
KF450926.1
KF450927.1
KF450928.1
KF450929.1
KF450930.1
KF450931.1
KF450932.1
KF450933.1
KF450934.1
KF450935.1
KF450936.1
KF450937.1
KF450938.1
KF450939.1
KF450940.1
KF450941.1
KF450942.1
KF450943.1
KF450944.1
KF450945.1
KF450946.1
KF450947.1
KF450948.1
KF450949.1
KF450950.1
KF450951.1
KF450952.1
KF450953.1
KF450954.1
KF450955.1
KF450956.1
KF450957.1
KF450958.1
KF450959.1
KF450960.1
KF450961.1
KF450962.1
KF450963.1
KF450964.1
KF450965.1
KF450966.1
KF450967.1
KF450968.1
KF450969.1
KF450970.1
KF450971.1
KF450972.1
KF450973.1
KF450974.1
KF450975.1
KF450976.1
KF450977.1
KF450978.1
KF450979.1
KF450980.1
KF450981.1
KF450982.1
KF450983.1
KF450984.1
KF450985.1
KF450986.1
KF450987.1
KF450988.1
KF450989.1
KF450990.1
KF450991.1
KF450992.1
KF450993.1
KF450994.1
KF450995.1
KF450996.1
KF450997.1
KF450998.1
KF450999.1
KF451000.1
KF451001.1
KF451002.1
KF451003.1
KF451004.1
KF451005.1
KF451006.1
KF451007.1
KF451008.1
KF451009.1
KF451010.1
KF451011.1
KF451012.1
KF451013.1
KF451014.1
KF451015.1
KF451016.1
KF451017.1
KF451018.1
KF451019.1
KF451020.1
KF451021.1
KF451022.1
KF451023.1
KF451024.1
KF451025.1
KF451026.1
KF451027.1
KF451028.1
KF451029.1
KF451030.1
KF451031.1
KF451032.1
KF451033.1
KF451034.1
KF451035.1
KF451036.1
KF451037.1
KF451038.1
KF451039.1
KF451040.1
KF451041.1
KF451042.1
KF451043.1
KF451044.1
KF451045.1
KF451046.1
KF451047.1
KF451048.1
KF451049.1
KF451050.1
KF451051.1
KF451052.1
KF451053.1
KF451054.1
KF451055.1
KF451056.1
KF451057.1
KF451058.1
KF451059.1
KF451060.1
KF451061.1
KF451062.1
KF451063.1
KF451064.1
KF451065.1
KF451066.1
KF451067.1
KF451068.1
KF451069.1
KF451070.1
KF451071.1
KF451072.1
KF451073.1
KF451074.1
KF451075.1
KF451076.1
KF451077.1
KF451078.1
KF451079.1
KF451080.1
KF451081.1
KF451082.1
KF451083.1
KF451084.1
KF451085.1
KF451086.1
KF451087.1
KF451088.1
KF451089.1
KF451090.1
KF451091.1
KF451092.1
KF451093.1
KF451094.1
KF451095.1
KF451096.1
KF451097.1
KF451098.1
KF451099.1
KF451100.1
KF451101.1
KF451102.1
KF451103.1
KF451104.1
KF451105.1
KF451106.1
KF451107.1
KF451108.1
KF451109.1
KF451110.1
KF451111.1
KF451112.1
KF451113.1
KF451114.1
KF451115.1
KF451116.1
KF451117.1
KF451118.1
KF451119.1
KF451120.1
KF451121.1
KF451122.1
KF451123.1
KF451124.1
KF451125.1
KF451126.1
KF451127.1
KF451128.1
KF451129.1
KF451130.1
KF451131.1
KF451132.1
KF451133.1
KF451134.1
KF451135.1
KF451136.1
KF451137.1
KF451138.1
KF451139.1
KF451140.1
KF451141.1
KF451142.1
KF451143.1
KF451144.1
KF451145.1
KF451146.1
KF451147.1
KF451148.1
KF451149.1
KF451150.1
KF451151.1
KF451152.1
KF451153.1
KF451154.1
KF451155.1
KF451156.1
KF451157.1
KF451158.1
KF451159.1
KF451160.1
KF451161.1
KF451162.1
KF451163.1
KF451164.1
KF451165.1
KF451166.1
KF451167.1
KF451168.1
KF451169.1
KF451170.1
KF451171.1
KF451172.1
KF451173.1
KF451174.1
KF451175.1
KF451176.1
KF451177.1
KF451178.1
KF451179.1
KF451180.1
KF451181.1
KF451182.1
KF451183.1
KF451184.1
KF451185.1
KF451186.1
KF451187.1
KF451188.1
KF451189.1
KF451190.1
KF451191.1
KF451192.1
KF451193.1
KF451194.1
KF451195.1
KF451196.1
KF451197.1
KF451198.1
KF451199.1
KF451200.1
KF451201.1
KF451202.1
KF451203.1
KF451204.1
KF451205.1
KF451206.1
KF451207.1
KF451208.1
KF451209.1
KF451210.1
KF451211.1
KF451212.1
KF451213.1
KF451214.1
KF451215.1
KF451216.1
KF451217.1
KF451218.1
KF451219.1
KF451220.1
KF451221.1
KF451222.1
KF451223.1
KF451224.1
KF451225.1
KF451226.1
KF451227.1
KF451228.1
KF451229.1
KF451230.1
KF451231.1
KF451232.1
KF451233.1
KF451234.1
KF451235.1
KF451236.1
KF451237.1
KF451238.1
KF451239.1
KF451240.1
KF451241.1
KF451242.1
KF451243.1
KF451244.1
KF451245.1
KF451246.1
KF451247.1
KF451248.1
KF451249.1
KF451250.1
KF451251.1
KF451252.1
KF451253.1
KF451254.1
KF451255.1
KF451256.1
KF451257.1
KF451258.1
KF451259.1
KF451260.1
KF451261.1
KF451262.1
KF451263.1
KF451264.1
KF451265.1
KF451266.1
KF451267.1
KF451268.1
KF451269.1
KF451270.1
KF451271.1
KF451272.1
KF451273.1
KF451274.1
KF451275.1
KF451276.1
KF451277.1
KF451278.1
KF451279.1
KF451280.1
KF451281.1
KF451282.1
KF451283.1
KF451284.1
KF451285.1
KF451286.1
KF451287.1
KF451288.1
KF451289.1
KF451290.1
KF451291.1
KF451292.1
KF451293.1
KF451294.1
KF451295.1
KF451296.1
KF451297.1
KF451298.1
KF451299.1
KF451300.1
KF451301.1
KF451302.1
KF451303.1
KF451304.1
KF451305.1
KF451306.1
KF451307.1
KF451308.1
KF451309.1
KF451310.1
KF451311.1
KF451312.1
KF451313.1
KF451314.1
KF451315.1
KF451316.1
KF451317.1
KF451318.1
KF451319.1
KF451320.1
KF451321.1
KF451322.1
KF451323.1
KF451324.1
KF451325.1
KF451326.1
KF451327.1
KF451328.1
KF451329.1
KF451330.1
KF451331.1
KF451332.1
KF451333.1
KF451334.1
KF451335.1
KF451336.1
KF451337.1
KF451338.1
KF451339.1
KF451340.1
KF451341.1
KF451342.1
KF451343.1
KF451344.1
KF451345.1
KF451346.1
KF451347.1
KF451348.1
KF451349.1
KF451350.1
KF451351.1
KF451352.1
KF451353.1
KF451354.1
KF451355.1
KF451356.1
KF451357.1
KF451358.1
KF451359.1
KF451360.1
KF451361.1
KF451362.1
KF451363.1
KF451364.1
KF451365.1
KF451366.1
KF451367.1
KF451368.1
KF451369.1
KF451370.1
KF451371.1
KF451372.1
KF451373.1
KF451374.1
KF451375.1
KF451376.1
KF451377.1
KF451378.1
KF451379.1
KF451380.1
KF451381.1
KF451382.1
KF451383.1
KF451384.1
KF451385.1
KF451386.1
KF451387.1
KF451388.1
KF451389.1
KF451390.1
KF451391.1
KF451392.1
KF451393.1
KF451394.1
KF451395.1
KF451396.1
KF451397.1
KF451398.1
KF451399.1
KF451400.1
KF451401.1
KF451402.1
KF451403.1
KF451404.1
KF451405.1
KF451406.1
KF451407.1
KF451408.1
KF451409.1
KF451410.1
KF451411.1
KF451412.1
KF451413.1
KF451414.1
KF451415.1
KF451416.1
KF451417.1
KF451418.1
KF451419.1
KF451420.1
KF451421.1
KF451422.1
KF451423.1
KF451424.1
KF451425.1
KF451426.1
KF451427.1
KF451428.1
KF451429.1
KF451430.1
KF451431.1
KF451432.1
KF451433.1
KF451434.1
KF451435.1
KF451436.1
KF451437.1
KF451438.1
KF451439.1
KF451440.1
KF451441.1
KF451442.1
KF451443.1
KF451444.1
KF451445.1
KF451446.1
KF451447.1
KF451448.1
KF451449.1
KF451450.1
KF451451.1
KF451452.1
KF451453.1
KF451454.1
KF451455.1
KF451456.1
KF451457.1
KF451458.1
KF451459.1
KF451460.1
KF451461.1
KF451462.1
KF451463.1
KF451464.1
KF451465.1
KF451466.1
KF451467.1
KF451468.1
KF451469.1
KF451470.1
KF451471.1
KF451472.1
KF451473.1
KF451474.1
KF451475.1
KF451476.1
KF451477.1
KF451478.1
KF451479.1
KF451480.1
KF451481.1
KF451482.1
KF451483.1
KF451484.1
KF451485.1
KF451486.1
KF451487.1
KF451488.1
KF451489.1
KF451490.1
KF451491.1
KF451492.1
KF451493.1
KF451494.1
KF451495.1
KF451496.1
KF451497.1
KF451498.1
KF451499.1
KF451500.1
KF451501.1
KF451502.1
KF451503.1
KF451504.1
KF451505.1
KF451506.1
KF451507.1
KF451508.1
KF451509.1
KF451510.1
KF451511.1
KF451512.1
KF451513.1
KF451514.1
KF451515.1
KF451516.1
KF451517.1
KF451518.1
KF451519.1
KF451520.1
KF451521.1
KF451522.1
KF451523.1
KF451524.1
KF451525.1
KF451526.1
KF451527.1
KF451528.1
KF451529.1
KF451530.1
KF451531.1
KF451532.1
KF451533.1
KF451534.1
KF451535.1
KF451536.1
KF451537.1
KF451538.1
KF451539.1
KF451540.1
KF451541.1
KF451542.1
KF451543.1
KF451544.1
KF451545.1
KF451546.1
KF451547.1
KF451548.1
KF451549.1
KF451550.1
KF451551.1
KF451552.1
KF451553.1
KF451554.1
KF451555.1
KF451556.1
KF451557.1
KF451558.1
KF451559.1
KF451560.1
KF451561.1
KF451562.1
KF451563.1
KF451564.1
KF451565.1
KF451566.1
KF451567.1
KF451568.1
KF451569.1
KF451570.1
KF451571.1
KF451572.1
KF451573.1
KF451574.1
KF451575.1
KF451576.1
KF451577.1
KF451578.1
KF451579.1
KF451580.1
KF451581.1
KF451582.1
KF451583.1
KF451584.1
KF451585.1
KF451586.1
KF451587.1
KF451588.1
KF451589.1
KF451590.1
KF451591.1
KF451592.1
KF451593.1
KF451594.1
KF451595.1
KF451596.1
KF451597.1
KF451598.1
KF451599.1
KF451600.1
KF451601.1
KF451602.1
KF451603.1
KF451604.1
KF451605.1
KF451606.1
KF451607.1
KF451608.1
KF451609.1
KF451610.1
KF451611.1
KF451612.1
KF451613.1
KF451614.1
KF451615.1
KF451616.1
KF451617.1
KF451618.1
KF451619.1
KF451620.1
KF451621.1
KF451622.1
KF451623.1
KF451624.1
KF451625.1
KF451626.1
KF451627.1
KF451628.1
KF451629.1
KF451630.1
KF451631.1
KF451632.1
KF451633.1
KF451634.1
KF451635.1
KF451636.1
KF451637.1
KF451638.1
KF451639.1
KF451640.1
KF451641.1
KF451642.1
KF451643.1
KF451644.1
KF451645.1
KF451646.1
KF451647.1
KF451648.1
KF451649.1
KF451650.1
KF451651.1
KF451652.1
KF451653.1
KF451654.1
KF451655.1
KF451656.1
KF451657.1
KF451658.1
KF451659.1
KF451660.1
KF451661.1
KF451662.1
KF451663.1
KF451664.1
KF451665.1
KF451666.1
KF451667.1
KF451668.1
KF451669.1
KF451670.1
KF451671.1
KF451672.1
KF451673.1
KF451674.1
KF451675.1
KF451676.1
KF451677.1
KF451678.1
KF451679.1
KF451680.1
KF451681.1
KF451682.1
KF451683.1
KF451684.1
KF451685.1
KF451686.1
KF451687.1
KF451688.1
KF451689.1
KF451690.1
KF451691.1
KF451692.1
KF451693.1
KF451694.1
KF451695.1
KF451696.1
KF451697.1
KF451698.1
KF451699.1
KF451700.1
KF451701.1
KF451702.1
KF451703.1
KF451704.1
KF451705.1
KF451706.1
KF451707.1
KF451708.1
KF451709.1
KF451710.1
KF451711.1
KF451712.1
KF451713.1
KF451714.1
KF451715.1
KF451716.1
KF451717.1
KF451718.1
KF451719.1
KF451720.1
KF451721.1
KF451722.1
KF451723.1
KF451724.1
KF451725.1
KF451726.1
KF451727.1
KF451728.1
KF451729.1
KF451730.1
KF451731.1
KF451732.1
KF451733.1
KF451734.1
KF451735.1
KF451736.1
KF451737.1
KF451738.1
KF451739.1
KF451740.1
KF451741.1
KF451742.1
KF451743.1
KF451744.1
KF451745.1
KF451746.1
KF451747.1
KF451748.1
KF451749.1
KF451750.1
KF451751.1
KF451752.1
KF451753.1
KF451754.1
KF451755.1
KF451756.1
KF451757.1
KF451758.1
KF451759.1
KF451760.1
KF451761.1
KF451762.1
KF451763.1
KF451764.1
KF451765.1
KF451766.1
KF451767.1
KF451768.1
KF451769.1
KF451770.1
KF451771.1
KF451772.1
KF451773.1
KF451774.1
KF451775.1
KF451776.1
KF451777.1
KF451778.1
KF451779.1
KF451780.1
KF451781.1
KF451782.1
KF451783.1
KF451784.1
KF451785.1
KF451786.1
KF451787.1
KF451788.1
KF451789.1
KF451790.1
KF451791.1
KF451792.1
KF451793.1
KF451794.1
KF451795.1
KF451796.1
KF451797.1
KF451798.1
KF451799.1
KF451800.1
KF451801.1
KF451802.1
KF451803.1
KF451804.1
KF451805.1
KF451806.1
KF451807.1
KF451808.1
KF451809.1
KF451810.1
KF451811.1
KF451812.1
KF451813.1
KF451814.1
KF451815.1
KF451816.1
KF451817.1
KF451818.1
KF451819.1
KF451820.1
KF451821.1
KF451822.1
KF451823.1
KF451824.1
KF451825.1
KF451826.1
KF451827.1
KF451828.1
KF451829.1
KF451830.1
KF451831.1
KF451832.1
KF451833.1
KF451834.1
KF451835.1
KF451836.1
KF451837.1
KF451838.1
KF451839.1
KF451840.1
KF451841.1
KF451842.1
KF451843.1
KF451844.1
KF451845.1
KF451846.1
KF451847.1
KF451848.1
KF451849.1
KF451850.1
KF451851.1
KF451852.1
KF451853.1
KF451854.1
KF451855.1
KF451856.1
KF451857.1
KF451858.1
KF451859.1
KF451860.1
KF451861.1
KF451862.1
KF451863.1
KF451864.1
KF451865.1
KF451866.1
KF451867.1
KF451868.1
KF451869.1
KF451870.1
KF451871.1
KM017732.1
KM023645.1
KJ997760.1
KJ997914.1
KJ960194.1
KJ993871.1
KM362831.1
NC_025221.1
NC_025222.1
NC_025225.1
NC_025226.1
NC_025242.1
NC_025243.1
NC_025199.1
NC_025201.1
KC461928.1
KC465748.1
KF667491.1
KF667531.1
KF696672.1
KF771894.1
KF785799.1
KJ681480.1
KJ681481.1
KJ681482.1
KJ681483.1
KJ681484.1
KJ681485.1
KJ681486.1
KJ681487.1
KJ681488.1
KJ681489.1
KJ681490.1
KJ681491.1
KJ681492.1
KJ681493.1
KJ681494.1
KJ681495.1
KJ866208.1
KJ866209.1
KM029965.1
KM073256.1
KM077128.1
KM199849.1
KM233452.1
KM255691.1
KM257636.1
KM268050.1
KM271781.1
KM272585.1
KM276554.1
KJ789859.1
KJ956027.1
KM259918.1
NC_024940.1
KJ941041.1
KJ948424.1
KJ954145.1
KC519737.1
KJ930190.1
KJ567051.1
KJ567052.1
KJ567053.1
KJ567054.1
KJ567055.1
KJ567056.1
KJ567057.1
KJ567058.1
NC_024941.1
NC_024942.1
NC_024946.1
NC_024947.1
NC_024948.1
NC_024949.1
NC_024950.1
NC_024951.1
NC_024952.1
NC_024953.1
NC_024921.1
NC_024923.1
NC_024926.1
NC_024930.1
NC_024933.1
NC_024934.1
NC_024937.1
NC_024938.1
NC_024939.1
AB703463.1
KM052375.1
KM495737.1
KM576763.1
KM576772.1
KM581238.1
KM582872.1
KM582873.1
KM245044.1
KM245045.1
KM245046.1
KM245047.1
KM272752.1
KM276661.1
KM279431.1
KM360063.1
KM370325.1
AP014586.1
AP014587.1
AP014588.1
AP014589.1
AP014590.1
AP014591.1
AP014592.1
AP014593.1
AP014594.1
KF254841.1
KJ909660.1
NC_024824.1
NC_024833.1
NC_024834.1
NC_024836.1
NC_024837.1
NC_024838.1
NC_024840.1
NC_024841.1
NC_024842.1
NC_024843.1
NC_024844.1
NC_024846.1
NC_024847.1
NC_024848.1
NC_024849.1
NC_024850.1
NC_024851.1
NC_024852.1
NC_024853.1
NC_024854.1
NC_024857.1
NC_024858.1
NC_024860.1
NC_024862.1
NC_024863.1
NC_024874.1
NC_024875.1
NC_024876.1
NC_024879.1
NC_024880.1
NC_024881.1
NC_024885.1
JQ639060.1
KC831767.1
KJ669158.1
KJ933414.1
KM113774.1
KM262190.1
KJ888855.1
KM077026.1
KM215138.1
KM232987.1
KJ885621.1
KJ907732.1
KJ909027.1
KJ913780.1
KJ933693.1
KM111296.1
KJ872545.1
KJ865755.1
KJ866207.1
KM233416.1
KM242275.1
KM406329.1
KM411957.1
KM434265.1
KM009121.1
KM203891.1
AP005993.1
AP006011.1
AP006013.1
AP006789.1
AP006791.1
KJ782448.1
KJ789952.1
KJ789953.1
AP014527.1
AP014528.1
AP014529.1
AP014530.1
AP014531.1
AP014532.1
AP014533.1
AP014534.1
AP014535.1
AP014536.1
AP014537.1
AP014538.1
AP014539.1
KF836545.1
KJ817184.1
KJ834096.1
KJ842105.1
KJ850307.1
KJ813807.1
KJ819540.1
KJ833586.1
KJ833587.1
KJ833752.1
KJ833753.1
KJ833754.1
KJ958906.1
KM086722.1
KJ815009.1
KJ959229.1
KJ959230.1
KM357279.1
KM378618.1
KM378619.1
KM079630.1
KM101043.1
KM189365.1
KM196112.1
NC_024727.1
NC_024729.1
NC_024733.1
NC_024737.1
NC_024738.1
NC_024739.1
NC_024748.1
NC_024749.1
NC_024750.1
NC_024752.1
NC_024753.1
KJ813282.1
KJ808811.1
KM103653.1
KM103654.1
KM103655.1
KM103656.1
KM103657.1
KM103658.1
KM103659.1
KF746065.1
KF955011.1
KJ794187.1
KJ794188.1
KJ794189.1
KJ801524.1
KJ784494.1
KJ923805.1
KJ923806.1
KJ923807.1
KJ923808.1
KJ923809.1
KJ923810.1
KJ923811.1
KJ923812.1
KJ923813.1
KJ923814.1
KJ923815.1
KJ923816.1
KJ923817.1
KJ923818.1
KJ923819.1
KJ923820.1
KJ923821.1
KJ923822.1
KJ923823.1
KJ923824.1
KJ923825.1
KJ923826.1
KJ923827.1
KJ923828.1
KJ923829.1
KJ923830.1
KJ923831.1
KJ923832.1
KJ923833.1
KJ923834.1
KJ923835.1
KJ923836.1
KJ923837.1
KJ923838.1
KJ923839.1
KJ923840.1
KJ923841.1
KJ923842.1
KJ923843.1
KJ923844.1
KJ923845.1
KJ923846.1
KJ923847.1
KJ923848.1
KM035413.1
KJ622047.1
KJ883269.1
KM096864.1
KM259909.1
KM260155.1
KM262180.1
KM267903.1
KM267904.1
KM267905.1
KM267906.1
KM267907.1
KM272200.1
KM273042.1
KJ577549.1
KM093860.1
LK022697.1
NC_024746.1
KJ737417.1
KJ737418.1
KJ737419.1
KJ737420.1
KJ737421.1
KJ737422.1
KJ737423.1
KJ755996.1
KJ700438.1
KJ700439.1
KJ700440.1
KJ778676.1
KJ778677.1
KJ909516.1
KJ755565.1
KM216990.1
KM220890.1
KM233203.1
KM233204.1
NC_024628.1
NC_024629.1
NC_024630.1
NC_024631.1
NC_024632.1
NC_024633.1
NC_024634.1
NC_024637.1
NC_024640.1
NC_024644.1
NC_024651.1
NC_024652.1
NC_024654.1
NC_024664.1
NC_024667.1
NC_024672.1
NC_024674.1
NC_024676.1
NC_024677.1
NC_024678.1
NC_024679.1
NC_024680.1
NC_024682.1
NC_024683.1
KJ174087.1
KJ742384.1
KJ746662.1
KJ746663.1
KJ746664.1
KJ746665.1
KJ746666.1
KJ184173.1
KJ184174.1
KJ184175.1
KJ729017.1
KJ729018.1
KJ729019.1
KJ729020.1
KJ729021.1
KJ729022.1
KJ729023.1
KJ730524.1
KJ730525.1
KJ739616.1
KJ937460.2
KJ937464.2
KJ937468.1
KJ711549.1
KJ711550.1
KJ713173.1
KJ720205.1
KJ722068.1
KJ739617.1
KJ754096.1
KF312717.1
KF383986.1
KF383987.1
KF383988.1
KF383989.1
KF383990.1
KF383991.1
KF383992.1
KF383993.1
KF383994.1
KF383995.1
KF383996.1
KF383997.1
KF383998.1
KF383999.1
KF384000.1
KF384001.1
KF384002.1
KF384003.1
KF384004.1
KF384005.1
KF384006.1
KF384007.1
KF384008.1
KF384009.1
KF384010.1
KF384011.1
KF384012.1
KF384013.1
KF384014.1
KF384015.1
KF384016.1
KF384017.1
KF384018.1
KF384019.1
KF384020.1
KF384021.1
KF384022.1
KF384023.1
KF384024.1
KF384025.1
KF384026.1
KF384027.1
KF384028.1
KF384029.1
KF384030.1
KF384031.1
KF384032.1
KF384033.1
KF384034.1
KF384035.1
KF384036.1
KF384037.1
KF384038.1
KF384039.1
KF384040.1
KF384041.1
KF386147.1
KF418153.1
KF441551.1
KF499016.1
KJ742590.1
KJ742591.1
KF914213.1
KF914214.1
KJ708786.1
KJ713152.1
NC_024513.1
NC_024527.1
NC_024528.1
NC_024529.1
NC_024531.1
NC_024532.1
NC_024533.1
NC_024534.1
NC_024536.1
NC_024537.1
NC_024538.1
NC_024540.1
NC_024546.1
NC_024547.1
NC_024548.1
NC_024549.1
NC_024550.1
NC_024551.1
NC_024554.1
NC_024556.1
NC_024558.1
NC_024561.1
NC_024563.1
NC_024564.1
NC_024567.1
NC_024568.1
NC_024569.1
NC_024570.1
NC_024572.1
NC_024573.1
NC_024574.1
NC_024576.1
NC_024578.1
NC_024580.1
NC_024581.1
NC_024582.1
NC_024583.1
NC_024585.1
NC_024587.1
NC_024588.1
NC_024592.1
NC_024593.1
NC_024594.1
NC_024596.1
NC_024597.1
NC_024598.1
NC_024599.1
NC_024602.1
NC_024603.1
NC_024604.1
NC_024605.1
NC_024606.1
NC_024609.1
NC_024610.1
NC_024612.1
NC_024615.1
NC_024621.1
KC592390.1
KC592391.1
KC592392.1
KC592393.1
KJ742709.1
KJ742710.1
KJ742711.1
KJ742712.1
KJ742713.1
KJ742714.1
KJ742715.1
KJ749841.1
KJ809086.1
KJ820739.1
KJ866876.1
KJ940969.1
KM087741.1
KM212168.1
KM213520.1
KM213521.1
KM213522.1
KM213526.1
KM007555.1
KF437906.1
KF684946.1
KF750656.1
KJ718889.1
KF142459.1
KF444060.1
KF612272.1
KF672362.1
KF680163.1
KF690637.1
KF711948.1
KF712276.1
KF765500.2
KF771003.1
KF798195.1
KF840516.1
KF918859.1
KF955638.1
KJ545899.1
KJ709681.1
KJ709682.1
KJ709683.1
KJ709684.1
KJ709685.1
KJ709686.1
KJ710625.2
KJ710626.2
KJ710708.1
KJ741403.1
KJ754935.1
KJ754936.1
KJ778617.1
KJ784473.1
KJ815050.1
KJ816315.1
KJ816316.1
KJ830752.1
KJ830772.1
KJ920198.1
KJ939353.1
KF906486.1
KF906487.1
KJ004518.1
KJ081440.1
KJ540880.1
KJ643142.1
KJ739867.1
KJ739868.1
KJ740750.1
KJ874440.1
KJ913674.1
KF667528.1
KJ511779.1
KJ619487.1
KJ624980.1
KJ636050.1
KJ641617.1
KJ868177.1
KJ913073.2
KJ680375.1
KJ700441.1
KJ704989.1
KJ684987.1
KJ690267.1
KM033230.1
KM043056.1
KM047506.1
KM052373.1
KM052374.1
KM062183.1
KM062184.1
KM062185.1
KM062186.1
KF836441.1
KF836442.1
KF850472.1
KJ595342.1
JX292787.1
KC543355.1
KC822643.1
KF597526.1
KF640234.1
KF673863.1
KF724884.1
KJ183133.1
KJ364658.1
KJ671625.1
KJ671626.1
KJ680321.1
KJ746618.1
KJ746619.1
KJ689447.1
KJ668153.1
KJ669372.1
KJ669654.1
KJ562277.1
KM013404.1
KM013847.1
KM016488.1
KJ571488.1
KJ641842.1
KJ641843.1
KJ643926.1
KJ643927.1
NC_024393.1
NC_024394.1
NC_024395.1
NC_024396.1
NC_024397.1
NC_024398.1
NC_024399.1
NC_024400.1
NC_024402.1
NC_024403.1
NC_024404.1
NC_024405.1
NC_024406.1
NC_024407.1
NC_024408.1
NC_024409.1
NC_024410.1
NC_024411.1
NC_024412.1
NC_024413.1
NC_024414.1
NC_024415.1
NC_024416.1
NC_024417.1
NC_024418.1
NC_024419.1
NC_024422.1
NC_024423.1
NC_024427.1
NC_024428.1
NC_024430.1
NC_024431.1
NC_024432.1
NC_024433.1
NC_024434.1
KJ522809.1
KF590524.1
KF590525.1
KF590526.1
KF590527.1
KF590528.1
KF590529.1
KF590530.1
KF590531.1
KF590532.1
KF590534.1
KF590535.1
KF590536.1
KF590537.1
KF590538.1
KF590539.1
KF590540.1
KF590541.1
KF590542.1
KF590543.1
KF590544.1
KF590545.1
KF590546.1
KF590547.1
KF590548.1
KF590550.1
KF590551.1
KF590552.1
KJ185394.1
KJ185395.1
KJ185396.1
KJ185397.1
KJ185398.1
KJ185399.1
KJ185400.1
KJ185401.1
KJ185402.1
KJ185403.1
KJ185404.1
KJ185405.1
KJ185406.1
KJ185407.1
KJ185408.1
KJ185409.1
KJ185410.1
KJ185411.1
KJ185412.1
KJ185413.1
KJ185414.1
KJ185415.1
KJ185416.1
KJ185417.1
KJ185418.1
KJ185419.1
KJ185420.1
KJ185421.1
KJ185422.1
KJ185423.1
KJ185424.1
KJ185425.1
KJ185426.1
KJ185427.1
KJ185428.1
KJ185429.1
KJ185430.1
KJ185431.1
KJ185432.1
KJ185433.1
KJ185434.1
KJ185435.1
KJ185436.1
KJ185437.1
KJ185438.1
KJ185439.1
KJ185440.1
KJ185441.1
KJ185442.1
KJ185443.1
KJ185444.1
KJ185445.1
KJ185446.1
KJ185447.1
KJ185448.1
KJ185449.1
KJ185450.1
KJ185451.1
KJ185452.1
KJ185453.1
KJ185454.1
KJ185455.1
KJ185456.1
KJ185457.1
KJ185458.1
KJ185459.1
KJ185460.1
KJ185461.1
KJ185462.1
KJ185463.1
KJ185464.1
KJ185465.1
KJ185466.1
KJ185467.1
KJ185468.1
KJ185469.1
KJ185470.1
KJ185471.1
KJ185472.1
KJ185473.1
KJ185474.1
KJ185475.1
KJ185476.1
KJ185477.1
KJ185478.1
KJ185479.1
KJ185480.1
KJ185481.1
KJ185482.1
KJ185483.1
KJ185484.1
KJ185485.1
KJ185486.1
KJ185487.1
KJ185488.1
KJ185489.1
KJ185490.1
KJ185491.1
KJ185492.1
KJ185493.1
KJ185494.1
KJ185495.1
KJ185496.1
KJ185497.1
KJ185498.1
KJ185499.1
KJ185500.1
KJ185501.1
KJ185502.1
KJ185503.1
KJ185504.1
KJ185505.1
KJ185506.1
KJ185507.1
KJ185508.1
KJ185509.1
KJ185510.1
KJ185511.1
KJ185512.1
KJ185513.1
KJ185514.1
KJ185515.1
KJ185516.1
KJ185517.1
KJ185518.1
KJ185519.1
KJ185520.1
KJ185521.1
KJ185522.1
KJ185523.1
KJ185524.1
KJ185525.1
KJ185526.1
KJ185527.1
KJ185528.1
KJ185529.1
KJ185530.1
KJ185531.1
KJ185532.1
KJ185533.1
KJ185534.1
KJ185535.1
KJ185536.1
KJ185537.1
KJ185538.1
KJ185539.1
KJ185540.1
KJ185541.1
KJ185542.1
KJ185543.1
KJ185544.1
KJ185545.1
KJ185546.1
KJ185547.1
KJ185548.1
KJ185549.1
KJ185550.1
KJ185551.1
KJ185552.1
KJ185553.1
KJ185554.1
KJ185555.1
KJ185556.1
KJ185557.1
KJ185558.1
KJ185559.1
KJ185560.1
KJ185561.1
KJ185562.1
KJ185563.1
KJ185564.1
KJ185565.1
KJ185566.1
KJ185567.1
KJ185568.1
KJ185569.1
KJ185570.1
KJ185571.1
KJ185572.1
KJ185573.1
KJ185574.1
KJ185575.1
KJ185576.1
KJ185577.1
KJ185578.1
KJ185579.1
KJ185580.1
KJ185581.1
KJ185582.1
KJ185583.1
KJ185584.1
KJ185585.1
KJ185586.1
KJ185587.1
KJ185588.1
KJ185589.1
KJ185590.1
KJ185591.1
KJ185592.1
KJ185593.1
KJ185594.1
KJ185595.1
KJ185596.1
KJ185597.1
KJ185598.1
KJ185599.1
KJ185600.1
KJ185601.1
KJ185602.1
KJ185603.1
KJ185604.1
KJ185605.1
KJ185606.1
KJ185607.1
KJ185608.1
KJ185609.1
KJ185610.1
KJ185611.1
KJ185612.1
KJ185613.1
KJ185614.1
KJ185615.1
KJ185616.1
KJ185617.1
KJ185618.1
KJ185619.1
KJ185620.1
KJ185621.1
KJ185622.1
KJ185623.1
KJ185624.1
KJ185625.1
KJ185626.1
KJ185627.1
KJ185628.1
KJ185629.1
KJ185630.1
KJ185631.1
KJ185632.1
KJ185633.1
KJ185634.1
KJ185635.1
KJ185636.1
KJ185637.1
KJ185638.1
KJ185639.1
KJ185640.1
KJ185641.1
KJ185642.1
KJ185643.1
KJ185644.1
KJ185645.1
KJ185646.1
KJ185647.1
KJ185648.1
KJ185649.1
KJ185650.1
KJ185651.1
KJ185652.1
KJ185653.1
KJ185654.1
KJ185655.1
KJ185656.1
KJ185657.1
KJ185658.1
KJ185659.1
KJ185660.1
KJ185661.1
KJ185662.1
KJ185663.1
KJ185664.1
KJ185665.1
KJ185666.1
KJ185667.1
KJ185668.1
KJ185669.1
KJ185670.1
KJ185671.1
KJ185672.1
KJ185673.1
KJ185674.1
KJ185675.1
KJ185676.1
KJ185677.1
KJ185678.1
KJ185679.1
KJ185680.1
KJ185681.1
KJ185682.1
KJ185683.1
KJ185684.1
KJ185685.1
KJ185686.1
KJ185687.1
KJ185688.1
KJ185689.1
KJ185690.1
KJ185691.1
KJ185692.1
KJ185693.1
KJ185694.1
KJ185695.1
KJ185696.1
KJ185697.1
KJ185698.1
KJ185699.1
KJ185700.1
KJ185701.1
KJ185702.1
KJ185703.1
KJ185704.1
KJ185705.1
KJ185706.1
KJ185707.1
KJ185708.1
KJ185709.1
KJ185710.1
KJ185711.1
KJ185712.1
KJ185713.1
KJ185714.1
KJ185715.1
KJ185716.1
KJ185717.1
KJ185718.1
KJ185719.1
KJ185720.1
KJ185721.1
KJ185722.1
KJ185723.1
KJ185724.1
KJ185725.1
KJ185726.1
KJ185727.1
KJ185728.1
KJ185729.1
KJ185730.1
KJ185731.1
KJ185732.1
KJ185733.1
KJ185734.1
KJ185735.1
KJ185736.1
KJ185737.1
KJ185738.1
KJ185739.1
KJ185740.1
KJ185741.1
KJ185742.1
KJ185743.1
KJ185744.1
KJ185745.1
KJ185746.1
KJ185747.1
KJ185748.1
KJ185749.1
KJ185750.1
KJ185751.1
KJ185752.1
KJ185753.1
KJ185754.1
KJ185755.1
KJ185756.1
KJ185757.1
KJ185758.1
KJ185759.1
KJ185760.1
KJ185761.1
KJ185762.1
KJ185763.1
KJ185764.1
KJ185765.1
KJ185766.1
KJ185767.1
KJ185768.1
KJ185769.1
KJ185770.1
KJ185771.1
KJ185772.1
KJ185773.1
KJ185774.1
KJ185775.1
KJ185776.1
KJ185777.1
KJ185778.1
KJ185779.1
KJ185780.1
KJ185781.1
KJ185782.1
KJ185783.1
KJ185784.1
KJ185785.1
KJ185786.1
KJ185787.1
KJ185788.1
KJ185789.1
KJ185790.1
KJ185791.1
KJ185792.1
KJ185793.1
KJ185794.1
KJ185795.1
KJ185796.1
KJ185797.1
KJ185798.1
KJ185799.1
KJ185800.1
KJ185801.1
KJ185802.1
KJ185803.1
KJ185804.1
KJ185805.1
KJ185806.1
KJ185807.1
KJ185808.1
KJ185809.1
KJ185810.1
KJ185811.1
KJ185812.1
KJ185813.1
KJ185814.1
KJ185815.1
KJ185816.1
KJ185817.1
KJ185818.1
KJ185819.1
KJ185820.1
KJ185821.1
KJ185822.1
KJ185823.1
KJ185824.1
KJ185825.1
KJ185826.1
KJ185827.1
KJ185828.1
KJ185829.1
KJ185830.1
KJ185831.1
KJ185832.1
KJ185833.1
KJ185834.1
KJ185835.1
KJ185836.1
KJ185837.1
KJ185838.1
KJ185839.1
KJ185840.1
KJ185841.1
KJ185842.1
KJ185843.1
KJ185844.1
KJ185845.1
KJ185846.1
KJ185847.1
KJ185848.1
KJ185849.1
KJ185850.1
KJ185851.1
KJ185852.1
KJ185853.1
KJ185854.1
KJ185855.1
KJ185856.1
KJ185857.1
KJ185858.1
KJ185859.1
KJ185860.1
KJ185861.1
KJ185862.1
KJ185863.1
KJ185864.1
KJ185865.1
KJ185866.1
KJ185867.1
KJ185868.1
KJ185869.1
KJ185870.1
KJ185871.1
KJ185872.1
KJ185873.1
KJ185874.1
KJ185875.1
KJ185876.1
KJ185877.1
KJ185878.1
KJ185879.1
KJ185880.1
KJ185881.1
KJ185882.1
KJ185883.1
KJ185884.1
KJ185885.1
KJ185886.1
KJ185887.1
KJ185888.1
KJ185889.1
KJ185890.1
KJ185891.1
KJ185892.1
KJ185893.1
KJ185894.1
KJ185895.1
KJ185896.1
KJ185897.1
KJ185898.1
KJ185899.1
KJ185900.1
KJ185901.1
KJ185902.1
KJ185903.1
KJ185904.1
KJ185905.1
KJ185906.1
KJ185907.1
KJ185908.1
KJ185909.1
KJ185910.1
KJ185911.1
KJ185912.1
KJ185913.1
KJ185914.1
KJ185915.1
KJ185916.1
KJ185917.1
KJ185918.1
KJ185919.1
KJ185920.1
KJ185921.1
KJ185922.1
KJ185923.1
KJ185924.1
KJ185925.1
KJ185926.1
KJ185927.1
KJ185928.1
KJ185929.1
KJ185930.1
KJ185931.1
KJ185932.1
KJ185933.1
KJ185934.1
KJ185935.1
KJ185936.1
KJ185937.1
KJ185938.1
KJ185939.1
KJ185940.1
KJ185941.1
KJ185942.1
KJ185943.1
KJ185944.1
KJ185945.1
KJ185946.1
KJ185947.1
KJ185948.1
KJ185949.1
KJ185950.1
KJ185951.1
KJ185952.1
KJ185953.1
KJ185954.1
KJ185955.1
KJ185956.1
KJ185957.1
KJ185958.1
KJ185959.1
KJ185960.1
KJ185961.1
KJ185962.1
KJ185963.1
KJ185964.1
KJ185965.1
KJ185966.1
KJ185967.1
KJ185968.1
KJ185969.1
KJ185970.1
KJ185971.1
KJ185972.1
KJ185973.1
KJ185974.1
KJ185975.1
KJ185976.1
KJ185977.1
KJ185978.1
KJ185979.1
KJ185980.1
KJ185981.1
KJ185982.1
KJ185983.1
KJ185984.1
KJ185985.1
KJ185986.1
KJ185987.1
KJ185988.1
KJ185989.1
KJ185990.1
KJ185991.1
KJ185992.1
KJ185993.1
KJ185994.1
KJ185995.1
KJ185996.1
KJ185997.1
KJ185998.1
KJ185999.1
KJ186000.1
KJ186001.1
KJ186002.1
KJ186003.1
KJ186004.1
KJ186005.1
KJ186006.1
KJ186007.1
KJ186008.1
KJ186009.1
KJ630904.2
KJ637323.1
KJ644781.1
KJ644782.1
KJ644783.1
KJ645748.1
KJ939972.1
KJ941333.1
KJ949141.1
KJ957936.1
KJ957937.1
KJ994344.1
KJ994345.1
KJ999728.1
KM005731.1
KM005732.1
KF703442.1
KJ476729.1
KJ630505.1
KJ637997.1
KJ630486.1
KJ631750.1
AB918148.1
AB919123.1
KJ919975.1
KJ920748.1
KJ920750.1
KJ934387.1
KJ937089.1
NC_024259.1
NC_024263.1
NC_024269.1
NC_024272.1
NC_024276.1
NC_024277.1
NC_024278.1
NC_024279.1
NC_024280.1
NC_024283.1
NC_024284.1
NC_024285.1
NC_024287.1
NC_024294.1
AB968638.1
KJ620837.1
NC_024238.1
KF494223.1
KJ598073.1
KJ601760.1
KJ720818.1
KJ461938.1
KJ600628.1
KJ609181.1
KJ619663.1
KJ623250.1
KJ624624.1
KJ871653.1
KJ871654.1
KJ882427.1
KJ882428.1
KJ882848.1
KJ890387.1
KJ890388.1
KJ890389.1
KJ890390.1
KF927040.1
KJ569772.1
KJ569773.1
KJ585802.1
KJ603240.1
KJ569109.1
KJ584373.1
KF040450.1
KF147851.1
KF150287.1
KF951092.1
KF962053.1
NC_024163.1
NC_024172.1
NC_024180.1
NC_024181.1
NC_024183.1
NC_024184.1
NC_024185.1
NC_024186.1
NC_024187.1
NC_024188.1
NC_024189.1
NC_024190.1
NC_024191.1
NC_024192.1
NC_024193.1
NC_024194.1
NC_024195.1
NC_024197.1
NC_024198.1
NC_024199.1
NC_024202.1
LK022698.1
NC_024236.1
AB769476.1
AB937094.1
KJ562276.1
KJ849618.1
KJ849732.1
KJ849755.1
KJ850479.1
KJ850495.1
KJ857245.1
KJ857246.1
KJ863728.1
KJ868084.1
KJ868085.1
KJ868086.1
KJ868087.1
KJ476742.1
KF926823.1
KF926824.1
KJ541509.1
KJ546417.1
KJ546429.1
KJ547676.1
KJ551842.1
KJ556976.1
KJ808574.1
KJ809106.1
KJ812153.1
KJ816750.1
KJ816751.1
KJ816752.1
KJ831808.1
KJ843286.1
KJ511882.1
KJ511883.1
KJ533544.1
KJ533545.1
AB355920.1
AB355921.1
AP006027.1
AP006028.1
AP012308.1
AP012309.1
AP012310.1
AP012311.1
AP012312.1
AP012313.1
AP012314.1
AP012315.1
AP012316.1
AP012317.1
AP012318.1
AP012490.1
KJ508409.1
NC_024086.1
NC_024088.1
NC_024098.1
NC_024100.1
NC_024101.1
NC_024102.1
NC_024108.1
NC_024109.1
NC_024110.1
KJ781301.1
KJ786931.1
KJ786932.1
KJ786933.1
KJ801916.1
KJ801917.1
KJ801919.1
AB721306.1
KJ476998.1
KJ489014.1
KJ499917.1
KJ616742.1
KJ617038.1
KJ733699.1
KJ739542.1
KJ746501.1
KJ748572.1
KJ748573.1
KJ756350.1
KJ765971.1
KJ765981.1
KJ767787.1
KF709954.1
KJ420577.1
KJ469385.1
KJ472767.1
KJ472924.1
KJ642220.1
KJ460033.1
NC_024049.1
NC_024051.1
NC_024052.1
NC_024053.1
NC_024054.1
NC_024055.1
NC_024059.2
NC_024068.1
NC_024069.1
JX101652.1
JX101653.1
KC865424.1
KC967217.1
KC977309.1
KC977310.1
KC977311.1
KC992395.1
KF704000.1
KF709435.1
KF781645.1
KF781646.1
KF781647.1
KF781648.1
KF781649.1
KF781650.1
KF781651.1
KF781652.1
KF781653.1
KF781654.1
KF781655.1
KF781656.1
KF781657.1
KF781658.1
KF781659.1
KF781660.1
KF781661.1
KF781662.1
KF781663.1
KF781664.1
KJ174513.1
KJ631048.1
KJ631049.1
KF728380.1
KJ128289.2
KJ192212.1
NC_024032.1
NC_024039.1
NC_024040.1
NC_024041.1
NC_024042.1
NC_024043.1
NC_024044.1
KC990644.1
KC990645.1
KC990646.1
KC990647.1
KC990648.1
KC990650.1
KC990651.1
KC990652.1
KC990653.1
KC990654.1
KC990655.1
KC990656.1
KC990657.1
KC990659.1
KC990660.1
KC990661.1
KC990662.1
KC990663.1
KC990664.1
KC990665.1
KC990667.1
KC990668.1
KC990669.1
KC990670.1
KC990671.1
KC990672.1
KC990673.1
KC990674.1
KC990676.1
KC990677.1
KC990678.1
KC990679.1
KC990681.1
KC990682.1
KC990683.1
KC990685.1
KC990689.1
KC990690.1
KC990691.1
KC990692.1
KC990693.1
KJ418377.1
KJ445738.1
KJ445739.1
KJ445740.1
KJ445741.1
KJ445742.1
KJ445743.1
KJ445744.1
KJ445745.1
KJ445746.1
KJ445747.1
KJ445748.1
KJ445749.1
KJ445750.1
KJ445751.1
KJ445752.1
KJ445753.1
KJ445754.1
KJ445755.1
KJ445756.1
KJ445757.1
KJ445758.1
KJ445759.1
KJ445760.1
KJ445761.1
KJ445762.1
KJ445763.1
KJ445764.1
KJ445765.1
KJ445766.1
KJ445767.1
KJ445768.1
KJ445769.1
KJ445770.1
KJ445771.1
KJ445772.1
KJ445773.1
KJ445774.1
KJ445775.1
KJ445776.1
KJ445777.1
KJ445778.1
KJ445779.1
KJ445780.1
KJ445781.1
KJ445782.1
KJ445783.1
KJ445784.1
KJ445785.1
KJ445786.1
KJ445787.1
KJ445788.1
KJ445789.1
KJ445790.1
KJ445791.1
KJ445792.1
KJ445793.1
KJ445794.1
KJ445795.1
KJ445796.1
KJ445797.1
KJ445798.1
KJ445799.1
KJ445800.1
KJ445801.1
KJ445802.1
KJ445803.1
KJ445804.1
KJ445805.1
KJ445806.1
KJ445807.1
KJ445808.1
KJ445809.1
KJ445810.1
KJ445811.1
KJ445812.1
KJ445813.1
KJ445814.1
KJ445815.1
KJ445816.1
KJ445817.1
KJ445818.1
KJ445819.1
KJ445820.1
KJ445821.1
KJ445822.1
KJ445823.1
KJ445824.1
KJ445825.1
KJ445826.1
KJ445827.1
KJ445828.1
KJ445829.1
KJ445830.1
KJ445831.1
KJ445832.1
KJ445833.1
KJ445834.1
KJ445835.1
KJ445836.1
KJ445837.1
KJ445838.1
KJ445839.1
KJ445840.1
KJ445841.1
KJ445842.1
KJ445843.1
KJ445844.1
KJ445845.1
KJ445846.1
KJ445847.1
KJ445848.1
KJ445849.1
KJ445850.1
KJ445851.1
KJ445852.1
KJ445853.1
KJ445854.1
KJ445855.1
KJ445856.1
KJ445857.1
KJ445858.1
KJ445859.1
KJ445860.1
KJ445861.1
KJ445862.1
KJ445863.1
KJ445864.1
KJ445865.1
KJ445866.1
KJ445867.1
KJ445868.1
KJ445869.1
KJ445870.1
KJ445871.1
KJ445872.1
KJ445873.1
KJ445874.1
KJ445875.1
KJ445876.1
KJ445877.1
KJ445878.1
KJ445879.1
KJ445880.1
KJ445881.1
KJ445882.1
KJ445883.1
KJ445884.1
KJ445885.1
KJ445886.1
KJ445887.1
KJ445888.1
KJ445889.1
KJ445890.1
KJ445891.1
KJ445892.1
KJ445893.1
KJ445894.1
KJ445895.1
KJ445896.1
KJ445897.1
KJ445898.1
KJ445899.1
KJ445900.1
KJ445901.1
KJ445902.1
KJ445903.1
KJ445904.1
KJ445905.1
KJ445906.1
KJ445907.1
KJ445908.1
KJ445909.1
KJ445910.1
KJ445911.1
KJ445912.1
KJ445913.1
KJ445914.1
KJ445915.1
KJ445916.1
KJ445917.1
KJ445918.1
KJ445919.1
KJ445920.1
KJ445921.1
KJ445922.1
KJ445923.1
KJ445924.1
KJ445925.1
KJ445926.1
KJ445927.1
KJ445928.1
KJ445929.1
KJ445930.1
KJ445931.1
KJ445932.1
KJ445933.1
KJ445934.1
KJ445935.1
KJ445936.1
KJ445937.1
KJ445938.1
KJ445939.1
KJ445940.1
KJ445941.1
KJ445942.1
KJ445943.1
KJ445944.1
KJ445945.1
KJ445946.1
KJ445947.1
KJ445948.1
KJ445949.1
KJ445950.1
KJ445951.1
KJ445952.1
KJ445953.1
KJ445954.1
KJ445955.1
KJ445956.1
KJ445957.1
KJ445958.1
KJ445959.1
KJ445960.1
KJ445961.1
KJ445962.1
KJ445963.1
KJ445964.1
KJ445965.1
KJ445966.1
KJ445967.1
KJ445968.1
KJ445969.1
KJ445970.1
KJ445971.1
KJ445972.1
KJ445973.1
KJ445974.1
KJ445975.1
KJ445976.1
KJ445977.1
KJ445978.1
KJ445979.1
KJ445980.1
KJ445981.1
KJ445982.1
KJ445983.1
KJ445984.1
KJ445985.1
KJ445986.1
KJ445987.1
KJ445988.1
KJ445989.1
KJ445990.1
KJ445991.1
KJ445992.1
KJ445993.1
KJ445994.1
KJ445995.1
KJ445996.1
KJ445997.1
KJ445998.1
KJ445999.1
KJ446000.1
KJ446001.1
KJ446002.1
KJ446003.1
KJ446004.1
KJ446005.1
KJ446006.1
KJ446007.1
KJ446008.1
KJ446009.1
KJ446010.1
KJ446011.1
KJ446012.1
KJ446013.1
KJ446014.1
KJ446015.1
KJ446016.1
KJ446017.1
KJ446018.1
KJ446019.1
KJ446020.1
KJ446021.1
KJ446022.1
KJ446023.1
KJ446024.1
KJ446025.1
KJ446026.1
KJ446027.1
KJ446028.1
KJ446029.1
KJ446030.1
KJ446031.1
KJ446032.1
KJ446033.1
KJ446034.1
KJ446035.1
KJ446036.1
KJ446037.1
KJ446038.1
KJ446039.1
KJ446040.1
KJ446041.1
KJ446042.1
KJ446043.1
KJ446044.1
KJ446045.1
KJ446046.1
KJ446047.1
KJ446048.1
KJ446049.1
KJ446050.1
KJ446051.1
KJ446052.1
KJ446053.1
KJ446054.1
KJ446055.1
KJ446056.1
KJ446057.1
KJ446058.1
KJ446059.1
KJ446060.1
KJ446061.1
KJ446062.1
KJ446063.1
KJ446064.1
KJ446065.1
KJ446066.1
KJ446067.1
KJ446068.1
KJ446069.1
KJ446070.1
KJ446071.1
KJ446072.1
KJ446073.1
KJ446074.1
KJ446075.1
KJ446076.1
KJ446077.1
KJ446078.1
KJ446079.1
KJ446080.1
KJ446081.1
KJ446082.1
KJ446083.1
KJ446084.1
KJ446085.1
KJ446086.1
KJ446087.1
KJ446088.1
KJ446089.1
KJ446090.1
KJ446091.1
KJ446092.1
KJ446093.1
KJ446094.1
KJ446095.1
KJ446096.1
KJ446097.1
KJ446098.1
KJ446099.1
KJ446100.1
KJ446101.1
KJ446102.1
KJ446103.1
KJ446104.1
KJ446105.1
KJ446106.1
KJ446107.1
KJ446108.1
KJ446109.1
KJ446110.1
KJ446111.1
KJ446112.1
KJ446113.1
KJ446114.1
KJ446115.1
KJ446116.1
KJ446117.1
KJ446118.1
KJ446119.1
KJ446120.1
KJ446121.1
KJ446122.1
KJ446123.1
KJ446124.1
KJ446125.1
KJ446126.1
KJ446127.1
KJ446128.1
KJ446129.1
KJ446130.1
KJ446131.1
KJ446132.1
KJ446133.1
KJ446134.1
KJ446135.1
KJ446136.1
KJ446137.1
KJ446138.1
KJ446139.1
KJ446140.1
KJ446141.1
KJ446142.1
KJ446143.1
KJ446144.1
KJ446145.1
KJ446146.1
KJ446147.1
KJ446148.1
KJ446149.1
KJ446150.1
KJ446151.1
KJ446152.1
KJ446153.1
KJ446154.1
KJ446155.1
KJ446156.1
KJ446157.1
KJ446158.1
KJ446159.1
KJ446160.1
KJ446161.1
KJ446162.1
KJ446163.1
KJ446164.1
KJ446165.1
KJ446166.1
KJ446167.1
KJ446168.1
KJ446169.1
KJ446170.1
KJ446171.1
KJ446172.1
KJ446173.1
KJ446174.1
KJ446175.1
KJ446176.1
KJ446177.1
KJ446178.1
KJ446179.1
KJ446180.1
KJ446181.1
KJ446182.1
KJ446183.1
KJ446184.1
KJ446185.1
KJ446186.1
KJ446187.1
KJ446188.1
KJ446189.1
KJ446190.1
KJ446191.1
KJ446192.1
KJ446193.1
KJ446194.1
KJ446195.1
KJ446196.1
KJ446197.1
KJ446198.1
KJ446199.1
KJ446200.1
KJ446201.1
KJ446202.1
KJ446203.1
KJ446204.1
KJ446205.1
KJ446206.1
KJ446207.1
KJ446208.1
KJ446209.1
KJ446210.1
KJ446211.1
KJ446212.1
KJ446213.1
KJ446214.1
KJ446215.1
KJ446216.1
KJ446217.1
KJ446218.1
KJ446219.1
KJ446220.1
KJ446221.1
KJ446222.1
KJ446223.1
KJ446224.1
KJ446225.1
KJ446226.1
KJ446227.1
KJ446228.1
KJ446229.1
KJ446230.1
KJ446231.1
KJ446232.1
KJ446233.1
KJ446234.1
KJ446235.1
KJ446236.1
KJ446237.1
KJ446238.1
KJ446239.1
KJ446240.1
KJ446241.1
KJ446242.1
KJ446243.1
KJ446244.1
KJ446245.1
KJ446246.1
KJ446247.1
KJ446248.1
KJ446249.1
KJ446250.1
KJ446251.1
KJ446252.1
KJ446253.1
KJ446254.1
KJ446255.1
KJ446256.1
KJ446257.1
KJ446258.1
KJ446259.1
KJ446260.1
KJ446261.1
KJ446262.1
KJ446263.1
KJ446264.1
KJ446265.1
KJ446266.1
KJ446267.1
KJ446268.1
KJ446269.1
KJ446270.1
KJ446271.1
KJ446272.1
KJ446273.1
KJ446274.1
KJ446275.1
KJ446276.1
KJ446277.1
KJ446278.1
KJ446279.1
KJ446280.1
KJ446281.1
KJ446282.1
KJ446283.1
KJ446284.1
KJ446285.1
KJ446286.1
KJ446287.1
KJ446288.1
KJ446289.1
KJ446290.1
KJ446291.1
KJ446292.1
KJ446293.1
KJ446294.1
KJ446295.1
KJ446296.1
KJ446297.1
KJ446298.1
KJ446299.1
KJ446300.1
KJ446301.1
KJ446302.1
KJ446303.1
KJ446304.1
KJ446305.1
KJ446306.1
KJ446307.1
KJ446308.1
KJ446309.1
KJ446310.1
KJ446311.1
KJ446312.1
KJ446313.1
KJ446314.1
KJ446315.1
KJ446316.1
KJ446317.1
KJ446318.1
KJ446319.1
KJ446320.1
KJ446321.1
KJ446322.1
KJ446323.1
KJ446324.1
KJ446325.1
KJ446326.1
KJ446327.1
KJ446328.1
KJ446329.1
KJ446330.1
KJ446331.1
KJ446332.1
KJ446333.1
KJ446334.1
KJ446335.1
KJ446336.1
KJ446337.1
KJ446338.1
KJ446339.1
KJ446340.1
KJ446341.1
KJ446342.1
KJ446343.1
KJ446344.1
KJ446345.1
KJ446346.1
KJ446347.1
KJ446348.1
KJ446349.1
KJ446350.1
KJ446351.1
KJ446352.1
KJ446353.1
KJ446354.1
KJ446355.1
KJ446356.1
KJ446357.1
KJ446358.1
KJ446359.1
KJ446360.1
KJ446361.1
KJ446362.1
KJ446363.1
KJ446364.1
KJ446365.1
KJ446366.1
KJ446367.1
KJ446368.1
KJ446369.1
KJ446370.1
KJ446371.1
KJ446372.1
KJ446373.1
KJ446374.1
KJ446375.1
KJ446376.1
KJ446377.1
KJ446378.1
KJ446379.1
KJ446380.1
KJ446381.1
KJ446382.1
KJ446383.1
KJ446384.1
KJ446385.1
KJ446386.1
KJ446387.1
KJ446388.1
KJ446389.1
KJ446390.1
KJ446391.1
KJ446392.1
KJ446393.1
KJ446394.1
KJ446395.1
KJ446396.1
KJ446397.1
KJ446398.1
KJ446399.1
KJ446400.1
KJ446401.1
KJ446402.1
KJ446403.1
KJ446404.1
KJ446405.1
KJ446406.1
KJ446407.1
KJ446408.1
KJ446409.1
KJ446410.1
KJ446411.1
KJ446412.1
KJ446413.1
KJ446414.1
KJ446415.1
KJ446416.1
KJ446417.1
KJ446418.1
KJ446419.1
KJ446420.1
KJ446421.1
KJ446422.1
KJ446423.1
KJ446424.1
KJ446425.1
KJ446426.1
KJ446427.1
KJ446428.1
KJ446429.1
KJ446430.1
KJ446431.1
KJ446432.1
KJ446433.1
KJ446434.1
KJ446435.1
KJ446436.1
KJ446437.1
KJ446438.1
KJ446439.1
KJ446440.1
KJ446441.1
KJ446442.1
KJ446443.1
KJ446444.1
KJ446445.1
KJ446446.1
KJ446447.1
KJ446448.1
KJ446449.1
KJ446450.1
KJ446451.1
KJ446452.1
KJ446453.1
KJ446454.1
KJ446455.1
KJ446456.1
KJ446457.1
KJ446458.1
KJ446459.1
KJ446460.1
KJ446461.1
KJ446462.1
KJ446463.1
KJ446464.1
KJ446465.1
KJ446466.1
KJ446467.1
KJ446468.1
KJ446469.1
KJ446470.1
KJ446471.1
KJ446472.1
KJ446473.1
KJ446474.1
KJ446475.1
KJ446476.1
KJ446477.1
KJ446478.1
KJ446479.1
KJ446480.1
KJ446481.1
KJ446482.1
KJ446483.1
KJ446484.1
KJ446485.1
KJ446486.1
KJ446487.1
KJ446488.1
KJ446489.1
KJ446490.1
KJ446491.1
KJ446492.1
KJ446493.1
KJ446494.1
KJ446495.1
KJ446496.1
KJ446497.1
KJ446498.1
KJ446499.1
KJ446500.1
KJ446501.1
KJ446502.1
KJ446503.1
KJ446504.1
KJ446505.1
KJ446506.1
KJ446507.1
KJ446508.1
KJ446509.1
KJ446510.1
KJ446511.1
KJ446512.1
KJ446513.1
KJ446514.1
KJ446515.1
KJ446516.1
KJ446517.1
KJ446518.1
KJ446519.1
KJ446520.1
KJ446521.1
KJ446522.1
KJ446523.1
KJ446524.1
KJ446525.1
KJ446526.1
KJ446527.1
KJ446528.1
KJ446529.1
KJ446530.1
KJ446531.1
KJ446532.1
KJ446533.1
KJ446534.1
KJ446535.1
KJ446536.1
KJ446537.1
KJ446538.1
KJ446539.1
KJ446540.1
KJ446541.1
KJ446542.1
KJ446543.1
KJ446544.1
KJ446545.1
KJ446546.1
KJ446547.1
KJ446548.1
KJ446549.1
KJ446550.1
KJ446551.1
KJ446552.1
KJ446553.1
KJ446554.1
KJ446555.1
KJ446556.1
KJ446557.1
KJ446558.1
KJ446559.1
KJ446560.1
KJ446561.1
KJ446562.1
KJ446563.1
KJ446564.1
KJ446565.1
KJ446566.1
KJ446567.1
KJ446568.1
KJ446569.1
KJ446570.1
KJ446571.1
KJ446572.1
KJ446573.1
KJ446574.1
KJ446575.1
KJ446576.1
KJ446577.1
KJ446578.1
KJ446579.1
KJ446580.1
KJ446581.1
KJ446582.1
KJ446583.1
KJ446584.1
KJ446585.1
KJ446586.1
KJ446587.1
KJ446588.1
KJ446589.1
KJ446590.1
KJ446591.1
KJ446592.1
KJ446593.1
KJ446594.1
KJ446595.1
KJ446596.1
KJ446597.1
KJ446598.1
KJ446599.1
KJ446600.1
KJ446601.1
KJ446602.1
KJ446603.1
KJ446604.1
KJ446605.1
KJ446606.1
KJ446607.1
KJ446608.1
KJ446609.1
KJ446610.1
KJ446611.1
KJ446612.1
KJ446613.1
KJ446614.1
KJ446615.1
KJ446616.1
KJ446617.1
KJ446618.1
KJ446619.1
KJ446620.1
KJ446621.1
KJ446622.1
KJ446623.1
KJ446624.1
KJ446625.1
KJ446626.1
KJ446627.1
KJ446628.1
KJ446629.1
KJ446630.1
KJ446631.1
KJ446632.1
KJ446633.1
KJ446634.1
KJ446635.1
KJ446636.1
KJ446637.1
KJ446638.1
KJ446639.1
KJ446640.1
KJ446641.1
KJ446642.1
KJ446643.1
KJ446644.1
KJ446645.1
KJ446646.1
KJ446647.1
KJ446648.1
KJ446649.1
KJ446650.1
KJ446651.1
KJ446652.1
KJ446653.1
KJ446654.1
KJ446655.1
KJ446656.1
KJ446657.1
KJ446658.1
KJ446659.1
KJ446660.1
KJ446661.1
KJ446662.1
KJ446663.1
KJ446664.1
KJ446665.1
KJ446666.1
KJ446667.1
KJ446668.1
KJ446669.1
KJ446670.1
KJ446671.1
KJ446672.1
KJ446673.1
KJ446674.1
KJ446675.1
KJ446676.1
KJ446677.1
KJ446678.1
KJ446679.1
KJ446680.1
KJ446681.1
KJ446682.1
KJ446683.1
KJ446684.1
KJ446685.1
KJ446686.1
KJ446687.1
KJ446688.1
KJ446689.1
KJ446690.1
KJ446691.1
KJ446692.1
KJ446693.1
KJ446694.1
KJ446695.1
KJ446696.1
KJ446697.1
KJ446698.1
KJ446699.1
KJ446700.1
KJ446701.1
KJ446702.1
KJ446703.1
KJ446704.1
KJ446705.1
KJ446706.1
KJ446707.1
KJ446708.1
KJ446709.1
KJ446710.1
KJ446711.1
KJ446712.1
KJ446713.1
KJ446714.1
KJ446715.1
KJ446716.1
KJ446717.1
KJ446718.1
KJ446719.1
KJ446720.1
KJ446721.1
KJ446722.1
KJ446723.1
KJ446724.1
KJ446725.1
KJ446726.1
KJ446727.1
KJ446728.1
KJ446729.1
KJ446730.1
KJ446731.1
KJ446732.1
KJ446733.1
KJ446734.1
KJ446735.1
KJ446736.1
KJ446737.1
KJ446738.1
KJ446739.1
KJ446740.1
KJ446741.1
KJ446742.1
KJ446743.1
KJ446744.1
KJ446745.1
KJ446746.1
KJ446747.1
KJ446748.1
KJ446749.1
KJ446750.1
KJ446751.1
KJ446752.1
KJ446753.1
KJ446754.1
KJ446755.1
KJ446756.1
KJ446757.1
KJ446758.1
KJ446759.1
KJ446760.1
KJ446761.1
KJ446762.1
KJ446763.1
KJ446764.1
KJ446765.1
KJ446766.1
KJ446767.1
KJ446768.1
KJ446769.1
KJ446770.1
KJ446771.1
KJ446772.1
KJ446773.1
KJ446774.1
KJ446775.1
KJ446776.1
KJ446777.1
KJ446778.1
KJ685772.1
KJ690071.1
KJ690072.1
KJ690073.1
KJ690074.1
KJ716336.1
KJ716337.1
KJ716338.1
KJ716339.1
KJ716340.1
KJ716341.1
KJ719557.1
KJ719558.1
KJ721584.1
KJ162574.1
KJ397605.1
KJ397609.1
KJ397610.1
KJ397613.1
KJ414470.1
NC_024026.1
NC_024028.1
NC_024030.1
AB924546.1
KJ557423.1
KJ557424.1
KC577353.1
KC577354.1
KC577355.1
KC577356.1
KC577357.1
KC577358.1
KC577359.1
KC577360.1
KC577361.1
KJ637326.1
KJ645815.1
KJ654358.1
KJ675741.1
KJ675742.1
KJ676545.1
KJ676824.1
KJ676825.1
KJ676847.1
KJ676862.1
KJ676977.1
KJ679439.1
KJ463364.1
KJ154155.1
KJ154156.1
KJ154157.1
KJ154158.1
KJ154159.1
KJ154160.1
KJ154161.1
KJ154162.1
KJ154163.1
KJ154164.1
KJ154165.1
KJ154166.1
KJ154167.1
KJ154168.1
KJ154169.1
KJ154170.1
KJ154171.1
KJ154172.1
KJ154173.1
KJ154174.1
KJ154175.1
KJ154176.1
KJ154177.1
KJ154178.1
KJ154179.1
KJ154180.1
KJ154181.1
KJ154182.1
KJ154183.1
KJ154184.1
KJ154185.1
KJ154186.1
KJ154187.1
KJ154188.1
KJ154189.1
KJ154190.1
KJ154191.1
KJ154192.1
KJ154193.1
KJ154194.1
KJ154195.1
KJ154196.1
KJ154197.1
KJ154198.1
KJ154199.1
KJ154200.1
KJ154201.1
KJ154202.1
KJ154203.1
KJ154204.1
KJ154205.1
KJ154206.1
KJ154207.1
KJ154208.1
KJ154209.1
KJ154210.1
KJ154211.1
KJ154212.1
KJ154213.1
KJ154214.1
KJ154215.1
KJ154216.1
KJ154217.1
KJ154218.1
KJ154219.1
KJ154220.1
KJ154221.1
KJ154222.1
KJ154223.1
KJ154224.1
KJ154225.1
KJ154226.1
KJ154227.1
KJ154228.1
KJ154229.1
KJ154230.1
KJ154231.1
KJ154232.1
KJ154233.1
KJ154234.1
KJ154235.1
KJ154236.1
KJ154237.1
KJ154238.1
KJ154239.1
KJ154240.1
KJ154241.1
KJ154242.1
KJ154243.1
KJ154244.1
KJ154245.1
KJ154246.1
KJ154247.1
KJ154248.1
KJ154249.1
KJ154250.1
KJ154251.1
KJ154252.1
KJ154253.1
KJ154254.1
KJ154255.1
KJ154256.1
KJ154257.1
KJ154258.1
KJ154259.1
KJ154260.1
KJ154261.1
KJ154262.1
KJ154263.1
KJ154264.1
KJ154265.1
KJ154266.1
KJ154267.1
KJ154268.1
KJ154269.1
KJ154270.1
KJ154271.1
KJ154272.1
KJ154273.1
KJ154274.1
KJ154275.1
KJ154276.1
KJ154277.1
KJ154278.1
KJ154279.1
KJ154280.1
KJ154281.1
KJ154282.1
KJ154283.1
KJ154284.1
KJ154285.1
KJ154286.1
KJ154287.1
KJ154288.1
KJ154289.1
KJ154290.1
KJ154291.1
KJ154292.1
KJ154293.1
KJ154294.1
KJ154295.1
KJ154296.1
KJ154297.1
KJ154298.1
KJ154299.1
KJ154300.1
KJ154301.1
KJ154302.1
KJ154303.1
KJ154304.1
KJ154305.1
KJ154306.1
KJ154307.1
KJ154308.1
KJ154309.1
KJ154310.1
KJ154311.1
KJ154312.1
KJ154313.1
KJ154314.1
KJ154315.1
KJ154316.1
KJ154317.1
KJ154318.1
KJ154319.1
KJ154320.1
KJ154321.1
KJ154322.1
KJ154323.1
KJ154324.1
KJ154325.1
KJ154326.1
KJ154327.1
KJ154328.1
KJ154329.1
KJ154330.1
KJ154331.1
KJ154332.1
KJ154333.1
KJ154334.1
KJ154335.1
KJ154336.1
KJ154337.1
KJ154338.1
KJ154339.1
KJ154340.1
KJ154341.1
KJ154342.1
KJ154343.1
KJ154344.1
KJ154345.1
KJ154346.1
KJ154347.1
KJ154348.1
KJ154349.1
KJ154350.1
KJ154351.1
KJ154352.1
KJ154353.1
KJ154354.1
KJ154355.1
KJ154356.1
KJ154357.1
KJ154358.1
KJ154359.1
KJ154360.1
KJ154361.1
KJ154362.1
KJ154363.1
KJ154364.1
KJ154365.1
KJ154366.1
KJ154367.1
KJ154368.1
KJ154369.1
KJ154370.1
KJ154371.1
KJ154372.1
KJ154373.1
KJ154374.1
KJ154375.1
KJ154376.1
KJ154377.1
KJ154378.1
KJ154379.1
KJ154380.1
KJ154381.1
KJ154382.1
KJ154383.1
KJ154384.1
KJ154385.1
KJ154386.1
KJ154387.1
KJ154388.1
KJ154389.1
KJ154390.1
KJ154391.1
KJ154392.1
KJ154393.1
KJ154394.1
KJ154395.1
KJ154396.1
KJ154397.1
KJ154398.1
KJ154399.1
KJ154400.1
KJ154401.1
KJ154402.1
KJ154403.1
KJ154404.1
KJ154405.1
KJ154406.1
KJ154407.1
KJ154408.1
KJ154409.1
KJ154410.1
KJ154411.1
KJ154412.1
KJ154413.1
KJ154414.1
KJ154415.1
KJ154416.1
KJ154417.1
KJ154418.1
KJ154419.1
KJ154420.1
KJ154421.1
KJ154422.1
KJ154423.1
KJ154424.1
KJ154425.1
KJ154426.1
KJ154427.1
KJ154428.1
KJ154429.1
KJ154430.1
KJ154431.1
KJ154432.1
KJ154433.1
KJ154434.1
KJ154435.1
KJ154436.1
KJ154437.1
KJ154438.1
KJ154439.1
KJ154440.1
KJ154441.1
KJ154442.1
KJ154443.1
KJ154444.1
KJ154445.1
KJ154446.1
KJ154447.1
KJ154448.1
KJ154449.1
KJ154450.1
KJ154451.1
KJ154452.1
KJ154453.1
KJ154454.1
KJ154455.1
KJ154456.1
KJ154457.1
KJ154458.1
KJ154459.1
KJ154460.1
KJ154461.1
KJ154462.1
KJ154463.1
KJ154464.1
KJ154465.1
KJ154466.1
KJ154467.1
KJ154468.1
KJ154469.1
KJ154470.1
KJ154471.1
KJ154472.1
KJ154473.1
KJ154474.1
KJ154475.1
KJ154476.1
KJ154477.1
KJ154478.1
KJ154479.1
KJ154480.1
KJ154481.1
KJ154482.1
KJ154483.1
KJ154484.1
KJ154485.1
KJ154486.1
KJ154487.1
KJ154488.1
KJ154489.1
KJ154490.1
KJ154491.1
KJ154492.1
KJ154493.1
KJ154494.1
KJ154495.1
KJ154496.1
KJ154497.1
KJ154498.1
KJ154499.1
KJ154500.1
KJ154501.1
KJ154502.1
KJ154503.1
KJ154504.1
KJ154505.1
KJ154506.1
KJ154507.1
KJ154508.1
KJ154509.1
KJ154510.1
KJ154511.1
KJ154512.1
KJ154513.1
KJ154514.1
KJ154515.1
KJ154516.1
KJ154517.1
KJ154518.1
KJ154519.1
KJ154520.1
KJ154521.1
KJ154522.1
KJ154523.1
KJ154524.1
KJ154525.1
KJ154526.1
KJ154527.1
KJ154528.1
KJ154529.1
KJ154530.1
KJ154531.1
KJ154532.1
KJ154533.1
KJ154534.1
KJ154535.1
KJ154536.1
KJ154537.1
KJ154538.1
KJ154539.1
KJ154540.1
KJ154541.1
KJ154542.1
KJ154543.1
KJ154544.1
KJ154545.1
KJ154546.1
KJ154547.1
KJ154548.1
KJ154549.1
KJ154550.1
KJ154551.1
KJ154552.1
KJ154553.1
KJ154554.1
KJ154555.1
KJ154556.1
KJ154557.1
KJ154558.1
KJ154559.1
KJ154560.1
KJ154561.1
KJ154562.1
KJ154563.1
KJ154564.1
KJ154565.1
KJ154566.1
KJ154567.1
KJ154568.1
KJ154569.1
KJ154570.1
KJ154571.1
KJ154572.1
KJ154573.1
KJ154574.1
KJ154575.1
KJ154576.1
KJ154577.1
KJ154578.1
KJ154579.1
KJ154580.1
KJ154581.1
KJ154582.1
KJ154583.1
KJ154584.1
KJ154585.1
KJ154586.1
KJ154587.1
KJ154588.1
KJ154589.1
KJ154590.1
KJ154591.1
KJ154592.1
KJ154593.1
KJ154594.1
KJ154595.1
KJ154596.1
KJ154597.1
KJ154598.1
KJ154599.1
KJ154600.1
KJ154601.1
KJ154602.1
KJ154603.1
KJ154604.1
KJ154605.1
KJ154606.1
KJ154607.1
KJ154608.1
KJ154609.1
KJ154610.1
KJ154611.1
KJ154612.1
KJ154613.1
KJ154614.1
KJ154615.1
KJ154616.1
KJ154617.1
KJ154618.1
KJ154619.1
KJ154620.1
KJ154621.1
KJ154622.1
KJ154623.1
KJ154624.1
KJ154625.1
KJ154626.1
KJ154627.1
KJ154628.1
KJ154629.1
KJ154630.1
KJ154631.1
KJ154632.1
KJ154633.1
KJ154634.1
KJ154635.1
KJ154636.1
KJ154637.1
KJ154638.1
KJ154639.1
KJ154640.1
KJ154641.1
KJ154642.1
KJ154643.1
KJ154644.1
KJ154645.1
KJ154646.1
KJ154647.1
KJ154648.1
KJ154649.1
KJ154650.1
KJ154651.1
KJ154652.1
KJ154653.1
KJ154654.1
KJ154655.1
KJ154656.1
KJ154657.1
KJ154658.1
KJ154659.1
KJ154660.1
KJ154661.1
KJ154662.1
KJ154663.1
KJ154664.1
KJ154665.1
KJ154666.1
KJ154667.1
KJ154668.1
KJ154669.1
KJ154670.1
KJ154671.1
KJ154672.1
KJ154673.1
KJ154674.1
KJ154675.1
KJ154676.1
KJ154677.1
KJ154678.1
KJ154679.1
KJ154680.1
KJ154681.1
KJ154682.1
KJ154683.1
KJ154684.1
KJ154685.1
KJ154686.1
KJ154687.1
KJ154688.1
KJ154689.1
KJ154690.1
KJ154691.1
KJ154692.1
KJ154693.1
KJ154694.1
KJ154695.1
KJ154696.1
KJ154697.1
KJ154698.1
KJ154699.1
KJ154700.1
KJ154701.1
KJ154702.1
KJ154703.1
KJ154704.1
KJ154705.1
KJ154706.1
KJ154707.1
KJ154708.1
KJ154709.1
KJ154710.1
KJ154711.1
KJ154712.1
KJ154713.1
KJ154714.1
KJ154715.1
KJ154716.1
KJ154717.1
KJ154718.1
KJ154719.1
KJ154720.1
KJ154721.1
KJ154722.1
KJ154723.1
KJ154724.1
KJ154725.1
KJ154726.1
KJ154727.1
KJ154728.1
KJ154729.1
KJ154730.1
KJ154731.1
KJ154732.1
KJ154733.1
KJ154734.1
KJ154735.1
KJ154736.1
KJ154737.1
KJ154738.1
KJ154739.1
KJ154740.1
KJ154741.1
KJ154742.1
KJ154743.1
KJ154744.1
KJ154745.1
KJ154746.1
KJ154747.1
KJ154748.1
KJ154749.1
KJ154750.1
KJ154751.1
KJ154752.1
KJ154753.1
KJ154754.1
KJ154755.1
KJ154756.1
KJ154757.1
KJ154758.1
KJ154759.1
KJ154760.1
KJ154761.1
KJ154762.1
KJ154763.1
KJ154764.1
KJ154765.1
KJ154766.1
KJ154767.1
KJ154768.1
KJ154769.1
KJ154770.1
KJ154771.1
KJ154772.1
KJ154773.1
KJ154774.1
KJ154775.1
KJ154776.1
KJ154777.1
KJ154778.1
KJ154779.1
KJ154780.1
KJ154781.1
KJ154782.1
KJ154783.1
KJ154784.1
KJ154785.1
KJ154786.1
KJ154787.1
KJ154788.1
KJ154789.1
KJ154790.1
KJ154791.1
KJ154792.1
KJ154793.1
KJ154794.1
KJ154795.1
KJ154796.1
KJ154797.1
KJ154798.1
KJ154799.1
KJ154800.1
KJ154801.1
KJ154802.1
KJ154803.1
KJ154804.1
KJ154805.1
KJ154806.1
KJ154807.1
KJ154808.1
KJ154809.1
KJ154810.1
KJ154811.1
KJ154812.1
KJ154813.1
KJ154814.1
KJ154815.1
KJ154816.1
KJ154817.1
KJ154818.1
KJ154819.1
KJ154820.1
KJ154821.1
KJ154822.1
KJ154823.1
KJ154824.1
KJ154825.1
KJ154826.1
KJ154827.1
KJ154828.1
KJ154829.1
KJ154830.1
KJ154831.1
KJ154832.1
KJ154833.1
KJ154834.1
KJ154835.1
KJ154836.1
KJ154837.1
KJ154838.1
KJ154839.1
KJ154840.1
KJ154841.1
KJ154842.1
KJ154843.1
KJ154844.1
KJ154845.1
KJ154846.1
KJ154847.1
KJ154848.1
KJ154849.1
KJ154850.1
KJ154851.1
KJ154852.1
KJ154853.1
KJ154854.1
KJ154855.1
KJ154856.1
KJ154857.1
KJ154858.1
KJ154859.1
KJ154860.1
KJ154861.1
KJ154862.1
KJ154863.1
KJ154864.1
KJ154865.1
KJ154866.1
KJ154867.1
KJ154868.1
KJ154869.1
KJ154870.1
KJ154871.1
KJ154872.1
KJ154873.1
KJ154874.1
KJ154875.1
KJ154876.1
KJ154877.1
KJ154878.1
KJ154879.1
KJ154880.1
KJ154881.1
KJ154882.1
KJ154883.1
KJ154884.1
KJ154885.1
KJ154886.1
KJ154887.1
KJ154888.1
KJ154889.1
KJ154890.1
KJ154891.1
KJ154892.1
KJ154893.1
KJ154894.1
KJ154895.1
KJ154896.1
KJ154897.1
KJ154898.1
KJ154899.1
KJ154900.1
KJ154901.1
KJ154902.1
KJ154903.1
KJ154904.1
KJ154905.1
KJ154906.1
KJ154907.1
KJ154908.1
KJ154909.1
KJ154910.1
KJ154911.1
KJ154912.1
KJ154913.1
KJ154914.1
KJ154915.1
KJ154916.1
KJ154917.1
KJ154918.1
KJ154919.1
KJ154920.1
KJ154921.1
KJ154922.1
KJ154923.1
KJ154924.1
KJ154925.1
KJ154926.1
KJ154927.1
KJ154928.1
KJ154929.1
KJ154930.1
KJ154931.1
KJ154932.1
KJ154933.1
KJ154934.1
KJ154935.1
KJ154936.1
KJ154937.1
KJ154938.1
KJ154939.1
KJ154940.1
KJ154941.1
KJ154942.1
KJ154943.1
KJ154944.1
KJ154945.1
KJ154946.1
KJ154947.1
KJ154948.1
KJ154949.1
KJ184305.1
NC_023920.1
NC_023921.1
NC_023922.1
NC_023923.1
NC_023924.1
NC_023954.1
AP013078.1
AP013079.1
AP013080.1
AP013081.1
AP013082.1
AP013083.1
AP013084.1
AP013085.1
AP013086.1
AP013087.1
AP013088.1
AP013089.1
AP013090.1
AP013091.1
AP013092.1
AP013093.1
AP013094.1
AP013095.1
AP013096.1
AP013097.1
AP013098.1
AP013099.1
AP013100.1
AP013101.1
AP013102.1
NC_023919.1
NC_023936.1
NC_023937.1
NC_023938.1
NC_023939.1
NC_023940.1
NC_023941.1
NC_023944.1
NC_023946.1
NC_023948.1
NC_023949.1
NC_023950.1
NC_023951.1
NC_023952.1
NC_023958.1
NC_023960.1
NC_023961.1
NC_023962.1
NC_023963.1
NC_023964.1
NC_023965.1
NC_023966.1
NC_023967.1
NC_023968.1
NC_023969.1
NC_023970.1
NC_023971.1
NC_023972.1
NC_023973.1
NC_023974.1
NC_023975.1
NC_023976.1
NC_023977.1
NC_023979.1
NC_023980.1
NC_023981.1
NC_023982.1
KJ192197.1
KJ192198.1
HQ833838.1
HQ833840.1
HQ833842.1
KC751569.1
KF543065.1
KF648508.1
KF906246.1
KF908853.1
KF956111.1
KF956523.1
KJ139979.1
KJ140136.1
KJ147475.1
KJ169568.1
KJ184546.1
KJ184553.1
KJ194275.1
KJ413052.1
KJ433482.1
KJ458934.1
KJ461620.1
KJ463418.1
KJ473717.1
KJ510416.1
KJ510417.1
KJ131179.1
KJ148633.1
KJ174502.1
KJ174503.1
KC952673.1
NC_023889.1
KJ599625.1
KJ600772.1
KJ603459.1
KJ605969.1
KJ608357.1
KJ615359.1
KJ615360.1
KJ627742.1
KJ631749.1
KJ631751.1
KJ174497.1
KJ174498.1
KJ174514.1
JQ731598.1
JQ731599.1
JQ731600.1
JQ731601.1
JQ731602.1
JQ743657.1
KC572134.1
KC572135.1
KC763372.1
KC763373.1
KC763374.1
KC763375.1
KC763376.1
KC763377.1
KC763378.1
KC763379.1
KC763380.1
KC763381.1
KC763382.1
KC763383.1
KC763384.1
KC763385.1
KC763386.1
KC763387.1
KC763388.1
KC763389.1
KC763390.1
KC763391.1
KC763392.1
KC763393.1
KC763394.1
KC763395.1
KC763396.1
KC763397.1
KC763398.1
KC763399.1
KC763400.1
KC763401.1
KC763402.1
KC763403.1
KC763404.1
KC763405.1
KC763406.1
KC763407.1
KC763408.1
KC763409.1
KC763410.1
KC763411.1
KC763412.1
KC763413.1
KC763414.1
KC763415.1
KC763416.1
KC763417.1
KC763418.1
KC763419.1
KC763420.1
KC763421.1
KC763422.1
KC763423.1
KC763424.1
KC763425.1
KC763426.1
KC763427.1
KC763428.1
KC763429.1
KC763430.1
KC763431.1
KC763432.1
KC763433.1
KC763434.1
KC763435.1
KC763436.1
KC763437.1
KC763438.1
KC763439.1
KC763440.1
KC763441.1
KC763442.1
KC763443.1
KC763444.1
KC763445.1
KC763446.1
KC763447.1
KC763448.1
KC763449.1
KC763450.1
KC831443.1
KF027439.1
KF027440.1
KF188424.1
KJ434956.1
KJ434957.1
KJ434958.1
KJ434959.1
KJ434961.1
KJ434962.1
KJ434963.1
KJ152220.1
KJ140137.1
KJ149811.1
KJ408216.1
KJ564170.1
KJ564171.1
KJ564172.1
KJ564173.1
KJ564174.1
KJ564175.1
KJ564176.1
KJ564177.1
KJ564178.1
KJ564179.1
KJ564180.1
KJ564181.1
KJ564182.1
KJ564183.1
KJ564184.1
KJ564185.1
KJ564186.1
KJ564187.1
KJ564188.1
KJ564189.1
KJ564190.1
KJ564191.1
KJ564192.1
KJ564193.1
KJ564194.1
KJ564195.1
KJ564196.1
KJ564197.1
KJ564198.1
KJ564199.1
KJ564200.1
KJ564201.1
KJ564202.1
KJ564203.1
KJ564204.1
KJ564205.1
KJ564206.1
KJ564207.1
KJ564208.1
KJ564209.1
KJ564210.1
KJ564211.1
KJ564212.1
KJ564213.1
KJ564214.1
KJ564215.1
KJ564216.1
KJ564217.1
KJ564218.1
KJ564219.1
KJ564220.1
KJ564221.1
KJ564222.1
KJ564223.1
KJ564224.1
KJ564225.1
KJ564226.1
KJ564227.1
KJ564228.1
KJ564229.1
KJ564230.1
KJ564231.1
KJ564232.1
KJ564233.1
KJ564234.1
KJ564235.1
KJ564236.1
KJ564237.1
KJ564238.1
KJ564239.1
KJ564240.1
KJ564241.1
KJ564242.1
KJ564243.1
KJ564244.1
KJ564245.1
KJ564246.1
KJ564247.1
KJ564248.1
KJ564249.1
KJ564250.1
KJ564251.1
KJ564252.1
KJ564253.1
KJ564254.1
KJ564255.1
KJ564256.1
KJ564257.1
KJ564258.1
KJ564259.1
KJ564260.1
KJ564261.1
KJ564262.1
KJ564263.1
KJ564264.1
KJ564265.1
KJ564266.1
KJ564267.1
KJ564268.1
KJ564269.1
KJ564270.1
KJ564271.1
NC_023823.1
NC_023824.1
NC_023826.1
NC_023827.1
NC_023828.1
NC_023829.1
NC_023830.1
NC_023832.1
NC_023837.1
NC_023839.1
JX870621.1
KJ158462.1
KJ402277.1
JX156333.1
KJ101555.1
KJ101556.1
KJ124555.1
KJ557250.1
KJ557251.1
KJ558222.1
KJ558377.1
KJ570782.1
KF981442.1
KJ126773.1
KC466692.1
KJ020931.1
KJ025072.1
KJ081546.1
KJ101554.1
NC_023768.1
NC_023769.1
NC_023770.1
NC_023771.1
NC_023772.1
NC_023773.1
NC_023774.1
NC_023778.1
NC_023779.1
NC_023786.1
NC_023788.1
NC_023789.1
NC_023791.1
NC_023793.1
NC_023795.1
NC_023797.1
NC_023799.1
NC_023804.1
KC287172.1
KF961184.1
KF981434.1
KJ009561.1
KJ013505.1
KF999680.1
KF540505.1
KF540506.1
KF540507.1
KF540508.1
KF540509.1
KF540510.1
KF540511.1
KF540512.1
KF540513.1
KF540514.1
KF540515.1
KF540516.1
KF540517.1
KF540518.1
KF540519.1
KF540520.1
KF540521.1
KF540522.1
KF540523.1
KF540524.1
KF540525.1
KF540526.1
KF540527.1
KF540528.1
KF540529.1
KF540530.1
KF540531.1
KF540532.1
KF540533.1
KF540534.1
KF540535.1
KF540536.1
KF540537.1
KF540538.1
KF540539.1
KF540540.1
KF540541.1
KF540542.1
KF540543.1
KF540544.1
KF540545.1
KF540546.1
KF540547.1
KF540548.1
KF540549.1
KF540550.1
KF540551.1
KF540552.1
KF540553.1
KF540554.1
KF540555.1
KF540556.1
KF540557.1
KF540558.1
KF540559.1
KF540560.1
KF540561.1
KF540562.1
KF540563.1
KF540564.1
KF540565.1
KF540566.1
KF540567.1
KF540568.1
KF540569.1
KF540570.1
KF540571.1
KF540572.1
KF540573.1
KF540574.1
KF540575.1
KF540576.1
KF540577.1
KF540578.1
KF540579.1
KF540580.1
KF540581.1
KF540582.1
KF540583.1
KF540584.1
KF540585.1
KF540586.1
KF540587.1
KF540588.1
KF540589.1
KF540590.1
KF540591.1
KF540592.1
KF540593.1
KF540594.1
KF540595.1
KF540596.1
KF540597.1
KF540598.1
KF540599.1
KF540600.1
KF540601.1
KF540602.1
KF540603.1
KF540604.1
KF540605.1
KF540606.1
KF540607.1
KF540608.1
KF540609.1
KF540610.1
KF540611.1
KF540612.1
KF540613.1
KF540614.1
KF540615.1
KF540616.1
KF540617.1
KF540618.1
KF540619.1
KF540620.1
KF540621.1
KF540622.1
KF540623.1
KF540624.1
KF540625.1
KF540626.1
KF540627.1
KF540628.1
KF540629.1
KF540630.1
KF540631.1
KF540632.1
KF540633.1
KF540634.1
KF540635.1
KF540636.1
KF540637.1
KF540638.1
KF540639.1
KF540640.1
KF540641.1
KF540642.1
KF540643.1
KF540644.1
KF540645.1
KF540646.1
KF540647.1
KF540648.1
KF540649.1
KF540650.1
KF540651.1
KF540652.1
KF540653.1
KF540654.1
KF540655.1
KF540656.1
KF540657.1
KF540658.1
KF540659.1
KF540660.1
KF540661.1
KF540662.1
KF540663.1
KF540664.1
KF540665.1
KF540666.1
KF540667.1
KF540668.1
KF540669.1
KF540670.1
KF540671.1
KF540672.1
KF540673.1
KF540674.1
KF540675.1
KF540676.1
KF540677.1
KF540678.1
KF540679.1
KF540680.1
KF540681.1
KF540682.1
KF540683.1
KF540684.1
KF540685.1
KF540686.1
KF540687.1
KF540688.1
KF540689.1
KF540690.1
KF540691.1
KF540692.1
KF540693.1
KF540694.1
KF540695.1
KF540696.1
KF540697.1
KF540698.1
KF540699.1
KF540700.1
KF540701.1
KF540702.1
KF540703.1
KF540704.1
KF540705.1
KF540706.1
KF540707.1
KF540708.1
KF540709.1
KF540710.1
KF540711.1
KF540712.1
KF540713.1
KF540714.1
KF540715.1
KF540716.1
KF540717.1
KF540718.1
KF540719.1
KF540720.1
KF540721.1
KF540722.1
KF540723.1
KF540724.1
KF540725.1
KF540726.1
KF540727.1
KF540728.1
KF540729.1
KF540730.1
KF540731.1
KF540732.1
KF540733.1
KF540734.1
KF540735.1
KF540736.1
KF540737.1
KF540738.1
KF540739.1
KF540740.1
KF540741.1
KF540742.1
KF540743.1
KF540744.1
KF540745.1
KF540746.1
KF540747.1
KF540748.1
KF540749.1
KF540750.1
KF540751.1
KF540752.1
KF540753.1
KF540754.1
KF540755.1
KF540756.1
KF540757.1
KF540758.1
KF540759.1
KF540760.1
KF540761.1
KF540762.1
KF540763.1
KF540764.1
KF540765.1
KF540766.1
KF540767.1
KF540768.1
KF540769.1
KF540770.1
KF540771.1
KF540772.1
KF540773.1
KF540774.1
KF540775.1
KF540776.1
KF540777.1
KF540778.1
KF540779.1
KF540780.1
KF540781.1
KF540782.1
KF540783.1
KF540784.1
KF540785.1
KF540786.1
KF540787.1
KF540788.1
KF540789.1
KF540790.1
KF540791.1
KF540792.1
KF540793.1
KF540794.1
KF540795.1
KF540796.1
KF540797.1
KF540798.1
KF540799.1
KF540800.1
KF540801.1
KF540802.1
KF540803.1
KF540804.1
KF540805.1
KF540806.1
KF540807.1
KF540808.1
KF540809.1
KF540810.1
KF540811.1
KF540812.1
KF540813.1
KF540814.1
KF540815.1
KF540816.1
KF540817.1
KF540818.1
KF540819.1
KF540820.1
KF540821.1
KF540822.1
KF540823.1
KF540824.1
KF540825.1
KF540826.1
KF540827.1
KF540828.1
KF540829.1
KF540830.1
KF540831.1
KF540832.1
KF540833.1
KF540834.1
KF540835.1
KF540836.1
KF540837.1
KF540838.1
KF540839.1
KF540840.1
KF540841.1
KF540842.1
KF540843.1
KF540844.1
KF540845.1
KF540846.1
KF540847.1
KF540848.1
KF540849.1
KF540850.1
KF540851.1
KF540852.1
KF540853.1
KF540854.1
KF540855.1
KF540856.1
KF540857.1
KF540858.1
KF540859.1
KF540860.1
KF540861.1
KF540862.1
KF540863.1
KF540864.1
KF540865.1
KF540866.1
KF540867.1
KF540868.1
KF540869.1
KF540870.1
KF540871.1
KF540872.1
KF540873.1
KF540874.1
KF540875.1
KF540876.1
KF540877.1
KF540878.1
KF540879.1
KF540880.1
KF540881.1
KF540882.1
KF540883.1
KF540884.1
KF540885.1
KF540886.1
KF540887.1
KF540888.1
KF540889.1
KF540890.1
KF540891.1
KF540892.1
KF540893.1
KF540894.1
KF540895.1
KF540896.1
KF540897.1
KF540898.1
KF540899.1
KF540900.1
KF540901.1
KF540902.1
KF540903.1
KF540904.1
KF540905.1
KF540906.1
KF540907.1
KF540908.1
KF540909.1
KF540910.1
KF540911.1
KF540912.1
KF540913.1
KF540914.1
KF540915.1
KF540916.1
KF540917.1
KF540918.1
KF540919.1
KF540920.1
KF540921.1
KF540922.1
KF540923.1
KF540924.1
KF540925.1
KF540926.1
KF540927.1
KF540928.1
KF540929.1
KF540930.1
KF540931.1
KF540932.1
KF540933.1
KF540934.1
KF540935.1
KF540936.1
KF540937.1
KF540938.1
KF540939.1
KF540940.1
KF540941.1
KF540942.1
KF540943.1
KF540944.1
KF540945.1
KF540946.1
KF540947.1
KF540948.1
KF540949.1
KF540950.1
KF540951.1
KF540952.1
KF540953.1
KF540954.1
KF540955.1
KF540956.1
KF540957.1
KF540958.1
KF540959.1
KF540960.1
KF540961.1
KF540962.1
KF540963.1
KF540964.1
KF540965.1
KF540966.1
KF540967.1
KF540968.1
KF540969.1
KF540970.1
KF540971.1
KF540972.1
KF540973.1
KF540974.1
KF540975.1
KF540976.1
KF540977.1
KF540978.1
KF540979.1
KF540980.1
KF540981.1
KF540982.1
KF540983.1
KF540984.1
KF540985.1
KF540986.1
KF540987.1
KF540988.1
KF540989.1
KF540990.1
KF540991.1
KF540992.1
KF540993.1
KF540994.1
KF540995.1
KF540996.1
KF540997.1
KF540998.1
KF540999.1
KF541000.1
KF541001.1
KF541002.1
KF541003.1
KF541004.1
KF541005.1
KF541006.1
KF541007.1
KF541008.1
KF541009.1
KF541010.1
KF541011.1
KF541012.1
KF541013.1
KF541014.1
KF541015.1
KF541016.1
KF541017.1
KF541018.1
KF541019.1
KF541020.1
KF541021.1
KF541022.1
KF541023.1
KF541024.1
KF541025.1
KF541026.1
KF541027.1
KF541028.1
KF541029.1
KF541030.1
KF541031.1
KF541032.1
KF541033.1
KF541034.1
KF541035.1
KF541036.1
KF541037.1
KF541038.1
KF541039.1
KF541040.1
KF541041.1
KF541042.1
KF541043.1
KF541044.1
KF541045.1
KF541046.1
KF541047.1
KF541048.1
KF541049.1
KF541050.1
KF541051.1
KF541052.1
KF541053.1
KF541054.1
KF541055.1
KJ467766.1
KJ481932.1
KJ486154.1
KJ486155.1
KJ486156.1
KJ486157.1
KJ486158.1
KJ486159.1
KJ486160.1
KJ486161.1
KJ487971.1
KJ487972.1
KJ507246.1
KC461930.1
KF997093.1
KJ001784.1
KF990122.1
KC479025.1
KC490910.1
KC490911.1
KC490912.1
KC490913.1
KF971862.1
KF971863.1
KF974475.1
KF976395.1
KF977797.1
JQ639067.1
JQ639070.1
KC700022.1
KF218954.1
NC_023505.2
NC_023507.1
NC_023508.1
NC_023509.1
NC_023510.1
NC_023511.1
NC_023512.1
NC_023513.1
NC_023514.1
NC_023515.1
NC_023516.1
NC_023517.1
NC_023518.1
NC_023519.1
NC_023520.1
NC_023521.1
NC_023522.1
NC_023524.1
NC_023525.1
NC_023526.1
NC_023527.1
NC_023528.1
NC_023529.1
NC_023531.1
NC_023534.1
NC_023535.1
NC_023536.1
NC_023538.1
NC_023539.1
NC_023541.1
NC_023542.1
NC_023543.1
JN191183.1
JN191184.1
JN191185.1
JN191186.1
JN191187.1
JN191188.1
JN191189.1
JN191190.1
JN191191.1
JN191192.1
JN191193.1
JN191194.1
JN191195.1
JN191196.1
JN191197.1
JN191198.1
JN191199.1
JN191200.1
JN191201.1
JN191202.1
JN191203.1
JN191204.1
JN191205.1
JN191206.1
JN191207.1
JN191208.1
JN191209.1
JN191210.1
JN191211.1
JN191212.1
JN191213.1
JN191214.1
JN191215.1
JN191216.1
JN191217.1
JN191218.1
JN191219.1
JN191220.1
JN191221.1
JN191222.1
JN191223.1
JN191224.1
JN191225.1
JN191226.1
JN191227.1
JN191228.1
JN191229.1
JN191230.1
JN191231.1
JN191232.1
JN191233.1
JN191234.1
JN191235.1
KF969237.1
KF767443.1
KF318309.2
KF612341.1
KF646785.1
KF751650.1
KF889325.1
KF955545.1
KF955546.1
KF974451.1
KF974452.1
KJ188254.1
KJ371984.1
KJ401945.1
KF952600.1
KF952601.1
KC633221.1
KC633222.1
KF879808.1
KC820796.1
KF728081.1
KF573188.1
KF874495.1
KF954727.1
KF932266.1
KF938994.1
KF939304.1
NC_023444.1
NC_023446.1
NC_023447.1
NC_023448.1
NC_023455.1
NC_023456.1
NC_023457.1
NC_023458.1
NC_023459.1
NC_023461.1
NC_023466.1
NC_023467.1
NC_023468.1
NC_023470.1
NC_023472.1
NC_023473.1
NC_023474.1
NC_023475.1
NC_023476.1
KF926376.1
KF926377.1
KF926378.1
KF926379.1
KF931338.1
AB907556.1
KF927167.1
KF928796.1
KF540146.1
KF540147.1
KF540148.1
KF540149.1
KF540150.1
KF540151.1
KF540152.1
KF540153.1
KF540154.1
KF540155.1
KF540156.1
KF540157.1
KF540158.1
KF540159.1
KF540160.1
KF540161.1
KF540162.1
KF540163.1
KF540164.1
KF569943.1
KF898355.1
KF898356.1
KF906720.1
KF906721.1
KF907306.1
KF907307.1
KF907309.1
JQ639063.1
JQ639065.1
KF892541.1
KF892542.1
KF908768.1
KJ138218.1
KJ158194.1
KJ169425.1
KJ169426.1
KJ194167.1
KJ194456.1
KJ198893.1
KJ198894.1
KJ198895.1
KJ198896.1
KJ361861.1
JQ639061.1
JQ639062.1
KF866133.1
KF874277.1
KF888634.1
KF856964.1
KF856965.1
KF857227.1
KF859738.1
KF873612.1
AB752308.1
AB753026.1
AB769383.1
JQ351950.1
JX316743.1
KC493607.1
KC493608.1
KC493609.1
KC493610.1
KC493611.1
KC493612.1
KC505406.1
KC505407.1
KC505408.1
KC505409.1
KC505410.1
KC505411.1
KF725093.1
KF826487.1
KF826488.1
KF830702.1
KF856568.1
KF857179.1
KF857260.1
KF857485.1
KF841444.1
KF679782.1
KC251742.1
KC251743.1
KC251744.1
KC251745.1
KC251746.1
KC251747.1
KC251748.1
KC251749.1
KC251750.1
KC251751.1
KC251752.1
KC251753.1
KC251754.1
KC251755.1
KC251756.1
KC251757.1
KC251758.1
KC251759.1
KC251760.1
KC251761.1
NC_023341.1
NC_023342.1
NC_023343.1
NC_023344.1
NC_023345.1
NC_023347.1
NC_023351.1
NC_023352.1
NC_023353.1
NC_023361.1
NC_023365.1
NC_023366.1
NC_023368.1
NC_023376.1
NC_023378.1
NC_023381.1
NC_023382.1
KF826490.1
KF819452.1
KC503902.1
KF781289.1
KF791036.1
KF792729.1
KF670723.1
KF986643.1
KJ018922.1
KJ018969.1
KJ021059.1
KJ021060.1
KJ093664.1
KJ093758.1
KJ095105.1
AB777218.1
AB777219.1
KF128984.1
KF701113.1
KF646786.1
KF751706.1
KF752550.1
KF752590.1
JX152783.1
JX152784.1
JX152785.1
JX152786.1
JX152787.1
JX152788.1
JX152789.1
JX152790.1
JX152791.1
JX152792.1
JX152793.1
JX152794.1
JX152795.1
JX152796.1
JX152797.1
JX152798.1
JX152799.1
JX152800.1
JX152801.1
JX152802.1
JX152803.1
JX152804.1
JX152805.1
JX152806.1
JX152807.1
JX152808.1
JX152809.1
JX152810.1
JX152811.1
JX152812.1
JX152813.1
JX152814.1
JX152815.1
JX152816.1
JX152817.1
JX152818.1
JX152819.1
JX152820.1
JX152821.1
JX152822.1
JX152823.1
JX152824.1
JX152825.1
JX152826.1
JX152827.1
JX152828.1
JX152829.1
JX152830.1
JX152831.1
JX152832.1
JX152833.1
JX152834.1
JX152835.1
JX152836.1
JX152837.1
JX152838.1
JX152839.1
JX152840.1
JX152841.1
JX152842.1
JX152843.1
JX152844.1
JX152845.1
JX152846.1
JX152847.1
JX152848.1
JX152849.1
JX152850.1
JX152851.1
JX152852.1
JX152853.1
JX152854.1
JX152855.1
JX152856.1
JX152857.1
JX152858.1
JX152859.1
JX152860.1
JX152861.1
JX152862.1
JX152863.1
JX152864.1
JX152865.1
JX152866.1
JX152867.1
JX152868.1
JX152869.1
JX152870.1
JX152871.1
JX152872.1
JX152873.1
JX152874.1
JX152875.1
JX152876.1
JX152877.1
JX152878.1
JX152879.1
JX152880.1
JX152881.1
JX152882.1
JX152883.1
JX152884.1
JX152885.1
JX152886.1
JX152887.1
JX152888.1
JX152889.1
JX152890.1
JX152891.1
JX152892.1
JX152893.1
JX152894.1
JX152895.1
JX152896.1
JX152897.1
JX152898.1
JX152899.1
JX152900.1
JX152901.1
JX152902.1
JX152903.1
JX152904.1
JX152905.1
JX152906.1
JX152907.1
JX152908.1
JX152909.1
JX152910.1
JX152911.1
JX152912.1
JX152913.1
JX152914.1
JX152915.1
JX152916.1
JX152917.1
JX152918.1
JX152919.1
JX152920.1
JX152921.1
JX152922.1
JX152923.1
JX152924.1
JX152925.1
JX152926.1
JX152927.1
JX152928.1
JX152929.1
JX152930.1
JX152931.1
JX152932.1
JX152933.1
JX152934.1
JX152935.1
JX152936.1
JX152937.1
JX152938.1
JX152939.1
JX152940.1
JX152941.1
JX152942.1
JX152943.1
JX152944.1
JX152945.1
JX152946.1
JX152947.1
JX152948.1
JX152949.1
JX152950.1
JX152951.1
JX152952.1
JX152953.1
JX152954.1
JX152955.1
JX152956.1
JX152957.1
JX152958.1
JX152959.1
JX152960.1
JX152961.1
JX152962.1
JX152963.1
JX152964.1
JX152965.1
JX152966.1
JX152967.1
JX152968.1
JX152969.1
JX152970.1
JX152971.1
JX152972.1
JX152973.1
JX152974.1
JX152975.1
JX152976.1
JX152977.1
JX152978.1
JX152979.1
JX152980.1
JX152981.1
JX152982.1
JX152983.1
JX152984.1
JX152985.1
JX152986.1
JX152987.1
JX152988.1
JX152989.1
JX152990.1
JX152991.1
JX152992.1
JX152993.1
JX152994.1
JX152995.1
JX152996.1
JX152997.1
JX152998.1
JX152999.1
JX153000.1
JX153001.1
JX153002.1
JX153003.1
JX153004.1
JX153005.1
JX153006.1
JX153007.1
JX153008.1
JX153009.1
JX153010.1
JX153011.1
JX153012.1
JX153013.1
JX153014.1
JX153015.1
JX153016.1
JX153017.1
JX153018.1
JX153019.1
JX153020.1
JX153021.1
JX153022.1
JX153023.1
JX153024.1
JX153025.1
JX153026.1
JX153027.1
JX153028.1
JX153029.1
JX153030.1
JX153031.1
JX153032.1
JX153033.1
JX153034.1
JX153035.1
JX153036.1
JX153037.1
JX153038.1
JX153039.1
JX153040.1
JX153041.1
JX153042.1
JX153043.1
JX153044.1
JX153045.1
JX153046.1
JX153047.1
JX153048.1
JX153049.1
JX153050.1
JX153051.1
JX153052.1
JX153053.1
JX153054.1
JX153055.1
JX153056.1
JX153057.1
JX153058.1
JX153059.1
JX153060.1
JX153061.1
JX153062.1
JX153063.1
JX153064.1
JX153065.1
JX153066.1
JX153067.1
JX153068.1
JX153069.1
JX153070.1
JX153071.1
JX153072.1
JX153073.1
JX153074.1
JX153075.1
JX153076.1
JX153077.1
JX153078.1
JX153079.1
JX153080.1
JX153081.1
JX153082.1
JX153083.1
JX153084.1
JX153085.1
JX153086.1
JX153087.1
JX153088.1
JX153089.1
JX153090.1
JX153091.1
JX153092.1
JX153093.1
JX153094.1
JX153095.1
JX153096.1
JX153097.1
JX153098.1
JX153099.1
JX153100.1
JX153101.1
JX153102.1
JX153103.1
JX153104.1
JX153105.1
JX153106.1
JX153107.1
JX153108.1
JX153109.1
JX153110.1
JX153111.1
JX153112.1
JX153113.1
JX153114.1
JX153115.1
JX153116.1
JX153117.1
JX153118.1
JX153119.1
JX153120.1
JX153121.1
JX153122.1
JX153123.1
JX153124.1
JX153125.1
JX153126.1
JX153127.1
JX153128.1
JX153129.1
JX153130.1
JX153131.1
JX153132.1
JX153133.1
JX153134.1
JX153135.1
JX153136.1
JX153137.1
JX153138.1
JX153139.1
JX153140.1
JX153141.1
JX153142.1
JX153143.1
JX153144.1
JX153145.1
JX153146.1
JX153147.1
JX153148.1
JX153149.1
JX153150.1
JX153151.1
JX153152.1
JX153153.1
JX153154.1
JX153155.1
JX153156.1
JX153157.1
JX153158.1
JX153159.1
JX153160.1
JX153161.1
JX153162.1
JX153163.1
JX153164.1
JX153165.1
JX153166.1
JX153167.1
JX153168.1
JX153169.1
JX153170.1
JX153171.1
JX153172.1
JX153173.1
JX153174.1
JX153175.1
JX153176.1
JX153177.1
JX153178.1
JX153179.1
JX153180.1
JX153181.1
JX153182.1
JX153183.1
JX153184.1
JX153185.1
JX153186.1
JX153187.1
JX153188.1
JX153189.1
JX153190.1
JX153191.1
JX153192.1
JX153193.1
JX153194.1
JX153195.1
JX153196.1
JX153197.1
JX153198.1
JX153199.1
JX153200.1
JX153201.1
JX153202.1
JX153203.1
JX153204.1
JX153205.1
JX153206.1
JX153207.1
JX153208.1
JX153209.1
JX153210.1
JX153211.1
JX153212.1
JX153213.1
JX153214.1
JX153215.1
JX153216.1
JX153217.1
JX153218.1
JX153219.1
JX153220.1
JX153221.1
JX153222.1
JX153223.1
JX153224.1
JX153225.1
JX153226.1
JX153227.1
JX153228.1
JX153229.1
JX153230.1
JX153231.1
JX153232.1
JX153233.1
JX153234.1
JX153235.1
JX153236.1
JX153237.1
JX153238.1
JX153239.1
JX153240.1
JX153241.1
JX153242.1
JX153243.1
JX153244.1
JX153245.1
JX153246.1
JX153247.1
JX153248.1
JX153249.1
JX153250.1
JX153251.1
JX153252.1
JX153253.1
JX153254.1
JX153255.1
JX153256.1
JX153257.1
JX153258.1
JX153259.1
JX153260.1
JX153261.1
JX153262.1
JX153263.1
JX153264.1
JX153265.1
JX153266.1
JX153267.1
JX153268.1
JX153269.1
JX153270.1
JX153271.1
JX153272.1
JX153273.1
JX153274.1
JX153275.1
JX153276.1
JX153277.1
JX153278.1
JX153279.1
JX153280.1
JX153281.1
JX153282.1
JX153283.1
JX153284.1
JX153285.1
JX153286.1
JX153287.1
JX153288.1
JX153289.1
JX153290.1
JX153291.1
JX153292.1
JX153293.1
JX153294.1
JX153295.1
JX153296.1
JX153297.1
JX153298.1
JX153299.1
JX153300.1
JX153301.1
JX153302.1
JX153303.1
JX153304.1
JX153305.1
JX153306.1
JX153307.1
JX153308.1
JX153309.1
JX153310.1
JX153311.1
JX153312.1
JX153313.1
JX153314.1
JX153315.1
JX153316.1
JX153317.1
JX153318.1
JX153319.1
JX153320.1
JX153321.1
JX153322.1
JX153323.1
JX153324.1
JX153325.1
JX153326.1
JX153327.1
JX153328.1
JX153329.1
JX153330.1
JX153331.1
JX153332.1
JX153333.1
JX153334.1
JX153335.1
JX153336.1
JX153337.1
JX153338.1
JX153339.1
JX153340.1
JX153341.1
JX153342.1
JX153343.1
JX153344.1
JX153345.1
JX153346.1
JX153347.1
JX153348.1
JX153349.1
JX153350.1
JX153351.1
JX153352.1
JX153353.1
JX153354.1
JX153355.1
JX153356.1
JX153357.1
JX153358.1
JX153359.1
JX153360.1
JX153361.1
JX153362.1
JX153363.1
JX153364.1
JX153365.1
JX153366.1
JX153367.1
JX153368.1
JX153369.1
JX153370.1
JX153371.1
JX153372.1
JX153373.1
JX153374.1
JX153375.1
JX153376.1
JX153377.1
JX153378.1
JX153379.1
JX153380.1
JX153381.1
JX153382.1
JX153383.1
JX153384.1
JX153385.1
JX153386.1
JX153387.1
JX153388.1
JX153389.1
JX153390.1
JX153391.1
JX153392.1
JX153393.1
JX153394.1
JX153395.1
JX153396.1
JX153397.1
JX153398.1
JX153399.1
JX153400.1
JX153401.1
JX153402.1
JX153403.1
JX153404.1
JX153405.1
JX153406.1
JX153407.1
JX153408.1
JX153409.1
JX153410.1
JX153411.1
JX153412.1
JX153413.1
JX153414.1
JX153415.1
JX153416.1
JX153417.1
JX153418.1
JX153419.1
JX153420.1
JX153421.1
JX153422.1
JX153423.1
JX153424.1
JX153425.1
JX153426.1
JX153427.1
JX153428.1
JX153429.1
JX153430.1
JX153431.1
JX153432.1
JX153433.1
JX153434.1
JX153435.1
JX153436.1
JX153437.1
JX153438.1
JX153439.1
JX153440.1
JX153441.1
JX153442.1
JX153443.1
JX153444.1
JX153445.1
JX153446.1
JX153447.1
JX153448.1
JX153449.1
JX153450.1
JX153451.1
JX153452.1
JX153453.1
JX153454.1
JX153455.1
JX153456.1
JX153457.1
JX153458.1
JX153459.1
JX153460.1
JX153461.1
JX153462.1
JX153463.1
JX153464.1
JX153465.1
JX153466.1
JX153467.1
JX153468.1
JX153469.1
JX153470.1
JX153471.1
JX153472.1
JX153473.1
JX153474.1
JX153475.1
JX153476.1
JX153477.1
JX153478.1
JX153479.1
JX153480.1
JX153481.1
JX153482.1
JX153483.1
JX153484.1
JX153485.1
JX153486.1
JX153487.1
JX153488.1
JX153489.1
JX153490.1
JX153491.1
JX153492.1
JX153493.1
JX153494.1
JX153495.1
JX153496.1
JX153497.1
JX153498.1
JX153499.1
JX153500.1
JX153501.1
JX153502.1
JX153503.1
JX153504.1
JX153505.1
JX153506.1
JX153507.1
JX153508.1
JX153509.1
JX153510.1
JX153511.1
JX153512.1
JX153513.1
JX153514.1
JX153515.1
JX153516.1
JX153517.1
JX153518.1
JX153519.1
JX153520.1
JX153521.1
JX153522.1
JX153523.1
JX153524.1
JX153525.1
JX153526.1
JX153527.1
JX153528.1
JX153529.1
JX153530.1
JX153531.1
JX153532.1
JX153533.1
JX153534.1
JX153535.1
JX153536.1
JX153537.1
JX153538.1
JX153539.1
JX153540.1
JX153541.1
JX153542.1
JX153543.1
JX153544.1
JX153545.1
JX153546.1
JX153547.1
JX153548.1
JX153549.1
JX153550.1
JX153551.1
JX153552.1
JX153553.1
JX153554.1
JX153555.1
JX153556.1
JX153557.1
JX153558.1
JX153559.1
JX153560.1
JX153561.1
JX153562.1
JX153563.1
JX153564.1
JX153565.1
JX153566.1
JX153567.1
JX153568.1
JX153569.1
JX153570.1
JX153571.1
JX153572.1
JX153573.1
JX153574.1
JX153575.1
JX153576.1
JX153577.1
JX153578.1
JX153579.1
JX153580.1
JX153581.1
JX153582.1
JX153583.1
JX153584.1
JX153585.1
JX153586.1
JX153587.1
JX153588.1
JX153589.1
JX153590.1
JX153591.1
JX153592.1
JX153593.1
JX153594.1
JX153595.1
JX153596.1
JX153597.1
JX153598.1
JX153599.1
JX153600.1
JX153601.1
JX153602.1
JX153603.1
JX153604.1
JX153605.1
JX153606.1
JX153607.1
JX153608.1
JX153609.1
JX153610.1
JX153611.1
JX153612.1
JX153613.1
JX153614.1
JX153615.1
JX153616.1
JX153617.1
JX153618.1
JX153619.1
JX153620.1
JX153621.1
JX153622.1
JX153623.1
JX153624.1
JX153625.1
JX153626.1
JX153627.1
JX153628.1
JX153629.1
JX153630.1
JX153631.1
JX153632.1
JX153633.1
JX153634.1
JX153635.1
JX153636.1
JX153637.1
JX153638.1
JX153639.1
JX153640.1
JX153641.1
JX153642.1
JX153643.1
JX153644.1
JX153645.1
JX153646.1
JX153647.1
JX153648.1
JX153649.1
JX153650.1
JX153651.1
JX153652.1
JX153653.1
JX153654.1
JX153655.1
JX153656.1
JX153657.1
JX153658.1
JX153659.1
JX153660.1
JX153661.1
JX153662.1
JX153663.1
JX153664.1
JX153665.1
JX153666.1
JX153667.1
JX153668.1
JX153669.1
JX153670.1
JX153671.1
JX153672.1
JX153673.1
JX153674.1
JX153675.1
JX153676.1
JX153677.1
JX153678.1
JX153679.1
JX153680.1
JX153681.1
JX153682.1
JX153683.1
JX153684.1
JX153685.1
JX153686.1
JX153687.1
JX153688.1
JX153689.1
JX153690.1
JX153691.1
JX153692.1
JX153693.1
JX153694.1
JX153695.1
JX153696.1
JX153697.1
JX153698.1
JX153699.1
JX153700.1
JX153701.1
JX153702.1
JX153703.1
JX153704.1
JX153705.1
JX153706.1
JX153707.1
JX153708.1
JX153709.1
JX153710.1
JX153711.1
JX153712.1
JX153713.1
JX153714.1
JX153715.1
JX153716.1
JX153717.1
JX153718.1
JX153719.1
JX153720.1
JX153721.1
JX153722.1
JX153723.1
JX153724.1
JX153725.1
JX153726.1
JX153727.1
JX153728.1
JX153729.1
JX153730.1
JX153731.1
JX153732.1
JX153733.1
JX153734.1
JX153735.1
JX153736.1
JX153737.1
JX153738.1
JX153739.1
JX153740.1
JX153741.1
JX153742.1
JX153743.1
JX153744.1
JX153745.1
JX153746.1
JX153747.1
JX153748.1
JX153749.1
JX153750.1
JX153751.1
JX153752.1
JX153753.1
JX153754.1
JX153755.1
JX153756.1
JX153757.1
JX153758.1
JX153759.1
JX153760.1
JX153761.1
JX153762.1
JX153763.1
JX153764.1
JX153765.1
JX153766.1
JX153767.1
JX153768.1
JX153769.1
JX153770.1
JX153771.1
JX153772.1
JX153773.1
JX153774.1
JX153775.1
JX153776.1
JX153777.1
JX153778.1
JX153779.1
JX153780.1
JX153781.1
JX153782.1
JX153783.1
JX153784.1
JX153785.1
JX153786.1
JX153787.1
JX153788.1
JX153789.1
JX153790.1
JX153791.1
JX153792.1
JX153793.1
JX153794.1
JX153795.1
JX153796.1
JX153797.1
JX153798.1
JX153799.1
JX153800.1
JX153801.1
JX153802.1
JX153803.1
JX153804.1
JX153805.1
JX153806.1
JX153807.1
JX153808.1
JX153809.1
JX153810.1
JX153811.1
JX153812.1
JX153813.1
JX153814.1
JX153815.1
JX153816.1
JX153817.1
JX153818.1
JX153819.1
JX153820.1
JX153821.1
JX153822.1
JX153823.1
JX153824.1
JX153825.1
JX153826.1
JX153827.1
JX153828.1
JX153829.1
JX153830.1
JX153831.1
JX153832.1
JX153833.1
JX153834.1
JX153835.1
JX153836.1
JX153837.1
JX153838.1
JX153839.1
JX153840.1
JX153841.1
JX153842.1
JX153843.1
JX153844.1
JX153845.1
JX153846.1
JX153847.1
JX153848.1
JX153849.1
JX153850.1
JX153851.1
JX153852.1
JX153853.1
JX153854.1
JX153855.1
JX153856.1
JX153857.1
JX153858.1
JX153859.1
JX153860.1
JX153861.1
JX153862.1
JX153863.1
JX153864.1
JX153865.1
JX153866.1
JX153867.1
JX153868.1
JX153869.1
JX153870.1
JX153871.1
JX153872.1
JX153873.1
JX153874.1
JX153875.1
JX153876.1
JX153877.1
JX153878.1
JX153879.1
JX153880.1
JX153881.1
JX153882.1
JX153883.1
JX153884.1
JX153885.1
JX153886.1
JX153887.1
JX153888.1
JX153889.1
JX153890.1
JX153891.1
JX153892.1
JX153893.1
JX153894.1
JX153895.1
JX153896.1
JX153897.1
JX153898.1
JX153899.1
JX153900.1
JX153901.1
JX153902.1
JX153903.1
JX153904.1
JX153905.1
JX153906.1
JX153907.1
JX153908.1
JX153909.1
JX153910.1
JX153911.1
JX153912.1
JX153913.1
JX153914.1
JX153915.1
JX153916.1
JX153917.1
JX153918.1
JX153919.1
JX153920.1
JX153921.1
JX153922.1
JX153923.1
JX153924.1
JX153925.1
JX153926.1
JX153927.1
JX153928.1
JX153929.1
JX153930.1
JX153931.1
JX153932.1
JX153933.1
JX153934.1
JX153935.1
JX153936.1
JX153937.1
JX153938.1
JX153939.1
JX153940.1
JX153941.1
JX153942.1
JX153943.1
JX153944.1
JX153945.1
JX153946.1
JX153947.1
JX153948.1
JX153949.1
JX153950.1
JX153951.1
JX153952.1
JX153953.1
JX153954.1
JX153955.1
JX153956.1
JX153957.1
JX153958.1
JX153959.1
JX153960.1
JX153961.1
JX153962.1
JX153963.1
JX153964.1
JX153965.1
JX153966.1
JX153967.1
JX153968.1
JX153969.1
JX153970.1
JX153971.1
JX153972.1
JX153973.1
JX153974.1
JX153975.1
JX153976.1
JX153977.1
JX153978.1
JX153979.1
JX153980.1
JX153981.1
JX153982.1
JX153983.1
JX153984.1
JX153985.1
JX153986.1
JX153987.1
JX153988.1
JX153989.1
JX153990.1
JX153991.1
JX153992.1
JX153993.1
JX153994.1
JX153995.1
JX153996.1
JX153997.1
JX153998.1
JX153999.1
JX154000.1
JX154001.1
JX154002.1
JX154003.1
JX154004.1
JX154005.1
JX154006.1
JX154007.1
JX154008.1
JX154009.1
JX154010.1
JX154011.1
JX154012.1
JX154013.1
JX154014.1
JX154015.1
JX154016.1
JX154017.1
JX154018.1
JX154019.1
JX154020.1
JX154021.1
JX154022.1
JX154023.1
JX154024.1
JX154025.1
JX154026.1
JX154027.1
JX154028.1
JX154029.1
JX154030.1
JX154031.1
JX154032.1
JX154033.1
JX154034.1
JX154035.1
JX154036.1
JX154037.1
JX154038.1
JX154039.1
JX154040.1
JX154041.1
JX154042.1
JX154043.1
JX154044.1
JX154045.1
JX154046.1
JX154047.1
JX154048.1
JX154049.1
JX154050.1
JX154051.1
JX154052.1
JX154053.1
JX154054.1
JX154055.1
JX154056.1
JX154057.1
JX154058.1
JX154059.1
JX154060.1
JX154061.1
JX154062.1
JX154063.1
JX154064.1
JX154065.1
JX154066.1
JX154067.1
JX154068.1
JX154069.1
JX154070.1
JX154071.1
JX154072.1
JX154073.1
JX154074.1
KC152486.1
KF739398.1
KF739399.1
KF849892.1
KF849893.1
KF849894.1
KF849895.1
KF849896.1
KF849897.1
KF849898.1
KF849899.1
KF849900.1
KF849901.1
KF849902.1
KF849903.1
KF849904.1
KF849905.1
KF849906.1
KF849907.1
KF849908.1
KF849909.1
KF849910.1
KF849911.1
KF849912.1
KF849913.1
KF849914.1
KF849915.1
KF849916.1
KF849917.1
KF849918.1
KF849919.1
KF849920.1
KF849921.1
KF849922.1
KF849923.1
KF849924.1
KF849925.1
KF849926.1
KF849927.1
KF849928.1
KF849929.1
KF849930.1
KF849931.1
KF849932.1
KF849933.1
KF849934.1
KF849935.1
KF849936.1
KF849937.1
KF849938.1
KF849939.1
KF849940.1
KF849941.1
KF849942.1
KF849943.1
KF849944.1
KF849945.1
KF849946.1
KF849947.1
KF849948.1
KF849949.1
KF849950.1
KF849951.1
KF849952.1
KF849953.1
KF849954.1
KF849955.1
KF849956.1
KF849957.1
KF849958.1
KF849959.1
KF849960.1
KF849961.1
KF849962.1
KF849963.1
KF849964.1
KF849965.1
KF849966.1
KF849967.1
KF849968.1
KF849969.1
KF849970.1
KF849971.1
KF849972.1
KF849973.1
KF849974.1
KF849975.1
KF849976.1
KF849977.1
KF849978.1
KF849979.1
KF849980.1
KF849981.1
KF849982.1
KF849983.1
KF849984.1
KF849985.1
KF849986.1
KF849987.1
NC_023210.1
NC_023211.1
NC_023212.1
NC_023220.1
NC_023221.1
NC_023222.1
NC_023223.1
NC_023224.1
NC_023225.1
NC_023226.1
NC_023227.1
NC_023228.1
NC_023229.1
NC_023230.1
NC_023231.1
NC_023246.1
NC_023258.1
NC_023263.1
NC_023264.1
NC_023265.1
NC_023266.1
NC_023267.1
NC_023269.1
NC_023272.1
JX444718.1
KF422893.1
KF561237.1
KF597303.1
HQ840719.1
JN582334.1
JN582335.1
JQ277464.1
JQ343983.1
JQ343984.1
JQ348998.1
JQ348999.1
JQ349000.1
JQ349001.1
JQ349002.1
JQ349003.1
JQ349004.1
JQ700301.1
KF011502.1
KF011503.1
KF312238.2
KF358472.1
KF358473.1
KF358474.1
KF358475.1
KF358476.1
KF358477.1
KF358478.1
KF358479.1
KF358480.1
KF358481.1
KF358482.1
KF358483.1
KF358484.1
KF358485.1
KF358486.1
KF358487.1
KF358488.1
KF358489.1
KF358490.1
KF373560.1
JN692486.1
KC286583.1
KC286584.1
KC286585.1
KC286586.1
KC286587.1
KC286588.1
KC286589.1
KC286590.1
KC286591.1
KC286592.1
KC286593.1
KC286594.1
KC286595.1
KC286596.1
KC286597.1
KC286598.1
KC286599.1
KC286600.1
KC286601.1
KC286602.1
KC286603.1
KC286604.1
KC286605.1
KC286606.1
KC286607.1
KC286608.1
KC286609.1
KC286610.1
KC286611.1
KC286612.1
KC286613.1
KC286614.1
KC286615.1
KC286616.1
KC286617.1
KC428100.1
AB898197.1
AB898687.1
KF015227.1
KF758446.1
KF933042.1
KF933044.1
KF938935.1
KF952774.1
KF964063.1
KC622055.1
KC622056.1
KC622057.1
KC622058.1
KC622059.1
KC622060.1
KC622061.1
KC622062.1
KC622063.1
KC622064.1
KC622065.1
KC622066.1
KC622067.1
KC622068.1
KC622069.1
KC622070.1
KC622071.1
KC622072.1
KC622073.1
KC622074.1
KC622075.1
KC622076.1
KC622077.1
KC622078.1
KC622079.1
KC622080.1
KC622081.1
KC622082.1
KC622083.1
KC622084.1
KC622085.1
KC622086.1
KC622087.1
KC622088.1
KC622089.1
KC622090.1
KC622091.1
KC622092.1
KC622093.1
KC622094.1
KC622095.1
KC622096.1
KC622097.1
KC622098.1
KC622099.1
KC622100.1
KC622101.1
KC622102.1
KC622103.1
KC622104.1
KC622105.1
KC622106.1
KC622107.1
KC622108.1
KC622109.1
KC622110.1
KC622111.1
KC622112.1
KC622113.1
KC622114.1
KC622115.1
KC622116.1
KC622117.1
KC622118.1
KC622119.1
KC622120.1
KC622121.1
KC622122.1
KC622123.1
KC622124.1
KC622125.1
KC622126.1
KC622127.1
KC622128.1
KC622129.1
KC622130.1
KC622131.1
KC622132.1
KC622133.1
KC622134.1
KC622135.1
KC622136.1
KC622137.1
KC622138.1
KC622139.1
KC622140.1
KC622141.1
KC622142.1
KC622143.1
KC622144.1
KC622145.1
KC622146.1
KC622147.1
KC622148.1
KC622149.1
KC622150.1
KC622151.1
KC622152.1
KC622153.1
KC622154.1
KC622155.1
KC622156.1
KC622157.1
KC622158.1
KC622159.1
KC622160.1
KC622161.1
KC622162.1
KC622163.1
KC622164.1
KC622165.1
KC622166.1
KC622167.1
KC622168.1
KC622169.1
KC622170.1
KC622171.1
KC622172.1
KC622173.1
KC622174.1
KC622175.1
KC622176.1
KC622177.1
KC622178.1
KC622179.1
KC622180.1
KC622181.1
KC622182.1
KC622183.1
KC622184.1
KC622185.1
KC622186.1
KC622187.1
KC622188.1
KC622189.1
KC622190.1
KC622191.1
KC622192.1
KC622193.1
KC622194.1
KC622195.1
KC622196.1
KC622197.1
KC622198.1
KC622199.1
KC622200.1
KC622201.1
KC622202.1
KC622203.1
KC622204.1
KC622205.1
KC622206.1
KC622207.1
KC622208.1
KC622209.1
KC622210.1
KC622211.1
KC622212.1
KC622213.1
KC622214.1
KC622215.1
KC622216.1
KC622217.1
KC622218.1
KC622219.1
KC622220.1
KC622221.1
KC622222.1
KC622223.1
KC622224.1
KC622225.1
KC622226.1
KC622227.1
KC622228.1
KC622229.1
KC622230.1
KC622231.1
KC622232.1
KC622233.1
KC622234.1
KC622235.1
KC622236.1
KC622237.1
KC622238.1
KC622239.1
KC622240.1
KC622241.1
KC622242.1
KC622243.1
KC622244.1
KC622245.1
KC622246.1
KC622247.1
KC622248.1
KC622249.1
KC622250.1
KC622251.1
KC622252.1
KC622253.1
KC622254.1
KC622255.1
KC622256.1
KC622257.1
KC622258.1
KC622259.1
KC622260.1
KC622261.1
KC622262.1
KC622263.1
KC622264.1
KC622265.1
KC622266.1
KC622267.1
KC622268.1
KC622269.1
KC622270.1
KC622271.1
KC622272.1
KF703542.1
KF732713.1
NC_023087.1
NC_023088.1
NC_023089.1
NC_023100.1
NC_023104.1
NC_023106.1
NC_023116.1
NC_023118.1
NC_023122.1
NC_023124.1
NC_023129.1
KF751616.1
KF733802.1
KF734881.1
AB744047.1
AB752307.1
JQ409122.1
JX262887.1
JX262888.1
KF724151.1
KF726143.1
KF730242.1
KF885218.1
KF889440.1
KF889441.1
KF899911.1
KF899912.1
KF908852.1
KF921964.1
KF921965.1
JX572159.1
KF683087.1
KF709642.1
KF690638.1
KF697091.1
NC_022925.1
NC_022929.1
NC_022930.1
NC_022934.1
NC_022940.1
NC_022941.1
NC_022942.1
NC_022943.1
NC_022944.1
NC_022945.1
NC_022946.1
NC_022947.1
NC_022948.1
NC_022949.1
NC_022950.1
NC_022951.1
NC_022952.1
NC_022953.1
NC_022954.1
NC_022955.1
NC_022956.1
KF692113.1
KF682364.1
KF667490.1
KF669394.1
HG779437.1
KF701043.1
NC_022960.1
AP011197.1
AP011199.1
AP011200.1
AP011201.1
AP011202.1
AP011327.1
AP011329.1
AP011330.1
AP011331.1
AP011358.1
AP011359.1
AP011385.1
AP011386.1
AP011389.1
AP011390.1
AP011409.1
AP011410.1
AP012143.1
AP012144.1
AP012145.1
AP012148.1
AP012151.1
AP012153.1
AP012154.1
KC911275.1
KC911276.1
KC911277.1
KC911278.1
KC911279.1
KC911280.1
KC911281.1
KC911282.1
KC911283.1
KC911284.1
KC911285.1
KC911286.1
KC911287.1
KC911288.1
KC911289.1
KC911290.1
KC911291.1
KC911292.1
KC911293.1
KC911294.1
KC911295.1
KC911296.1
KC911297.1
KC911298.1
KC911299.1
KC911300.1
KC911301.1
KC911302.1
KC911303.1
KC911304.1
KC911305.1
KC911306.1
KC911307.1
KC911308.1
KC911309.1
KC911310.1
KC911311.1
KC911312.1
KC911313.1
KC911314.1
KC911315.1
KC911316.1
KC911317.1
KC911318.1
KC911319.1
KC911320.1
KC911321.1
KC911322.1
KC911323.1
KC911324.1
KC911325.1
KC911326.1
KC911327.1
KC911328.1
KC911329.1
KC911330.1
KC911331.1
KC911332.1
KC911333.1
KC911334.1
KC911335.1
KC911336.1
KC911337.1
KC911338.1
KC911339.1
KC911340.1
KC911341.1
KC911342.1
KC911343.1
KC911344.1
KC911345.1
KC911346.1
KC911347.1
KC911348.1
KC911349.1
KC911350.1
KC911351.1
KC911352.1
KC911353.1
KC911354.1
KC911355.1
KC911356.1
KC911357.1
KC911358.1
KC911359.1
KC911360.1
KC911361.1
KC911362.1
KC911363.1
KC911364.1
KC911365.1
KC911366.1
KC911367.1
KC911368.1
KC911369.1
KC911370.1
KC911371.1
KC911372.1
KC911373.1
KC911374.1
KC911375.1
KC911376.1
KC911377.1
KC911378.1
KC911379.1
KC911380.1
KC911381.1
KC911382.1
KC911383.1
KC911384.1
KC911385.1
KC911386.1
KC911387.1
KC911388.1
KC911389.1
KC911390.1
KC911391.1
KC911392.1
KC911393.1
KC911394.1
KC911395.1
KC911396.1
KC911397.1
KC911398.1
KC911399.1
KC911400.1
KC911401.1
KC911402.1
KC911403.1
KC911404.1
KC911405.1
KC911406.1
KC911407.1
KC911408.1
KC911409.1
KC911410.1
KC911411.1
KC911412.1
KC911413.1
KC911414.1
KC911415.1
KC911416.1
KC911417.1
KC911418.1
KC911419.1
KC911420.1
KC911421.1
KC911422.1
KC911423.1
KC911424.1
KC911425.1
KC911426.1
KC911427.1
KC911428.1
KC911429.1
KC911430.1
KC911431.1
KC911432.1
KC911433.1
KC911434.1
KC911435.1
KC911436.1
KC911437.1
KC911438.1
KC911439.1
KC911440.1
KC911441.1
KC911442.1
KC911443.1
KC911444.1
KC911445.1
KC911446.1
KC911447.1
KC911448.1
KC911449.1
KC911450.1
KC911451.1
KC911452.1
KC911453.1
KC911454.1
KC911455.1
KC911456.1
KC911457.1
KC911458.1
KC911459.1
KC911460.1
KC911461.1
KC911462.1
KC911463.1
KC911464.1
KC911465.1
KC911466.1
KC911467.1
KC911468.1
KC911469.1
KC911470.1
KC911471.1
KC911472.1
KC911473.1
KC911474.1
KC911475.1
KC911476.1
KC911477.1
KC911478.1
KC911479.1
KC911480.1
KC911481.1
KC911482.1
KC911483.1
KC911484.1
KC911485.1
KC911486.1
KC911487.1
KC911488.1
KC911489.1
KC911490.1
KC911491.1
KC911492.1
KC911493.1
KC911494.1
KC911495.1
KC911496.1
KC911497.1
KC911498.1
KC911499.1
KC911500.1
KC911501.1
KC911502.1
KC911503.1
KC911504.1
KC911505.1
KC911506.1
KC911507.1
KC911508.1
KC911509.1
KC911510.1
KC911511.1
KC911512.1
KC911513.1
KC911514.1
KC911515.1
KC911516.1
KC911517.1
KC911518.1
KC911519.1
KC911520.1
KC911521.1
KC911522.1
KC911523.1
KC911524.1
KC911525.1
KC911526.1
KC911527.1
KC911528.1
KC911529.1
KC911530.1
KC911531.1
KC911532.1
KC911533.1
KC911534.1
KC911536.1
KC911537.1
KC911538.1
KC911539.1
KC911540.1
KC911541.1
KC911542.1
KC911543.1
KC911544.1
KC911545.1
KC911546.1
KC911547.1
KC911548.1
KC911549.1
KC911550.1
KC911551.1
KC911552.1
KC911553.1
KC911554.1
KC911555.1
KC911556.1
KC911557.1
KC911558.1
KC911559.1
KC911560.1
KC911561.1
KC911562.1
KC911563.1
KC911564.1
KC911565.1
KC911566.1
KC911567.1
KC911568.1
KC911569.1
KC911570.1
KC911571.1
KC911572.1
KC911573.1
KC911574.1
KC911575.1
KC911576.1
KC911577.1
KC911578.1
KC911579.1
KC911580.1
KC911581.1
KC911582.1
KC911583.1
KC911584.1
KC911585.1
KC911586.1
KC911587.1
KC911588.1
KC911589.1
KC911590.1
KC911591.1
KC911592.1
KC911593.1
KC911594.1
KC911595.1
KC911596.1
KC911597.1
KC911598.1
KC911599.1
KC911600.1
KC911601.1
KC911602.1
KC911603.1
KC911604.1
KC911605.1
KC911606.1
KC911607.1
KC911608.1
KC911609.1
KC911610.1
KC911611.1
KC911612.1
KC911613.1
KC911614.1
KC911615.1
KC911616.1
KC911617.1
KC911618.1
KC911619.1
KC911620.1
KC911621.1
KC911622.1
KC911623.1
KC911624.1
KC911625.1
KC911626.1
KC911627.1
KC911628.1
KC911629.1
KF668288.1
KF660222.1
KF672796.1
KF672797.1
KF672798.1
KF672799.1
KF672800.1
KF672801.1
KF672802.1
KF672803.1
KF672804.1
KF672805.1
KF672806.1
KF672807.1
KF672808.1
KF672809.1
KF672810.1
KF672811.1
KF672812.1
KF672813.1
KF672814.1
KF672815.1
KF672816.1
KF672817.1
KF672818.1
KF672819.1
KF672820.1
KF672821.1
KF672822.1
KF672823.1
KF672824.1
KF672825.1
KF672826.1
KF672827.1
KF672828.1
KF672829.1
KF672830.1
KF672831.1
KF672832.1
KF672833.1
KF672834.1
KF672835.1
KF672836.1
KF672837.1
NC_022809.1
NC_022815.1
NC_022817.1
NC_022818.1
NC_022819.1
NC_022821.1
NC_022822.1
NC_022836.1
NC_022837.1
NC_022838.1
NC_022839.1
NC_022841.1
NC_022844.1
NC_022845.1
NC_022848.1
NC_022849.1
NC_022851.1
NC_022852.1
NC_022853.1
NC_022854.1
NC_022855.1
NC_022856.1
NC_022857.1
NC_022864.1
NC_022866.1
NC_022867.1
NC_022869.1
KF765775.1
KF806984.1
KF817593.1
KF830849.1
KF840098.1
KF646248.1
KF647872.1
KF647873.1
KF649073.1
NC_022804.1
NC_022805.1
JQ967333.1
KC836121.1
JQ290079.1
JX569848.1
KF148067.1
KF148068.1
KF148069.1
KF148070.1
KF148071.1
KF148072.1
KF148073.1
KF148074.1
KF148075.1
KF148076.1
KF148077.1
KF148078.1
KF148079.1
KF148080.1
KF148081.1
KF148082.1
KF148083.1
KF148084.1
KF148085.1
KF148086.1
KF148087.1
KF148088.1
KF148089.1
KF148090.1
KF148091.1
KF148092.1
KF148093.1
KF148094.1
KF148095.1
KF148096.1
KF148097.1
KF148098.1
KF148099.1
KF148100.1
KF148101.1
KF148102.1
KF148103.1
KF148104.1
KF148105.1
KF148106.1
KF148107.1
KF148108.1
KF148109.1
KF148110.1
KF148111.1
KF148112.1
KF148113.1
KF148114.1
KF148115.1
KF148116.1
KF148117.1
KF148118.1
KF148119.1
KF148120.1
KF148121.1
KF148122.1
KF148123.1
KF148124.1
KF148125.1
KF148126.1
KF148127.1
KF148128.1
KF148129.1
KF148130.1
KF148131.1
KF148132.1
KF148133.1
KF148134.1
KF148135.1
KF148136.1
KF148137.1
KF148138.1
KF148139.1
KF148140.1
KF148141.1
KF148142.1
KF148143.1
KF148144.1
KF148145.1
KF148146.1
KF148147.1
KF148148.1
KF148149.1
KF148150.1
KF148151.1
KF148152.1
KF148153.1
KF148154.1
KF148155.1
KF148156.1
KF148157.1
KF148158.1
KF148159.1
KF148160.1
KF148161.1
KF148162.1
KF148163.1
KF148164.1
KF148165.1
KF148166.1
KF148167.1
KF148168.1
KF148169.1
KF148170.1
KF148171.1
KF148172.1
KF148173.1
KF148174.1
KF148175.1
KF148176.1
KF148177.1
KF148178.1
KF148179.1
KF148180.1
KF148181.1
KF148182.1
KF148183.1
KF148184.1
KF148185.1
KF148186.1
KF148187.1
KF148188.1
KF148189.1
KF148190.1
KF148191.1
KF148192.1
KF148193.1
KF148194.1
KF148195.1
KF148196.1
KF148197.1
KF148198.1
KF148199.1
KF148200.1
KF148201.1
KF148202.1
KF148203.1
KF148204.1
KF148205.1
KF148206.1
KF148207.1
KF148208.1
KF148209.1
KF148210.1
KF148211.1
KF148212.1
KF148213.1
KF148214.1
KF148215.1
KF148216.1
KF148217.1
KF148218.1
KF148219.1
KF148220.1
KF148221.1
KF148222.1
KF148223.1
KF148224.1
KF148225.1
KF148226.1
KF148227.1
KF148228.1
KF148229.1
KF148230.1
KF148231.1
KF148232.1
KF148233.1
KF148234.1
KF148235.1
KF148236.1
KF148237.1
KF148238.1
KF148239.1
KF148240.1
KF148241.1
KF148242.1
KF148243.1
KF148244.1
KF148245.1
KF148246.1
KF148247.1
KF148248.1
KF148249.1
KF148250.1
KF148251.1
KF148252.1
KF148253.1
KF148254.1
KF148255.1
KF148256.1
KF148257.1
KF148258.1
KF148259.1
KF148260.1
KF148261.1
KF148262.1
KF148263.1
KF148264.1
KF148265.1
KF148266.1
KF148267.1
KF148268.1
KF148269.1
KF148270.1
KF148271.1
KF148272.1
KF148273.1
KF148274.1
KF148275.1
KF148276.1
KF148277.1
KF148278.1
KF148279.1
KF148280.1
KF148281.1
KF148282.1
KF148283.1
KF148284.1
KF148285.1
KF148286.1
KF148287.1
KF148288.1
KF148289.1
KF148290.1
KF148291.1
KF148292.1
KF148293.1
KF148294.1
KF148295.1
KF148296.1
KF148297.1
KF148298.1
KF148299.1
KF148300.1
KF148301.1
KF148302.1
KF148303.1
KF148304.1
KF148305.1
KF148306.1
KF148307.1
KF148308.1
KF148309.1
KF148310.1
KF148311.1
KF148312.1
KF148313.1
KF148314.1
KF148315.1
KF148316.1
KF148317.1
KF148318.1
KF148319.1
KF148320.1
KF148321.1
KF148322.1
KF148323.1
KF148324.1
KF148325.1
KF148326.1
KF148327.1
KF148328.1
KF148329.1
KF148330.1
KF148331.1
KF148332.1
KF148333.1
KF148334.1
KF148335.1
KF148336.1
KF148337.1
KF148338.1
KF148339.1
KF148340.1
KF148341.1
KF148342.1
KF148343.1
KF148344.1
KF148345.1
KF148346.1
KF148347.1
KF148348.1
KF148349.1
KF148350.1
KF148351.1
KF148352.1
KF148353.1
KF148354.1
KF148355.1
KF148356.1
KF148357.1
KF148358.1
KF148359.1
KF148361.1
KF148362.1
KF148363.1
KF148364.1
KF148365.1
KF148366.1
KF148367.1
KF148368.1
KF148369.1
KF148370.1
KF148371.1
KF148372.1
KF148373.1
KF148374.1
KF148375.1
KF148376.1
KF148377.1
KF148378.1
KF148379.1
KF148380.1
KF148381.1
KF148382.1
KF148383.1
KF148384.1
KF148385.1
KF148386.1
KF148387.1
KF148388.1
KF148389.1
KF148390.1
KF148391.1
KF148392.1
KF148393.1
KF148394.1
KF148395.1
KF148396.1
KF148397.1
KF148398.1
KF148399.1
KF148400.1
KF148401.1
KF148402.1
KF148403.1
KF148404.1
KF148405.1
KF148406.1
KF148407.1
KF148408.1
KF148409.1
KF148410.1
KF148411.1
KF148412.1
KF148413.1
KF148414.1
KF148415.1
KF148416.1
KF148417.1
KF148418.1
KF148419.1
KF148420.1
KF148421.1
KF148422.1
KF148423.1
KF148424.1
KF148425.1
KF148426.1
KF148427.1
KF148428.1
KF148429.1
KF148430.1
KF148431.1
KF148432.1
KF148433.1
KF148434.1
KF148435.1
KF148436.1
KF148437.1
KF148438.1
KF148439.1
KF148440.1
KF148441.1
KF148442.1
KF148443.1
KF148444.1
KF148445.1
KF148446.1
KF148447.1
KF148448.1
KF148449.1
KF148450.1
KF148451.1
KF148452.1
KF148453.1
KF148454.1
KF148455.1
KF148456.1
KF148457.1
KF148458.1
KF148459.1
KF148460.1
KF148461.1
KF148462.1
KF148463.1
KF148464.1
KF148465.1
KF148466.1
KF148467.1
KF148468.1
KF148469.1
KF148470.1
KF148471.1
KF148472.1
KF148473.1
KF148474.1
KF148475.1
KF148476.1
KF148477.1
KF148478.1
KF148479.1
KF148480.1
KF148481.1
KF148482.1
KF148483.1
KF148484.1
KF148485.1
KF148486.1
KF148487.1
KF148488.1
KF148489.1
KF148490.1
KF148491.1
KF148492.1
KF148493.1
KF148494.1
KF148495.1
KF148496.1
KF148497.1
KF148498.1
KF148499.1
KF148500.1
KF148501.1
KF148502.1
KF148503.1
KF148504.1
KF148505.1
KF148506.1
KF148507.1
KF148508.1
KF148509.1
KF148510.1
KF148511.1
KF148512.1
KF148513.1
KF148514.1
KF148515.1
KF148516.1
KF148517.1
KF148518.1
KF148519.1
KF148520.1
KF148521.1
KF148522.1
KF148523.1
KF148524.1
KF148525.1
KF148526.1
KF148527.1
KF148528.1
KF148529.1
KF148530.1
KF148531.1
KF148532.1
KF148533.1
KF148534.1
KF148535.1
KF148536.1
KF148537.1
KF148538.1
KF148539.1
KF148540.1
KF148541.1
KF148542.1
KF148543.1
KF148544.1
KF148545.1
KF148546.1
KF148547.1
KF148548.1
KF148549.1
KF148550.1
KF148551.1
KF148552.1
KF148553.1
KF148554.1
KF148555.1
KF148556.1
KF148557.1
KF148558.1
KF148559.1
KF148560.1
KF148561.1
KF148562.1
KF148563.1
KF148564.1
KF148565.1
KF148566.1
KF148567.1
KF148568.1
KF148569.1
KF148570.1
KF148571.1
KF148572.1
KF148573.1
KF148574.1
KF148575.1
KF148576.1
KF148577.1
KF148578.1
KF148579.1
KF148580.1
KF148581.1
KF148582.1
KF148583.1
KF148584.1
KF148585.1
KF148586.1
KF148587.1
KF148588.1
KF148589.1
KF148590.1
KF148591.1
KF148592.1
KF154120.1
KF356249.1
KF381507.1
KF412639.1
KF482068.1
KF500173.1
KF500406.1
KF534708.1
KF534784.1
KF543077.1
KF562047.1
KF570315.1
KF570316.1
KF570317.1
KF570318.1
KF570319.1
KF570320.1
KF570321.1
KF570322.1
KF570323.1
KF570324.1
KF570325.1
KF570326.1
KF570327.1
KF570328.1
KF570329.1
KF570330.1
KF570331.1
KF570332.1
KF570333.1
KF570334.1
KF570335.1
KF570336.1
KF570337.1
KF570338.1
KF570339.1
KF570340.1
KF570341.1
KF570342.1
KF570343.1
KF570344.1
KF570345.1
KF570346.1
KF570347.1
KF570348.1
KF570349.1
KF570350.1
KF570351.1
KF570352.1
KF570353.1
KF570354.1
KF570355.1
KF570356.1
KF570357.1
KF570358.1
KF570359.1
KF570360.1
KF570361.1
KF570362.1
KF570363.1
KF570364.1
KF570365.1
KF570366.1
KF570367.1
KF570368.1
KF570369.1
KF570370.1
KF570371.1
KF570372.1
KF570373.1
KF570374.1
KF570375.1
KF570376.1
KF570377.1
KF570378.1
KF570379.1
KF570380.1
KF570381.1
KF570382.1
KF570383.1
KF570384.1
KF570385.1
KF570386.1
KF570387.1
KF570388.1
KF570389.1
KF600712.1
KF600713.1
KF626377.1
KF601700.1
KF021242.1
KF537571.1
KF569218.1
KF573417.2
KF573616.1
KF574821.1
KF584052.2
KF584053.2
KF584054.2
KF584055.2
KF584056.2
KF584057.2
KF584058.2
AB700134.1
AB700135.1
AB700136.1
KF564793.1
KF556648.1
KF564289.1
KF509923.1
KF513161.1
KF534726.1
KF534790.1
KC914350.1
KF481952.1
KF482070.1
NC_022671.1
NC_022672.1
NC_022673.1
NC_022674.1
NC_022678.1
NC_022679.1
NC_022680.1
NC_022682.1
NC_022683.1
NC_022684.1
NC_022685.1
NC_022686.1
NC_022687.1
NC_022689.1
NC_022690.1
NC_022691.1
NC_022692.1
NC_022693.1
NC_022694.1
NC_022696.1
NC_022697.1
NC_022698.1
NC_022700.1
NC_022702.1
NC_022703.1
NC_022704.1
NC_022706.1
NC_022707.1
NC_022711.1
NC_022713.1
NC_022716.1
NC_022717.1
NC_022718.1
NC_022719.1
NC_022720.1
NC_022722.1
NC_022723.1
NC_022724.1
NC_022726.1
NC_022727.1
NC_022728.1
NC_022729.1
NC_022730.1
NC_022731.1
NC_022732.1
NC_022733.1
NC_022734.1
NC_022735.1
AB863607.1
JN865214.1
JN980701.1
JN986793.1
KC894725.1
KF111724.1
AB560487.1
AB560488.1
AB560489.1
AB560490.1
AB560491.1
AB560492.1
AB560493.1
KF700922.1
KF723706.1
KF723707.1
KF723708.1
KF723709.1
KF729951.1
KF729956.1
KF729957.1
KF736454.1
KF742678.1
KC332935.1
KF055863.1
KF055864.1
KF055865.1
KF055866.1
KF055867.1
KF055868.1
KF055869.1
KF055870.1
KF055871.1
KF055872.1
KF055873.1
KF055874.1
KF055875.1
KF055876.1
KF055877.1
KF055878.1
KF055879.1
KF055880.1
KF055881.1
KF055882.1
KF055883.1
KF055884.1
KF055885.1
KF055886.1
KF055887.1
KF055888.1
KF055889.1
KF514425.1
KF636758.1
KF523402.1
KF523403.1
KF523404.1
KF523405.1
KF523406.1
KF523407.1
KF472177.1
KF472178.1
KF472179.1
KF528985.1
KF529530.1
KF534725.1
KF557652.1
KF572032.1
AB861523.1
AB861475.1
AB860299.1
KF305680.1
KF425565.1
KF440685.1
AB860297.1
JX827259.1
KF420268.1
JN990598.1
JN990599.1
JN990600.1
JX669136.1
JX669137.1
JX669138.1
JX669139.1
JX669140.1
JX669141.1
JX669142.1
JX669143.1
JX669144.1
JX669145.1
JX669146.1
JX669147.1
JX669148.1
JX669149.1
JX669150.1
JX669151.1
JX669152.1
JX669153.1
JX669154.1
JX669155.1
JX669156.1
JX669157.1
JX669158.1
JX669159.1
JX669160.1
JX669161.1
JX669162.1
JX669163.1
JX669164.1
JX669165.1
JX669166.1
JX669167.1
JX669168.1
JX669169.1
JX669170.1
JX669171.1
JX669172.1
JX669173.1
JX669174.1
JX669175.1
JX669176.1
JX669177.1
JX669178.1
JX669179.1
JX669180.1
JX669181.1
JX669182.1
JX669183.1
JX669184.1
JX669185.1
JX669186.1
JX669187.1
JX669188.1
JX669189.1
JX669190.1
JX669191.1
JX669192.1
JX669193.1
JX669194.1
JX669195.1
JX669196.1
JX669197.1
JX669198.1
JX669199.1
JX669200.1
JX669201.1
JX669202.1
JX669203.1
JX669204.1
JX669205.1
JX669206.1
JX669207.1
JX669208.1
JX669209.1
JX669210.1
JX669211.1
JX669212.1
JX669213.1
JX669214.1
JX669215.1
JX669216.1
JX669217.1
JX669218.1
JX669219.1
JX669220.1
JX669221.1
JX669222.1
JX669223.1
JX669224.1
JX669225.1
JX669226.1
JX669227.1
JX669228.1
JX669229.1
JX669230.1
JX669231.1
JX669232.1
JX669233.1
JX669234.1
JX669235.1
JX669236.1
JX669237.1
JX669238.1
JX669239.1
JX669240.1
JX669241.1
JX669242.1
JX669243.1
JX669244.1
JX669245.1
JX669246.1
JX669247.1
JX669248.1
JX669249.1
JX669250.1
JX669251.1
JX669252.1
JX669253.1
JX669254.1
JX669255.1
JX669256.1
JX669257.1
JX669258.1
JX669259.1
JX669260.1
JX669261.1
JX669262.1
JX669263.1
JX669264.1
JX669265.1
JX669266.1
JX669267.1
JX669268.1
JX669269.1
JX669270.1
JX669271.1
JX669272.1
JX669273.1
JX669274.1
JX669275.1
JX669276.1
JX669277.1
JX669278.1
JX669279.1
JX669280.1
JX669281.1
JX669282.1
JX669283.1
JX669284.1
JX669285.1
JX669286.1
JX669287.1
JX669288.1
JX669289.1
JX669290.1
JX669291.1
JX669292.1
JX669293.1
JX669294.1
JX669295.1
JX669296.1
JX669297.1
JX669298.1
JX669299.1
JX669300.1
JX669301.1
JX669302.1
JX669303.1
JX669304.1
JX669305.1
JX669306.1
JX669307.1
JX669308.1
JX669309.1
JX669310.1
JX669311.1
JX669312.1
JX669313.1
JX669314.1
JX669315.1
JX669316.1
JX669317.1
JX669318.1
JX669319.1
JX669320.1
JX669321.1
JX669322.1
JX669323.1
JX669324.1
JX669325.1
JX669326.1
JX669327.1
JX669328.1
JX669329.1
JX669330.1
JX669331.1
JX669332.1
JX669333.1
JX669334.1
JX669335.1
JX669336.1
JX669337.1
JX669338.1
JX669339.1
JX669340.1
JX669341.1
JX669342.1
JX669343.1
JX669344.1
JX669345.1
JX669346.1
JX669347.1
JX669348.1
JX669349.1
JX669350.1
JX669351.1
JX669352.1
JX669353.1
JX669354.1
JX669355.1
JX669356.1
JX669357.1
JX669358.1
JX669359.1
JX669360.1
JX669361.1
JX669362.1
JX669363.1
JX669364.1
JX669365.1
JX669366.1
JX669367.1
JX669368.1
JX669369.1
JX669370.1
JX669371.1
JX669372.1
JX669373.1
JX669374.1
JX669375.1
JX669376.1
JX669377.1
JX669378.1
JX669379.1
JX669380.1
JX669381.1
JX669382.1
JX669383.1
JX669384.1
JX669385.1
JX669386.1
JX669387.1
JX669388.1
JX669389.1
JX669390.1
JX669391.1
JX669392.1
JX669393.1
JX669394.1
JX669395.1
JX669396.1
JX669397.1
JX669398.1
JX669399.1
JX669400.1
JX669401.1
JX669402.1
JX669403.1
JX669404.1
JX669405.1
JX669406.1
JX669407.1
JX669408.1
JX669409.1
JX669410.1
JX669411.1
JX669412.1
JX669413.1
JX669414.1
JX669415.1
JX669416.1
JX669417.1
JX669418.1
JX669419.1
JX669420.1
JX669421.1
JX669422.1
JX669423.1
JX669424.1
KF425526.1
KC352729.2
KC352730.2
HG514359.1
KC505067.1
KC505068.1
KC505069.1
KC505070.1
KC505071.1
KC505072.1
KC505073.1
KC505074.1
KC505075.1
KC505076.1
KC505077.1
KC505078.1
KC505079.1
KC505080.1
KC505081.1
KC505082.1
KC505083.1
KC505084.1
KC505085.1
KC505086.1
KC505087.1
KC505088.1
KC505089.1
KC505090.1
KC505091.1
KC505092.1
KC505093.1
KC505094.1
KC505095.1
KC505096.1
KC505097.1
KC505098.1
KC505099.1
KC505100.1
KC505101.1
KC505102.1
KC505103.1
KC505104.1
KC505105.1
KC505106.1
KC505107.1
KC505108.1
KC505109.1
KC505110.1
KC505111.1
KC505112.1
KC505113.1
KC505114.1
KC505115.1
KC505116.1
KC505117.1
KC505118.1
KC505119.1
KC505120.1
KC505121.1
KC505122.1
KC887456.1
KC887457.1
KC887458.1
KC887459.1
KC887460.1
KC887461.1
KC887462.1
KC887463.1
KC887464.1
KC887465.1
KC887466.1
KC887467.1
KC887468.1
KC887469.1
KC887470.1
KC887471.1
KC887472.1
KC887473.1
KC887474.1
KC887475.1
KC887476.1
KC887477.1
KC887478.1
KC887479.1
KC887480.1
KC887481.1
KC887482.1
KC887483.1
KC887484.1
KC887485.1
KC887486.1
KC887487.1
KC887488.1
KC887489.1
KC887490.1
KC887491.1
KC887492.1
KC887493.1
KC887494.1
KC887495.1
KC887496.1
KC887497.1
KF408383.1
KF161060.1
KF161061.1
KF161062.1
KF161063.1
KF161065.1
KF161066.1
KF161067.1
KF161068.1
KF161069.1
KF161070.1
KF161071.1
KF161072.1
KF161073.1
KF161074.1
KF161075.1
KF161076.1
KF161077.1
KF161078.1
KF161079.1
KF161080.1
KF161081.1
KF161082.1
KF161083.1
KF161084.1
KF161085.1
KF161086.1
KF161087.1
KF161088.1
KF161089.1
KF161090.1
KF161091.1
KF161092.1
KF161093.1
KF161094.1
KF161095.1
KF161096.1
KF161097.1
KF161098.1
KF161099.1
KF161100.1
KF161101.1
KF161102.1
KF161103.1
KF161104.1
KF161105.1
KF161106.1
KF161107.1
KF161108.1
KF161109.1
KF161110.1
KF161111.1
KF161112.1
KF161113.1
KF161114.1
KF161115.1
KF161116.1
KF161117.1
KF161118.1
KF161119.1
KF161120.1
KF161121.1
KF161122.1
KF161123.1
KF161124.1
KF161125.1
KF161126.1
KF161127.1
KF161128.1
KF161129.1
KF161130.1
KF161131.1
KF161132.1
KF161133.1
KF161134.1
KF161135.1
KF161136.1
KF161137.1
KF161138.1
KF161139.1
KF161140.1
KF161141.1
KF161142.1
KF161143.1
KF161144.1
KF161145.1
KF161146.1
KF161147.1
KF161148.1
KF161149.1
KF161150.1
KF161151.1
KF161152.1
KF161153.1
KF161154.1
KF161155.1
KF161156.1
KF161157.1
KF161158.1
KF161159.1
KF161160.1
KF161161.1
KF161162.1
KF161163.1
KF161164.1
KF161165.1
KF161166.1
KF161167.1
KF161168.1
KF161169.1
KF161170.1
KF161171.1
KF161172.1
KF161173.1
KF161174.1
KF161175.1
KF161176.1
KF161177.1
KF161178.1
KF161179.1
KF161180.1
KF161181.1
KF161182.1
KF161183.1
KF161184.1
KF161185.1
KF161186.1
KF161187.1
KF161188.1
KF161189.1
KF161190.1
KF161191.1
KF161192.1
KF161193.1
KF161194.1
KF161195.1
KF161196.1
KF161197.1
KF161198.1
KF161199.1
KF161200.1
KF161201.1
KF161202.1
KF161203.1
KF161204.1
KF161205.1
KF161206.1
KF161207.1
KF161208.1
KF161209.1
KF161210.1
KF161211.1
KF161212.1
KF161213.1
KF161214.1
KF161215.1
KF161216.1
KF161217.1
KF161218.1
KF161219.1
KF161220.1
KF161221.1
KF161222.1
KF161223.1
KF161224.1
KF161225.1
KF161226.1
KF161227.1
KF161228.1
KF161229.1
KF161230.1
KF161231.1
KF161232.1
KF161233.1
KF161234.1
KF161235.1
KF161236.1
KF161237.1
KF161238.1
KF161239.1
KF161240.1
KF161241.1
KF161242.1
KF161243.1
KF161244.1
KF161245.1
KF161246.1
KF161247.1
KF161248.1
KF161249.1
KF161250.1
KF161251.1
KF161252.1
KF161253.1
KF161254.1
KF161255.1
KF161256.1
KF161257.1
KF161258.1
KF161259.1
KF161260.1
KF161261.1
KF161262.1
KF161263.1
KF161264.1
KF161265.1
KF161266.1
KF161267.1
KF161268.1
KF161269.1
KF161270.1
KF161271.1
KF161272.1
KF161273.1
KF161274.1
KF161275.1
KF161276.1
KF161277.1
KF161278.1
KF161279.1
KF161280.1
KF161281.1
KF161282.1
KF161283.1
KF161284.1
KF161285.1
KF161286.1
KF161287.1
KF161288.1
KF161289.1
KF161290.1
KF161291.1
KF161292.1
KF161293.1
KF161294.1
KF161295.1
KF161296.1
KF161297.1
KF161298.1
KF161299.1
KF161300.1
KF161301.1
KF161302.1
KF161303.1
KF161304.1
KF161305.1
KF161306.1
KF161307.1
KF161308.1
KF161309.1
KF161310.1
KF161311.1
KF161312.1
KF161313.1
KF161314.1
KF161315.1
KF161316.1
KF161317.1
KF161318.1
KF161319.1
KF161320.1
KF161321.1
KF161322.1
KF161323.1
KF161324.1
KF161325.1
KF161326.1
KF161327.1
KF161328.1
KF161329.1
KF161330.1
KF161331.1
KF161332.1
KF161333.1
KF161334.1
KF161335.1
KF161336.1
KF161337.1
KF161338.1
KF161339.1
KF161340.1
KF161341.1
KF161342.1
KF161343.1
KF161344.1
KF161345.1
KF161346.1
KF161347.1
KF161348.1
KF161349.1
KF161350.1
KF161351.1
KF161352.1
KF161353.1
KF161354.1
KF161355.1
KF161356.1
KF161357.1
KF161358.1
KF161359.1
KF161360.1
KF161361.1
KF161362.1
KF161363.1
KF161364.1
KF161365.1
KF161366.1
KF161367.1
KF161368.1
KF161369.1
KF161371.1
KF161372.1
KF161373.1
KF161375.1
KF161376.1
KF161377.1
KF161378.1
KF161379.1
KF161380.1
KF161381.1
KF161382.1
KF161383.1
KF161384.1
KF161385.1
KF161386.1
KF161387.1
KF161388.1
KF161389.1
KF161390.1
KF161391.1
KF161392.1
KF161393.1
KF161394.1
KF161395.1
KF161396.1
KF161397.1
KF161398.1
KF161399.1
KF161400.1
KF161401.1
KF161402.1
KF161403.1
KF161404.1
KF161405.1
KF161406.1
KF161407.1
KF161408.1
KF161409.1
KF161410.1
KF161411.1
KF161412.1
KF161413.1
KF161414.1
KF161415.1
KF161416.1
KF161417.1
KF161419.1
KF161420.1
KF161421.1
KF161422.1
KF161423.1
KF161424.1
KF161425.1
KF161426.1
KF161427.1
KF161428.1
KF161429.1
KF161430.1
KF161431.1
KF161432.1
KF161433.1
KF161434.1
KF161435.1
KF161436.1
KF161437.1
KF161438.1
KF161439.1
KF161440.1
KF161441.1
KF161442.1
KF161443.1
KF161444.1
KF161445.1
KF161446.1
KF161447.1
KF161448.1
KF161449.1
KF161450.1
KF161451.1
KF161452.1
KF161453.1
KF161454.1
KF161455.1
KF161456.1
KF161457.1
KF161458.1
KF161459.1
KF161460.1
KF161461.1
KF161462.1
KF161463.1
KF161464.1
KF161467.1
KF161469.1
KF161470.1
KF161472.1
KF161473.1
KF161474.1
KF161475.1
KF161476.1
KF161477.1
KF161478.1
KF161479.1
KF161480.1
KF161481.1
KF161482.1
KF161483.1
KF161484.1
KF161485.1
KF161486.1
KF161487.1
KF161488.1
KF161489.1
KF161490.1
KF161491.1
KF161492.1
KF161493.1
KF161495.1
KF161496.1
KF161497.1
KF161498.1
KF161499.1
KF161500.1
KF161501.1
KF161502.1
KF161503.1
KF161504.1
KF161505.1
KF161506.1
KF161507.1
KF161508.1
KF161509.1
KF161510.1
KF161511.1
KF161512.1
KF161513.1
KF161514.1
KF161515.1
KF161516.1
KF161517.1
KF161518.1
KF161519.1
KF161520.1
KF161521.1
KF161522.1
KF161523.1
KF161524.1
KF161525.1
KF161526.1
KF161527.1
KF161528.1
KF161529.1
KF161530.1
KF161531.1
KF161532.1
KF161533.1
KF161534.1
KF161535.1
KF161536.1
KF161537.1
KF161538.1
KF161539.1
KF161540.1
KF161541.1
KF161542.1
KF161543.1
KF161544.1
KF161545.1
KF161546.1
KF161547.1
KF161548.1
KF161549.1
KF161550.1
KF161551.1
KF161552.1
KF161553.1
KF161554.1
KF161555.1
KF161556.1
KF161557.1
KF161558.1
KF161559.1
KF161560.1
KF161561.1
KF161562.1
KF161563.1
KF161564.1
KF161565.1
KF161566.1
KF161567.1
KF161568.1
KF161569.1
KF161570.1
KF161571.1
KF161572.1
KF161573.1
KF161574.1
KF161575.1
KF161576.1
KF161577.1
KF161578.1
KF161579.1
KF161580.1
KF161581.1
KF161582.1
KF161583.1
KF161584.1
KF161585.1
KF161586.1
KF161587.1
KF161588.1
KF161589.1
KF161590.1
KF161591.1
KF161592.1
KF161593.1
KF161594.1
KF161595.1
KF161596.1
KF161597.1
KF161598.1
KF161599.1
KF161600.1
KF161601.1
KF161602.1
KF161603.1
KF161604.1
KF161605.1
KF161606.1
KF161607.1
KF161608.1
KF161609.1
KF161610.1
KF161611.1
KF161612.1
KF161613.1
KF161614.1
KF161615.1
KF161616.1
KF161617.1
KF161618.1
KF161619.1
KF161620.1
KF161621.1
KF161622.1
KF161623.1
KF161624.1
KF161625.1
KF161626.1
KF161627.1
KF161628.1
KF161629.1
KF161630.1
KF161631.1
KF161632.1
KF161633.1
KF161634.1
KF161635.1
KF161636.1
KF161637.1
KF161638.1
KF161639.1
KF161640.1
KF161641.1
KF161642.1
KF161643.1
KF161644.1
KF161645.1
KF161646.1
KF161647.1
KF161648.1
KF161649.1
KF161650.1
KF161651.1
KF161652.1
KF161653.1
KF161654.1
KF161655.1
KF161656.1
KF161657.1
KF161658.1
KF161659.1
KF161660.1
KF161661.1
KF161662.1
KF161663.1
KF161664.1
KF161665.1
KF161666.1
KF161667.1
KF161668.1
KF161669.1
KF161670.1
KF161671.1
KF161672.1
KF161673.1
KF161674.1
KF161675.1
KF161676.1
KF161677.1
KF161678.1
KF161679.1
KF161680.1
KF161681.1
KF161682.1
KF161683.1
KF161684.1
KF161685.1
KF161686.1
KF161687.1
KF161688.1
KF161689.1
KF161690.1
KF161691.1
KF161692.1
KF161693.1
KF161694.1
KF161695.1
KF161696.1
KF161697.1
KF161698.1
KF161699.1
KF161700.1
KF161701.1
KF161702.1
KF161703.1
KF161704.1
KF161705.1
KF161706.1
KF161707.1
KF161708.1
KF161709.1
KF161710.1
KF161711.1
KF161712.1
KF161713.1
KF161714.1
KF161715.1
KF161716.1
KF161717.1
KF161718.1
KF161719.1
KF161720.1
KF161721.1
KF161722.1
KF161723.1
KF161724.1
KF161725.1
KF161726.1
KF161727.1
KF161728.1
KF161729.1
KF161730.1
KF161731.1
KF161732.1
KF161733.1
KF161734.1
KF161735.1
KF161736.1
KF161737.1
KF161738.1
KF161739.1
KF161740.1
KF161741.1
KF161742.1
KF161743.1
KF161744.1
KF161745.1
KF161746.1
KF161747.1
KF161748.1
KF161749.1
KF161750.1
KF161751.1
KF161752.1
KF161753.1
KF161754.1
KF161755.1
KF161756.1
KF161757.1
KF161758.1
KF161759.1
KF161760.1
KF161761.1
KF161762.1
KF161763.1
KF161764.1
KF161765.1
KF161766.1
KF161767.1
KF161768.1
KF161769.1
KF161770.1
KF161771.1
KF161772.1
KF161773.1
KF161774.1
KF161775.1
KF161776.1
KF161777.1
KF161778.1
KF161779.1
KF161780.1
KF161781.1
KF161782.1
KF161783.1
KF161784.1
KF161785.1
KF161786.1
KF161787.1
KF161788.1
KF161789.1
KF161790.1
KF161791.1
KF161792.1
KF161793.1
KF161794.1
KF161795.1
KF161796.1
KF161797.1
KF161798.1
KF161799.1
KF161800.1
KF161801.1
KF161802.1
KF161803.1
KF161804.1
KF161805.1
KF161806.1
KF161807.1
KF161808.1
KF161809.1
KF161810.1
KF161811.1
KF161812.1
KF161813.1
KF161814.1
KF161815.1
KF161816.1
KF161817.1
KF161818.1
KF161819.1
KF161820.1
KF161821.1
KF161822.1
KF161823.1
KF161824.1
KF161825.1
KF161826.1
KF161827.1
KF161828.1
KF161829.1
KF161830.1
KF161831.1
KF161832.1
KF161833.1
KF161834.1
KF161835.1
KF161836.1
KF161837.1
KF161838.1
KF161839.1
KF161840.1
KF161841.1
KF161842.1
KF161843.1
KF161844.1
KF161845.1
KF161846.1
KF161847.1
KF161848.1
KF161849.1
KF161850.1
KF161851.1
KF161852.1
KF161853.1
KF161854.1
KF161855.1
KF161856.1
KF161857.1
KF161858.1
KF161859.1
KF161860.1
KF161861.1
KF161862.1
KF161863.1
KF161864.1
KF161865.1
KF161866.1
KF161867.1
KF161868.1
KF161869.1
KF161870.1
KF161871.1
KF161872.1
KF161873.1
KF161874.1
KF161875.1
KF161876.1
KF161877.1
KF161878.1
KF161879.1
KF161880.1
KF161881.1
KF161882.1
KF161883.1
KF161884.1
KF161885.1
KF161886.1
KF161887.1
KF161888.1
KF161889.1
KF161890.1
KF161891.1
KF161892.1
KF161893.1
KF161894.1
KF161895.1
KF161896.1
KF161897.1
KF161898.1
KF161899.1
KF161900.1
KF161901.1
KF161902.1
KF161903.1
KF161904.1
KF161905.1
KF161906.1
KF161907.1
KF161908.1
KF161909.1
KF161910.1
KF161911.1
KF161912.1
KF161913.1
KF161914.1
KF161915.1
KF161916.1
KF161917.1
KF161918.1
KF161919.1
KF161920.1
KF161921.1
KF161922.1
KF161923.1
KF161924.1
KF161925.1
KF161926.1
KF161927.1
KF161928.1
KF161929.1
KF161930.1
KF161931.1
KF161932.1
KF161933.1
KF161934.1
KF161935.1
KF161936.1
KF161937.1
KF161938.1
KF161939.1
KF161940.1
KF161941.1
KF161942.1
KF161943.1
KF161944.1
KF161945.1
KF161946.1
KF161947.1
KF161948.1
KF161949.1
KF161950.1
KF161951.1
KF161952.1
KF161953.1
KF161954.1
KF161955.1
KF161956.1
KF161957.1
KF161958.1
KF161959.1
KF161960.1
KF161961.1
KF161963.1
KF161964.1
KF161965.1
KF161966.1
KF161967.1
KF161969.1
KF161970.1
KF161971.1
KF161972.1
KF161973.1
KF161974.1
KF161975.1
KF161976.1
KF161977.1
KF161978.1
KF161979.1
KF161980.1
KF161981.1
KF161982.1
KF161983.1
KF161984.1
KF161985.1
KF161986.1
KF161987.1
KF161988.1
KF161989.1
KF161990.1
KF161991.1
KF161992.1
KF161993.1
KF161994.1
KF161995.1
KF161996.1
KF161997.1
KF161998.1
KF161999.1
KF162000.1
KF162001.1
KF162002.1
KF162003.1
KF162004.1
KF162005.1
KF162006.1
KF162007.1
KF162008.1
KF162009.1
KF162010.1
KF162011.1
KF162012.1
KF162013.1
KF162014.1
KF162015.1
KF162016.1
KF162017.1
KF162018.1
KF162019.1
KF162020.1
KF162021.1
KF162022.1
KF162023.1
KF162024.1
KF162025.1
KF162026.1
KF162027.1
KF162028.1
KF162029.1
KF162030.1
KF162031.1
KF162032.1
KF162033.1
KF162034.1
KF162035.1
KF162036.1
KF162037.1
KF162038.1
KF162039.1
KF162040.1
KF162041.1
KF162042.1
KF162043.1
KF162044.1
KF162045.1
KF162046.1
KF162047.1
KF162048.1
KF162049.1
KF162050.1
KF162051.1
KF162052.1
KF162053.1
KF162054.1
KF162055.1
KF162056.1
KF162057.1
KF162058.1
KF162059.1
KF162060.1
KF162061.1
KF162062.1
KF162063.1
KF162064.1
KF162065.1
KF162066.1
KF162067.1
KF162068.1
KF162069.1
KF162070.1
KF162071.1
KF162072.1
KF162073.1
KF162074.1
KF162075.1
KF162076.1
KF162077.1
KF162078.1
KF162079.1
KF162080.1
KF162081.1
KF162082.1
KF162083.1
KF162084.1
KF162085.1
KF162086.1
KF162087.1
KF162088.1
KF162089.1
KF162090.1
KF162091.1
KF162092.1
KF162093.1
KF162094.1
KF162095.1
KF162096.1
KF162097.1
KF162098.1
KF162099.1
KF162100.1
KF162101.1
KF162102.1
KF162103.1
KF162104.1
KF162105.1
KF162106.1
KF162107.1
KF162108.1
KF162109.1
KF162110.1
KF162111.1
KF162112.1
KF162113.1
KF162114.1
KF162115.1
KF162116.1
KF162117.1
KF162118.1
KF162119.1
KF162120.1
KF162121.1
KF162122.1
KF162123.1
KF162124.1
KF162125.1
KF162126.1
KF162127.1
KF162128.1
KF162129.1
KF162130.1
KF162131.1
KF162132.1
KF162133.1
KF162134.1
KF162135.1
KF162136.1
KF162137.1
KF162138.1
KF162139.1
KF162140.1
KF162141.1
KF162142.1
KF162143.1
KF162144.1
KF162145.1
KF162146.1
KF162147.1
KF162148.1
KF162149.1
KF162150.1
KF162151.1
KF162152.1
KF162153.1
KF162154.1
KF162155.1
KF162156.1
KF162157.1
KF162158.1
KF162159.1
KF162160.1
KF162161.1
KF162162.1
KF162163.1
KF162164.1
KF162165.1
KF162166.1
KF162167.1
KF162168.1
KF162169.1
KF162170.1
KF162171.1
KF162172.1
KF162173.1
KF162174.1
KF162175.1
KF162176.1
KF162177.1
KF162178.1
KF162179.1
KF162180.1
KF162181.1
KF162182.1
KF162183.1
KF162184.1
KF162185.1
KF162186.1
KF162187.1
KF162188.1
KF162189.1
KF162190.1
KF162191.1
KF162192.1
KF162193.1
KF162194.1
KF162195.1
KF162196.1
KF162197.1
KF162198.1
KF162199.1
KF162200.1
KF162202.1
KF162203.1
KF162204.1
KF162206.1
KF162208.1
KF162209.1
KF162211.1
KF162212.1
KF162213.1
KF162214.1
KF162215.1
KF162216.1
KF162217.1
KF162218.1
KF162220.1
KF162221.1
KF162223.1
KF162224.1
KF162225.1
KF162226.1
KF162227.1
KF162228.1
KF162229.1
KF162230.1
KF162231.1
KF162232.1
KF162234.1
KF162235.1
KF162237.1
KF162238.1
KF162239.1
KF162240.1
KF162241.1
KF162242.1
KF162243.1
KF162244.1
KF162245.1
KF162246.1
KF162247.1
KF162248.1
KF162249.1
KF162250.1
KF162251.1
KF162252.1
KF162253.1
KF162254.1
KF162255.1
KF162256.1
KF162257.1
KF162258.1
KF162259.1
KF162260.1
KF162261.1
KF162262.1
KF162263.1
KF162264.1
KF162265.1
KF162266.1
KF162267.1
KF162268.1
KF162269.1
KF162270.1
KF162271.1
KF162272.1
KF162273.1
KF162274.1
KF162275.1
KF162276.1
KF162277.1
KF162278.1
KF162279.1
KF162280.1
KF162281.1
KF162282.1
KF162283.1
KF162284.1
KF162285.1
KF162286.1
KF162287.1
KF162288.1
KF162289.1
KF162290.1
KF162291.1
KF162292.1
KF162293.1
KF162294.1
KF162295.1
KF162296.1
KF162297.1
KF162298.1
KF162299.1
KF162300.1
KF162301.1
KF162302.1
KF162303.1
KF162304.1
KF162305.1
KF162307.1
KF162308.1
KF162309.1
KF162310.1
KF162311.1
KF162312.1
KF162313.1
KF162314.1
KF162315.1
KF162316.1
KF162317.1
KF162318.1
KF162319.1
KF162320.1
KF162321.1
KF162322.1
KF162323.1
KF162324.1
KF162325.1
KF162327.1
KF162328.1
KF162329.1
KF162330.1
KF162331.1
KF162332.1
KF162333.1
KF162334.1
KF162335.1
KF162336.1
KF162337.1
KF162338.1
KF162339.1
KF162340.1
KF162341.1
KF162342.1
KF162343.1
KF162344.1
KF162345.1
KF162346.1
KF162347.1
KF162348.1
KF162349.1
KF162350.1
KF162351.1
KF162352.1
KF162353.1
KF162354.1
KF162355.1
KF162356.1
KF162357.1
KF162358.1
KF162359.1
KF162360.1
KF162362.1
KF162363.1
KF162364.1
KF162365.1
KF162366.1
KF162367.1
KF162368.1
KF162369.1
KF162370.1
KF162371.1
KF162372.1
KF162373.1
KF162374.1
KF162375.1
KF162376.1
KF162377.1
KF162378.1
KF162379.1
KF162380.1
KF162381.1
KF162382.1
KF162383.1
KF162384.1
KF162385.1
KF162388.1
KF162389.1
KF162390.1
KF162391.1
KF162392.1
KF162394.1
KF162395.1
KF162396.1
KF162397.1
KF162398.1
KF162399.1
KF162400.1
KF162401.1
KF162402.1
KF162403.1
KF162404.1
KF162405.1
KF162406.1
KF162407.1
KF162408.1
KF162409.1
KF162410.1
KF162411.1
KF162412.1
KF162413.1
KF162414.1
KF162415.1
KF162416.1
KF162417.1
KF162418.1
KF162419.1
KF162420.1
KF162421.1
KF162422.1
KF162423.1
KF162424.1
KF162425.1
KF162426.1
KF162427.1
KF162428.1
KF162429.1
KF162430.1
KF162431.1
KF162432.1
KF162433.1
KF162434.1
KF162435.1
KF162436.1
KF162437.1
KF162438.1
KF162439.1
KF162440.1
KF162441.1
KF162442.1
KF162443.1
KF162444.1
KF162445.1
KF162446.1
KF162447.1
KF162448.1
KF162449.1
KF162450.1
KF162451.1
KF162452.1
KF162453.1
KF162454.1
KF162455.1
KF162456.1
KF162457.1
KF162458.1
KF162459.1
KF162460.1
KF162462.1
KF162463.1
KF162464.1
KF162465.1
KF162466.1
KF162468.1
KF162469.1
KF162470.1
KF162471.1
KF162472.1
KF162473.1
KF162474.1
KF162475.1
KF162476.1
KF162477.1
KF162478.1
KF162479.1
KF162480.1
KF162481.1
KF162482.1
KF162483.1
KF162484.1
KF162485.1
KF162486.1
KF162487.1
KF162488.1
KF162489.1
KF162490.1
KF162491.1
KF162492.1
KF162494.1
KF162495.1
KF162496.1
KF162497.1
KF162498.1
KF162499.1
KF162500.1
KF162501.1
KF162502.1
KF162503.1
KF162504.1
KF162505.1
KF162506.1
KF162507.1
KF162508.1
KF162509.1
KF162510.1
KF162511.1
KF162512.1
KF162513.1
KF162514.1
KF162515.1
KF162516.1
KF162517.1
KF162518.1
KF162519.1
KF162520.1
KF162521.1
KF162522.1
KF162523.1
KF162524.1
KF162525.1
KF162526.1
KF162527.1
KF162528.1
KF162529.1
KF162530.1
KF162531.1
KF162532.1
KF162533.1
KF162534.1
KF162535.1
KF162536.1
KF162537.1
KF162538.1
KF162539.1
KF162540.1
KF162541.1
KF162542.1
KF162543.1
KF162544.1
KF162545.1
KF162546.1
KF162547.1
KF162548.1
KF162549.1
KF162550.1
KF162551.1
KF162552.1
KF162553.1
KF162554.1
KF162555.1
KF162556.1
KF162557.1
KF162558.1
KF162559.1
KF162560.1
KF162561.1
KF162562.1
KF162563.1
KF162564.1
KF162565.1
KF162566.1
KF162567.1
KF162568.1
KF162569.1
KF162570.1
KF162571.1
KF162572.1
KF162573.1
KF162574.1
KF162575.1
KF162576.1
KF162577.1
KF162578.1
KF162579.1
KF162580.1
KF162581.1
KF162582.1
KF162583.1
KF162584.1
KF162585.1
KF162586.1
KF162587.1
KF162588.1
KF162589.1
KF162590.1
KF162591.1
KF162592.1
KF162593.1
KF162594.1
KF162595.1
KF162596.1
KF162597.1
KF162598.1
KF162599.1
KF162600.1
KF162601.1
KF162602.1
KF162603.1
KF162604.1
KF162605.1
KF162606.1
KF162607.1
KF162608.1
KF162609.1
KF162610.1
KF162611.1
KF162612.1
KF162613.1
KF162614.1
KF162615.1
KF162616.1
KF162617.1
KF162618.1
KF162619.1
KF162620.1
KF162621.1
KF162622.1
KF162623.1
KF162624.1
KF162625.1
KF162626.1
KF162627.1
KF162628.1
KF162629.1
KF162630.1
KF162631.1
KF162632.1
KF162633.1
KF162634.1
KF162635.1
KF162636.1
KF162637.1
KF162638.1
KF162639.1
KF162640.1
KF162641.1
KF162642.1
KF162643.1
KF162644.1
KF162645.1
KF162646.1
KF162647.1
KF162648.1
KF162649.1
KF162650.1
KF162651.1
KF162652.1
KF162653.1
KF162654.1
KF162655.1
KF162656.1
KF162657.1
KF162658.1
KF162659.1
KF162660.1
KF162661.1
KF162662.1
KF162663.1
KF162664.1
KF162665.1
KF162666.1
KF162667.1
KF162668.1
KF162669.1
KF162670.1
KF162671.1
KF162672.1
KF162673.1
KF162674.1
KF162675.1
KF162676.1
KF162677.1
KF162678.1
KF162679.1
KF162680.1
KF162681.1
KF162682.1
KF162683.1
KF162684.1
KF162685.1
KF162686.1
KF162687.1
KF162688.1
KF162689.1
KF162690.1
KF162691.1
KF162692.1
KF162693.1
KF162694.1
KF162695.1
KF162696.1
KF162697.1
KF162698.1
KF162699.1
KF162700.1
KF162701.1
KF162702.1
KF162703.1
KF162704.1
KF162705.1
KF162706.1
KF162707.1
KF162708.1
KF162709.1
KF162710.1
KF162711.1
KF162712.1
KF162713.1
KF162714.1
KF162715.1
KF162716.1
KF162717.1
KF162718.1
KF162719.1
KF162720.1
KF162721.1
KF162723.1
KF162724.1
KF162725.1
KF162726.1
KF162727.1
KF162728.1
KF162729.1
KF162730.1
KF162731.1
KF162732.1
KF162733.1
KF162734.1
KF162735.1
KF162736.1
KF162737.1
KF162738.1
KF162739.1
KF162740.1
KF162741.1
KF162742.1
KF162743.1
KF162744.1
KF162745.1
KF162746.1
KF162747.1
KF162748.1
KF162749.1
KF162750.1
KF162751.1
KF162752.1
KF162753.1
KF162754.1
KF162755.1
KF162756.1
KF162757.1
KF162758.1
KF162759.1
KF162760.1
KF162761.1
KF162762.1
KF162763.1
KF162764.1
KF162765.1
KF162766.1
KF162767.1
KF162768.1
KF162769.1
KF162770.1
KF162771.1
KF162772.1
KF162773.1
KF162774.1
KF162775.1
KF162776.1
KF162777.1
KF162778.1
KF162779.1
KF162780.1
KF162781.1
KF162782.1
KF162783.1
KF162784.1
KF162785.1
KF162786.1
KF162787.1
KF162788.1
KF162789.1
KF162790.1
KF162791.1
KF162792.1
KF162793.1
KF162794.1
KF162795.1
KF162796.1
KF162797.1
KF162798.1
KF162799.1
KF162800.1
KF162801.1
KF162802.1
KF162803.1
KF162804.1
KF162805.1
KF162806.1
KF162807.1
KF162808.1
KF162809.1
KF162810.1
KF162811.1
KF162812.1
KF162813.1
KF162814.1
KF162815.1
KF162816.1
KF162817.1
KF162818.1
KF162819.1
KF162820.1
KF162821.1
KF162822.1
KF162823.1
KF162824.1
KF162825.1
KF162826.1
KF162827.1
KF162828.1
KF162829.1
KF162830.1
KF162831.1
KF162832.1
KF162833.1
KF162834.1
KF162835.1
KF162836.1
KF162837.1
KF162838.1
KF162839.1
KF162840.1
KF162841.1
KF162842.1
KF162843.1
KF162844.1
KF162845.1
KF162846.1
KF162847.1
KF162848.1
KF162849.1
KF162850.1
KF162851.1
KF162852.1
KF162853.1
KF162854.1
KF162855.1
KF162856.1
KF162857.1
KF162858.1
KF162859.1
KF162860.1
KF162861.1
KF162862.1
KF162863.1
KF162864.1
KF162865.1
KF162866.1
KF162867.1
KF162868.1
KF162869.1
KF162870.1
KF162871.1
KF162872.1
KF162873.1
KF162874.1
KF162875.1
KF162876.1
KF162877.1
KF162878.1
KF162879.1
KF162880.1
KF162881.1
KF162882.1
KF162883.1
KF162884.1
KF162885.1
KF162886.1
KF162887.1
KF162888.1
KF162889.1
KF162890.1
KF162891.1
KF162892.1
KF162893.1
KF162894.1
KF162895.1
KF162896.1
KF162897.1
KF162898.1
KF162899.1
KF162900.1
KF162901.1
KF162902.1
KF162903.1
KF162904.1
KF162905.1
KF162906.1
KF162907.1
KF162908.1
KF162909.1
KF162910.1
KF162911.1
KF162912.1
KF162913.1
KF162914.1
KF162915.1
KF162916.1
KF162917.1
KF162918.1
KF162919.1
KF162920.1
KF162921.1
KF162922.1
KF162923.1
KF162924.1
KF162925.1
KF162926.1
KF162927.1
KF162928.1
KF162929.1
KF162930.1
KF162931.1
KF162932.1
KF162933.1
KF162934.1
KF162935.1
KF162936.1
KF162937.1
KF162938.1
KF162939.1
KF162940.1
KF162941.1
KF162942.1
KF162943.1
KF162944.1
KF162945.1
KF162946.1
KF162947.1
KF162948.1
KF162949.1
KF162950.1
KF162951.1
KF162952.1
KF162953.1
KF162954.1
KF162955.1
KF162956.1
KF162957.1
KF162958.1
KF162959.1
KF162960.1
KF162961.1
KF162962.1
KF162963.1
KF162964.1
KF162965.1
KF162966.1
KF162967.1
KF162968.1
KF162969.1
KF162970.1
KF162971.1
KF162972.1
KF162973.1
KF162974.1
KF162975.1
KF162976.1
KF162977.1
KF162978.1
KF162979.1
KF162980.1
KF162981.1
KF162982.1
KF162983.1
KF162984.1
KF162985.1
KF162986.1
KF162987.1
KF162988.1
KF162989.1
KF162990.1
KF162991.1
KF162992.1
KF162993.1
KF162994.1
KF162995.1
KF162996.1
KF162997.1
KF162998.1
KF162999.1
KF163000.1
KF163001.1
KF163002.1
KF163003.1
KF163004.1
KF163005.1
KF163006.1
KF163007.1
KF163008.1
KF163009.1
KF163010.1
KF163011.1
KF163012.1
KF163013.1
KF163014.1
KF163015.1
KF163016.1
KF163017.1
KF163018.1
KF163019.1
KF163020.1
KF163021.1
KF163022.1
KF163023.1
KF163024.1
KF163025.1
KF163026.1
KF163027.1
KF163028.1
KF163029.1
KF163030.1
KF163031.1
KF163032.1
KF163033.1
KF163034.1
KF163035.1
KF163036.1
KF163037.1
KF163038.1
KF163039.1
KF163040.1
KF163041.1
KF163042.1
KF163043.1
KF163044.1
KF163045.1
KF163046.1
KF163047.1
KF163048.1
KF163049.1
KF163050.1
KF163051.1
KF163052.1
KF163053.1
KF163054.1
KF163055.1
KF163056.1
KF163057.1
KF163058.1
KF163059.1
JX274648.1
JX274649.1
JX847496.1
KC257480.1
KF319122.1
KF356397.1
KF361860.1
KF564292.1
KF564293.1
KF577586.1
KF577587.1
KF577588.1
KF577589.1
KF657641.1
KF176560.1
KF305826.1
KF371534.1
KF425529.1
KF644446.1
KF644562.1
KF647698.1
KF683904.1
KF361861.1
KF383387.1
JX273243.1
JX273244.1
JX273245.1
JX273246.1
JX273247.1
JX273248.1
JX273249.1
JX273250.1
JX273251.1
JX273252.1
JX273253.1
JX273254.1
JX273255.1
JX273256.1
JX273257.1
JX273258.1
JX273259.1
JX273260.1
JX273261.1
JX273262.1
JX273263.1
JX273264.1
JX273265.1
JX273266.1
JX273267.1
JX273268.1
JX273269.1
JX273270.1
JX273271.1
JX273272.1
JX273273.1
JX273274.1
JX273275.1
JX273276.1
JX273277.1
JX273278.1
JX273279.1
JX273280.1
JX273281.1
JX273282.1
JX273283.1
JX273284.1
JX273285.1
JX273286.1
JX273287.1
JX273288.1
JX273289.1
JX273290.1
JX273291.1
JX273292.1
JX273293.1
JX273294.1
JX273295.1
JX273296.1
JX273297.1
KC878709.1
KC878710.1
KC878711.1
KC878712.1
KC878713.1
KC878714.1
KC878715.1
KC878716.1
KC878717.1
KC878718.1
KC878719.1
KC878720.1
KC878721.1
KC878722.1
KC878723.1
KC878724.1
KC878725.1
KF297808.1
KF297809.1
NC_022445.1
NC_022446.1
NC_022447.1
NC_022452.1
NC_022453.1
NC_022455.1
NC_022456.1
NC_022458.1
NC_022465.1
NC_022474.1
NC_022475.1
NC_022477.1
NC_022478.1
NC_022479.1
NC_022480.1
NC_022481.1
NC_022482.1
NC_022483.1
NC_022484.1
NC_022485.1
NC_022486.1
NC_022487.1
NC_022488.1
NC_022489.1
NC_022490.1
NC_022491.1
NC_022492.1
NC_022493.1
NC_022494.1
NC_022495.1
NC_022496.1
NC_022497.1
NC_022498.1
NC_022499.1
NC_022500.1
NC_022501.1
NC_022502.1
NC_022503.1
NC_022504.1
NC_022505.1
NC_022506.1
NC_022507.1
NC_022508.1
NC_022509.1
NC_022510.1
NC_022511.1
NC_022512.1
KF305937.1
JX242531.1
KC733247.1
KC733248.1
KC733249.1
KC733250.1
KC733251.1
KC733252.1
KC733253.1
KC733254.1
KC733255.1
KC733256.1
KC733257.1
KC733258.1
KC733259.1
KC733260.1
KC733261.1
KC733262.1
KC733263.2
KC733264.1
KC733265.1
KC733266.1
KC733267.1
KC733268.1
KC733269.1
KC733270.1
KC733271.1
KC733272.1
KC733273.1
KC733274.1
KC733275.1
KC733276.1
KF040369.1
KF049927.1
KF199862.1
KF279681.1
NC_022415.1
NC_022418.1
KF156760.1
KF245485.1
KC844053.1
KC914387.1
KF056243.1
KF056244.1
KF056245.1
KF056246.1
KF056247.1
KF056248.1
KF056249.1
KF056250.1
KF056251.1
KF056252.1
KF056253.1
KF056254.1
KF056255.1
KF056256.1
KF056257.1
KF056258.1
KF056259.1
KF056260.1
KF056261.1
KF056262.1
KF056263.1
KF056264.1
KF056265.1
KF056266.1
KF056267.1
KF056268.1
KF056269.1
KF056270.1
KF056271.1
KF056272.1
KF056273.1
KF056274.1
KF056275.1
KF056276.1
KF056277.1
KF056278.1
KF056279.1
KF056280.1
KF056281.1
KF056282.1
KF056283.1
KF056284.1
KF056285.1
KF056286.1
KF056287.1
KF056288.1
KF056289.1
KF056290.1
KF056291.1
KF056292.1
KF056293.1
KF056294.1
KF056295.1
KF056296.1
KF056297.1
KF056298.1
KF056299.1
KF056300.1
KF056301.1
KF056302.1
KF056303.1
KF056304.1
KF056305.1
KF056306.1
KF056307.1
KF056308.1
KF056309.1
KF056310.1
KF056311.1
KF056312.1
KF056313.1
KF056314.1
KF056315.1
KF056316.1
KF056317.1
KF056318.1
KF387633.1
AB355904.1
AB355905.1
AB355906.1
AB355907.1
AB355908.1
AB355909.1
AP005991.1
AP005996.1
AP005997.1
AP005998.1
AP005999.1
AP006012.1
AP006026.1
AP006030.1
AP006033.1
AP006035.1
AP006036.1
AP006039.1
AP006041.1
AP006042.1
AP006783.1
AP006814.1
AP006815.1
AP006828.1
AP012497.1
AP012498.1
AP012499.1
AP012500.1
AP012501.1
AP012502.1
AP012503.1
AP012504.1
AP012505.1
AP012506.1
AP012507.1
AP012508.1
AP012509.1
AP012510.1
AP012511.1
AP012512.1
AP012513.1
AP012514.1
AP012515.1
AP012516.1
AP012517.1
AP012518.1
AP012519.1
AP012520.1
AP012521.1
AP012522.1
HF947304.1
HG003307.1
HG003308.1
HG003309.1
HG003310.1
HG003311.1
HG003312.1
HG003313.1
HG003314.1
HG003315.1
HG003316.1
NC_022419.1
NC_022420.1
NC_022421.1
NC_022422.1
NC_022423.1
NC_022424.1
NC_022425.1
NC_022426.1
NC_022427.1
NC_022428.1
NC_022429.1
KF600657.1
KF601409.1
KF606970.1
KF631315.1
KF631316.1
KF631317.1
KF631318.1
KF631319.1
KF111725.1
JQ639068.1
JQ639069.1
JQ639071.1
KF214722.1
KF246550.1
KF551241.1
KF553923.1
KF562342.1
KF564291.1
KF577592.1
KF586486.1
KF591127.1
KF153104.1
JX462680.1
JX462681.1
JX462682.1
JX462683.1
JX462684.1
JX462685.1
JX462686.1
JX462689.1
JX462691.1
JX462692.1
JX462693.1
JX462695.1
JX462696.1
JX462697.1
JX462698.1
JX462700.1
JX462701.1
JX462702.1
JX462703.1
JX462705.1
JX462706.1
JX462708.1
JX462709.1
JX462710.1
JX462711.1
JX462712.1
JX462713.1
JX462714.1
JX462715.1
JX462716.1
JX462717.1
JX462718.1
JX462719.1
JX462720.1
JX462721.1
JX462722.1
JX462723.1
JX462724.1
JX462725.1
JX462726.1
JX462727.1
JX462728.1
JX462729.1
JX462730.1
JX462731.1
JX462732.1
JX462733.1
JX462734.1
JX462735.1
JX462736.1
JX462737.1
JX462738.1
JX508849.1
JX508850.1
JX508851.1
JX508852.1
JX508853.1
KF177390.1
KF203133.1
KF418372.1
KF418373.1
KF418374.1
KF418375.1
KF418376.1
KF418379.1
KF418380.1
KF418381.1
KF418382.1
KF418383.1
KF418384.1
KF418385.1
KF418386.1
KF418387.1
KF418388.1
KF418389.1
KF418390.1
KF418391.1
KF418392.1
KF418393.1
AP013047.1
AP013049.1
KF163061.1
KF163062.1
KF163063.1
KF163064.1
KF163065.1
KF163066.1
KF163067.1
KF163068.1
KF163069.1
KF163070.1
KF163071.1
KF163072.1
KF163073.1
KF163074.1
KF163075.1
KF163076.1
KF163077.1
KF163078.1
KF163079.1
KF163080.1
KF163081.1
KF163082.1
KF163083.1
KF163084.1
KF163085.1
KF163086.1
KF163087.1
KF163088.1
KF163089.1
KF163090.1
KF163091.1
KF163092.1
KF163093.1
KF163094.1
NC_022134.1
NC_022138.1
NC_022139.1
NC_022140.1
NC_022141.1
NC_022142.1
NC_022143.1
NC_022145.1
NC_022147.1
NC_022148.1
NC_022149.1
NC_022177.1
NC_022181.1
NC_022182.1
NC_022183.1
NC_022184.1
NC_022185.1
NC_022186.1
NC_022187.1
NC_022188.1
NC_022189.1
NC_022190.1
NC_022191.1
NC_022192.1
NC_022193.1
KF111728.1
KC593369.1
KC593370.1
KC593371.1
KC593372.1
KC593373.1
KC593374.1
KC593375.1
KC593376.1
KC593377.1
KC593378.1
KC977312.1
KF038316.1
KF038317.1
KF146236.1
KF146237.1
KF146238.1
KF146239.1
KF146240.1
KF146241.1
KF146242.1
KF146243.1
KF146244.1
KF146245.1
KF146246.1
KF146247.1
KF146248.1
KF146249.1
KF146250.1
KF146251.1
KF146252.1
KF146253.1
KF146254.1
KF146255.1
KF146256.1
KF146257.1
KF146258.1
KF146259.1
KF146260.1
KF146261.1
KF146262.1
KF146263.1
KF146264.1
KF146265.1
KF146266.1
KF146267.1
KF146268.1
KF146269.1
KF146270.1
KF146271.1
KF146272.1
KF146273.1
KF146274.1
KF146275.1
KF146276.1
KF146277.1
KF146278.1
KF146279.1
KF146280.1
KF146281.1
KF146282.1
KF146283.1
KF146284.1
KF146285.1
KF146286.1
KF146287.1
KF146288.1
KF146289.1
KF146290.1
KF146291.1
KF146292.1
KF146293.1
KF151214.1
KF500032.1
KF548587.1
KF548612.1
AP011332.1
AP011360.1
AP011361.1
AP011392.1
AP011394.1
AP011414.1
AP011415.1
KC710999.1
KC711000.1
KC711001.1
KC711002.1
KC711003.1
KC711004.1
KC711005.1
KC711006.1
KC711007.1
KC711008.1
KC711009.1
KC711010.1
KC711011.1
KC711012.1
KC711013.1
KC711014.1
KC711015.1
KC711016.1
KC711017.1
KC711018.1
KC711019.1
KC711020.1
KC711021.1
KC711022.1
KC711023.1
KC711024.1
KC711025.1
KC711026.1
KC711027.1
KC711028.1
KC711029.1
KC711030.1
KC711031.1
KC711032.1
KC711033.1
KC711034.1
KC711035.1
KC711036.1
KC711037.1
KC711038.1
KC711039.1
KF039715.1
KF163965.1
KF193873.1
KF113878.1
KF113879.1
KF160921.1
KF170218.1
KF170219.1
KF430626.1
KF448539.1
KF466256.1
KF466257.1
KF466258.1
KF471682.1
KF483661.1
KF493878.1
KF495532.1
KF495533.1
JX131328.1
KF039718.1
KF039719.1
KF111729.1
HE978360.1
KC788747.1
KF134718.1
NC_021935.1
NC_021937.1
NC_021962.1
NC_021963.1
NC_021964.1
NC_021965.1
NC_021966.1
NC_021969.1
NC_021971.1
NC_021972.1
NC_021973.1
NC_021974.1
KF032860.1
KF032861.1
KF032863.1
KF032866.1
KF032867.1
KF032868.1
KF032870.1
KF032871.1
KF032873.1
KF032876.1
KF032878.1
KF055290.1
KF055291.1
KF055292.1
KF055293.1
KF055294.1
KF055295.1
KF055296.1
KF055297.1
KF055298.1
KF055299.1
KF055300.1
KF055301.1
KF055302.1
KF055303.1
KF055304.1
KF055305.1
KF055306.1
KF055307.1
KF055308.1
KF055309.1
KF055310.1
KF055311.1
KF055312.1
KF055313.1
KF055314.1
KF055315.1
KF055316.1
KF055317.1
KF055318.1
KF055319.1
KF055320.1
KF055321.1
KF055322.1
KF055323.1
KF055324.1
KF055325.1
KF055326.1
KF055327.1
KF055328.1
KF055329.1
KF055330.1
KF055331.1
KF055332.1
KF055333.1
KC914434.1
KF011916.1
KF011917.1
KF019637.1
KF021233.1
KF226726.1
KC881286.1
KC959986.1
KC959987.1
KF322082.1
KF358712.1
KF379750.1
KF408388.1
KF408422.1
KF417432.1
KF418766.1
KF424268.1
KF424557.1
KF429262.1
KF432845.1
KF432855.1
KF435080.1
JX290078.1
JX462687.1
JX462739.1
KC579368.1
KC686711.1
KC914433.1
KF000065.1
KC953095.1
KF164610.1
NC_021746.1
NC_021749.1
NC_021751.1
NC_021752.1
NC_021754.1
NC_021755.1
NC_021757.1
NC_021759.1
NC_021763.1
NC_021764.1
NC_021765.1
NC_021766.1
NC_021767.1
NC_021768.2
NC_021771.1
KC990830.1
KC992792.1
KF006312.2
KC998701.1
KC998702.1
KC998703.1
KC998704.1
KC998705.1
KC998706.1
KC998707.1
KF010318.1
KC959953.1
KC660129.1
KF040334.1
KC782765.1
HQ259069.1
JX297126.1
JX297127.1
JX297128.1
JX297129.1
JX297130.1
JX297131.1
JX297132.1
JX297133.1
JX297134.1
JX297135.1
JX297136.1
JX297137.1
JX297138.1
JX297139.1
JX297140.1
JX297141.1
JX297142.1
JX297143.1
JX297144.1
JX297145.1
JX297146.1
JX297147.1
JX297148.1
JX297149.1
JX297150.1
JX297151.1
JX297152.1
JX297153.1
JX297154.1
JX297155.1
JX297156.1
JX297157.1
JX297158.1
JX297159.1
JX297160.1
JX297161.1
JX297162.1
JX297163.1
JX297164.1
JX297165.1
JX297166.1
JX297167.1
JX297168.1
JX297169.1
JX297170.1
JX297171.1
JX297172.1
JX297173.1
JX297174.1
JX297175.1
JX297176.1
JX297177.1
JX297178.1
JX297179.1
JX297180.1
JX297181.1
JX297182.1
JX297183.1
JX297184.1
JX297185.1
JX297186.1
JX297187.1
JX297188.1
JX297189.1
JX297190.1
JX297191.1
JX297192.1
JX297193.1
JX297194.1
JX297195.1
JX297196.1
JX297197.1
JX297198.1
JX297199.1
JX297200.1
JX297201.1
KC936100.1
KF251094.1
KF254840.1
KF255394.1
KF255549.1
KF260957.1
KF262460.1
KF267255.1
KF281745.1
KF287642.1
KF305642.1
KC815122.1
KC846907.1
KC878511.1
JX256247.1
KC905169.1
KC914620.1
NC_021641.1
NC_021644.1
NC_021651.1
AB751624.1
KC867103.1
KC867104.1
KC867105.1
KC867106.1
KC867107.1
KC867108.1
KC867109.1
KC867110.1
KC867111.1
KC867112.1
KC867113.1
KC867114.1
KC867115.1
KC867116.1
KC867117.1
KC867118.1
KC867119.1
KC867120.1
KC867121.1
KC867122.1
KC867123.1
KC867124.1
KC867125.1
KC867126.1
KC867127.1
KC867128.1
KC867129.1
KC867130.1
KC867131.1
KC867132.1
KC867133.1
KC867134.1
KC867135.1
KC985147.1
KC985148.1
KC985149.1
KC985150.1
KC985151.1
KC985152.1
KC985153.1
KC985154.1
KC985155.1
KC985156.1
KC985157.1
KC985158.1
KC985159.1
KC985160.1
KC985161.1
KC985162.1
KC985163.1
KC985164.1
KC985165.1
KC985166.1
KC985167.1
JX088671.1
JX088672.1
JX088673.1
JX088675.1
JX088676.1
JX088677.1
JX088678.1
JX088679.1
JX088680.1
JX088681.1
JX088682.1
JX088683.1
JX088684.1
JX088685.1
JX088686.1
JX088687.1
JX088688.1
JX088689.1
JX088690.1
JX088691.1
JX088692.1
JX088693.1
KC463856.1
KC896762.1
NC_021598.1
NC_021603.1
NC_021604.1
NC_021609.1
NC_021610.1
NC_021612.1
NC_021613.1
NC_021614.1
NC_021615.1
NC_021616.1
NC_021619.1
NC_021620.1
KC897653.1
KC993902.1
KC993903.1
KC993904.1
KC993905.1
KC993906.1
KC993907.1
KC993908.1
KC993909.1
KC993910.1
KC993911.1
KC993912.1
KC993913.1
KC993914.1
KC993915.1
KC993916.1
KC993917.1
KC993918.1
KC993919.1
KC993920.1
KC993921.1
KC993922.1
KC993923.1
KC993924.1
KC993925.1
KC993926.1
KC993927.1
KC993928.1
KC993929.1
KC993930.1
KC993931.1
KC993932.1
KC993933.1
KC993934.1
KC993935.1
KC993936.1
KC993937.1
KC993938.1
KC993939.1
KC993940.1
KC993941.1
KC993942.1
KC993943.1
KC993944.1
KC993945.1
KC993946.1
KC993947.1
KC993948.1
KC993949.1
KC993950.1
KC993951.1
KC993952.1
KC993953.1
KC993954.1
KC993955.1
KC993956.1
KC993957.1
KC993958.1
KC993959.1
KC993960.1
KC993961.1
KC993962.1
KC993963.1
KC993964.1
KC993965.1
KC993966.1
KC993967.1
KC993968.1
KC993969.1
KC993970.1
KC993971.1
KC993972.1
KC993973.1
KC993974.1
KC993975.1
KC993976.1
KC993977.1
KC993978.1
KC993979.1
KC993980.1
KC993981.1
KC993982.1
KC993983.1
KC993984.1
KC993985.1
KC993986.1
KC993987.1
KC993988.1
KC993989.1
KC993990.1
KC993991.1
KC993992.1
KC993993.1
KC993994.1
KC993995.1
KC993996.1
KC993997.1
KC993998.1
KC993999.1
KC994000.1
KC994001.1
KC994002.1
KC994003.1
KC994004.1
KC994005.1
KC994006.1
KC994007.1
KC994008.1
KC994009.1
KC994010.1
KC994011.1
KC994012.1
KC994013.1
KC994014.1
KC994015.1
KC994016.1
KC994017.1
KC994018.1
KC994019.1
KC994020.1
KC994021.1
KC994022.1
KC994023.1
KC994024.1
KC994025.1
KC994026.1
KC994027.1
KC994028.1
KC994029.1
KC994030.1
KC994031.1
KC994032.1
KC994033.1
KC994034.1
KC994035.1
KC994036.1
KC994037.1
KC994038.1
KC994039.1
KC994040.1
KC994041.1
KC994042.1
KC994043.1
KC994044.1
KC994045.1
KC994046.1
KC994047.1
KC994048.1
KC994049.1
KC994050.1
KC994051.1
KC994052.1
KC994053.1
KC994054.1
KC994055.1
KC994056.1
KC994057.1
KC994058.1
KC994059.1
KC994060.1
KC994061.1
KC994062.1
KC994063.1
KC994064.1
KC994065.1
KC994066.1
KC994067.1
KC994068.1
KC994069.1
KC994070.1
KC994071.1
KC994072.1
KC994073.1
KC994074.1
KC994075.1
KC994076.1
KC994077.1
KC994078.1
KC994079.1
KC994080.1
KC994081.1
KC994082.1
KC994083.1
KC994084.1
KC994085.1
KC994086.1
KC994087.1
KC994088.1
KC994089.1
KC994090.1
KC994091.1
KC994092.1
KC994093.1
KC994094.1
KC994095.1
KC994096.1
KC994097.1
KC994098.1
KC994099.1
KC994100.1
KC994101.1
KC994102.1
KC994103.1
KC994104.1
KC994105.1
KC994106.1
KC994107.1
KC994108.1
KC994109.1
KC994110.1
KC994111.1
KC994112.1
KC994113.1
KC994114.1
KC994115.1
KC994116.1
KC994117.1
KC994118.1
KC994119.1
KC994120.1
KC994121.1
KC994122.1
KC994123.1
KC994124.1
KC994125.1
KC994126.1
KC994127.1
KC994128.1
KC994129.1
KC994130.1
KC994131.1
KC994132.1
KC994133.1
KC994134.1
KC994135.1
KC994136.1
KC994137.1
KC994138.1
KC994139.1
KC994140.1
KC994141.1
KC994142.1
KC994143.1
KC994144.1
KC994145.1
KC994146.1
KC994147.1
KC994148.1
KC994149.1
KC994150.1
KC994151.1
KC994152.1
KC994153.1
KC994154.1
KC994155.1
KC994156.1
KC994157.1
KC994158.1
KC994159.1
KC994160.1
KC994161.1
KC878729.1
KC878730.1
KC879692.1
JQ026252.1
JQ026253.1
JQ026257.1
JQ026258.1
KC845547.1
KC845548.1
KC852197.1
KC542806.1
KC542807.1
KC823604.1
KC823605.1
KC823606.1
KC823607.1
KC847086.1
KC847084.1
KF142470.1
KF150177.1
KF171123.1
KF179062.1
KF179063.1
KF179064.1
KF181927.1
KF199874.1
NC_021473.1
NC_021476.1
NC_021477.1
NC_021478.1
KC789518.1
KC791686.1
NC_021381.1
NC_021369.1
NC_021370.1
NC_021371.1
NC_021374.1
NC_021375.1
NC_021376.1
NC_021377.1
NC_021379.1
NC_021380.1
NC_021384.1
NC_021385.1
NC_021389.1
NC_021390.1
NC_021391.1
NC_021392.1
NC_021393.1
NC_021394.1
NC_021395.1
NC_021396.1
NC_021397.1
NC_021398.1
NC_021405.1
NC_021407.1
NC_021410.1
NC_021414.1
NC_021416.1
NC_021418.1
NC_021420.1
NC_021421.1
NC_021424.1
NC_021428.1
NC_021434.1
NC_021435.1
NC_021442.1
NC_021443.1
NC_021444.1
NC_021446.1
NC_021447.1
NC_021448.1
NC_021450.1
NC_021451.1
NC_021452.1
NC_021453.1
NC_021454.1
NC_021459.1
NC_021460.1
NC_021461.1
NC_021462.1
JX893172.1
JX893173.1
JX893174.1
JX893175.1
JX893176.1
JX893177.1
JX893178.1
JX893179.1
JX893180.1
JX893181.1
JX893182.1
JX893183.1
KC896375.1
AB102724.1
AB102725.1
KC572708.1
KC572709.1
KC572710.1
KC572711.1
KC572712.1
KC572713.1
KC572714.1
KC572715.1
KC572716.1
KC572717.1
KC572718.1
KC572719.1
KC572720.1
KC572721.1
KC572722.1
KC572723.1
KC572724.1
KC572725.1
KC572726.1
KC572727.1
KC572728.1
KC572729.1
KC572730.1
KC572731.1
KC572732.1
KC572733.1
KC572734.1
KC572735.1
KC572736.1
KC572737.1
KC572738.1
KC572739.1
KC572740.1
KC572741.1
KC572742.1
KC572743.1
KC572744.1
KC572745.1
KC572746.1
KC572747.1
KC572748.1
KC572749.1
KC572750.1
KC572751.1
KC572753.1
KC572754.1
KC572755.1
KC572756.1
KC572757.1
KC572758.1
KC572759.1
KC572760.1
KC572761.1
KC572762.1
KC572763.1
KC572764.1
KC572765.1
KC572766.1
KC572767.1
KC572768.1
KC572769.1
KC572770.1
KC572771.1
KC572772.1
KC572773.1
KC572774.1
KC572775.1
KC572776.1
KC572777.1
KC572778.1
KC572779.1
KC572780.1
KC572781.1
KC572782.1
KC572783.1
KC572784.1
KC572785.1
KC572786.1
KC572787.1
KC572788.1
KC572789.1
KC572790.1
KC572791.1
KC572792.1
KC572793.1
KC572794.1
KC572795.1
KC572796.1
KC572797.1
KC572798.1
KC572799.1
KC572800.1
KC572801.1
KC572802.1
KC572803.1
KC572804.1
KC572805.1
KC572806.1
KC572807.1
KC572808.1
KC572809.1
KC572810.1
KC572811.1
KC572812.1
KC572813.1
KC572814.1
KC572815.1
KC572816.1
KC572817.1
KC572818.1
KC572819.1
KC572820.1
KC572821.1
KC572822.1
KC572823.1
KC572824.1
KC572825.1
KC572826.1
KC572827.1
KC572828.1
KC572829.1
KC572830.1
KC572831.1
KC572832.1
KC572833.1
KC572834.1
KC572835.1
KC572836.1
KC572837.1
KC572838.1
KC572839.1
KC572840.1
KC572841.1
KC572842.1
KC572843.1
KC572844.1
KC572845.1
KC572846.1
KC572847.1
KC572848.1
KC572849.1
KC572850.1
KC572851.1
KC572852.1
KC572853.1
KC572854.1
KC572855.1
KC572856.1
KC572857.1
KC572858.1
KC572859.1
KC572860.1
KC816460.1
KC777290.1
KC777291.1
KC513737.1
JF966197.1
JX120708.1
JX120709.1
JX120710.1
JX120711.1
JX120712.1
JX120713.1
JX120714.1
JX120715.1
JX120716.1
JX120717.1
JX120718.1
JX120719.1
JX120720.1
JX120721.1
JX120722.1
JX120723.1
JX120724.1
JX120725.1
JX120726.1
JX120727.1
JX120728.1
JX120729.1
JX120730.1
JX120731.1
JX120732.1
JX120733.1
JX120734.1
JX120735.1
JX120736.1
JX120737.1
JX120738.1
JX120739.1
JX120740.1
JX120741.1
JX120742.1
JX120743.1
JX120744.1
JX120745.1
JX120746.1
JX120747.1
JX120748.1
JX120749.1
JX120750.1
JX120751.1
JX120752.1
JX120753.1
JX120754.1
JX120755.1
JX120756.1
JX120757.1
JX120758.1
JX120759.1
JX120760.1
JX120761.1
JX120762.1
JX120763.1
JX120764.1
JX120765.1
JX120766.1
JX120767.1
JX120768.1
JX120769.1
JX120770.1
JX120771.1
JX120772.1
JX120773.1
JX120774.1
JX120775.1
JX120776.1
KF057946.1
KF061034.1
KF142158.1
KF142159.1
KF142160.1
AB763992.1
KC467055.1
KF006361.1
KF006401.1
KF018089.1
KF030560.1
KF040496.1
KF048032.1
KF048033.1
KF052033.1
JX867257.1
JX872403.1
KC558498.1
KC762939.1
KC790539.1
KC836923.1
HQ833839.1
JF905446.1
JQ085861.1
JQ423460.1
JQ639066.1
JQ700100.1
JX220892.1
JX308221.1
JX524615.1
JX683724.1
JX867256.1
KC262636.1
KC316116.1
KC333650.1
KC414791.1
KC466691.1
KC466693.1
KC513573.1
KC526217.1
KC558499.1
KC790369.1
AP013027.1
JX559739.1
JX559740.1
JX559741.1
JX559742.1
JX559743.1
JX559745.1
JX559746.1
AB741956.1
HQ456771.1
JX448619.1
KC757415.1
JX188255.1
KC663435.1
KC702506.1
JX867259.1
KC980908.1
KC994457.1
KC701385.1
KC709481.1
KC533452.1
KC533453.1
KC533454.1
KC533455.1
KC533456.1
KC533457.1
KC533458.1
KC533459.1
KC533460.1
KC533461.1
KC533462.1
KC533463.1
KC533464.1
KC533465.1
KC533466.1
KC533467.1
KC533468.1
KC533469.1
KC533470.1
KC533471.1
KC533472.1
KC533473.1
KC533474.1
KC533475.1
KC533476.1
KC533477.1
KC533478.1
KC533479.1
KC533480.1
KC533481.1
KC533482.1
KC533483.1
KC533484.1
KC533485.1
KC533486.1
KC533487.1
KC533488.1
KC533489.1
KC533490.1
KC533491.1
KC533492.1
KC533493.1
KC533494.1
KC533495.1
KC533496.1
KC533497.1
KC533498.1
KC533499.1
KC533500.1
KC533501.1
KC533502.1
KC533503.1
KC533504.1
KC533505.1
KC533506.1
KC533507.1
KC533508.1
KC533509.1
KC533510.1
KC533511.1
KC533512.1
KC533513.1
KC533514.1
KC533515.1
KC533516.1
KC533517.1
KC533518.1
KC533519.1
KC533521.1
KC533522.1
KC776688.1
KC776689.1
KC776690.1
KC776691.1
KC776692.1
KC776693.1
KC776694.1
KC776695.1
KC776696.1
KC776697.1
KC776698.1
KC776700.1
KC776701.1
KC776702.1
KC776703.1
KC776704.1
KC776705.1
KC776706.1
KC776707.1
KC776708.1
KC776709.1
KC776710.1
KC776711.1
KC776712.1
KC776715.1
KC776716.1
KC776717.1
KC954149.1
KC960691.1
KC964603.1
JQ917909.1
JQ917910.1
JQ999995.1
JX101654.1
JX968507.1
KC545800.1
KC758703.1
KC759527.1
KC890855.1
KC896622.1
KC900995.1
KC907350.1
KC907699.1
KC914580.1
KC553980.1
KC553981.1
KC553982.1
KC553983.1
KC553984.1
KC553985.1
KC553986.1
KC553987.1
KC553988.1
KC553989.1
KC553990.1
KC553991.1
KC553992.1
KC553993.1
KC553994.1
KC553995.1
KC553996.1
KC553997.1
KC553998.1
KC553999.1
KC554000.1
KC554001.1
KC554002.1
KC554003.1
KC554004.1
KC554005.1
KC554006.1
KC554007.1
KC554008.1
KC554009.1
KC554010.1
KC554011.1
KC554012.1
KC554013.1
KC554014.1
KC554015.1
KC554016.1
KC554017.1
KC554018.1
NC_021090.1
NC_021103.1
NC_021106.1
NC_021107.1
NC_021119.1
NC_021122.1
NC_021123.1
NC_021129.1
NC_021130.1
NC_021132.1
NC_021133.1
NC_021134.1
NC_021137.1
KC425457.1
KC875348.1
KC875349.1
KC851803.1
KC875855.1
JQ657729.1
KC603863.1
KC785095.1
KC787372.1
KC810015.1
KC847158.1
KC847159.1
KC851802.1
KC851932.1
KC853448.1
KC853745.1
KC861916.1
KC862290.1
KC866614.1
KC866615.1
KC866616.1
KC866617.1
JX682713.1
KC514112.1
JX508739.1
JX508740.1
JX508741.1
JX508742.1
JX508743.1
JX508744.1
JX508745.1
JX508746.1
JX508747.1
JX508748.1
JX508749.1
JX508750.1
JX508751.1
JX508752.1
JX508753.1
JX508754.1
JX508755.1
JX508756.1
JX508757.1
JX508758.1
JX508759.1
JX508760.1
JX508761.1
JX508762.1
JX508763.1
JX508764.1
JX508765.1
NC_020755.1
NC_020781.1
KC473938.1
KC526959.1
KC527593.1
KC537759.1
KC572131.1
NC_020591.1
NC_020634.1
NC_020667.1
NC_020754.1
NC_020756.1
NC_020782.1
NC_020783.1
NC_020784.1
NC_020785.1
NC_020786.1
NC_020789.1
NC_020791.1
NC_020792.1
JX872285.1
JX122541.1
KC495074.1
KC503925.1
KC503926.1
KC503927.1
KC503928.1
KC503929.1
KC503930.1
KC503931.1
KC503932.1
KC503933.1
NC_020759.1
NC_020583.1
NC_020584.1
NC_020585.1
NC_020586.1
NC_020587.1
NC_020588.1
NC_020589.1
NC_020590.1
NC_020606.1
NC_020610.1
NC_020611.1
NC_020613.1
NC_020621.1
NC_020622.1
NC_020623.1
NC_020624.1
NC_020625.1
NC_020626.1
NC_020627.1
NC_020628.1
NC_020629.1
NC_020630.1
NC_020631.1
NC_020632.1
NC_020633.1
NC_020635.1
NC_020637.1
NC_020638.1
NC_020639.1
NC_020640.1
NC_020641.1
NC_020642.1
NC_020643.1
NC_020644.1
NC_020645.1
NC_020646.1
NC_020647.1
NC_020648.1
NC_020649.1
NC_020650.1
NC_020651.1
NC_020652.1
NC_020653.1
NC_020654.1
NC_020655.1
NC_020657.1
NC_020658.1
NC_020659.1
NC_020660.1
NC_020661.1
NC_020664.1
NC_020665.1
NC_020666.1
NC_020668.1
NC_020669.1
NC_020670.1
NC_020671.1
NC_020672.1
NC_020673.1
NC_020757.1
NC_020758.1
NC_020760.1
NC_020761.1
NC_020762.1
NC_020763.1
NC_020764.1
NC_020765.1
NC_020767.1
NC_020771.1
NC_020773.1
NC_020774.1
NC_020775.1
NC_020776.1
NC_020777.1
NC_020778.1
NC_020779.1
KC489093.1
KC491206.1
KC521454.1
KC521455.1
KC521456.1
KC521457.1
KC521458.1
KC521459.1
KC765915.1
KC765916.1
KC765917.1
KC782346.1
KC495071.1
JX263663.1
JX913765.1
JX913769.1
JX913770.1
JX913771.1
JX913774.1
JX913775.1
KC310728.1
KC466080.1
KC477844.1
KC480177.1
KC489473.1
KC489474.1
KC480085.1
KC480264.1
KC513574.1
KC513575.1
KC661077.1
KC686616.1
KC751547.1
KC754361.1
KC757125.1
AB671170.1
KC469586.1
KC469587.1
KC460337.1
NC_020476.1
NC_020456.1
NC_020457.1
NC_020458.1
NC_020461.1
NC_020462.1
NC_020464.1
NC_020465.1
NC_020466.1
NC_020467.1
NC_020468.1
KC470543.1
JX202592.1
KC439458.1
AP013030.1
AP013031.1
KC346973.1
KC351186.1
KC351187.1
KC353466.1
KC353467.1
KC353468.1
KC429670.1
KC422441.1
JQ675732.1
NC_020428.1
NC_020432.2
NC_020433.1
NC_020435.1
NC_020436.1
KC306507.1
KC342218.1
KC461238.1
NC_020310.1
NC_020311.1
NC_020312.1
NC_020313.1
NC_020314.1
NC_020325.1
NC_020326.1
NC_020327.1
NC_020328.1
NC_020329.1
NC_020330.1
NC_020336.1
NC_020337.1
NC_020338.1
NC_020339.1
NC_020340.1
NC_020342.1
NC_020344.1
NC_020345.1
NC_020346.1
NC_020347.1
NC_020350.1
NC_020351.1
NC_020352.2
NC_020360.1
NC_020375.1
JX312722.2
JX312723.1
JX312724.1
JX312725.1
JX312730.1
JX312731.1
JX312732.1
JX094279.1
KC479033.1
KC537064.1
KC540656.1
KC569547.1
KC569552.1
KC602499.1
KC618506.1
KC521415.1
KC292197.1
JQ035656.1
JQ035657.1
JQ035658.1
JQ035659.1
JQ035660.1
JX987313.1
KC185412.1
KC193779.1
KC196066.1
KC196067.2
KC257284.1
KC257285.1
KC257286.1
KC257287.1
KC257288.1
KC257289.1
KC257290.1
KC257291.1
KC257292.1
KC257293.1
KC257294.1
KC257295.1
KC257296.1
KC257297.1
KC257298.1
KC257299.1
KC257300.1
KC257301.1
KC257302.1
KC257303.1
KC257304.1
KC257305.1
KC257306.1
KC257307.1
KC257308.1
KC257309.1
KC257310.1
KC257311.1
KC257312.1
KC257313.1
KC257314.1
KC257315.1
KC257316.1
KC257317.1
KC257318.1
KC257319.1
KC257320.1
KC257321.1
KC257322.1
KC257323.1
KC257324.1
KC257325.1
KC257326.1
KC257327.1
KC257328.1
KC257329.1
KC257330.1
KC257331.1
KC257332.1
KC257333.1
KC257334.1
KC257335.1
KC257336.1
KC257337.1
KC257338.1
KC257339.1
KC257340.1
KC257341.1
KC257342.1
KC257343.1
KC257344.1
KC257345.1
KC257346.1
KC257347.1
KC257348.1
KC257349.1
KC257350.1
KC257351.1
KC257352.1
KC257353.1
KC257354.1
KC257355.1
KC257356.1
KC257357.1
KC257358.1
KC257359.1
KC257360.1
KC257361.1
KC257362.1
KC257363.1
KC257364.1
KC257365.1
KC257366.1
KC257367.1
KC257368.1
KC257369.1
KC257370.1
KC257371.1
KC257372.1
KC257373.1
KC257374.1
KC257375.1
KC257376.1
KC257377.1
KC257378.1
KC257379.1
KC257380.1
KC257381.1
KC257382.1
KC257383.1
KC257384.1
KC257385.1
KC257386.1
KC257387.1
KC257388.1
KC257389.1
KC257390.1
KC257391.1
KC257392.1
KC257393.1
KC257394.1
KC257395.1
KC257396.1
KC257397.1
KC257398.1
KC257399.1
KC257400.1
KC257401.1
KC257402.1
KC257403.1
KC257404.1
KC292213.1
KC345764.1
KC345765.1
KC345766.1
KC345767.1
KC345768.1
KC345769.1
KC345770.1
KC345771.1
KC345772.1
KC345773.1
KC345774.1
KC345775.1
KC345776.1
KC345777.1
KC345778.1
KC345779.1
KC345780.1
KC345781.1
KC345782.1
KC345783.1
KC345784.1
KC345785.1
KC345786.1
KC345787.1
KC345788.1
KC345789.1
KC345790.1
KC345791.1
KC345792.1
KC345793.1
KC345794.1
KC345795.1
KC345796.1
KC345797.1
KC345798.1
KC345799.1
KC345800.1
KC345801.1
KC345802.1
KC345803.1
KC345804.1
KC345805.1
KC345806.1
KC345807.1
KC345808.1
KC345809.1
KC345810.1
KC345811.1
KC345812.1
KC345813.1
KC345814.1
KC345815.1
KC345816.1
KC345817.1
KC345818.1
KC345819.1
KC345820.1
KC345821.1
KC345822.1
KC345823.1
KC345824.1
KC345825.1
KC345826.1
KC345827.1
KC345828.1
KC345829.1
KC345830.1
KC345831.1
KC345832.1
KC345833.1
KC345834.1
KC345835.1
KC345836.1
KC345837.1
KC345838.1
KC345839.1
KC345840.1
KC345841.1
KC345842.1
KC345843.1
KC345844.1
KC345845.1
KC345846.1
KC345847.1
KC345848.1
KC345849.1
KC345850.1
KC345851.1
KC345852.1
KC345853.1
KC345854.1
KC345855.1
KC345856.1
KC345857.1
KC345858.1
KC345859.1
KC345860.1
KC345861.1
KC345862.1
KC345863.1
KC345864.1
KC345865.1
KC345866.1
KC345867.1
KC345868.1
KC345869.1
KC345870.1
KC345871.1
KC345872.1
KC345873.1
KC345874.1
KC345875.1
KC345876.1
KC345877.1
KC345878.1
KC345879.1
KC345880.1
KC345881.1
KC345882.1
KC345883.1
KC345884.1
KC345885.1
KC345886.1
KC345887.1
KC345888.1
KC345889.1
KC345890.1
KC345891.1
KC345892.1
KC345893.1
KC345894.1
KC345895.1
KC345896.1
KC345897.1
KC345898.1
KC345899.1
KC345900.1
KC345901.1
KC345902.1
KC345903.1
KC345904.1
KC345905.1
KC345906.1
KC345907.1
KC345908.1
KC345909.1
KC345910.1
KC345911.1
KC345912.1
KC345913.1
KC345914.1
KC345915.1
KC345916.1
KC345917.1
KC345918.1
KC345919.1
KC345920.1
KC345921.1
KC345922.1
KC345923.1
KC345924.1
KC345925.1
KC345926.1
KC345927.1
KC345928.1
KC345929.1
KC345930.1
KC345931.1
KC345932.1
KC345933.1
KC345934.1
KC345935.1
KC345936.1
KC345937.1
KC345938.1
KC345939.1
KC345940.1
KC345941.1
KC345942.1
KC345943.1
KC345944.1
KC345945.1
KC345946.1
KC345947.1
KC345948.1
KC345949.1
KC345950.1
KC345951.1
KC345952.1
KC345953.1
KC345954.1
KC345955.1
KC345956.1
KC345957.1
KC345958.1
KC345959.1
KC345960.1
KC345961.1
KC345962.1
KC345963.1
KC345964.1
KC345965.1
KC345966.1
KC345967.1
KC345968.1
KC345969.1
KC345970.1
KC345971.1
KC345972.1
KC345973.1
KC345974.1
KC345975.1
KC345976.1
KC345977.1
KC345978.1
KC345979.1
KC345980.1
KC345981.1
KC345982.1
KC345983.1
KC345984.1
KC345985.1
KC345986.1
KC345987.1
KC345988.1
KC345989.1
KC345990.1
KC345991.1
KC345992.1
KC345993.1
KC345994.1
KC345995.1
KC345996.1
KC345997.1
KC345998.1
KC345999.1
KC346000.1
KC346001.1
KC346002.1
KC346003.1
KC346004.1
KC346005.1
KC346006.1
KC346007.1
KC346008.1
KC346009.1
KC346010.1
KC346011.1
KC346012.1
KC346013.1
KC346014.1
KC346015.1
KC346016.1
KC346017.1
KC346018.1
KC346019.1
KC346020.1
KC346021.1
KC346022.1
KC346023.1
KC346024.1
KC346025.1
KC346026.1
KC346027.1
KC346028.1
KC346029.1
KC346030.1
KC346031.1
KC346032.1
KC346033.1
KC346034.1
KC346035.1
KC346036.1
KC346037.1
KC346038.1
KC346039.1
KC346040.1
KC346041.1
KC346042.1
KC346043.1
KC346044.1
KC346045.1
KC346046.1
KC346047.1
KC346048.1
KC346049.1
KC346050.1
KC346051.1
KC346052.1
KC346053.1
KC346054.1
KC346055.1
KC346056.1
KC346057.1
KC346058.1
KC346059.1
KC346060.1
KC346061.1
KC346062.1
KC346063.1
KC346064.1
KC346065.1
KC346066.1
KC346067.1
KC346068.1
KC346069.1
KC346070.1
KC346071.1
KC346072.1
KC346073.1
KC346074.1
KC346075.1
KC346076.1
KC346077.1
KC346078.1
KC346079.1
KC346080.1
KC346081.1
KC346082.1
KC346083.1
KC346084.1
KC346085.1
KC346086.1
KC346087.1
KC346088.1
KC346089.1
KC346090.1
KC346091.1
KC346092.1
KC346093.1
KC346094.1
KC346095.1
KC346096.1
KC346097.1
KC346098.1
KC346099.1
KC346100.1
KC346101.1
KC346102.1
KC346103.1
KC346104.1
KC346105.1
KC346106.1
KC346107.1
KC346108.1
KC346109.1
KC346110.1
KC346111.1
KC346112.1
KC346113.1
KC346114.1
KC346115.1
KC346116.1
KC346117.1
KC346118.1
KC346119.1
KC346120.1
KC346121.1
KC346122.1
KC346123.1
KC346124.1
KC346125.1
KC346126.1
KC346127.1
KC346128.1
KC346129.1
KC346130.1
KC346131.1
KC346132.1
KC346133.1
KC346134.1
KC346135.1
KC346136.1
KC346137.1
KC346138.1
KC346139.1
KC346140.1
KC346141.1
KC346142.1
KC346143.1
KC346144.1
KC346145.1
KC346146.1
KC346147.1
KC346148.1
KC346149.1
KC346150.1
KC346151.1
KC346152.1
KC346153.1
KC346154.1
KC346155.1
KC346156.1
KC346157.1
KC346158.1
KC346159.1
KC346160.1
KC346161.1
KC346162.1
KC346163.1
KC346164.1
KC346165.1
KC346166.1
KC346167.1
KC346168.1
KC346169.1
KC346170.1
KC346171.1
KC346172.1
KC346173.1
KC346174.1
KC346175.1
KC346176.1
KC346177.1
KC346178.1
KC346179.1
KC346180.1
KC346181.1
KC346182.1
KC346183.1
KC346184.1
KC346185.1
KC346186.1
KC346187.1
KC346188.1
KC346189.1
KC346190.1
KC346191.1
KC346192.1
KC346193.1
KC346194.1
KC346195.1
KC346196.1
KC346197.1
KC346198.1
KC346199.1
KC346200.1
KC346201.1
KC346202.1
KC346203.1
KC346204.1
KC346205.1
KC346206.1
KC346207.1
KC346208.1
KC346209.1
KC346210.1
KC346211.1
KC346212.1
KC346213.1
KC346214.1
KC346215.1
KC346216.1
KC346217.1
KC346218.1
KC346219.1
KC346220.1
KC346221.1
KC346222.1
KC346223.1
KC346224.1
KC346225.1
KC346226.1
KC346227.1
KC346228.1
KC346229.1
KC346230.1
KC346231.1
KC346232.1
KC346233.1
KC346234.1
KC346235.1
KC346236.1
KC346237.1
KC346238.1
KC346239.1
KC346240.1
KC346241.1
KC346242.1
KC346243.1
KC346244.1
KC346245.1
KC346246.1
KC346247.1
KC346248.1
KC236422.1
JQ411473.2
JQ411474.1
JQ411475.1
JQ411476.1
JQ411477.1
JQ411478.1
JQ411479.1
JQ411480.1
JQ411481.1
JQ411482.1
JQ446396.1
JQ446397.1
JQ446398.1
JQ446399.1
JQ446400.1
JQ446401.1
JQ446402.1
JQ446403.1
JQ446404.1
JQ446405.1
JQ446406.1
JQ446407.1
JQ446408.1
JQ446409.1
JQ446410.1
JQ782214.1
KC250273.1
KC250274.1
KC250275.1
KC417443.1
KC196074.1
KC196075.1
KC237282.1
JX970973.1
KC119493.1
KC188782.1
KC310861.1
KC409356.1
KC420456.1
KC421178.1
KC421179.1
KC436289.1
KC463816.1
KC464359.1
KC469897.1
KC471310.1
KC477757.1
KC477768.1
JX024564.1
JX024565.1
JX024566.1
JX024567.1
JX024568.1
JX468876.1
JX468877.1
JX468878.1
KC020113.1
JX084273.1
JX155735.1
JX155736.1
JX254914.2
NC_020154.1
NC_020136.1
NC_020137.1
NC_020138.1
NC_020139.1
NC_020140.1
NC_020141.1
NC_020142.1
NC_020145.1
NC_020149.1
NC_020150.1
NC_020151.1
NC_020155.1
KC161586.1
JX900327.1
JX900328.1
JX900329.1
JX900330.1
JX900331.1
JX900332.1
JX900333.1
JX900334.1
JX900335.1
JX900336.1
JX900337.1
JX900338.1
JX900339.1
JX900340.1
JX900341.1
JX900342.1
JX900343.1
JX900344.1
JX900345.1
JX900346.1
JX900347.1
JX900348.1
JX900349.1
JX900350.1
JX900351.1
JX900352.1
JX900353.1
JX900354.1
JX900355.1
JX900356.1
JX900357.1
JX900358.1
JX900359.1
JX900360.1
JX900361.1
JX900362.1
JX900363.1
JX900364.1
JX900365.1
JX900366.1
JX900367.1
JX900368.1
JX900369.1
JX900370.1
JX900371.1
JX900372.1
JX900373.1
JX900374.1
JX900375.1
JX900376.1
JX900377.1
JX900378.1
JX900379.1
JX900380.1
JX900381.1
JX900382.1
JX900383.1
JX900384.1
JX900385.1
JX900386.1
JX900387.1
JX900388.1
JX900389.1
JX900390.1
JX900391.1
JX900392.1
JX900393.1
JX900394.1
JX900395.1
JX900396.1
JX900397.1
JX900398.1
JX900399.1
JX900400.1
JX900401.1
JX900402.1
JX900403.1
JX900404.1
JX900405.1
JX900406.1
JX900407.1
JX900408.1
JX900409.1
JX900410.1
JX900411.1
JX900412.1
JX900413.1
JX900414.1
JX900415.1
JX900416.1
JX900417.1
JX900418.1
JX900419.1
JX900420.1
JX900421.1
JX900422.1
JX900423.1
JX900424.1
JX900425.1
JX900426.1
JX900427.1
JX900428.1
JX900429.1
JX900430.1
JX900431.1
JX900432.1
JX900433.1
JX900434.1
JX900435.1
JX900436.1
JX900437.1
JX900438.1
JX900439.1
JX900440.1
JX900441.1
JX900442.1
JX900443.1
JX900444.1
JX900445.1
JX900446.1
JX900447.1
JX900448.1
JX900449.1
JX900450.1
JX900451.1
JX900452.1
JX900453.1
JX900454.1
JX900455.1
JX900456.1
JX900457.1
JX900458.1
JX900459.1
JX900460.1
JX900461.1
JX900462.1
JX900463.1
JX900464.1
JX900465.1
JX900466.1
JX900467.1
JX900468.1
JX900469.1
JX900470.1
JX900471.1
JX900472.1
JX900473.1
JX900474.1
JX900475.1
JX900476.1
JX900477.1
JX900478.1
JX900479.1
JX900480.1
JX900481.1
JX900482.1
JX900483.1
JX900484.1
JX900485.1
JX900486.1
JX900487.1
JX900488.1
JX900489.1
JX900490.1
JX900491.1
JX900492.1
JX900493.1
JX900494.1
JX900495.1
JX900496.1
JX900497.1
JX900498.1
JX900499.1
JX900500.1
JX900501.1
JX900502.1
JX900503.1
JX900504.1
JX900505.1
JX900506.1
JX900507.1
JX900508.1
JX900509.1
JX900510.1
JX900511.1
JX900512.1
JX900513.1
JX900514.1
JX900515.1
JX900516.1
JX900517.1
JX900518.1
JX900519.1
JX900520.1
JX900521.1
JX900522.1
JX900523.1
JX900524.1
JX900525.1
JX900526.1
JX900527.1
JX900528.1
JX900529.1
JX900530.1
JX900531.1
JX900532.1
JX900533.1
JX900534.1
JX900535.1
JX900536.1
JX900537.1
JX900538.1
JX900539.1
JX900540.1
JX900541.1
JX900542.1
JX900543.1
JX900544.1
JX900545.1
JX900546.1
JX900547.1
JX900548.1
JX900549.1
JX900550.1
JX900551.1
JX900552.1
JX900553.1
JX900554.1
JX900555.1
JX900556.1
JX900557.1
JX900558.1
JX900559.1
JX900560.1
JX900561.1
JX900562.1
JX900563.1
JX900564.1
JX900565.1
JX900566.1
JX900567.1
JX900568.1
JX900569.1
JX900570.1
JX900571.1
JX900572.1
JX900573.1
JX900574.1
JX900575.1
JX900576.1
JX900577.1
JX900578.1
JX900579.1
JX900580.1
JX900581.1
JX900582.1
JX900583.1
JX900584.1
JX900585.1
JX900586.1
JX900587.1
JX900588.1
JX900589.1
JX900590.1
JX900591.1
JX900592.1
JX900593.1
JX900594.1
JX900595.1
JX900596.1
JX900597.1
JX900598.1
JX900599.1
JX900600.1
JX900601.1
JX900602.1
JX900603.1
JX900604.1
JX900605.1
JX900606.1
JX900607.1
JX900608.1
JX900609.1
JX900610.1
JX900611.1
JX900612.1
JX900613.1
JX900614.1
JX900615.1
JX900616.1
JX900617.1
JX900618.1
JX900619.1
JX900620.1
JX900621.1
JX900622.1
JX900623.1
JX900624.1
JX900625.1
JX900626.1
JX900627.1
JX900628.1
JX900629.1
JX900630.1
JX900631.1
JX900632.1
JX900633.1
JX900634.1
JX900635.1
JX900636.1
JX900637.1
JX900638.1
JX900639.1
JX900640.1
JX900641.1
JX900642.1
JX900643.1
JX900644.1
JX900645.1
JX900646.1
JX900647.1
JX900648.1
JX900649.1
JX900650.1
JX900651.1
JX900652.1
JX900653.1
JX900654.1
JX900655.1
JX900656.1
JX900657.1
JX900658.1
JX900659.1
JX900660.1
JX900661.1
JX900662.1
JX900663.1
JX900664.1
JX900665.1
JX900666.1
JX900667.1
JX900668.1
JX900669.1
JX900670.1
JX900671.1
JX900672.1
JX900673.1
JX900674.1
JX900675.1
JX900676.1
JX900677.1
JX900678.1
JX900679.1
JX900680.1
JX900681.1
JX900682.1
JX900683.1
JX900684.1
JX900685.1
JX900686.1
JX900687.1
JX900688.1
JX900689.1
JX900690.1
JX900691.1
JX900692.1
JX900693.1
JX900694.1
JX900695.1
JX900696.1
JX900697.1
JX900698.1
JX900699.1
JX900700.1
JX900701.1
JX900702.1
JX900703.1
JX900704.1
JX900705.1
JX900706.1
JX900707.1
JX900708.1
JX900709.1
JX900710.1
JX900711.1
JX900712.1
JX900713.1
JX900714.1
JX900715.1
JX900716.1
JX900717.1
JX900718.1
JX900719.1
JX900720.1
JX900721.1
JX900722.1
JX900723.1
JX900724.1
JX900725.1
JX900726.1
JX900727.1
JX900728.1
JX900729.1
JX900730.1
JX900731.1
JX900732.1
JX900733.1
JX900734.1
JX900735.1
JX900736.1
JX900737.1
JX900738.1
JX900739.1
JX900740.1
JX900741.1
JX900742.1
JX900743.1
JX900744.1
JX900745.1
JX900746.1
JX900747.1
JX900748.1
JX900749.1
JX900750.1
JX900751.1
JX900752.1
JX900753.1
JX900754.1
JX900755.1
JX900756.1
JX900757.1
JX900758.1
JX900759.1
JX900760.1
JX900761.1
JX900762.1
JX900763.1
JX900764.1
JX900765.1
JX900766.1
JX900767.1
JX900768.1
JX900769.1
JX900770.1
JX900771.1
JX900772.1
JX900773.1
JX900774.1
JX900775.1
JX900776.1
JX900777.1
JX900778.1
JX900779.1
JX900780.1
JX900781.1
JX900782.1
JX900783.1
JX900784.1
JX900785.1
JX900786.1
JX900787.1
JX900788.1
JX900789.1
JX900790.1
JX900791.1
JX900792.1
JX900793.1
JX900794.1
JX900795.1
JX900796.1
JX900797.1
JX900798.1
JX900799.1
JX900800.1
JX900801.1
JX900802.1
JX900803.1
JX900804.1
JX900805.1
JX900806.1
JX900807.1
JX900808.1
JX900809.1
JX900810.1
JX900811.1
JX900812.1
JX900813.1
JX900814.1
JX900815.1
JX900816.1
JX900817.1
JX900818.1
JX900819.1
JX900820.1
JX900821.1
JX900822.1
JX900823.1
JX900824.1
JX900825.1
JX900826.1
JX900827.1
JX900828.1
JX900829.1
JX900830.1
JX900831.1
JX900832.1
JX900833.1
JX900834.1
JX900835.1
JX900836.1
JX900837.1
JX900838.1
JX900839.1
JX900840.1
JX900841.1
JX900842.1
JX900843.1
JX900844.1
JX900845.1
JX900846.1
JX900847.1
JX900848.1
JX900849.1
JX900850.1
JX900851.1
JX900852.1
JX900853.1
JX900854.1
JX900855.1
JX900856.1
JX900857.1
JX900858.1
JX900859.1
JX900860.1
JX900861.1
JX900862.1
AP012227.1
AP012228.1
AP012230.1
AP012231.1
AP012232.1
AP012234.1
AP012235.1
AP012236.1
AP012237.1
AP012238.1
AP012239.1
AP012240.1
AP012241.1
AP012242.1
AP012243.1
AP012244.1
AP012246.1
AP012247.1
AP012248.1
AP012249.1
AP012251.1
AP012252.1
AP012253.1
AP012254.1
AP012255.1
AP012256.1
AP012257.1
AP012258.1
AP012259.1
AP012260.1
AP012262.1
AP012264.1
NC_020093.1
NC_020094.1
NC_020095.1
NC_020096.1
NC_020097.1
KC152939.1
KC153972.1
KC153973.1
KC153974.1
KC153975.1
KC153976.1
KC153977.1
KC312603.2
KC312604.1
KC312605.1
KC312606.2
KC312607.1
KC312608.1
KC312609.1
KC312610.2
KC312611.1
KC312612.1
KC312613.1
KC312614.1
KC312615.1
KC312616.1
KC312617.1
KC312618.1
KC312619.1
JQ608470.1
JX144892.1
JX144893.1
KC113209.1
KC113210.1
HQ857209.1
HQ857210.1
HQ857211.1
HQ857212.1
HQ896026.1
HQ896027.1
JQ692869.1
JQ975394.1
JX119192.1
JX878885.1
NC_019996.1
NC_019997.1
NC_019998.1
NC_019999.1
NC_020000.1
NC_020001.1
NC_020002.1
NC_020003.2
NC_020004.1
NC_020005.1
NC_020006.2
NC_020007.2
NC_020008.2
NC_020009.2
NC_020010.2
NC_020011.1
NC_020012.1
NC_020013.1
NC_020017.1
NC_020032.1
NC_020038.1
NC_020039.1
NC_020044.1
NC_020045.1
NC_020046.1
NC_020047.1
NC_020048.1
HM143892.1
JQ408982.1
JX135579.1
FJ606835.1
JX407107.2
KC337071.1
KC405582.1
KC405583.1
HQ452340.1
JX987440.1
JX987441.1
JX987442.1
JX987443.1
JX987444.1
JX987445.1
JX987446.1
JX987447.1
JX987448.1
JX987449.1
JX987450.1
JX987451.1
JX987452.1
JX987453.1
JX987454.1
JX987455.1
JX987456.1
JX987457.1
JX987458.1
JX987459.1
JX987460.1
JX987461.1
JX987462.1
JX987463.1
JX987464.1
JX987465.1
JX987466.1
JX987467.1
JX987468.1
JX987469.1
JX987470.1
JX406146.1
JX413011.1
JX413012.1
JX413013.1
JX413014.1
JX413015.1
JX413016.1
JX413017.1
JX413018.1
JX413019.1
JX413020.1
JX413021.1
JX413022.1
JX413023.1
JX413024.1
JX413025.1
JX413026.1
JX413027.1
JX413028.1
JX413029.1
JX413030.1
JX413031.1
JX413032.1
JX413033.1
JX413034.1
JX413035.1
JX413036.1
JX413037.1
JX413038.1
JX413039.1
JX413040.1
JX413041.1
JX413042.1
JX413043.1
JX413044.1
JX413045.1
JX413046.1
JX413047.1
JX413048.1
JX413049.1
JX413050.1
JX413051.1
JX413052.1
JX413053.1
JX413054.1
JX413055.1
JX413056.1
KC013352.1
KC222211.1
KC246057.1
KC250336.1
KC122916.1
HQ700839.1
HQ700840.1
HQ700841.1
HQ700842.1
HQ700843.1
HQ700844.1
HQ700845.1
HQ700846.1
HQ700847.1
HQ700848.1
HQ700849.1
HQ700850.1
HQ700851.1
HQ700852.1
HQ700853.1
HQ700854.1
HQ700855.1
HQ700856.1
HQ700857.1
HQ700858.1
HQ700859.1
HQ700860.1
HQ700861.1
HQ700862.1
HQ700863.1
HQ700864.1
HQ700865.1
HQ700866.1
HQ700867.1
HQ700868.1
HQ700869.1
HQ700870.1
HQ700871.1
HQ700872.1
JX978723.1
JX978724.1
JX978725.1
NC_019799.1
NC_019800.1
NC_019801.1
NC_019802.1
NC_019811.1
JX843769.1
JX946196.2
JX946197.2
JX946198.2
JX946199.2
JX946200.2
JX946201.2
JX946202.2
JX946203.2
JX946204.2
JX946205.2
KC152538.1
KC152539.1
KC152540.1
KC152541.1
KC152542.1
KC152543.1
KC152544.1
KC152545.1
KC152546.1
KC152547.1
KC152548.1
KC152549.1
KC152550.1
KC152551.1
KC152552.1
KC152553.1
KC152554.1
KC152555.1
KC152556.1
KC152557.1
KC152558.1
KC152559.1
KC152560.1
KC152561.1
KC152562.1
KC152563.1
KC152564.1
KC152565.1
KC152566.1
KC152567.1
KC152568.1
KC152569.1
KC152570.1
KC152571.1
KC152572.1
KC152573.1
KC152574.1
KC152575.1
KC152576.1
KC152577.1
KC152578.1
KC152579.1
KC152580.1
KC152581.1
KC152582.1
KC152583.1
KC152584.1
KC152585.1
KC152586.1
KC152587.1
KC152588.1
KC152589.1
KC152590.1
KC152591.1
KC152592.1
KC152593.1
KC152594.1
JF703228.1
JF703229.1
JF703230.1
JF703231.1
JF703233.1
JF703234.1
KC193680.1
KC193681.1
KC193682.1
KC193683.1
KC193684.1
KC193685.1
KC193686.1
KC193687.1
KC193688.1
KC193689.1
KC193690.1
KC193691.1
KC193692.1
KC193693.1
KC193694.1
KC193695.1
KC193696.1
KC193697.1
KC193698.1
KC193699.1
KC193700.1
KC193701.1
KC193702.1
KC193703.1
KC193704.1
KC193705.1
KC193706.1
KC193707.1
KC193708.1
KC193709.1
KC193710.1
KC193711.1
KC193712.1
KC193713.1
KC193714.1
KC193715.1
KC193716.1
KC193717.1
KC193718.1
KC193719.1
KC193720.1
KC193721.1
KC193722.1
KC193723.1
KC193724.1
KC193725.1
KC193726.1
KC193727.1
KC193728.1
KC193729.1
KC193730.1
KC193731.1
KC193732.1
KC193733.1
KC193734.1
KC193735.1
KC193736.1
KC193737.1
KC193738.1
KC193739.1
KC193740.1
KC193741.1
KC193742.1
KC193743.1
KC193744.1
KC193745.1
KC193746.1
KC193747.1
KC193748.1
KC193749.1
KC193750.1
KC193751.1
KC193752.1
KC193753.1
KC193754.1
KC193755.1
KC193756.1
KC193757.1
KC193758.1
KC193759.1
KC193760.1
KC193761.1
KC193762.1
KC193763.1
KC193764.1
KC193765.1
KC193766.1
KC193767.1
KC193768.1
KC193769.1
KC193770.1
KC193771.1
KC193772.1
KC193773.1
KC193774.1
KC193775.1
KC193776.1
KC193777.1
JX971538.1
KC137255.1
KC146708.1
KC150027.1
KC158584.1
KC158585.1
KC170986.1
KC170989.1
KC170990.1
KC175606.1
KC175644.1
KC183786.1
KC209782.1
KC211183.1
NC_019577.1
NC_019578.2
NC_019579.1
NC_019580.1
NC_019581.1
NC_019582.1
NC_019583.1
NC_019584.1
NC_019585.1
NC_019586.1
NC_019587.1
NC_019588.1
NC_019589.1
NC_019590.1
NC_019591.1
NC_019592.1
NC_019596.1
NC_019606.1
NC_019607.1
NC_019608.1
NC_019610.1
NC_019612.1
NC_019614.1
NC_019615.1
NC_019617.1
NC_019618.1
NC_019621.1
NC_019622.1
NC_019625.1
NC_019629.1
NC_019630.1
NC_019641.1
NC_019642.1
NC_019643.1
NC_019644.1
NC_019645.1
NC_019646.1
NC_019647.1
NC_019652.1
NC_019663.1
JX893364.1
JX893365.1
JX316220.1
HM104684.1
JF834542.1
JQ675733.1
JQ927552.1
JQ665719.1
JQ665720.1
NC_019441.1
HQ456774.1
JX910141.1
JX944819.1
JX944820.1
JX971040.1
JX975724.1
JX982769.1
JX984460.1
KC018458.1
KC020246.1
KC109820.1
KC121273.1
KC127675.1
KC134317.1
JQ230001.1
JN089398.1
JX891626.1
JN897376.1
JN897377.1
JN897378.1
JN897380.1
JX289092.1
JX289093.1
JX289094.1
JX289095.1
JX289096.1
JX289097.1
JX289098.1
JX289099.2
JX289100.1
JX289101.2
JX289102.1
JX289103.1
JX289104.1
JX289105.1
JX289106.1
JX289107.1
JX289108.1
JX289109.1
JX289110.1
JX289111.1
JX289112.1
JX289113.1
JX289114.1
JX289115.1
JX289116.1
JX289117.1
JX289118.1
JX289119.1
JX289120.1
JX289121.1
JX289122.1
JX289123.1
JX289124.1
JX289125.1
JX289126.2
JX289127.1
JX289128.1
JX289129.2
JX289130.1
JX289131.1
JX289132.1
JX289133.1
JX289134.1
JX289135.1
JX435822.1
JX534238.1
JX534239.1
HQ333255.1
HQ333256.1
JX524174.1
JX625133.1
JX311312.1
JX827260.1
JF268621.1
JX524196.1
JX646870.1
NC_018865.1
JX828408.1
JX847130.1
JX847584.1
JX885690.1
JX887155.1
JX891380.1
JX912164.1
JF802204.1
NC_018753.1
NC_018754.1
NC_018755.1
NC_018764.1
NC_018765.1
NC_018768.1
NC_018770.1
NC_018771.1
NC_018773.1
NC_018774.1
NC_018775.1
NC_018776.1
NC_018777.1
NC_018780.1
NC_018781.1
NC_018782.1
NC_018783.1
NC_018784.1
NC_018785.1
NC_018786.1
NC_018789.1
NC_018790.1
NC_018791.1
NC_018793.1
NC_018816.1
NC_018817.1
NC_018818.1
NC_018819.1
NC_018820.1
NC_018821.1
NC_018822.1
NC_018823.1
NC_018824.1
NC_018825.1
NC_018826.1
JX573111.1
JX628620.1
JX508792.1
JX536694.1
JX536695.1
JX568887.1
AB626850.1
AB626851.1
AB626852.1
AB626853.1
AB626854.1
AB626855.1
AB626856.1
HQ662522.1
JX455823.1
JQ326212.1
JX312717.1
JX312718.1
JX312719.1
JX312721.1
JX312728.1
JX312729.1
JX312733.2
JX312734.1
HE961974.1
HE961975.1
NC_018814.1
NC_018815.1
JX155858.1
JX155859.1
JQ734476.1
JX477078.1
JX566771.1
JX666328.1
JX677560.1
JX679248.1
JX017305.1
JX033120.1
JX109835.1
JX135578.1
JX181764.1
JX458090.1
JX486026.1
JQ230103.1
JX456224.1
JX457150.1
NC_018595.1
NC_018599.1
NC_018600.1
NC_018601.1
JX316026.1
JX392983.1
JX075099.1
NC_018535.1
NC_018539.1
NC_018542.1
NC_018543.1
NC_018546.1
NC_018547.1
NC_018553.1
NC_018555.1
NC_018556.1
NC_018557.1
NC_018558.1
NC_018559.1
NC_018560.1
NC_018561.1
NC_018562.1
NC_018563.1
NC_018564.1
NC_018566.1
NC_018567.1
JN389443.1
JN389444.1
JX050221.1
JX401415.1
JX401416.1
JX488759.1
JX494787.1
JX524225.1
JX535003.1
JN544420.1
JN790955.1
JQ420073.1
JQ420074.1
JF719809.1
JX155264.1
JX155265.1
JX155266.1
JX155267.1
JX155268.1
JX155269.1
JX155270.1
JX155271.1
JX155272.1
JN628850.1
JN628851.1
JN628852.1
JN628853.1
JN628854.1
JN628855.1
JN628856.1
JN628858.1
JN628860.1
JN628861.1
JX303745.1
JX303746.1
JX303747.1
JX303748.1
JX303749.1
JX303750.1
JX303751.1
JX303752.1
JX303753.1
JX303754.1
JX303755.1
JX303756.1
JX303757.1
JX303758.1
JX303759.1
JX303760.1
JX303761.1
JX303762.1
JX303763.1
JX303764.1
JX303765.1
JX303766.1
JX303767.1
JX303768.1
JX303769.1
JX303770.1
JX303771.1
JX303772.1
JX303773.1
JX303774.1
JX303775.1
JX303776.1
JX303777.1
JX303778.1
JX303779.1
JX303780.1
JX303781.1
JX303782.1
JX303783.1
JX303784.1
JX303785.1
JX303786.1
JX303787.1
JX303788.1
JX303789.1
JX303790.1
JX303791.1
JX303792.1
JX303793.1
JX303794.1
JX303795.1
JX303796.1
JX303797.1
JX303798.1
JX303799.1
JX303800.1
JX303801.1
JX303802.1
JX303803.1
JX303804.1
JX303805.1
JX303806.1
JX303807.1
JX303808.1
JX303809.1
JX303810.1
JX303811.1
JX303812.1
JX303813.1
JX303814.1
JX303815.1
JX303816.1
JX303817.1
JX303818.1
JX303819.1
JX303820.1
JX303821.1
JX303822.1
JX303823.1
JX303824.1
JX303825.1
JX303826.1
JX303827.1
JX303828.1
JX303829.1
JX303830.1
JX303831.1
JX303832.1
JX303833.1
JX303834.1
JX303835.1
JX303836.1
JX303837.1
JX303838.1
JX303839.1
JX303840.1
JX303841.1
JX303842.1
JX303843.1
JX303844.1
JX303845.1
JX303846.1
JX303847.1
JX303848.1
JX303849.1
JX303850.1
JX303851.1
JX303852.1
JX303853.1
JX303854.1
JX303855.1
JX303856.1
JX303857.1
JX303858.1
JX303859.1
JX303860.1
JX303861.1
JX303862.1
JX303863.1
JX303864.1
JX303865.1
JX303866.1
JX303867.1
JX303868.1
JX303869.1
JX303870.1
JX303871.1
JX303872.1
JX303873.1
JX303874.1
JX303875.1
JX303876.1
JX303877.1
JX303878.1
JX303879.1
JX303880.1
JX303881.1
JX303882.1
JX303883.1
JX303884.1
JX303885.1
JX303886.1
JX303887.1
JX303888.1
JX303889.1
JX303890.1
JX303891.1
JX303892.1
JX303893.1
JX303894.1
JX303895.1
JX303896.1
JX303897.1
JX303898.1
JX303899.1
JX303900.1
JX303901.1
JX303902.1
JX303903.1
JX303904.1
JX303905.1
JX303906.1
JX303907.1
JX303908.1
JX303909.1
JX303910.1
JX303911.1
JX303912.1
JX303913.1
JX307099.1
JX307100.1
JX307101.1
JX307102.1
JX307103.1
JX307104.1
JX307105.1
JX307106.1
JX307107.1
JX307108.1
JX307109.1
JX307110.1
JX311437.2
AP012307.1
JN601066.1
JN601067.1
JN601068.1
JN601069.1
JN601070.1
JN601071.1
JN601072.1
JN601073.1
JN601074.1
JN601075.1
JQ746035.1
JX266260.1
JX266261.1
JX266262.1
JX266263.1
JX266264.1
JX266265.2
JX266266.2
JX266267.2
JX266268.1
JX266269.1
JN415470.1
JN415471.1
JN415472.1
JN415473.1
JN415474.1
JN415475.1
JN415476.1
JN415477.1
JN415478.1
JN415479.1
JN415480.1
JN415481.1
JN415482.1
JN415483.1
JN415484.1
JN986580.1
JQ272702.1
JQ340002.1
JQ713914.1
NC_018340.1
NC_018341.1
NC_018342.1
NC_018347.1
NC_018358.1
NC_018366.1
NC_018367.1
NC_018378.1
NC_018379.1
NC_018380.1
JX440337.1
JX440338.1
JX441882.1
JX023273.1
JX023274.1
JX023275.1
JX232404.1
JN226143.1
JN226144.1
JN226145.1
JX414172.1
JX415317.1
JX415318.1
JX417188.1
JX423390.1
JX424821.1
HM776708.1
HM776709.1
HM776710.1
HM776711.1
HM776712.1
HM776713.1
HM776714.1
HM776715.1
HM776716.1
HM776717.1
HQ025805.1
HQ853256.1
JN214391.1
JN214392.1
JN214393.1
JN214394.1
JN214395.1
JN214396.1
JN214397.1
JN214398.1
JN214399.1
JN214400.1
JN214401.1
JN214402.1
JN214403.1
JN214404.1
JN214405.1
JN214406.1
JN214407.1
JN214408.1
JN214409.1
JN214410.1
JN214411.1
JN214412.1
JN214413.1
JN214414.1
JN214415.1
JN214416.1
JN214417.1
JN214418.1
JN214419.1
JN214420.1
JN214421.1
JN214422.1
JN214423.1
JN214424.1
JN214425.1
JN214426.1
JN214427.1
JN214428.1
JN214429.1
JN252050.1
JN375993.1
JF742646.1
JQ390055.1
JQ390056.1
JQ390057.1
JQ390058.1
JQ390059.1
JQ390060.1
JQ390061.1
JQ390062.1
JX186192.1
JX193906.1
JX033119.1
JX069958.1
JX162601.1
JX171077.1
JX171078.1
JX171079.1
JX171080.1
JX171081.1
JX171082.1
JX171083.1
JX171084.1
JX171085.1
JX171086.1
JX171087.1
JX171088.1
JX171089.1
JX171090.1
JX171091.1
JX171092.1
JX171093.1
JX171094.1
JX171095.1
JX171096.1
JX171097.1
JX171098.1
JX171099.1
JX171100.1
JX171101.1
JX171102.1
JX171103.1
JX171104.1
JX171105.1
JX171106.1
JX171107.1
JX171108.1
JX171109.1
JX171110.1
JX171111.1
JX171112.1
JX171113.1
JX171114.1
JX171115.1
JX171116.1
JX171117.1
JX171118.1
JX171119.1
JX171120.1
JX171121.1
JX171122.1
JX171123.1
JX171124.1
JX171125.1
JX171126.1
JX171127.1
JX171128.1
JX171129.1
JX171130.1
JX171131.1
JX171132.1
JX171133.1
JX171134.1
JX171135.1
JX171136.1
JX171137.1
JX171138.1
JX171139.1
JX171140.1
JX294315.1
JX297423.1
JX297480.1
JX306646.1
JX313125.1
JX390633.1
JN399997.1
JX188253.1
JX188254.1
GU217678.1
JN858148.1
JN858149.1
JN858150.1
JN858151.1
JN858152.1
JN858153.1
JN858154.1
JN858155.1
JN858156.1
JN858157.1
JN858158.1
JN858159.1
JN858160.1
JN858161.1
JN858162.1
JN858163.1
JN858164.1
JN858165.1
JN858166.1
JN858167.1
JN858168.1
JN858169.1
JN858170.1
JN858171.1
JN858172.1
JN858173.1
JN858174.1
JN858175.1
JN858176.1
JN858177.1
JN858178.1
JN858179.1
JN858180.1
JN858181.1
JN858182.1
JN858183.1
JN858184.1
JN858185.1
JN858186.1
JN858187.1
JN858188.1
JN858189.1
JN858190.1
JN858191.1
JN858192.1
JN858193.1
JN858194.1
JN858195.1
JN858196.1
JN858197.1
JN858198.1
JN858199.1
JN858200.1
JN858201.1
JN858202.1
JN858203.1
JN858204.1
JN858205.1
JN858206.1
JN858207.1
JN858208.1
JN858209.1
JN858210.1
JN858211.1
JN858212.1
JQ235505.1
JQ235506.1
JQ235507.1
JQ235508.1
JQ235509.1
JQ235510.1
JQ235511.1
JQ235512.1
JQ235513.1
JQ235514.1
JQ235515.1
JQ235516.1
JQ235517.1
JQ235518.1
JQ235519.1
JQ235520.1
JQ235521.1
JQ235522.1
JQ235523.1
JQ235524.1
JQ235525.1
JQ235526.1
JQ235527.1
JQ235528.1
JQ235529.1
JQ235530.1
JQ235531.1
JQ235532.1
JQ235533.1
JQ235534.1
JQ235535.1
JQ235536.1
JQ235537.1
JQ235538.1
JQ235539.1
JQ235540.1
JQ235541.1
JQ235542.1
JQ235543.1
JQ235544.1
JQ235545.1
JQ235546.1
JQ235547.1
JQ686730.1
JQ686731.1
JQ911695.1
JQ965966.1
JQ965967.1
JQ965968.1
JQ965969.1
JQ965970.1
JQ965971.1
JQ965972.1
JQ965973.1
JQ965974.1
JQ965975.1
JQ965976.1
JQ965977.1
JQ965978.1
JQ965979.1
JQ965980.1
JQ965981.1
JQ965982.1
JQ965983.1
JQ965984.1
JQ965985.1
JQ965986.1
JQ965987.1
JQ965988.1
JX186998.1
JX275889.1
JX286498.1
JX286499.1
JX286537.1
JX287343.1
JX289842.1
JX289843.1
JX293716.1
JN580297.1
JN580298.1
JN580299.1
JN580300.1
JN580301.1
JN580302.1
JN580303.1
JN580304.1
JN580305.1
JN580306.1
JN580307.1
JN580308.1
JN866824.1
JN866825.1
JQ753955.1
NC_018115.1
NC_018116.1
NC_018118.1
NC_018119.1
NC_018133.1
NC_018134.1
JX119017.1
JX119051.1
JX125584.1
JX128041.1
JX128042.1
JX128043.1
JX128044.1
JX128045.1
JX128046.1
JX128047.1
JX128048.1
JX128049.1
JX128050.1
JX128051.1
JX128052.1
JX128053.1
JX128054.1
JX128055.1
JX128056.1
JX128057.1
JX128058.1
JX128059.1
JX128060.1
JX128061.1
JX128062.1
JX128063.1
JX128064.1
JX128065.1
JX128066.1
JX128067.1
JX128068.1
JX128069.1
JX128070.1
JX128071.1
JX128072.1
JX128073.1
JX128074.1
JX128075.1
JX128076.1
JX128077.1
JX128078.1
JX128079.1
JX128080.1
JX128081.1
JX128082.1
JX128083.1
JX128084.1
JX128085.1
JX128086.1
JX128087.1
JX128088.1
JX128089.1
JX128090.1
JX128091.1
JX174726.1
JX219370.1
JX235371.1
JX239772.1
JX092102.1
JX105355.1
JX105356.1
JX081995.1
JX081996.1
JX081997.1
JX081998.1
JX081999.1
JX082000.1
JX082001.1
JX082002.1
JX082003.1
JX087350.1
JX087351.1
JX186589.1
JX070112.1
JN133516.1
JN133517.1
JN161099.1
JN161100.1
JN161101.1
JQ348961.1
AP012346.1
AP012347.1
AP012348.1
AP012349.1
AP012354.1
AP012355.1
AP012356.1
AP012357.1
AP012358.1
AP012359.1
AP012360.1
AP012361.1
AP012362.1
AP012363.1
AP012364.1
AP012366.1
AP012367.1
AP012368.1
AP012369.1
AP012370.1
AP012371.1
AP012372.1
AP012373.1
AP012374.1
AP012375.1
AP012376.1
AP012377.1
AP012378.1
AP012379.1
AP012380.1
AP012381.1
AP012382.1
AP012383.1
AP012384.1
AP012385.1
AP012386.1
AP012387.1
AP012388.1
AP012389.1
AP012390.1
AP012391.1
AP012392.1
AP012393.1
AP012394.1
AP012395.1
AP012396.1
AP012397.1
AP012398.1
AP012399.1
AP012400.1
AP012401.1
AP012402.1
AP012403.1
AP012404.1
AP012405.1
AP012406.1
AP012407.1
AP012408.1
AP012409.1
AP012410.1
AP012411.1
AP012412.1
AP012413.1
AP012414.1
AP012415.1
AP012416.1
AP012417.1
AP012418.1
AP012419.1
AP012420.1
AP012421.1
AP012422.1
AP012423.1
AP012424.1
AP012425.1
AP012426.1
AP012427.1
AP012428.1
AP012429.1
AP012430.1
AP012431.1
NC_018096.1
NC_018097.1
NC_018098.1
NC_018099.1
JN116719.1
JN116720.1
JN399096.1
JN540032.1
JN540033.1
JX127147.1
JX141361.1
JX156641.1
JX160107.1
JX174728.1
JN817298.1
JN817299.1
JN817300.1
JN817301.1
JN817302.1
JN817303.1
JN817304.1
JN817305.1
JN817306.1
JN817307.1
JN817308.1
JN817309.1
JN817310.1
JN817311.1
JN817312.1
JN817313.1
JN817314.1
JN817315.1
JN817316.1
JN817317.1
JN817318.1
JN817319.1
JN817320.1
JN817321.1
JN817322.1
JN817323.1
JN817324.1
JN817325.1
JN817326.1
JN817327.1
JN817328.1
JN817329.1
JN817330.1
JN817331.1
JN817332.1
JN817333.1
JN817334.1
JN817335.1
JN817336.1
JN817337.1
JN817338.1
JN817339.1
JN817340.1
JN817341.1
JN817342.1
JN817343.1
JN817344.1
JN817345.1
JN817346.1
JN817347.1
JN817348.1
JN817349.1
JN817350.1
JN817351.1
NC_018029.1
NC_018030.1
NC_018032.1
NC_018033.1
NC_018034.1
NC_018035.1
NC_018036.1
NC_018037.1
NC_018038.1
NC_018039.1
NC_018040.1
NC_018043.1
NC_018045.1
NC_018047.1
NC_018048.1
NC_018049.1
NC_018050.1
NC_018052.1
NC_018054.1
NC_018057.1
NC_018058.1
NC_018059.1
NC_018060.1
NC_018061.1
NC_018062.1
NC_018063.1
NC_018064.1
JX029961.1
JQ912081.1
JQ821835.1
JQ821836.1
JQ821837.1
JQ821838.1
JQ821839.1
JQ821840.1
JQ821841.1
JQ821842.1
JQ821843.1
JN412817.1
JQ838172.1
JQ838173.1
JX094847.1
JX101637.1
JQ343982.1
JF921875.1
JF921876.1
JN105352.1
JN105353.1
JN105354.1
JN105355.1
JN105356.1
JN105357.1
JF802125.1
JX051852.1
JX070056.1
JX091694.1
JX092101.1
AB613000.1
JQ797760.1
JQ797761.1
JQ797762.1
JQ797763.1
JQ797764.1
JQ797765.1
JQ797766.1
JQ797767.1
JQ797768.1
JQ797769.1
JQ797770.1
JQ797771.1
JQ797772.1
JQ797773.1
JQ797774.1
JQ797775.1
JQ797776.1
JQ797777.1
JQ797778.1
JQ797779.1
JQ797780.1
JQ797781.1
JQ797782.1
JQ797783.1
JQ797784.1
JQ797785.1
JQ797786.1
JQ797787.1
JQ797788.1
JQ797789.1
JQ797790.1
JQ797791.1
JQ797792.1
JQ797793.1
JQ797794.1
JQ797795.1
JQ797796.1
JQ797797.1
JQ797798.1
JQ797799.1
JQ797800.1
JQ797801.1
JQ797802.1
JQ797803.1
JQ797804.1
JQ797805.1
JQ797806.1
JQ797807.1
JQ797808.1
JQ797809.1
JQ797810.1
JQ797811.1
JQ797812.1
JQ797813.1
JQ797814.1
JQ797815.1
JQ797816.1
JQ797817.1
JQ797818.1
JQ797819.1
JQ797820.1
JQ797821.1
JQ797822.1
JQ797823.1
JQ797824.1
JQ797825.1
JQ797826.1
JQ797827.1
JQ797828.1
JQ797829.1
JQ797830.1
JQ797831.1
JQ797832.1
JQ797833.1
JQ797834.1
JQ797835.1
JQ797836.1
JQ797837.1
JQ797838.1
JQ797839.1
JQ797840.1
JQ797841.1
JQ797842.1
JQ797843.1
JQ797844.1
JQ797845.1
JQ797846.1
JQ797847.1
JQ797848.1
JQ797849.1
JQ797850.1
JQ797851.1
JQ797852.1
JQ797853.1
JQ797854.1
JQ797855.1
JQ797856.1
JQ797857.1
JQ797858.1
JQ797859.1
JQ797860.1
JQ797861.1
JQ797862.1
JQ797863.1
JQ797864.1
JQ797865.1
JQ797866.1
JQ797867.1
JQ797868.1
JQ797869.1
JQ797870.1
JQ797871.1
JQ797872.1
JQ797873.1
JQ797874.1
JQ797875.1
JQ797876.1
JQ797877.1
JQ797878.1
JQ797879.1
JQ797880.1
JQ797881.1
JQ797882.1
JQ797883.1
JQ797884.1
JQ797885.1
JQ797886.1
JQ797887.1
JQ797888.1
JQ797889.1
JQ797890.1
JQ797891.1
JQ797892.1
JQ797893.1
JQ797894.1
JQ797895.1
JQ797896.1
JQ797897.1
JQ797898.1
JQ797899.1
JQ797900.1
JQ797901.1
JQ797902.1
JQ797903.1
JQ797904.1
JQ797905.1
JQ797906.1
JQ797907.1
JQ797908.1
JQ797909.1
JQ797910.1
JQ797911.1
JQ797912.1
JQ797913.1
JQ797914.1
JQ797915.1
JQ797916.1
JQ797917.1
JQ797918.1
JQ797919.1
JQ797920.1
JQ797921.1
JQ797922.1
JQ797923.1
JQ797924.1
JQ797925.1
JQ797926.1
JQ797927.1
JQ797928.1
JQ797929.1
JQ797930.1
JQ797931.1
JQ797932.1
JQ797933.1
JQ797934.1
JQ797935.1
JQ797936.1
JQ797937.1
JQ797938.1
JQ797939.1
JQ797940.1
JQ797941.1
JQ797942.1
JQ797943.1
JQ797944.1
JQ797945.1
JQ797946.1
JQ797947.1
JQ797948.1
JQ797949.1
JQ797950.1
JQ797951.1
JQ797952.1
JQ797953.1
JQ797954.1
JQ797955.1
JQ797956.1
JQ797957.1
JQ797958.1
JQ797959.1
JQ797960.1
JQ797961.1
JQ797962.1
JQ797963.1
JQ797964.1
JQ797965.1
JQ797966.1
JQ797967.1
JQ797968.1
JQ797969.1
JQ797970.1
JQ797971.1
JQ797972.1
JQ797973.1
JQ797974.1
JQ797975.1
JQ797976.1
JQ797977.1
JQ797978.1
JQ797979.1
JQ797980.1
JQ797981.1
JQ797982.1
JQ797983.1
JQ797984.1
JQ797985.1
JQ797986.1
JQ797987.1
JQ797988.1
JQ797989.1
JQ797990.1
JQ797991.1
JQ797992.1
JQ797993.1
JQ797994.1
JQ797995.1
JQ797996.1
JQ797997.1
JQ797998.1
JQ797999.1
JQ798000.1
JQ798001.1
JQ798002.1
JQ798003.1
JQ798004.1
JQ798005.1
JQ798006.1
JQ798007.1
JQ798008.1
JQ798009.1
JQ798010.1
JQ798011.1
JQ798012.1
JQ798013.1
JQ798014.1
JQ798015.1
JQ798016.1
JQ798017.1
JQ798018.1
JQ798019.1
JQ798020.1
JQ798021.1
JQ798022.1
JQ798023.1
JQ798024.1
JQ798025.1
JQ798026.1
JQ798027.1
JQ798028.1
JQ798029.1
JQ798030.1
JQ798031.1
JQ798032.1
JQ798033.1
JQ798034.1
JQ798035.1
JQ798036.1
JQ798037.1
JQ798038.1
JQ798039.1
JQ798040.1
JQ798041.1
JQ798042.1
JQ798043.1
JQ798044.1
JQ798045.1
JQ798046.1
JQ798047.1
JQ798048.1
JQ798049.1
JQ798050.1
JQ798051.1
JQ798052.1
JQ798053.1
JQ798054.1
JQ798055.1
JQ798056.1
JQ798057.1
JQ798058.1
JQ798059.1
JQ798060.1
JQ798061.1
JQ798062.1
JQ798063.1
JQ798064.1
JQ798065.1
JQ798066.1
JQ798067.1
JQ798068.1
JQ798069.1
JQ798070.1
JQ798071.1
JQ798072.1
JQ798073.1
JQ798074.1
JQ798075.1
JQ798076.1
JQ798077.1
JQ798078.1
JQ798079.1
JQ798080.1
JQ798081.1
JQ798082.1
JQ798083.1
JQ798084.1
JQ798085.1
JQ798086.1
JQ798087.1
JQ798088.1
JQ798089.1
JQ798090.1
JQ798091.1
JQ798092.1
JQ798093.1
JQ798094.1
JQ798095.1
JQ798096.1
JQ798097.1
JQ798098.1
JQ798099.1
JQ798100.1
JQ798101.1
JQ798102.1
JQ798103.1
JQ798104.1
JQ798105.1
JQ798106.1
JQ798107.1
JQ798108.1
JQ798109.1
JQ798110.1
JQ798111.1
JQ798112.1
JQ798113.1
JQ798114.1
JQ798115.1
JQ798116.1
JQ798117.1
JQ798118.1
JQ798119.1
JQ798120.1
JQ798121.1
JQ798122.1
JQ798123.1
JQ798124.1
JQ798125.1
JQ798126.1
JQ798127.1
JQ798128.1
JQ798129.1
JQ798130.1
JQ798131.1
JQ798132.1
JQ798133.1
JQ798134.1
JQ798135.1
JQ798136.1
JQ798137.1
JQ798138.1
JQ798139.1
JQ693102.1
JX036485.1
JX041635.1
JX047544.1
JX048065.1
JX048671.1
JQ906550.1
JQ860109.1
GQ398376.1
GQ398377.1
HM243588.1
HM243589.1
HM243590.1
HM243591.1
HM243592.1
HM243593.1
HM243594.1
JX021501.1
JX021502.1
JX021503.1
JX021504.1
JX021621.1
JX021622.1
JX021669.1
JX021728.1
JX021729.1
JX023465.1
JX025434.1
JX025553.1
JX026063.1
JX026278.1
JN019809.1
JF979198.1
JF979199.1
JF979200.1
JF979201.1
JF979202.1
JF979203.1
JF979204.1
JF979205.1
JF979206.1
JF979207.1
JF979208.1
JF979209.1
JF979210.1
JF979211.1
NC_017870.1
NC_017871.1
NC_017873.1
NC_017875.1
NC_017876.1
NC_017878.1
NC_017879.1
NC_017880.1
NC_017881.1
NC_017882.1
NC_017883.1
NC_017884.1
NC_017885.1
NC_017887.1
NC_017888.1
NC_017889.1
NC_017891.1
NC_017892.1
NC_017893.1
NC_017897.1
NC_017898.1
NC_017900.1
NC_017901.1
NC_017902.2
JQ844133.1
JQ846020.1
JQ846021.1
JQ846022.1
JQ320274.1
HQ149046.1
HQ149047.1
HQ149048.1
HQ149049.1
HQ149050.1
NC_017838.1
HM131942.1
HQ709384.1
JF712890.1
JF911702.1
JF911703.1
JF911705.1
JF911706.1
JF911707.1
JF911709.1
JF911710.1
JF911711.1
JF911712.1
JF911714.1
JF911715.1
JF911716.1
JF911717.2
JN020145.1
AB689008.1
AB689009.1
NC_017744.1
JQ839273.1
JQ898578.1
JQ898579.1
JQ347260.1
JN214430.1
JN214431.1
JN214432.1
JN214433.1
JN214434.1
JN214435.1
JN214436.1
JN214437.1
JN214438.1
JN214440.1
JN214441.1
JN214442.1
JN214443.1
JN214444.1
JN214446.1
JN214447.1
JN214448.1
JN214449.1
JN214450.1
JN214451.1
JN214452.1
JN214453.1
JN214454.1
JN214457.1
JN214458.1
JN214459.1
JN214460.1
JN214461.1
JN214462.1
JN214463.1
JN214464.1
JN214465.1
JN214466.1
JN214467.1
JN214468.1
JN214469.1
JN214470.1
JN214471.1
JN214472.1
JN214473.1
JN214474.1
JN214475.1
JN214476.1
JN214477.1
JN214478.1
JN214479.1
JN214480.1
JN225464.1
JN225465.1
JN225466.1
JN225467.1
JN225468.1
JN858955.1
JN858956.1
JF739535.1
JF739536.1
JF739537.1
JF739538.1
JF739539.1
JF739540.1
JF739541.1
JF739542.1
JF739543.1
JQ740736.1
NC_017599.1
NC_017600.1
NC_017601.1
NC_017603.1
NC_017604.1
NC_017606.1
NC_017607.1
NC_017610.1
JN689221.1
JN711443.1
JQ071443.1
JQ282800.1
JQ282801.1
HQ896683.1
JQ701803.1
JQ701804.1
JQ701805.1
JQ701806.1
JQ701807.1
JQ701808.1
JQ701809.1
JQ701810.1
JQ701811.1
JQ701812.1
JQ701813.1
JQ701814.1
JQ701815.1
JQ701816.1
JQ701817.1
JQ701818.1
JQ701819.1
JQ701820.1
JQ701821.1
JQ701822.1
JQ701823.1
JQ701824.1
JQ701825.1
JQ701826.1
JQ701827.1
JQ701828.1
JQ701829.1
JQ701830.1
JQ701831.1
JQ701832.1
JQ701833.1
JQ701834.1
JQ701835.1
JQ701836.1
JQ701837.1
JQ701838.1
JQ701839.1
JQ701840.1
JQ701841.1
JQ701842.1
JQ701843.1
JQ701844.1
JQ701845.1
JQ701846.1
JQ701847.1
JQ701848.1
JQ701849.1
JQ701850.1
JQ701851.1
JQ701852.1
JQ701853.1
JQ701854.1
JQ701855.1
JQ701856.1
JQ701857.1
JQ701858.1
JQ701859.1
JQ701860.1
JQ701861.1
JQ701862.1
JQ701863.1
JQ701864.1
JQ701865.1
JQ701866.1
JQ701867.1
JQ701868.1
JQ701869.1
JQ701870.1
JQ701871.1
JQ701872.1
JQ701873.1
JQ701874.1
JQ701875.1
JQ701876.1
JQ701877.1
JQ701878.1
JQ701879.1
JQ701880.1
JQ701881.1
JQ701882.1
JQ701883.1
JQ701884.1
JQ701885.1
JQ701886.1
JQ701887.1
JQ701888.1
JQ701889.1
JQ701890.1
JQ701891.1
JQ701892.1
JQ701893.1
JQ701894.1
JQ701895.1
JQ701896.1
JQ701897.1
JQ701898.1
JQ701899.1
JQ701900.1
JQ701901.1
JQ701902.1
JQ701903.1
JQ701904.1
JQ701905.1
JQ701906.1
JQ701907.1
JQ701908.1
JQ701909.1
JQ701910.1
JQ701911.1
JQ701912.1
JQ701913.1
JQ701914.1
JQ701915.1
JQ701916.1
JQ701917.1
JQ701918.1
JQ701919.1
JQ701920.1
JQ701921.1
JQ701922.1
JQ701923.1
JQ701924.1
JQ701925.1
JQ701926.1
JQ701927.1
JQ701928.1
JQ701929.1
JQ701930.1
JQ701931.1
JQ701932.1
JQ701933.1
JQ701934.1
JQ701935.1
JQ701936.1
JQ701937.1
JQ701938.1
JQ701939.1
JQ701940.1
JQ701941.1
JQ701942.1
JQ701943.1
JQ701944.1
JQ701945.1
JQ701946.1
JQ701947.1
JQ701948.1
JQ701949.1
JQ701950.1
JQ701951.1
JQ701952.1
JQ701953.1
JQ701954.1
JQ701955.1
JQ701956.1
JQ701957.1
JQ701958.1
JQ701959.1
JQ701960.1
JQ701961.1
JQ701962.1
JQ701963.1
JQ701964.1
JQ701965.1
JQ701966.1
JQ701967.1
JQ701968.1
JQ701969.1
JQ701970.1
JQ701971.1
JQ701972.1
JQ701973.1
JQ701974.1
JQ701975.1
JQ701976.1
JQ701977.1
JQ701978.1
JQ701979.1
JQ701980.1
JQ701981.1
JQ701982.1
JQ701983.1
JQ701984.1
JQ701985.1
JQ701986.1
JQ701987.1
JQ701988.1
JQ701989.1
JQ701990.1
JQ701991.1
JQ701992.1
JQ701993.1
JQ701994.1
JQ701995.1
JQ701996.1
JQ701997.1
JQ701998.1
JQ701999.1
JQ702000.1
JQ702001.1
JQ702002.1
JQ702003.1
JQ702004.1
JQ702005.1
JQ702006.1
JQ702007.1
JQ702008.1
JQ702009.1
JQ702010.1
JQ702011.1
JQ702012.1
JQ702013.1
JQ702014.1
JQ702015.1
JQ702016.1
JQ702017.1
JQ702018.1
JQ702019.1
JQ702020.1
JQ702021.1
JQ702022.1
JQ702023.1
JQ702024.1
JQ702025.1
JQ702026.1
JQ702027.1
JQ702028.1
JQ702029.1
JQ702030.1
JQ702031.1
JQ702032.1
JQ702033.1
JQ702034.1
JQ702035.1
JQ702036.1
JQ702037.1
JQ702038.1
JQ702039.1
JQ702040.1
JQ702041.1
JQ702042.1
JQ702043.1
JQ702044.1
JQ702045.1
JQ702046.1
JQ702047.1
JQ702048.1
JQ702049.1
JQ702050.1
JQ702051.1
JQ702052.1
JQ702053.1
JQ702054.1
JQ702055.1
JQ702056.1
JQ702057.1
JQ702058.1
JQ702059.1
JQ702060.1
JQ702061.1
JQ702062.1
JQ702063.1
JQ702064.1
JQ702065.1
JQ702066.1
JQ702067.1
JQ702068.1
JQ702069.1
JQ702070.1
JQ702071.1
JQ702072.1
JQ702073.1
JQ702074.1
JQ702075.1
JQ702076.1
JQ702077.1
JQ702078.1
JQ702079.1
JQ702080.1
JQ702081.1
JQ702082.1
JQ702083.1
JQ702084.1
JQ702085.1
JQ702086.1
JQ702087.1
JQ702088.1
JQ702089.1
JQ702090.1
JQ702091.1
JQ702092.1
JQ702093.1
JQ702094.1
JQ702095.1
JQ702096.1
JQ702097.1
JQ702098.1
JQ702099.1
JQ702100.1
JQ702101.1
JQ702102.1
JQ702103.1
JQ702104.1
JQ702105.1
JQ702106.1
JQ702107.1
JQ702108.1
JQ702109.1
JQ702110.1
JQ702111.1
JQ702112.1
JQ702113.1
JQ702114.1
JQ702115.1
JQ702116.1
JQ702117.1
JQ702118.1
JQ702119.1
JQ702120.1
JQ702121.1
JQ702122.1
JQ702123.1
JQ702124.1
JQ702125.1
JQ702126.1
JQ702127.1
JQ702128.1
JQ702129.1
JQ702130.1
JQ702131.1
JQ702132.1
JQ702133.1
JQ702134.1
JQ702135.1
JQ702136.1
JQ702137.1
JQ702138.1
JQ702139.1
JQ702140.1
JQ702141.1
JQ702142.1
JQ702143.1
JQ702144.1
JQ702145.1
JQ702146.1
JQ702147.1
JQ702148.1
JQ702149.1
JQ702150.1
JQ702151.1
JQ702152.1
JQ702153.1
JQ702154.1
JQ702155.1
JQ702156.1
JQ702157.1
JQ702158.1
JQ702159.1
JQ702160.1
JQ702161.1
JQ702162.1
JQ702163.1
JQ702164.1
JQ702165.1
JQ702166.1
JQ702167.1
JQ702168.1
JQ702169.1
JQ702170.1
JQ702171.1
JQ702172.1
JQ702173.1
JQ702174.1
JQ702175.1
JQ702176.1
JQ702177.1
JQ702178.1
JQ702179.1
JQ702180.1
JQ702181.1
JQ702182.1
JQ702183.1
JQ702184.1
JQ702185.1
JQ702186.1
JQ702187.1
JQ702188.1
JQ702189.1
JQ702190.1
JQ702191.1
JQ702192.1
JQ702193.1
JQ702194.1
JQ702195.1
JQ702196.1
JQ702197.1
JQ702198.1
JQ702199.1
JQ702200.1
JQ702201.1
JQ702202.1
JQ702203.1
JQ702204.1
JQ702205.1
JQ702206.1
JQ702207.1
JQ702208.1
JQ702209.1
JQ702210.1
JQ702211.1
JQ702212.1
JQ702213.1
JQ702214.1
JQ702215.1
JQ702216.1
JQ702217.1
JQ702218.1
JQ702219.1
JQ702220.1
JQ702221.1
JQ702222.1
JQ702223.1
JQ702224.1
JQ702225.1
JQ702226.1
JQ702227.1
JQ702228.1
JQ702229.1
JQ702230.1
JQ702231.1
JQ702232.1
JQ702233.1
JQ702234.1
JQ702235.1
JQ702236.1
JQ702237.1
JQ702238.1
JQ702239.1
JQ702240.1
JQ702241.1
JQ702242.1
JQ702243.1
JQ702244.1
JQ702245.1
JQ702246.1
JQ702247.1
JQ702248.1
JQ702249.1
JQ702250.1
JQ702251.1
JQ702252.1
JQ702253.1
JQ702254.1
JQ702255.1
JQ702256.1
JQ702257.1
JQ702258.1
JQ702259.1
JQ702260.1
JQ702261.1
JQ702262.1
JQ702263.1
JQ702264.1
JQ702265.1
JQ702266.1
JQ702267.1
JQ702268.1
JQ702269.1
JQ702270.1
JQ702271.1
JQ702272.1
JQ702273.1
JQ702274.1
JQ702275.1
JQ702276.1
JQ702277.1
JQ702278.1
JQ702279.1
JQ702280.1
JQ702281.1
JQ702282.1
JQ702283.1
JQ702284.1
JQ702285.1
JQ702286.1
JQ702287.1
JQ702288.1
JQ702289.1
JQ702290.1
JQ702291.1
JQ702292.1
JQ702293.1
JQ702294.1
JQ702295.1
JQ702296.1
JQ702297.1
JQ702298.1
JQ702299.1
JQ702300.1
JQ702301.1
JQ702302.1
JQ702303.1
JQ702304.1
JQ702305.1
JQ702306.1
JQ702307.1
JQ702308.1
JQ702309.1
JQ702310.1
JQ702311.1
JQ702312.1
JQ702313.1
JQ702314.1
JQ702315.1
JQ702316.1
JQ702317.1
JQ702318.1
JQ702319.1
JQ702320.1
JQ702321.1
JQ702322.1
JQ702323.1
JQ702324.1
JQ702325.1
JQ702326.1
JQ702327.1
JQ702328.1
JQ702329.1
JQ702330.1
JQ702331.1
JQ702332.1
JQ702333.1
JQ702334.1
JQ702335.1
JQ702336.1
JQ702337.1
JQ702338.1
JQ702339.1
JQ702340.1
JQ702341.1
JQ702342.1
JQ702343.1
JQ702344.1
JQ702345.1
JQ702346.1
JQ702347.1
JQ702348.1
JQ702349.1
JQ702350.1
JQ702351.1
JQ702352.1
JQ702353.1
JQ702354.1
JQ702355.1
JQ702356.1
JQ702357.1
JQ702358.1
JQ702359.1
JQ702360.1
JQ702361.1
JQ702362.1
JQ702363.1
JQ702364.1
JQ702365.1
JQ702366.1
JQ702367.1
JQ702368.1
JQ702369.1
JQ702370.1
JQ702371.1
JQ702372.1
JQ702373.1
JQ702374.1
JQ702375.1
JQ702376.1
JQ702377.1
JQ702378.1
JQ702379.1
JQ702380.1
JQ702381.1
JQ702382.1
JQ702383.1
JQ702384.1
JQ702385.1
JQ702386.1
JQ702387.1
JQ702388.1
JQ702389.1
JQ702390.1
JQ702391.1
JQ702392.1
JQ702393.1
JQ702394.1
JQ702395.1
JQ702396.1
JQ702397.1
JQ702398.1
JQ702399.1
JQ702400.1
JQ702401.1
JQ702402.1
JQ702403.1
JQ702404.1
JQ702405.1
JQ702406.1
JQ702407.1
JQ702408.1
JQ702409.1
JQ702410.1
JQ702411.1
JQ702412.1
JQ702413.1
JQ702414.1
JQ702415.1
JQ702416.1
JQ702417.1
JQ702418.1
JQ702419.1
JQ702420.1
JQ702421.1
JQ702422.1
JQ702423.1
JQ702424.1
JQ702425.1
JQ702426.1
JQ702427.1
JQ702428.1
JQ702429.1
JQ702430.1
JQ702431.1
JQ702432.1
JQ702433.1
JQ702434.1
JQ702435.1
JQ702436.1
JQ702437.1
JQ702438.1
JQ702439.1
JQ702440.1
JQ702441.1
JQ702442.1
JQ702443.1
JQ702444.1
JQ702445.1
JQ702446.1
JQ702447.1
JQ702448.1
JQ702449.1
JQ702450.1
JQ702451.1
JQ702452.1
JQ702453.1
JQ702454.1
JQ702455.1
JQ702456.1
JQ702457.1
JQ702458.1
JQ702459.1
JQ702460.1
JQ702461.1
JQ702462.1
JQ702463.1
JQ702464.1
JQ702465.1
JQ702466.1
JQ702467.1
JQ702468.1
JQ702469.1
JQ702470.1
JQ702471.1
JQ702472.1
JQ702473.1
JQ702474.1
JQ702475.1
JQ702476.1
JQ702477.1
JQ702478.1
JQ702479.1
JQ702480.1
JQ702481.1
JQ702482.1
JQ702483.1
JQ702484.1
JQ702485.1
JQ702486.1
JQ702487.1
JQ702488.1
JQ702489.1
JQ702490.1
JQ702491.1
JQ702492.1
JQ702493.1
JQ702494.1
JQ702495.1
JQ702496.1
JQ702497.1
JQ702498.1
JQ702499.1
JQ702500.1
JQ702501.1
JQ702502.1
JQ702503.1
JQ702504.1
JQ702505.1
JQ702506.1
JQ702507.1
JQ702508.1
JQ702509.1
JQ702510.1
JQ702511.1
JQ702512.1
JQ702513.1
JQ702514.1
JQ702515.1
JQ702516.1
JQ702517.1
JQ702518.1
JQ702519.1
JQ702520.1
JQ702521.1
JQ702522.1
JQ702523.1
JQ702524.1
JQ702525.1
JQ702526.1
JQ702527.1
JQ702528.1
JQ702529.1
JQ702530.1
JQ702531.1
JQ702532.1
JQ702533.1
JQ702534.1
JQ702535.1
JQ702536.1
JQ702537.1
JQ702538.1
JQ702539.1
JQ702540.1
JQ702541.1
JQ702542.1
JQ702543.1
JQ702544.1
JQ702545.1
JQ702546.1
JQ702547.1
JQ702548.1
JQ702549.1
JQ702550.1
JQ702551.1
JQ702552.1
JQ702553.1
JQ702554.1
JQ702555.1
JQ702556.1
JQ702557.1
JQ702558.1
JQ702559.1
JQ702560.1
JQ702561.1
JQ702562.1
JQ702563.1
JQ702564.1
JQ702565.1
JQ702566.1
JQ702567.1
JQ702568.1
JQ702569.1
JQ702570.1
JQ702571.1
JQ702572.1
JQ702573.1
JQ702574.1
JQ702575.1
JQ702576.1
JQ702577.1
JQ702578.1
JQ702579.1
JQ702580.1
JQ702581.1
JQ702582.1
JQ702583.1
JQ702584.1
JQ702585.1
JQ702586.1
JQ702587.1
JQ702588.1
JQ702589.1
JQ702590.1
JQ702591.1
JQ702592.1
JQ702593.1
JQ702594.1
JQ702595.1
JQ702596.1
JQ702597.1
JQ702598.1
JQ702599.1
JQ702600.1
JQ702601.1
JQ702602.1
JQ702603.1
JQ702604.1
JQ702605.1
JQ702606.1
JQ702607.1
JQ702608.1
JQ702609.1
JQ702610.1
JQ702611.1
JQ702612.1
JQ702613.1
JQ702614.1
JQ702615.1
JQ702616.1
JQ702617.1
JQ702618.1
JQ702619.1
JQ702620.1
JQ702621.1
JQ702622.1
JQ702623.1
JQ702624.1
JQ702625.1
JQ702626.1
JQ702627.1
JQ702628.1
JQ702629.1
JQ702630.1
JQ702631.1
JQ702632.1
JQ702633.1
JQ702634.1
JQ702635.1
JQ702636.1
JQ702637.1
JQ702638.1
JQ702639.1
JQ702640.1
JQ702641.1
JQ702642.1
JQ702643.1
JQ702644.1
JQ702645.1
JQ702646.1
JQ702647.1
JQ702648.1
JQ702649.1
JQ702650.1
JQ702651.1
JQ702652.1
JQ702653.1
JQ702654.1
JQ702655.1
JQ702656.1
JQ702657.1
JQ702658.1
JQ702659.1
JQ702660.1
JQ702661.1
JQ702662.1
JQ702663.1
JQ702664.1
JQ702665.1
JQ702666.1
JQ702667.1
JQ702668.1
JQ702669.1
JQ702670.1
JQ702671.1
JQ702672.1
JQ702673.1
JQ702674.1
JQ702675.1
JQ702676.1
JQ702677.1
JQ702678.1
JQ702679.1
JQ702680.1
JQ702681.1
JQ702682.1
JQ702683.1
JQ702684.1
JQ702685.1
JQ702686.1
JQ702687.1
JQ702688.1
JQ702689.1
JQ702690.1
JQ702691.1
JQ702692.1
JQ702693.1
JQ702694.1
JQ702695.1
JQ702696.1
JQ702697.1
JQ702698.1
JQ702699.1
JQ702700.1
JQ702701.1
JQ702702.1
JQ702703.1
JQ702704.1
JQ702705.1
JQ702706.1
JQ702707.1
JQ702708.1
JQ702709.1
JQ702710.1
JQ702711.1
JQ702712.1
JQ702713.1
JQ702714.1
JQ702715.1
JQ702716.1
JQ702717.1
JQ702718.1
JQ702719.1
JQ702720.1
JQ702721.1
JQ702722.1
JQ702723.1
JQ702724.1
JQ702725.1
JQ702726.1
JQ702727.1
JQ702728.1
JQ702729.1
JQ702730.1
JQ702731.1
JQ702732.1
JQ702733.1
JQ702734.1
JQ702735.1
JQ702736.1
JQ702737.1
JQ702738.1
JQ702739.1
JQ702740.1
JQ702741.1
JQ702742.1
JQ702743.1
JQ702744.1
JQ702745.1
JQ702746.1
JQ702747.1
JQ702748.1
JQ702749.1
JQ702750.1
JQ702751.1
JQ702752.1
JQ702753.1
JQ702754.1
JQ702755.1
JQ702756.1
JQ702757.1
JQ702758.1
JQ702759.1
JQ702760.1
JQ702761.1
JQ702762.1
JQ702763.1
JQ702764.1
JQ702765.1
JQ702766.1
JQ702767.1
JQ702768.1
JQ702769.1
JQ702770.1
JQ702771.1
JQ702772.1
JQ702773.1
JQ702774.1
JQ702775.1
JQ702776.1
JQ702777.1
JQ702778.1
JQ702779.1
JQ702780.1
JQ702781.1
JQ702782.1
JQ702783.1
JQ702784.1
JQ702785.1
JQ702786.1
JQ702787.1
JQ702788.1
JQ702789.1
JQ702790.1
JQ702791.1
JQ702792.1
JQ702793.1
JQ702794.1
JQ702795.1
JQ702796.1
JQ702797.1
JQ702798.1
JQ702799.1
JQ702800.1
JQ702801.1
JQ702802.1
JQ702803.1
JQ702804.1
JQ702805.1
JQ702806.1
JQ702807.1
JQ702808.1
JQ702809.1
JQ702810.1
JQ702811.1
JQ702812.1
JQ702813.1
JQ702814.1
JQ702815.1
JQ702816.1
JQ702817.1
JQ702818.1
JQ702819.1
JQ702820.1
JQ702821.1
JQ702822.1
JQ702823.1
JQ702824.1
JQ702825.1
JQ702826.1
JQ702827.1
JQ702828.1
JQ702829.1
JQ702830.1
JQ702831.1
JQ702832.1
JQ702833.1
JQ702834.1
JQ702835.1
JQ702836.1
JQ702837.1
JQ702838.1
JQ702839.1
JQ702840.1
JQ702841.1
JQ702842.1
JQ702843.1
JQ702844.1
JQ702845.1
JQ702846.1
JQ702847.1
JQ702848.1
JQ702849.1
JQ702850.1
JQ702851.1
JQ702852.1
JQ702853.1
JQ702854.1
JQ702855.1
JQ702856.1
JQ702857.1
JQ702858.1
JQ702859.1
JQ702860.1
JQ702861.1
JQ702862.1
JQ702863.1
JQ702864.1
JQ702865.1
JQ702866.1
JQ702867.1
JQ702868.1
JQ702869.1
JQ702870.1
JQ702871.1
JQ702872.1
JQ702873.1
JQ702874.1
JQ702875.1
JQ702876.1
JQ702877.1
JQ702878.1
JQ702879.1
JQ702880.1
JQ702881.1
JQ702882.1
JQ702883.1
JQ702884.1
JQ702885.1
JQ702886.1
JQ702887.1
JQ702888.1
JQ702889.1
JQ702890.1
JQ702891.1
JQ702892.1
JQ702893.1
JQ702894.1
JQ702895.1
JQ702896.1
JQ702897.1
JQ702898.1
JQ702899.1
JQ702900.1
JQ702901.1
JQ702902.1
JQ702903.1
JQ702904.1
JQ702905.1
JQ702906.1
JQ702907.1
JQ702908.1
JQ702909.1
JQ702910.1
JQ702911.1
JQ702912.1
JQ702913.1
JQ702914.1
JQ702915.1
JQ702916.1
JQ702917.1
JQ702918.1
JQ702919.1
JQ702920.1
JQ702921.1
JQ702922.1
JQ702923.1
JQ702924.1
JQ702925.1
JQ702926.1
JQ702927.1
JQ702928.1
JQ702929.1
JQ702930.1
JQ702931.1
JQ702932.1
JQ702933.1
JQ702934.1
JQ702935.1
JQ702936.1
JQ702937.1
JQ702938.1
JQ702939.1
JQ702940.1
JQ702941.1
JQ702942.1
JQ702943.1
JQ702944.1
JQ702945.1
JQ702946.1
JQ702947.1
JQ702948.1
JQ702949.1
JQ702950.1
JQ702951.1
JQ702952.1
JQ702953.1
JQ702954.1
JQ702955.1
JQ702956.1
JQ702957.1
JQ702958.1
JQ702959.1
JQ702960.1
JQ702961.1
JQ702962.1
JQ702963.1
JQ702964.1
JQ702965.1
JQ702966.1
JQ702967.1
JQ702968.1
JQ702969.1
JQ702970.1
JQ702971.1
JQ702972.1
JQ702973.1
JQ702974.1
JQ702975.1
JQ702976.1
JQ702977.1
JQ702978.1
JQ702979.1
JQ702980.1
JQ702981.1
JQ702982.1
JQ702983.1
JQ702984.1
JQ702985.1
JQ702986.1
JQ702987.1
JQ702988.1
JQ702989.1
JQ702990.1
JQ702991.1
JQ702992.1
JQ702993.1
JQ702994.1
JQ702995.1
JQ702996.1
JQ702997.1
JQ702998.1
JQ702999.1
JQ703000.1
JQ703001.1
JQ703002.1
JQ703003.1
JQ703004.1
JQ703005.1
JQ703006.1
JQ703007.1
JQ703008.1
JQ703009.1
JQ703010.1
JQ703011.1
JQ703012.1
JQ703013.1
JQ703014.1
JQ703015.1
JQ703016.1
JQ703017.1
JQ703018.1
JQ703019.1
JQ703020.1
JQ703021.1
JQ703022.1
JQ703023.1
JQ703024.1
JQ703025.1
JQ703026.1
JQ703027.1
JQ703028.1
JQ703029.1
JQ703030.1
JQ703031.1
JQ703032.1
JQ703033.1
JQ703034.1
JQ703035.1
JQ703036.1
JQ703037.1
JQ703038.1
JQ703039.1
JQ703040.1
JQ703041.1
JQ703042.1
JQ703043.1
JQ703044.1
JQ703045.1
JQ703046.1
JQ703047.1
JQ703048.1
JQ703049.1
JQ703050.1
JQ703051.1
JQ703052.1
JQ703053.1
JQ703054.1
JQ703055.1
JQ703056.1
JQ703057.1
JQ703058.1
JQ703059.1
JQ703060.1
JQ703061.1
JQ703062.1
JQ703063.1
JQ703064.1
JQ703065.1
JQ703066.1
JQ703067.1
JQ703068.1
JQ703069.1
JQ703070.1
JQ703071.1
JQ703072.1
JQ703073.1
JQ703074.1
JQ703075.1
JQ703076.1
JQ703077.1
JQ703078.1
JQ703079.1
JQ703080.1
JQ703081.1
JQ703082.1
JQ703083.1
JQ703084.1
JQ703085.1
JQ703086.1
JQ703087.1
JQ703088.1
JQ703089.1
JQ703090.1
JQ703091.1
JQ703092.1
JQ703093.1
JQ703094.1
JQ703095.1
JQ703096.1
JQ703097.1
JQ703098.1
JQ703099.1
JQ703100.1
JQ703101.1
JQ703102.1
JQ703103.1
JQ703104.1
JQ703105.1
JQ703106.1
JQ703107.1
JQ703108.1
JQ703109.1
JQ703110.1
JQ703111.1
JQ703112.1
JQ703113.1
JQ703114.1
JQ703115.1
JQ703116.1
JQ703117.1
JQ703118.1
JQ703119.1
JQ703120.1
JQ703121.1
JQ703122.1
JQ703123.1
JQ703124.1
JQ703125.1
JQ703126.1
JQ703127.1
JQ703128.1
JQ703129.1
JQ703130.1
JQ703131.1
JQ703132.1
JQ703133.1
JQ703134.1
JQ703135.1
JQ703136.1
JQ703137.1
JQ703138.1
JQ703139.1
JQ703140.1
JQ703141.1
JQ703142.1
JQ703143.1
JQ703144.1
JQ703145.1
JQ703146.1
JQ703147.1
JQ703148.1
JQ703149.1
JQ703150.1
JQ703151.1
JQ703152.1
JQ703153.1
JQ703154.1
JQ703155.1
JQ703156.1
JQ703157.1
JQ703158.1
JQ703159.1
JQ703160.1
JQ703161.1
JQ703162.1
JQ703163.1
JQ703164.1
JQ703165.1
JQ703166.1
JQ703167.1
JQ703168.1
JQ703169.1
JQ703170.1
JQ703171.1
JQ703172.1
JQ703173.1
JQ703174.1
JQ703175.1
JQ703176.1
JQ703177.1
JQ703178.1
JQ703179.1
JQ703180.1
JQ703181.1
JQ703182.1
JQ703183.1
JQ703184.1
JQ703185.1
JQ703186.1
JQ703187.1
JQ703188.1
JQ703189.1
JQ703190.1
JQ703191.1
JQ703192.1
JQ703193.1
JQ703194.1
JQ703195.1
JQ703196.1
JQ703197.1
JQ703198.1
JQ703199.1
JQ703200.1
JQ703201.1
JQ703202.1
JQ703203.1
JQ703204.1
JQ703205.1
JQ703206.1
JQ703207.1
JQ703208.1
JQ703209.1
JQ703210.1
JQ703211.1
JQ703212.1
JQ703213.1
JQ703214.1
JQ703215.1
JQ703216.1
JQ703217.1
JQ703218.1
JQ703219.1
JQ703220.1
JQ703221.1
JQ703222.1
JQ703223.1
JQ703224.1
JQ703225.1
JQ703226.1
JQ703227.1
JQ703228.1
JQ703229.1
JQ703230.1
JQ703231.1
JQ703232.1
JQ703233.1
JQ703234.1
JQ703235.1
JQ703236.1
JQ703237.1
JQ703238.1
JQ703239.1
JQ703240.1
JQ703241.1
JQ703242.1
JQ703243.1
JQ703244.1
JQ703245.1
JQ703246.1
JQ703247.1
JQ703248.1
JQ703249.1
JQ703250.1
JQ703251.1
JQ703252.1
JQ703253.1
JQ703254.1
JQ703255.1
JQ703256.1
JQ703257.1
JQ703258.1
JQ703259.1
JQ703260.1
JQ703261.1
JQ703262.1
JQ703263.1
JQ703264.1
JQ703265.1
JQ703266.1
JQ703267.1
JQ703268.1
JQ703269.1
JQ703270.1
JQ703271.1
JQ703272.1
JQ703273.1
JQ703274.1
JQ703275.1
JQ703276.1
JQ703277.1
JQ703278.1
JQ703279.1
JQ703280.1
JQ703281.1
JQ703282.1
JQ703283.1
JQ703284.1
JQ703285.1
JQ703286.1
JQ703287.1
JQ703288.1
JQ703289.1
JQ703290.1
JQ703291.1
JQ703292.1
JQ703293.1
JQ703294.1
JQ703295.1
JQ703296.1
JQ703297.1
JQ703298.1
JQ703299.1
JQ703300.1
JQ703301.1
JQ703302.1
JQ703303.1
JQ703304.1
JQ703305.1
JQ703306.1
JQ703307.1
JQ703308.1
JQ703309.1
JQ703310.1
JQ703311.1
JQ703312.1
JQ703313.1
JQ703314.1
JQ703315.1
JQ703316.1
JQ703317.1
JQ703318.1
JQ703319.1
JQ703320.1
JQ703321.1
JQ703322.1
JQ703323.1
JQ703324.1
JQ703325.1
JQ703326.1
JQ703327.1
JQ703328.1
JQ703329.1
JQ703330.1
JQ703331.1
JQ703332.1
JQ703333.1
JQ703334.1
JQ703335.1
JQ703336.1
JQ703337.1
JQ703338.1
JQ703339.1
JQ703340.1
JQ703341.1
JQ703342.1
JQ703343.1
JQ703344.1
JQ703345.1
JQ703346.1
JQ703347.1
JQ703348.1
JQ703349.1
JQ703350.1
JQ703351.1
JQ703352.1
JQ703353.1
JQ703354.1
JQ703355.1
JQ703356.1
JQ703357.1
JQ703358.1
JQ703359.1
JQ703360.1
JQ703361.1
JQ703362.1
JQ703363.1
JQ703364.1
JQ703365.1
JQ703366.1
JQ703367.1
JQ703368.1
JQ703369.1
JQ703370.1
JQ703371.1
JQ703372.1
JQ703373.1
JQ703374.1
JQ703375.1
JQ703376.1
JQ703377.1
JQ703378.1
JQ703379.1
JQ703380.1
JQ703381.1
JQ703382.1
JQ703383.1
JQ703384.1
JQ703385.1
JQ703386.1
JQ703387.1
JQ703388.1
JQ703389.1
JQ703390.1
JQ703391.1
JQ703392.1
JQ703393.1
JQ703394.1
JQ703395.1
JQ703396.1
JQ703397.1
JQ703398.1
JQ703399.1
JQ703400.1
JQ703401.1
JQ703402.1
JQ703403.1
JQ703404.1
JQ703405.1
JQ703406.1
JQ703407.1
JQ703408.1
JQ703409.1
JQ703410.1
JQ703411.1
JQ703412.1
JQ703413.1
JQ703414.1
JQ703415.1
JQ703416.1
JQ703417.1
JQ703418.1
JQ703419.1
JQ703420.1
JQ703421.1
JQ703422.1
JQ703423.1
JQ703424.1
JQ703425.1
JQ703426.1
JQ703427.1
JQ703428.1
JQ703429.1
JQ703430.1
JQ703431.1
JQ703432.1
JQ703433.1
JQ703434.1
JQ703435.1
JQ703436.1
JQ703437.1
JQ703438.1
JQ703439.1
JQ703440.1
JQ703441.1
JQ703442.1
JQ703443.1
JQ703444.1
JQ703445.1
JQ703446.1
JQ703447.1
JQ703448.1
JQ703449.1
JQ703450.1
JQ703451.1
JQ703452.1
JQ703453.1
JQ703454.1
JQ703455.1
JQ703456.1
JQ703457.1
JQ703458.1
JQ703459.1
JQ703460.1
JQ703461.1
JQ703462.1
JQ703463.1
JQ703464.1
JQ703465.1
JQ703466.1
JQ703467.1
JQ703468.1
JQ703469.1
JQ703470.1
JQ703471.1
JQ703472.1
JQ703473.1
JQ703474.1
JQ703475.1
JQ703476.1
JQ703477.1
JQ703478.1
JQ703479.1
JQ703480.1
JQ703481.1
JQ703482.1
JQ703483.1
JQ703484.1
JQ703485.1
JQ703486.1
JQ703487.1
JQ703488.1
JQ703489.1
JQ703490.1
JQ703491.1
JQ703492.1
JQ703493.1
JQ703494.1
JQ703495.1
JQ703496.1
JQ703497.1
JQ703498.1
JQ703499.1
JQ703500.1
JQ703501.1
JQ703502.1
JQ703503.1
JQ703504.1
JQ703505.1
JQ703506.1
JQ703507.1
JQ703508.1
JQ703509.1
JQ703510.1
JQ703511.1
JQ703512.1
JQ703513.1
JQ703514.1
JQ703515.1
JQ703516.1
JQ703517.1
JQ703518.1
JQ703519.1
JQ703520.1
JQ703521.1
JQ703522.1
JQ703523.1
JQ703524.1
JQ703525.1
JQ703526.1
JQ703527.1
JQ703528.1
JQ703529.1
JQ703530.1
JQ703531.1
JQ703532.1
JQ703533.1
JQ703534.1
JQ703535.1
JQ703536.1
JQ703537.1
JQ703538.1
JQ703539.1
JQ703540.1
JQ703541.1
JQ703542.1
JQ703543.1
JQ703544.1
JQ703545.1
JQ703546.1
JQ703547.1
JQ703548.1
JQ703549.1
JQ703550.1
JQ703551.1
JQ703552.1
JQ703553.1
JQ703554.1
JQ703555.1
JQ703556.1
JQ703557.1
JQ703558.1
JQ703559.1
JQ703560.1
JQ703561.1
JQ703562.1
JQ703563.1
JQ703564.1
JQ703565.1
JQ703566.1
JQ703567.1
JQ703568.1
JQ703569.1
JQ703570.1
JQ703571.1
JQ703572.1
JQ703573.1
JQ703574.1
JQ703575.1
JQ703576.1
JQ703577.1
JQ703578.1
JQ703579.1
JQ703580.1
JQ703581.1
JQ703582.1
JQ703583.1
JQ703584.1
JQ703585.1
JQ703586.1
JQ703587.1
JQ703588.1
JQ703589.1
JQ703590.1
JQ703591.1
JQ703592.1
JQ703593.1
JQ703594.1
JQ703595.1
JQ703596.1
JQ703597.1
JQ703598.1
JQ703599.1
JQ703600.1
JQ703601.1
JQ703602.1
JQ703603.1
JQ703604.1
JQ703605.1
JQ703606.1
JQ703607.1
JQ703608.1
JQ703609.1
JQ703610.1
JQ703611.1
JQ703612.1
JQ703613.1
JQ703614.1
JQ703616.1
JQ703617.1
JQ703618.1
JQ703619.1
JQ703620.1
JQ703621.1
JQ703622.1
JQ703623.1
JQ703624.1
JQ703625.1
JQ703626.1
JQ703627.1
JQ703628.1
JQ703629.1
JQ703630.1
JQ703631.1
JQ703632.1
JQ703633.1
JQ703634.1
JQ703635.1
JQ703636.1
JQ703637.1
JQ703638.1
JQ703639.1
JQ703640.1
JQ703641.1
JQ703642.1
JQ703643.1
JQ703644.1
JQ703645.1
JQ703646.1
JQ703647.1
JQ703648.1
JQ703649.1
JQ703650.1
JQ703651.1
JQ703652.1
JQ703653.1
JQ703654.1
JQ703655.1
JQ703656.1
JQ703657.1
JQ703658.1
JQ703659.1
JQ703660.1
JQ703661.1
JQ703662.1
JQ703663.1
JQ703664.1
JQ703665.1
JQ703666.1
JQ703667.1
JQ703668.1
JQ703669.1
JQ703670.1
JQ703671.1
JQ703672.1
JQ703673.1
JQ703674.1
JQ703675.1
JQ703676.1
JQ703677.1
JQ703678.1
JQ703679.1
JQ703680.1
JQ703681.1
JQ703682.1
JQ703683.1
JQ703684.1
JQ703685.1
JQ703686.1
JQ703687.1
JQ703688.1
JQ703689.1
JQ703690.1
JQ703691.1
JQ703692.1
JQ703693.1
JQ703694.1
JQ703695.1
JQ703696.1
JQ703697.1
JQ703698.1
JQ703699.1
JQ703700.1
JQ703701.1
JQ703702.1
JQ703703.1
JQ703704.1
JQ703705.1
JQ703706.1
JQ703707.1
JQ703708.1
JQ703709.1
JQ703710.1
JQ703711.1
JQ703712.1
JQ703713.1
JQ703714.1
JQ703715.1
JQ703716.1
JQ703717.1
JQ703718.1
JQ703719.1
JQ703720.1
JQ703721.1
JQ703722.1
JQ703723.1
JQ703724.1
JQ703725.1
JQ703726.1
JQ703727.1
JQ703728.1
JQ703729.1
JQ703730.1
JQ703731.1
JQ703732.1
JQ703733.1
JQ703734.1
JQ703735.1
JQ703736.1
JQ703737.1
JQ703738.1
JQ703739.1
JQ703740.1
JQ703741.1
JQ703742.1
JQ703743.1
JQ703744.1
JQ703745.1
JQ703747.1
JQ703748.1
JQ703749.1
JQ703750.1
JQ703751.1
JQ703752.1
JQ703753.1
JQ703754.1
JQ703755.1
JQ703756.1
JQ703757.1
JQ703758.1
JQ703759.1
JQ703760.1
JQ703761.1
JQ703762.1
JQ703763.1
JQ703764.1
JQ703765.1
JQ703766.1
JQ703767.1
JQ703768.1
JQ703769.1
JQ703770.1
JQ703771.1
JQ703772.1
JQ703773.1
JQ703774.1
JQ703775.1
JQ703776.1
JQ703777.1
JQ703778.1
JQ703779.1
JQ703780.1
JQ703781.1
JQ703782.1
JQ703783.1
JQ703784.1
JQ703785.1
JQ703786.1
JQ703787.1
JQ703788.1
JQ703789.1
JQ703790.1
JQ703791.1
JQ703792.1
JQ703793.1
JQ703794.1
JQ703795.1
JQ703796.1
JQ703797.1
JQ703798.1
JQ703799.1
JQ703800.1
JQ703801.1
JQ703802.1
JQ703803.1
JQ703804.1
JQ703805.1
JQ703806.1
JQ703807.1
JQ703808.1
JQ703809.1
JQ703810.1
JQ703811.1
JQ703812.1
JQ703813.1
JQ703814.1
JQ703815.1
JQ703816.1
JQ703817.1
JQ703818.1
JQ703819.1
JQ703820.1
JQ703821.1
JQ703822.1
JQ703823.1
JQ703824.1
JQ703825.1
JQ703826.1
JQ703827.1
JQ703828.1
JQ703829.1
JQ703830.1
JQ703831.1
JQ703832.1
JQ703833.1
JQ703834.1
JQ703835.1
JQ703836.1
JQ703837.1
JQ703838.1
JQ703839.1
JQ703840.1
JQ703841.1
JQ703842.1
JQ703843.1
JQ703844.1
JQ703845.1
JQ703846.1
JQ703847.1
JQ703848.1
JQ703849.1
JQ703850.1
JQ703851.1
JQ703852.1
JQ703853.1
JQ703854.1
JQ703855.1
JQ703856.1
JQ703857.1
JQ703858.1
JQ703859.1
JQ703860.1
JQ703861.1
JQ703862.1
JQ703863.1
JQ703864.1
JQ703865.1
JQ703866.1
JQ703867.1
JQ703868.1
JQ703869.1
JQ703870.1
JQ703871.1
JQ703872.1
JQ703873.1
JQ703874.1
JQ703875.1
JQ703876.1
JQ703877.1
JQ703878.1
JQ703879.1
JQ703880.1
JQ703881.1
JQ703882.1
JQ703883.1
JQ703884.1
JQ703885.1
JQ703886.1
JQ703887.1
JQ703888.1
JQ703889.1
JQ703890.1
JQ703891.1
JQ703892.1
JQ703893.1
JQ703894.1
JQ703895.1
JQ703896.1
JQ703897.1
JQ703898.1
JQ703899.1
JQ703900.1
JQ703901.1
JQ703902.1
JQ703903.1
JQ703904.1
JQ703905.1
JQ703906.1
JQ703907.1
JQ703908.1
JQ703909.1
JQ703910.1
JQ703911.1
JQ703912.1
JQ703913.1
JQ703914.1
JQ703915.1
JQ703916.1
JQ703917.1
JQ703918.1
JQ703919.1
JQ703920.1
JQ703921.1
JQ703922.1
JQ703923.1
JQ703924.1
JQ703925.1
JQ703926.1
JQ703927.1
JQ703928.1
JQ703929.1
JQ703930.1
JQ703931.1
JQ703932.1
JQ703933.1
JQ703934.1
JQ703935.1
JQ703936.1
JQ703937.1
JQ703938.1
JQ703939.1
JQ703940.1
JQ703941.1
JQ703942.1
JQ703943.1
JQ703944.1
JQ703945.1
JQ703946.1
JQ703947.1
JQ703948.1
JQ703949.1
JQ703950.1
JQ703951.1
JQ703952.1
JQ703953.1
JQ703954.1
JQ703955.1
JQ703956.1
JQ703957.1
JQ703958.1
JQ703959.1
JQ703960.1
JQ703961.1
JQ703962.1
JQ703963.1
JQ703964.1
JQ703965.1
JQ703966.1
JQ703967.1
JQ703968.1
JQ703969.1
JQ703970.1
JQ703971.1
JQ703972.1
JQ703973.1
JQ703974.1
JQ703975.1
JQ703976.1
JQ703977.1
JQ703978.1
JQ703979.1
JQ703980.1
JQ703981.1
JQ703982.1
JQ703983.1
JQ703984.1
JQ703985.1
JQ703986.1
JQ703987.1
JQ703988.1
JQ703989.1
JQ703990.1
JQ703991.1
JQ703992.1
JQ703993.1
JQ703994.1
JQ703995.1
JQ703996.1
JQ703997.1
JQ703998.1
JQ703999.1
JQ704000.1
JQ704001.1
JQ704002.1
JQ704003.1
JQ704004.1
JQ704005.1
JQ704006.1
JQ704007.1
JQ704008.1
JQ704009.1
JQ704010.1
JQ704011.1
JQ704012.1
JQ704013.1
JQ704014.1
JQ704015.1
JQ704016.1
JQ704017.1
JQ704018.1
JQ704019.1
JQ704020.1
JQ704021.1
JQ704022.1
JQ704023.1
JQ704024.1
JQ704025.1
JQ704026.1
JQ704027.1
JQ704028.1
JQ704029.1
JQ704030.1
JQ704031.1
JQ704032.1
JQ704033.1
JQ704034.1
JQ704035.1
JQ704036.1
JQ704037.1
JQ704038.1
JQ704039.1
JQ704040.1
JQ704041.1
JQ704042.1
JQ704043.1
JQ704044.1
JQ704045.1
JQ704046.1
JQ704047.1
JQ704048.1
JQ704049.1
JQ704050.1
JQ704051.1
JQ704052.1
JQ704053.1
JQ704054.1
JQ704055.1
JQ704056.1
JQ704057.1
JQ704058.1
JQ704059.1
JQ704060.1
JQ704061.1
JQ704062.1
JQ704063.1
JQ704064.1
JQ704065.1
JQ704066.1
JQ704067.1
JQ704068.1
JQ704069.1
JQ704070.1
JQ704071.1
JQ704072.1
JQ704073.1
JQ704074.1
JQ704075.1
JQ704076.1
JQ704077.1
JQ704078.1
JQ704079.1
JQ704080.1
JQ704081.1
JQ704082.1
JQ704083.1
JQ704084.1
JQ704085.1
JQ704086.1
JQ704087.1
JQ704088.1
JQ704089.1
JQ704090.1
JQ704091.1
JQ704092.1
JQ704093.1
JQ704094.1
JQ704095.1
JQ704096.1
JQ704097.1
JQ704098.1
JQ704099.1
JQ704100.1
JQ704101.1
JQ704102.1
JQ704103.1
JQ704104.1
JQ704105.1
JQ704106.1
JQ704107.1
JQ704108.1
JQ704109.1
JQ704110.1
JQ704111.1
JQ704112.1
JQ704113.1
JQ704114.1
JQ704115.1
JQ704116.1
JQ704117.1
JQ704118.1
JQ704119.1
JQ704120.1
JQ704121.1
JQ704122.1
JQ704123.1
JQ704124.1
JQ704125.1
JQ704126.1
JQ704127.1
JQ704128.1
JQ704129.1
JQ704130.1
JQ704131.1
JQ704132.1
JQ704133.1
JQ704134.1
JQ704135.1
JQ704136.1
JQ704137.1
JQ704138.1
JQ704139.1
JQ704140.1
JQ704141.1
JQ704142.1
JQ704143.1
JQ704144.1
JQ704145.1
JQ704146.1
JQ704147.1
JQ704148.1
JQ704149.1
JQ704150.1
JQ704151.1
JQ704152.1
JQ704153.1
JQ704154.1
JQ704155.1
JQ704156.1
JQ704157.1
JQ704158.1
JQ704159.1
JQ704160.1
JQ704161.1
JQ704162.1
JQ704163.1
JQ704164.1
JQ704165.1
JQ704166.1
JQ704167.1
JQ704168.1
JQ704169.1
JQ704170.1
JQ704171.1
JQ704172.1
JQ704173.1
JQ704174.1
JQ704175.1
JQ704176.1
JQ704177.1
JQ704178.1
JQ704179.1
JQ704180.1
JQ704181.1
JQ704182.1
JQ704183.1
JQ704184.1
JQ704185.1
JQ704186.1
JQ704187.1
JQ704188.1
JQ704189.1
JQ704190.1
JQ704191.1
JQ704192.1
JQ704193.1
JQ704194.1
JQ704195.1
JQ704196.1
JQ704197.1
JQ704198.1
JQ704199.1
JQ704200.1
JQ704201.1
JQ704202.1
JQ704203.1
JQ704204.1
JQ704205.1
JQ704206.1
JQ704207.1
JQ704208.1
JQ704209.1
JQ704210.1
JQ704211.1
JQ704212.1
JQ704213.1
JQ704214.1
JQ704215.1
JQ704216.1
JQ704217.1
JQ704218.1
JQ704219.1
JQ704220.1
JQ704221.1
JQ704222.1
JQ704223.1
JQ704224.1
JQ704225.1
JQ704226.1
JQ704227.1
JQ704228.1
JQ704229.1
JQ704230.1
JQ704231.1
JQ704232.1
JQ704233.1
JQ704234.1
JQ704235.1
JQ704236.1
JQ704237.1
JQ704238.1
JQ704239.1
JQ704240.1
JQ704241.1
JQ704242.1
JQ704243.1
JQ704244.1
JQ704245.1
JQ704246.1
JQ704247.1
JQ704248.1
JQ704249.1
JQ704250.1
JQ704251.1
JQ704252.1
JQ704253.1
JQ704254.1
JQ704255.1
JQ704256.1
JQ704257.1
JQ704258.1
JQ704259.1
JQ704260.1
JQ704261.1
JQ704262.1
JQ704263.1
JQ704264.1
JQ704265.1
JQ704266.1
JQ704267.1
JQ704268.1
JQ704269.1
JQ704270.1
JQ704271.1
JQ704272.1
JQ704273.1
JQ704274.1
JQ704275.1
JQ704276.1
JQ704277.1
JQ704278.1
JQ704279.1
JQ704280.1
JQ704281.1
JQ704282.1
JQ704283.1
JQ704284.1
JQ704285.1
JQ704286.1
JQ704287.1
JQ704288.1
JQ704289.1
JQ704290.1
JQ704291.1
JQ704292.1
JQ704293.1
JQ704294.1
JQ704295.1
JQ704296.1
JQ704297.1
JQ704298.1
JQ704299.1
JQ704300.1
JQ704301.1
JQ704302.1
JQ704303.1
JQ704304.1
JQ704305.1
JQ704306.1
JQ704307.1
JQ704308.1
JQ704309.1
JQ704310.1
JQ704311.1
JQ704312.1
JQ704313.1
JQ704314.1
JQ704315.1
JQ704316.1
JQ704317.1
JQ704318.1
JQ704319.1
JQ704320.1
JQ704321.1
JQ704322.1
JQ704323.1
JQ704324.1
JQ704325.1
JQ704326.1
JQ704327.1
JQ704328.1
JQ704329.1
JQ704330.1
JQ704331.1
JQ704332.1
JQ704333.1
JQ704334.1
JQ704335.1
JQ704336.1
JQ704337.1
JQ704338.1
JQ704339.1
JQ704340.1
JQ704341.1
JQ704342.1
JQ704343.1
JQ704344.1
JQ704345.1
JQ704346.1
JQ704347.1
JQ704348.1
JQ704349.1
JQ704350.1
JQ704351.1
JQ704352.1
JQ704353.1
JQ704354.1
JQ704355.1
JQ704356.1
JQ704357.1
JQ704358.1
JQ704359.1
JQ704360.1
JQ704361.1
JQ704362.1
JQ704363.1
JQ704364.1
JQ704365.1
JQ704366.1
JQ704367.1
JQ704368.1
JQ704369.1
JQ704370.1
JQ704371.1
JQ704372.1
JQ704373.1
JQ704374.1
JQ704375.1
JQ704376.1
JQ704377.1
JQ704378.1
JQ704379.1
JQ704380.1
JQ704381.1
JQ704382.1
JQ704383.1
JQ704384.1
JQ704385.1
JQ704386.1
JQ704387.1
JQ704388.1
JQ704389.1
JQ704390.1
JQ704391.1
JQ704392.1
JQ704393.1
JQ704394.1
JQ704395.1
JQ704396.1
JQ704397.1
JQ704398.1
JQ704399.1
JQ704400.1
JQ704401.1
JQ704402.1
JQ704403.1
JQ704404.1
JQ704405.1
JQ704406.1
JQ704407.1
JQ704408.1
JQ704409.1
JQ704410.1
JQ704411.1
JQ704412.1
JQ704413.1
JQ704414.1
JQ704415.1
JQ704416.1
JQ704417.1
JQ704418.1
JQ704419.1
JQ704420.1
JQ704421.1
JQ704422.1
JQ704423.1
JQ704424.1
JQ704425.1
JQ704426.1
JQ704427.1
JQ704428.1
JQ704429.1
JQ704430.1
JQ704431.1
JQ704432.1
JQ704433.1
JQ704434.1
JQ704435.1
JQ704436.1
JQ704437.1
JQ704438.1
JQ704439.1
JQ704440.1
JQ704441.1
JQ704442.1
JQ704443.1
JQ704444.1
JQ704445.1
JQ704446.1
JQ704447.1
JQ704448.1
JQ704449.1
JQ704450.1
JQ704451.1
JQ704452.1
JQ704453.1
JQ704454.1
JQ704455.1
JQ704456.1
JQ704457.1
JQ704458.1
JQ704459.1
JQ704460.1
JQ704461.1
JQ704462.1
JQ704463.1
JQ704464.1
JQ704465.1
JQ704466.1
JQ704467.1
JQ704468.1
JQ704469.1
JQ704470.1
JQ704471.1
JQ704472.1
JQ704473.1
JQ704474.1
JQ704475.1
JQ704476.1
JQ704477.1
JQ704478.1
JQ704479.1
JQ704480.1
JQ704481.1
JQ704482.1
JQ704483.1
JQ704484.1
JQ704485.1
JQ704486.1
JQ704487.1
JQ704488.1
JQ704489.1
JQ704490.1
JQ704491.1
JQ704492.1
JQ704493.1
JQ704494.1
JQ704495.1
JQ704496.1
JQ704497.1
JQ704498.1
JQ704499.1
JQ704500.1
JQ704501.1
JQ704502.1
JQ704503.1
JQ704504.1
JQ704505.1
JQ704506.1
JQ704507.1
JQ704508.1
JQ704509.1
JQ704510.1
JQ704511.1
JQ704512.1
JQ704513.1
JQ704514.1
JQ704515.1
JQ704516.1
JQ704517.1
JQ704518.1
JQ704519.1
JQ704520.1
JQ704521.1
JQ704522.1
JQ704523.1
JQ704524.1
JQ704525.1
JQ704526.1
JQ704527.1
JQ704528.1
JQ704529.1
JQ704530.1
JQ704531.1
JQ704532.1
JQ704533.1
JQ704534.1
JQ704535.1
JQ704536.1
JQ704537.1
JQ704538.1
JQ704539.1
JQ704540.1
JQ704541.1
JQ704542.1
JQ704543.1
JQ704544.1
JQ704545.1
JQ704546.1
JQ704547.1
JQ704548.1
JQ704549.1
JQ704550.1
JQ704551.1
JQ704552.1
JQ704553.1
JQ704554.1
JQ704555.1
JQ704556.1
JQ704557.1
JQ704558.1
JQ704559.1
JQ704560.1
JQ704561.1
JQ704562.1
JQ704563.1
JQ704564.1
JQ704565.1
JQ704566.1
JQ704567.1
JQ704568.1
JQ704569.1
JQ704570.1
JQ704571.1
JQ704572.1
JQ704573.1
JQ704574.1
JQ704575.1
JQ704576.1
JQ704577.1
JQ704578.1
JQ704579.1
JQ704580.1
JQ704581.1
JQ704582.1
JQ704583.1
JQ704584.1
JQ704585.1
JQ704586.1
JQ704587.1
JQ704588.1
JQ704589.1
JQ704590.1
JQ704591.1
JQ704592.1
JQ704593.1
JQ704594.1
JQ704595.1
JQ704596.1
JQ704597.1
JQ704598.1
JQ704599.1
JQ704600.1
JQ704601.1
JQ704602.1
JQ704603.1
JQ704604.1
JQ704605.1
JQ704606.1
JQ704607.1
JQ704608.1
JQ704609.1
JQ704610.1
JQ704611.1
JQ704612.1
JQ704613.1
JQ704614.1
JQ704615.1
JQ704616.1
JQ704617.1
JQ704618.1
JQ704619.1
JQ704620.1
JQ704621.1
JQ704622.1
JQ704623.1
JQ704624.1
JQ704625.1
JQ704626.1
JQ704627.1
JQ704628.1
JQ704629.1
JQ704630.1
JQ704631.1
JQ704632.1
JQ704633.1
JQ704634.1
JQ704635.1
JQ704636.1
JQ704637.1
JQ704638.1
JQ704639.1
JQ704640.1
JQ704641.1
JQ704642.1
JQ704643.1
JQ704644.1
JQ704645.1
JQ704646.1
JQ704647.1
JQ704648.1
JQ704649.1
JQ704650.1
JQ704651.1
JQ704652.1
JQ704653.1
JQ704654.1
JQ704655.1
JQ704656.1
JQ704657.1
JQ704658.1
JQ704659.1
JQ704660.1
JQ704661.1
JQ704662.1
JQ704663.1
JQ704664.1
JQ704665.1
JQ704666.1
JQ704667.1
JQ704668.1
JQ704669.1
JQ704670.1
JQ704671.1
JQ704672.1
JQ704673.1
JQ704674.1
JQ704675.1
JQ704676.1
JQ704677.1
JQ704678.1
JQ704679.1
JQ704680.1
JQ704681.1
JQ704682.1
JQ704683.1
JQ704684.1
JQ704685.1
JQ704686.1
JQ704687.1
JQ704688.1
JQ704689.1
JQ704690.1
JQ704691.1
JQ704692.1
JQ704693.1
JQ704694.1
JQ704695.1
JQ704696.1
JQ704697.1
JQ704698.1
JQ704699.1
JQ704700.1
JQ704701.1
JQ704702.1
JQ704703.1
JQ704704.1
JQ704705.1
JQ704706.1
JQ704707.1
JQ704708.1
JQ704709.1
JQ704710.1
JQ704711.1
JQ704712.1
JQ704713.1
JQ704714.1
JQ704715.1
JQ704716.1
JQ704717.1
JQ704718.1
JQ704719.1
JQ704720.1
JQ704721.1
JQ704722.1
JQ704723.1
JQ704724.1
JQ704725.1
JQ704726.1
JQ704727.1
JQ704728.1
JQ704729.1
JQ704730.1
JQ704731.1
JQ704732.1
JQ704733.1
JQ704734.1
JQ704735.1
JQ704736.1
JQ704737.1
JQ704738.1
JQ704739.1
JQ704740.1
JQ704741.1
JQ704742.1
JQ704743.1
JQ704744.1
JQ704745.1
JQ704746.1
JQ704747.1
JQ704748.1
JQ704749.1
JQ704750.1
JQ704751.1
JQ704752.1
JQ704753.1
JQ704754.1
JQ704755.1
JQ704756.1
JQ704757.1
JQ704758.1
JQ704759.1
JQ704760.1
JQ704761.1
JQ704762.1
JQ704763.1
JQ704764.1
JQ704765.1
JQ704766.1
JQ704767.1
JQ704768.1
JQ704769.1
JQ704770.1
JQ704771.1
JQ704772.1
JQ704773.1
JQ704774.1
JQ704775.1
JQ704776.1
JQ704777.1
JQ704778.1
JQ704779.1
JQ704780.1
JQ704781.1
JQ704782.1
JQ704783.1
JQ704784.1
JQ704785.1
JQ704786.1
JQ704787.1
JQ704788.1
JQ704789.1
JQ704790.1
JQ704791.1
JQ704792.1
JQ704793.1
JQ704794.1
JQ704795.1
JQ704796.1
JQ704797.1
JQ704798.1
JQ704799.1
JQ704800.1
JQ704801.1
JQ704802.1
JQ704803.1
JQ704804.1
JQ704805.1
JQ704806.1
JQ704807.1
JQ704808.1
JQ704809.1
JQ704810.1
JQ704811.1
JQ704812.1
JQ704813.1
JQ704814.1
JQ704815.1
JQ704816.1
JQ704817.1
JQ704818.1
JQ704819.1
JQ704820.1
JQ704821.1
JQ704822.1
JQ704823.1
JQ704824.1
JQ704825.1
JQ704826.1
JQ704827.1
JQ704828.1
JQ704829.1
JQ704830.1
JQ704831.1
JQ704832.1
JQ704833.1
JQ704834.1
JQ704835.1
JQ704836.1
JQ704837.1
JQ704838.1
JQ704839.1
JQ704840.1
JQ704841.1
JQ704842.1
JQ704843.1
JQ704844.1
JQ704845.1
JQ704846.1
JQ704847.1
JQ704848.1
JQ704849.1
JQ704850.1
JQ704851.1
JQ704852.1
JQ704853.1
JQ704854.1
JQ704855.1
JQ704856.1
JQ704857.1
JQ704858.1
JQ704859.1
JQ704860.1
JQ704861.1
JQ704862.1
JQ704863.1
JQ704864.1
JQ704865.1
JQ704866.1
JQ704867.1
JQ704868.1
JQ704869.1
JQ704870.1
JQ704871.1
JQ704872.1
JQ704873.1
JQ704874.1
JQ704875.1
JQ704876.1
JQ704877.1
JQ704878.1
JQ704879.1
JQ704880.1
JQ704881.1
JQ704882.1
JQ704883.1
JQ704884.1
JQ704885.1
JQ704886.1
JQ704887.1
JQ704888.1
JQ704889.1
JQ704890.1
JQ704891.1
JQ704892.1
JQ704893.1
JQ704894.1
JQ704895.1
JQ704896.1
JQ704897.1
JQ704898.1
JQ704899.1
JQ704900.1
JQ704901.1
JQ704902.1
JQ704903.1
JQ704904.1
JQ704905.1
JQ704906.1
JQ704907.1
JQ704908.1
JQ704909.1
JQ704910.1
JQ704911.1
JQ704912.1
JQ704914.1
JQ704915.1
JQ704916.1
JQ704917.1
JQ704918.1
JQ704919.1
JQ704920.1
JQ704921.1
JQ704922.1
JQ704923.1
JQ704924.1
JQ704925.1
JQ704926.1
JQ704927.1
JQ704928.1
JQ704929.1
JQ704930.1
JQ704931.1
JQ704932.1
JQ704933.1
JQ704934.1
JQ704935.1
JQ704936.1
JQ704937.1
JQ704938.1
JQ704939.1
JQ704940.1
JQ704941.1
JQ704942.1
JQ704943.1
JQ704944.1
JQ704945.1
JQ704946.1
JQ704947.1
JQ704948.1
JQ704949.1
JQ704950.1
JQ704951.1
JQ704952.1
JQ704953.1
JQ704954.1
JQ704955.1
JQ704956.1
JQ704957.1
JQ704958.1
JQ704959.1
JQ704960.1
JQ704961.1
JQ704962.1
JQ704963.1
JQ704964.1
JQ704965.1
JQ704966.1
JQ704967.1
JQ704968.1
JQ704969.1
JQ704970.1
JQ704971.1
JQ704972.1
JQ704973.1
JQ704974.1
JQ704975.1
JQ704976.1
JQ704977.1
JQ704978.1
JQ704979.1
JQ704980.1
JQ704981.1
JQ704982.1
JQ704983.1
JQ704984.1
JQ704985.1
JQ704986.1
JQ704987.1
JQ704988.1
JQ704989.1
JQ704990.1
JQ704991.1
JQ704992.1
JQ704993.1
JQ704994.1
JQ704995.1
JQ704996.1
JQ704997.1
JQ704998.1
JQ704999.1
JQ705000.1
JQ705001.1
JQ705002.1
JQ705003.1
JQ705004.1
JQ705005.1
JQ705006.1
JQ705007.1
JQ705008.1
JQ705009.1
JQ705010.1
JQ705011.1
JQ705012.1
JQ705013.1
JQ705014.1
JQ705015.1
JQ705016.1
JQ705017.1
JQ705018.1
JQ705019.1
JQ705020.1
JQ705021.1
JQ705022.1
JQ705023.1
JQ705024.1
JQ705025.1
JQ705026.1
JQ705027.1
JQ705028.1
JQ705029.1
JQ705030.1
JQ705031.1
JQ705032.1
JQ705033.1
JQ705034.1
JQ705035.1
JQ705036.1
JQ705037.1
JQ705038.1
JQ705039.1
JQ705040.1
JQ705041.1
JQ705042.1
JQ705043.1
JQ705044.1
JQ705045.1
JQ705046.1
JQ705047.1
JQ705048.1
JQ705049.1
JQ705050.1
JQ705051.1
JQ705052.1
JQ705053.1
JQ705054.1
JQ705055.1
JQ705056.1
JQ705057.1
JQ705058.1
JQ705059.1
JQ705060.1
JQ705061.1
JQ705062.1
JQ705063.1
JQ705064.1
JQ705065.1
JQ705066.1
JQ705067.1
JQ705068.1
JQ705069.1
JQ705070.1
JQ705071.1
JQ705072.1
JQ705073.1
JQ705074.1
JQ705075.1
JQ705076.1
JQ705077.1
JQ705078.1
JQ705079.1
JQ705080.1
JQ705081.1
JQ705082.1
JQ705083.1
JQ705084.1
JQ705085.1
JQ705086.1
JQ705087.1
JQ705088.1
JQ705089.1
JQ705090.1
JQ705091.1
JQ705092.1
JQ705093.1
JQ705094.1
JQ705095.1
JQ705096.1
JQ705097.1
JQ705098.1
JQ705099.1
JQ705100.1
JQ705101.1
JQ705102.1
JQ705103.1
JQ705104.1
JQ705105.1
JQ705106.1
JQ705107.1
JQ705108.1
JQ705109.1
JQ705110.1
JQ705111.1
JQ705112.1
JQ705113.1
JQ705114.1
JQ705115.1
JQ705116.1
JQ705117.1
JQ705118.1
JQ705119.1
JQ705120.1
JQ705121.1
JQ705122.1
JQ705123.1
JQ705124.1
JQ705125.1
JQ705126.1
JQ705127.1
JQ705128.1
JQ705129.1
JQ705130.1
JQ705131.1
JQ705132.1
JQ705133.1
JQ705134.1
JQ705135.1
JQ705136.1
JQ705137.1
JQ705138.1
JQ705139.1
JQ705140.1
JQ705141.1
JQ705142.1
JQ705143.1
JQ705144.1
JQ705145.1
JQ705146.1
JQ705147.1
JQ705148.1
JQ705149.1
JQ705150.1
JQ705151.1
JQ705152.1
JQ705153.1
JQ705154.1
JQ705155.1
JQ705156.1
JQ705157.1
JQ705158.1
JQ705159.1
JQ705160.1
JQ705161.1
JQ705162.1
JQ705163.1
JQ705164.1
JQ705165.1
JQ705166.1
JQ705167.1
JQ705168.1
JQ705169.1
JQ705170.1
JQ705171.1
JQ705172.1
JQ705173.1
JQ705174.1
JQ705175.1
JQ705176.1
JQ705177.1
JQ705178.1
JQ705179.1
JQ705180.1
JQ705181.1
JQ705182.1
JQ705183.1
JQ705184.1
JQ705185.1
JQ705186.1
JQ705187.1
JQ705188.1
JQ705189.1
JQ705190.1
JQ705191.1
JQ705192.1
JQ705193.1
JQ705194.1
JQ705195.1
JQ705196.1
JQ705197.1
JQ705198.1
JQ705199.1
JQ705200.1
JQ705201.1
JQ705202.1
JQ705203.1
JQ705204.1
JQ705205.1
JQ705206.1
JQ705207.1
JQ705208.1
JQ705209.1
JQ705210.1
JQ705211.1
JQ705212.1
JQ705213.1
JQ705214.1
JQ705215.1
JQ705216.1
JQ705217.1
JQ705218.1
JQ705219.1
JQ705220.1
JQ705221.1
JQ705222.1
JQ705223.1
JQ705224.1
JQ705225.1
JQ705226.1
JQ705227.1
JQ705228.1
JQ705229.1
JQ705230.1
JQ705231.1
JQ705232.1
JQ705233.1
JQ705234.1
JQ705235.1
JQ705236.1
JQ705237.1
JQ705238.1
JQ705239.1
JQ705240.1
JQ705241.1
JQ705242.1
JQ705243.1
JQ705244.1
JQ705245.1
JQ705246.1
JQ705247.1
JQ705248.1
JQ705249.1
JQ705250.1
JQ705251.1
JQ705252.1
JQ705253.1
JQ705254.1
JQ705255.1
JQ705256.1
JQ705257.1
JQ705258.1
JQ705259.1
JQ705260.1
JQ705261.1
JQ705262.1
JQ705263.1
JQ705264.1
JQ705265.1
JQ705266.1
JQ705267.1
JQ705268.1
JQ705269.1
JQ705270.1
JQ705271.1
JQ705272.1
JQ705273.1
JQ705274.1
JQ705275.1
JQ705276.1
JQ705277.1
JQ705278.1
JQ705279.1
JQ705280.1
JQ705281.1
JQ705282.1
JQ705283.1
JQ705284.1
JQ705285.1
JQ705286.1
JQ705287.1
JQ705288.1
JQ705289.1
JQ705290.1
JQ705291.1
JQ705292.1
JQ705293.1
JQ705294.1
JQ705295.1
JQ705296.1
JQ705297.1
JQ705298.1
JQ705299.1
JQ705300.1
JQ705301.1
JQ705302.1
JQ705303.1
JQ705304.1
JQ705305.1
JQ705306.1
JQ705307.1
JQ705308.1
JQ705309.1
JQ705310.1
JQ705311.1
JQ705312.1
JQ705313.1
JQ705314.1
JQ705315.1
JQ705316.1
JQ705317.1
JQ705318.1
JQ705319.1
JQ705320.1
JQ705321.1
JQ705322.1
JQ705323.1
JQ705324.1
JQ705325.1
JQ705326.1
JQ705327.1
JQ705328.1
JQ705329.1
JQ705330.1
JQ705331.1
JQ705332.1
JQ705333.1
JQ705334.1
JQ705335.1
JQ705336.1
JQ705337.1
JQ705338.1
JQ705339.1
JQ705340.1
JQ705341.1
JQ705342.1
JQ705343.1
JQ705344.1
JQ705345.1
JQ705346.1
JQ705347.1
JQ705348.1
JQ705349.1
JQ705350.1
JQ705351.1
JQ705352.1
JQ705353.1
JQ705354.1
JQ705355.1
JQ705356.1
JQ705357.1
JQ705358.1
JQ705359.1
JQ705360.1
JQ705361.1
JQ705362.1
JQ705363.1
JQ705364.1
JQ705365.1
JQ705366.1
JQ705367.1
JQ705368.1
JQ705369.1
JQ705370.1
JQ705371.1
JQ705372.1
JQ705373.1
JQ705374.1
JQ705375.1
JQ705376.1
JQ705377.1
JQ705378.1
JQ705379.1
JQ705380.1
JQ705381.1
JQ705382.1
JQ705383.1
JQ705384.1
JQ705385.1
JQ705386.1
JQ705387.1
JQ705388.1
JQ705389.1
JQ705390.1
JQ705391.1
JQ705392.1
JQ705393.1
JQ705394.1
JQ705395.1
JQ705396.1
JQ705397.1
JQ705398.1
JQ705399.1
JQ705400.1
JQ705401.1
JQ705402.1
JQ705403.1
JQ705404.1
JQ705405.1
JQ705406.1
JQ705407.1
JQ705408.1
JQ705409.1
JQ705410.1
JQ705411.1
JQ705412.1
JQ705413.1
JQ705414.1
JQ705415.1
JQ705416.1
JQ705417.1
JQ705418.1
JQ705419.1
JQ705420.1
JQ705421.1
JQ705422.1
JQ705423.1
JQ705424.1
JQ705425.1
JQ705426.1
JQ705427.1
JQ705428.1
JQ705429.1
JQ705430.1
JQ705431.1
JQ705432.1
JQ705433.1
JQ705434.1
JQ705435.1
JQ705436.1
JQ705437.1
JQ705438.1
JQ705439.1
JQ705440.1
JQ705441.1
JQ705442.1
JQ705443.1
JQ705444.1
JQ705445.1
JQ705446.1
JQ705447.1
JQ705448.1
JQ705449.1
JQ705450.1
JQ705451.1
JQ705452.1
JQ705453.1
JQ705454.1
JQ705455.1
JQ705456.1
JQ705457.1
JQ705458.1
JQ705459.1
JQ705460.1
JQ705461.1
JQ705462.1
JQ705463.1
JQ705464.1
JQ705465.1
JQ705466.1
JQ705467.1
JQ705468.1
JQ705469.1
JQ705470.1
JQ705471.1
JQ705472.1
JQ705473.1
JQ705474.1
JQ705475.1
JQ705476.1
JQ705477.1
JQ705478.1
JQ705479.1
JQ705480.1
JQ705481.1
JQ705482.1
JQ705483.1
JQ705484.1
JQ705485.1
JQ705486.1
JQ705487.1
JQ705488.1
JQ705489.1
JQ705490.1
JQ705491.1
JQ705492.1
JQ705493.1
JQ705494.1
JQ705495.1
JQ705496.1
JQ705497.1
JQ705498.1
JQ705499.1
JQ705500.1
JQ705501.1
JQ705502.1
JQ705503.1
JQ705504.1
JQ705505.1
JQ705506.1
JQ705507.1
JQ705508.1
JQ705509.1
JQ705510.1
JQ705511.1
JQ705512.1
JQ705513.1
JQ705514.1
JQ705515.1
JQ705516.1
JQ705517.1
JQ705518.1
JQ705519.1
JQ705520.1
JQ705521.1
JQ705522.1
JQ705523.1
JQ705524.1
JQ705525.1
JQ705526.1
JQ705527.1
JQ705528.1
JQ705530.1
JQ705531.1
JQ705532.1
JQ705533.1
JQ705534.1
JQ705535.1
JQ705536.1
JQ705537.1
JQ705538.1
JQ705539.1
JQ705540.1
JQ705541.1
JQ705542.1
JQ705543.1
JQ705544.1
JQ705545.1
JQ705546.1
JQ705547.1
JQ705548.1
JQ705549.1
JQ705550.1
JQ705551.1
JQ705552.1
JQ705553.1
JQ705554.1
JQ705555.1
JQ705556.1
JQ705557.1
JQ705558.1
JQ705559.1
JQ705560.1
JQ705561.1
JQ705562.1
JQ705563.1
JQ705564.1
JQ705565.1
JQ705566.1
JQ705567.1
JQ705568.1
JQ705569.1
JQ705570.1
JQ705571.1
JQ705572.1
JQ705573.1
JQ705574.1
JQ705575.1
JQ705576.1
JQ705577.1
JQ705578.1
JQ705579.1
JQ705580.1
JQ705581.1
JQ705582.1
JQ705583.1
JQ705584.1
JQ705585.1
JQ705586.1
JQ705587.1
JQ705588.1
JQ705589.1
JQ705590.1
JQ705591.1
JQ705592.1
JQ705593.1
JQ705594.1
JQ705595.1
JQ705596.1
JQ705597.1
JQ705598.1
JQ705599.1
JQ705600.1
JQ705601.1
JQ705602.1
JQ705603.1
JQ705604.1
JQ705605.1
JQ705606.1
JQ705607.1
JQ705608.1
JQ705609.1
JQ705610.1
JQ705611.1
JQ705612.1
JQ705613.1
JQ705614.1
JQ705615.1
JQ705616.1
JQ705617.1
JQ705618.1
JQ705619.1
JQ705620.1
JQ705621.1
JQ705622.1
JQ705623.1
JQ705624.1
JQ705625.1
JQ705626.1
JQ705627.1
JQ705628.1
JQ705629.1
JQ705630.1
JQ705631.1
JQ705632.1
JQ705633.1
JQ705634.1
JQ705635.1
JQ705636.1
JQ705637.1
JQ705638.1
JQ705639.1
JQ705640.1
JQ705641.1
JQ705642.1
JQ705643.1
JQ705644.1
JQ705645.1
JQ705646.1
JQ705647.1
JQ705648.1
JQ705649.1
JQ705650.1
JQ705651.1
JQ705652.1
JQ705653.1
JQ705654.1
JQ705655.1
JQ705656.1
JQ705657.1
JQ705658.1
JQ705659.1
JQ705660.1
JQ705661.1
JQ705662.1
JQ705663.1
JQ705664.1
JQ705665.1
JQ705666.1
JQ705667.1
JQ705668.1
JQ705669.1
JQ705670.1
JQ705671.1
JQ705672.1
JQ705673.1
JQ705674.1
JQ705675.1
JQ705676.1
JQ705677.1
JQ705678.1
JQ705679.1
JQ705680.1
JQ705681.1
JQ705682.1
JQ705683.1
JQ705684.1
JQ705685.1
JQ705686.1
JQ705687.1
JQ705688.1
JQ705689.1
JQ705690.1
JQ705691.1
JQ705692.1
JQ705693.1
JQ705694.1
JQ705695.1
JQ705696.1
JQ705697.1
JQ705698.1
JQ705699.1
JQ705700.1
JQ705701.1
JQ705702.1
JQ705703.1
JQ705704.1
JQ705705.1
JQ705706.1
JQ705707.1
JQ705708.1
JQ705709.1
JQ705710.1
JQ705711.1
JQ705712.1
JQ705713.1
JQ705714.1
JQ705715.1
JQ705716.1
JQ705717.1
JQ705718.1
JQ705719.1
JQ705720.1
JQ705721.1
JQ705722.1
JQ705723.1
JQ705724.1
JQ705725.1
JQ705726.1
JQ705727.1
JQ705728.1
JQ705729.1
JQ705730.1
JQ705731.1
JQ705732.1
JQ705733.1
JQ705734.1
JQ705735.1
JQ705736.1
JQ705737.1
JQ705738.1
JQ705739.1
JQ705740.1
JQ705741.1
JQ705742.1
JQ705743.1
JQ705744.1
JQ705745.1
JQ705746.1
JQ705747.1
JQ705748.1
JQ705749.1
JQ705750.1
JQ705751.1
JQ705752.1
JQ705753.1
JQ705754.1
JQ705755.1
JQ705756.1
JQ705757.1
JQ705758.1
JQ705759.1
JQ705760.1
JQ705761.1
JQ705762.1
JQ705763.1
JQ705764.1
JQ705765.1
JQ705766.1
JQ705767.1
JQ705768.1
JQ705769.1
JQ705770.1
JQ705771.1
JQ705772.1
JQ705773.1
JQ705774.1
JQ705775.1
JQ705776.1
JQ705777.1
JQ705778.1
JQ705779.1
JQ705780.1
JQ705781.1
JQ705782.1
JQ705783.1
JQ705784.1
JQ705785.1
JQ705786.1
JQ705787.1
JQ705788.1
JQ705789.1
JQ705790.1
JQ705791.1
JQ705792.1
JQ705793.1
JQ705794.1
JQ705795.1
JQ705796.1
JQ705797.1
JQ705798.1
JQ705799.1
JQ705800.1
JQ705801.1
JQ705802.1
JQ705803.1
JQ705804.1
JQ705805.1
JQ705806.1
JQ705807.1
JQ705808.1
JQ705809.1
JQ705810.1
JQ705811.1
JQ705812.1
JQ705813.1
JQ705814.1
JQ705815.1
JQ705816.1
JQ705817.1
JQ705818.1
JQ705819.1
JQ705820.1
JQ705821.1
JQ705822.1
JQ705823.1
JQ705824.1
JQ705825.1
JQ705826.1
JQ705827.1
JQ705828.1
JQ705829.1
JQ705830.1
JQ705831.1
JQ705832.1
JQ705833.1
JQ705834.1
JQ705835.1
JQ705836.1
JQ705837.1
JQ705838.1
JQ705839.1
JQ705840.1
JQ705841.1
JQ705842.1
JQ705843.1
JQ705844.1
JQ705845.1
JQ705846.1
JQ705847.1
JQ705848.1
JQ705849.1
JQ705850.1
JQ705851.1
JQ705852.1
JQ705853.1
JQ705854.1
JQ705855.1
JQ705856.1
JQ705857.1
JQ705858.1
JQ705859.1
JQ705860.1
JQ705861.1
JQ705862.1
JQ705863.1
JQ705864.1
JQ705865.1
JQ705866.1
JQ705867.1
JQ705868.1
JQ705869.1
JQ705870.1
JQ705871.1
JQ705872.1
JQ705873.1
JQ705874.1
JQ705875.1
JQ705876.1
JQ705877.1
JQ705878.1
JQ705879.1
JQ705880.1
JQ705881.1
JQ705882.1
JQ705883.1
JQ705884.1
JQ705885.1
JQ705886.1
JQ705887.1
JQ705888.1
JQ705889.1
JQ705890.1
JQ705891.1
JQ705892.1
JQ705893.1
JQ705894.1
JQ705895.1
JQ705896.1
JQ705897.1
JQ705898.1
JQ705899.1
JQ705900.1
JQ705901.1
JQ705902.1
JQ705903.1
JQ705904.1
JQ705905.1
JQ705906.1
JQ705907.1
JQ705908.1
JQ705909.1
JQ705910.1
JQ705911.1
JQ705912.1
JQ705913.1
JQ705914.1
JQ705915.1
JQ705916.1
JQ705917.1
JQ705918.1
JQ705919.1
JQ705920.1
JQ705921.1
JQ705922.1
JQ705923.1
JQ705924.1
JQ705925.1
JQ705926.1
JQ705927.1
JQ705928.1
JQ705929.1
JQ705930.1
JQ705931.1
JQ705932.1
JQ705933.1
JQ705934.1
JQ705935.1
JQ705936.1
JQ705937.1
JQ705938.1
JQ705939.1
JQ705940.1
JQ705941.1
JQ705942.1
JQ705943.1
JQ705944.1
JQ705945.1
JQ705946.1
JQ705947.1
JQ705948.1
JQ705949.1
JQ705950.1
JQ705951.1
JQ705952.1
JQ705953.1
JQ705954.1
JQ705955.1
JQ705956.1
JQ705957.1
JQ705958.1
JQ705959.1
JQ705960.1
JQ705961.1
JQ705962.1
JQ705963.1
JQ705964.1
JQ705965.1
JQ705966.1
JQ705967.1
JQ705968.1
JQ705969.1
JQ705970.1
JQ705971.1
JQ705972.1
JQ705973.1
JQ705974.1
JQ705975.1
JQ705976.1
JQ705977.1
JQ705978.1
JQ705979.1
JQ705980.1
JQ705981.1
JQ705982.1
JQ705983.1
JQ705984.1
JQ705985.1
JQ705986.1
JQ705987.1
JQ705988.1
JQ705989.1
JQ705990.1
JQ705991.1
JQ705992.1
JQ705993.1
JQ705994.1
JQ705995.1
JQ705996.1
JQ705997.1
JQ705998.1
JQ705999.1
JQ706000.1
JQ706001.1
JQ706002.1
JQ706003.1
JQ706004.1
JQ706005.1
JQ706006.1
JQ706007.1
JQ706008.1
JQ706009.1
JQ706010.1
JQ706011.1
JQ706012.1
JQ706013.1
JQ706014.1
JQ706015.1
JQ706016.1
JQ706017.1
JQ706018.1
JQ706019.1
JQ706020.1
JQ706021.1
JQ706022.1
JQ706023.1
JQ706024.1
JQ706025.1
JQ706026.1
JQ706027.1
JQ706028.1
JQ706029.1
JQ706030.1
JQ706031.1
JQ706032.1
JQ706033.1
JQ706034.1
JQ706035.1
JQ706036.1
JQ706037.1
JQ706038.1
JQ706041.1
JQ706042.1
JQ706043.1
JQ706044.1
JQ706045.1
JQ706046.1
JQ706047.1
JQ706048.1
JQ706049.1
JQ706050.1
JQ706051.1
JQ706052.1
JQ706053.1
JQ706054.1
JQ706055.1
JQ706056.1
JQ706057.1
JQ706059.1
JQ706060.1
JQ706061.1
JQ706062.1
JQ706063.1
JQ706064.1
JQ706065.1
JQ706066.1
JQ706067.1
JQ324516.1
JQ324517.1
JQ324518.1
JQ324519.1
JQ324520.1
JQ324521.1
JQ324522.1
JQ324523.1
JQ324524.1
JQ324525.1
JQ324526.1
JQ324527.1
JQ324528.1
JQ324529.1
JQ324530.1
JQ324531.1
JQ324532.1
JQ324533.1
JQ324534.1
JQ324535.1
JQ324536.1
JQ324537.1
JQ324538.1
JQ324539.1
JQ324540.1
JQ324541.1
JQ324542.1
JQ324543.1
JQ324544.1
JQ324545.1
JQ324546.1
JQ324547.1
JQ324548.1
JQ324549.1
JQ324550.1
JQ324551.1
JQ324552.1
JQ324553.1
JQ324554.1
JQ324555.1
JQ324556.1
JQ324557.1
JQ324558.1
JQ324559.1
JQ324560.1
JQ324561.1
JQ324562.1
JQ324563.1
JQ324564.1
JQ324565.1
JQ324566.1
JQ324567.1
JQ324568.1
JQ324569.1
JQ324570.1
JQ324571.1
JQ324572.1
JQ324573.1
JQ324574.1
JQ324575.1
JQ324576.1
JQ324577.1
JQ324578.1
JQ324579.1
JQ324580.1
JQ324581.1
JQ324582.1
JQ324583.1
JQ324584.1
JQ324585.1
JQ324586.1
JQ324587.1
JQ324588.1
JQ324589.1
JQ324590.1
JQ324591.1
JQ324592.1
JQ324593.1
JQ324594.1
JQ324595.1
JQ324596.1
JQ324597.1
JQ324598.1
JQ324599.1
JQ324600.1
JQ324601.1
JQ324602.1
JQ324603.1
JQ324604.1
JQ324605.1
JQ324606.1
JQ324607.1
JQ324608.1
JQ324609.1
JQ324610.1
JQ324611.1
JQ324612.1
JQ324613.1
JQ324614.1
JQ324615.1
JQ324616.1
JQ324617.1
JQ324618.1
JQ324619.1
JQ324620.1
JQ324621.1
JQ324622.1
JQ324623.1
JQ324624.1
JQ324625.1
JQ324626.1
JQ324627.1
JQ324628.1
JQ324629.1
JQ324630.1
JQ324631.1
JQ324632.1
JQ324633.1
JQ324634.1
JQ324635.1
JQ324636.1
JQ324637.1
JQ324638.1
JQ324639.1
JQ324640.1
JQ324641.1
JQ324642.1
JQ324643.1
JQ324644.1
JQ324645.1
JQ324646.1
JQ324647.1
JQ324648.1
JQ324649.1
JQ324650.1
JQ324651.1
JQ324652.1
JQ324653.1
JQ324654.1
JQ324655.1
JQ324656.1
JQ324657.1
JQ324658.1
JQ324659.1
JQ324660.1
JQ324661.1
JQ324662.1
JQ324663.1
JQ324664.1
JQ324665.1
JQ324666.1
JQ324667.1
JQ324668.1
JQ324669.1
JQ324670.1
JQ324671.1
JQ324672.1
JQ324673.1
JQ324674.1
JQ324675.1
JQ324676.1
JQ324677.1
JQ324678.1
JQ324679.1
JQ324680.1
JQ324681.1
JQ324682.1
JQ324683.1
JQ324684.1
JQ324685.1
JQ324686.1
JQ324687.1
JQ324688.1
JQ324689.1
JQ324690.1
JQ324691.1
JQ324692.1
JQ324693.1
JQ324694.1
JQ324695.1
JQ324696.1
JQ324697.1
JQ324698.1
JQ324699.1
JQ324700.1
JQ324701.1
JQ324702.1
JQ324703.1
JQ324704.1
JQ324705.1
JQ324706.1
JQ324707.1
JQ324708.1
JQ324709.1
JQ324710.1
JQ324711.1
JQ324712.1
JQ324713.1
JQ324714.1
JQ324715.1
JQ324716.1
JQ324717.1
JQ324718.1
JQ324719.1
JQ324720.1
JQ324721.1
JQ324722.1
JQ324723.1
JQ324724.1
JQ324725.1
JQ324726.1
JQ324727.1
JQ324728.1
JQ324729.1
JQ324730.1
JQ324731.1
JQ324732.1
JQ324733.1
JQ324734.1
JQ324735.1
JQ324736.1
JQ324737.1
JQ324738.1
JQ324739.1
JQ324740.1
JQ324741.1
JQ324742.1
JQ324743.1
JQ324744.1
JQ324745.1
JQ324746.1
JQ324747.1
JQ324748.1
JQ324749.1
JQ324750.1
JQ324751.1
JQ324752.1
JQ324753.1
JQ324754.1
JQ324755.1
JQ324756.1
JQ324757.1
JQ324758.1
JQ324759.1
JQ324760.1
JQ324761.1
JQ324762.1
JQ324763.1
JQ324764.1
JQ324765.1
JQ324766.1
JQ324767.1
JQ324768.1
JQ324769.1
JQ324770.1
JQ324771.1
JQ324772.1
JQ324773.1
JQ324774.1
JQ324775.1
JQ324776.1
JQ324777.1
JQ324778.1
JQ324779.1
JQ324780.1
JQ324781.1
JQ324782.1
JQ324783.1
JQ324784.1
JQ324785.1
JQ324786.1
JQ324787.1
JQ324788.1
JQ324789.1
JQ324790.1
JQ324791.1
JQ324792.1
JQ324793.1
JQ324794.1
JQ324795.1
JQ324796.1
JQ324797.1
JQ324798.1
JQ324799.1
JQ324800.1
JQ324801.1
JQ324802.1
JQ324803.1
JQ324804.1
JQ324805.1
JQ324806.1
JQ324807.1
JQ324808.1
JQ324809.1
JQ324810.1
JQ324811.1
JQ324812.1
JQ324813.1
JQ324814.1
JQ324815.1
JQ324816.1
JQ324817.1
JQ324818.1
JQ324819.1
JQ324820.1
JQ324821.1
JQ324822.1
JQ324823.1
JQ324824.1
JQ324825.1
JQ324826.1
JQ324827.1
JQ324828.1
JQ324829.1
JQ324830.1
JQ324831.1
JQ324832.1
JQ324833.1
JQ324834.1
JQ324835.1
JQ324836.1
JQ324837.1
JQ324838.1
JQ324839.1
JQ324840.1
JQ324841.1
JQ324842.1
JQ324843.1
JQ324844.1
JQ324845.1
JQ324846.1
JQ324847.1
JQ324848.1
JQ324849.1
JQ324850.1
JQ324851.1
JQ324852.1
JQ324853.1
JQ324854.1
JQ324855.1
JQ324856.1
JQ324857.1
JQ324858.1
JQ324859.1
JQ324860.1
JQ324861.1
JQ324862.1
JQ324863.1
JQ324864.1
JQ324865.1
JQ324866.1
JQ324867.1
JQ324868.1
JQ324869.1
JQ324870.1
JQ324871.1
JQ324872.1
JQ324873.1
JQ324874.1
JQ324875.1
JQ324876.1
JQ324877.1
JQ324878.1
JQ324879.1
JQ324880.1
JQ324881.1
JQ324882.1
JQ324883.1
JQ324884.1
JQ324885.1
JQ324886.1
JQ324887.1
JQ324888.1
JQ324889.1
JQ324890.1
JQ324891.1
JQ324892.1
JQ324893.1
JQ324894.1
JQ324895.1
JQ324896.1
JQ324897.1
JQ324898.1
JQ324899.1
JQ324900.1
JQ324901.1
JQ324902.1
JQ324903.1
JQ324904.1
JQ324905.1
JQ324906.1
JQ324907.1
JQ324908.1
JQ324909.1
JQ324910.1
JQ324911.1
JQ324912.1
JQ324913.1
JQ324914.1
JQ324915.1
JQ324916.1
JQ324917.1
JQ324918.1
JQ324919.1
JQ324920.1
JQ324921.1
JQ324922.1
JQ324923.1
JQ324924.1
JQ324925.1
JQ324926.1
JQ324927.1
JQ324928.1
JQ324929.1
JQ324930.1
JQ324931.1
JQ324932.1
JQ324933.1
JQ324934.1
JQ324935.1
JN800721.1
JQ763435.1
JQ764985.1
JQ774501.1
JQ775967.1
JQ794835.1
JQ796696.1
JQ801295.1
JQ820100.1
JF824812.2
JF824813.2
JF824814.2
JF824815.2
JF824816.2
JF824817.2
JF824818.2
JF824819.2
JF824820.2
JF824821.2
JF824822.2
JF824823.2
JF824824.2
JF824825.2
JF824826.2
JF824827.2
JF824828.2
JF824829.2
JF824830.2
JF824831.2
JF824832.2
JF824833.2
JF824834.2
JF824835.2
JF824836.2
JF824837.2
JF824838.2
JF824839.2
JF824840.2
JF824841.2
JF824842.2
JF824843.2
JF824844.2
JF824845.2
JF824846.2
JF824847.2
JF824848.2
JF824849.2
JF824850.2
JF824851.2
JF824852.2
JF824853.2
JF824854.2
JF824855.2
JF824856.2
JF824857.2
JF824858.2
JF824859.2
JF824860.2
JF824861.2
JF824862.2
JF824863.2
JF824864.2
JF824865.2
JF824866.2
JF824867.2
JF824868.2
JF824869.2
JF824870.2
JF824871.2
JF824872.2
JF824873.2
JF824874.2
JF824875.2
JF824876.2
JF824877.2
JF824878.2
JF824879.2
JF824880.2
JF824881.2
JF824882.2
JF824883.2
JF824884.2
JF824885.2
JF824886.2
JF824887.2
JF824888.2
JF824889.2
JF824890.2
JF824891.2
JF824892.2
JF824893.2
JF824894.2
JF824895.2
JF824896.2
JF824897.2
JF824898.2
JF824899.2
JF824900.2
JF824901.2
JF824902.2
JF824903.2
JF824904.2
JF824905.2
JF824906.2
JF824907.2
JF824908.2
JF824909.2
JF824910.2
JF824911.2
JF824912.2
JF824913.2
JF824914.2
JF824915.2
JF824916.2
JF824917.2
JF824918.2
JF824919.2
JF824920.2
JF824921.2
JF824922.2
JF824923.2
JF824924.2
JF824925.2
JF824926.2
JF824927.2
JF824928.2
JF824929.2
JF824930.2
JF824931.2
JF824932.2
JF824933.2
JF824934.2
JF824935.2
JF824936.2
JF824937.2
JF824938.2
JF824939.2
JF824940.2
JF824941.2
JF824942.2
JF824943.2
JF824944.2
JF824945.2
JF824946.2
JF824947.2
JF824948.2
JF824949.2
JF824950.2
JF824951.2
JF824952.2
JF824953.2
JF824954.2
JF824955.2
JF824956.2
JF824957.2
JF824958.2
JF824959.2
JF824960.2
JF824961.2
JF824962.2
JF824963.2
JF824964.2
JF824965.2
JF824966.2
JF824967.2
JF824968.2
JF824969.2
JF824970.2
JF824971.2
JF824972.2
JF824973.2
JF824974.2
JF824975.2
JF824976.2
JF824977.2
JF824978.2
JF824979.2
JF824980.2
JF824981.2
JF824982.2
JF824983.2
JF824984.2
JF824985.2
JF824986.2
JF824987.2
JF824988.2
JF824989.2
JF824990.2
JF824991.2
JF824992.2
JF824993.2
JF824994.2
JF824995.2
JF824996.2
JF824997.2
JQ437479.1
JQ437480.1
JQ728562.1
JQ728563.1
HQ114563.1
JF742196.2
JF742197.1
JF742198.2
JF742199.1
JF742200.2
JF742201.1
JF742202.2
JF742203.1
JF742204.1
JF742205.2
JF742206.1
JF742207.1
JF742208.2
JF742209.2
JF742210.1
JF742211.1
JF742212.1
JF742213.1
JF742214.1
JF742215.1
JF742216.1
JF894376.1
JF894377.1
JF894378.1
JF894379.1
JQ701741.2
JQ710885.1
NC_016987.1
JQ031816.1
JQ664525.1
JQ664529.1
JQ664531.1
JQ664533.1
JQ664534.1
JQ664535.1
JQ664536.1
JQ664537.1
JQ664538.1
JQ664539.1
JQ664540.1
JQ664541.1
JQ664542.1
JQ664543.1
JQ664544.1
JQ664545.1
JQ664546.1
JQ664547.1
JQ692068.1
JQ692071.1
JQ724861.1
JQ724862.1
JQ735909.1
JQ735910.1
JN857009.1
JN857010.1
JN857011.1
JN857012.1
JN857013.1
JN857014.1
JN857015.1
JN857016.1
JN857017.1
JN857018.1
JN857019.1
JN857020.1
JN857021.1
JN857022.1
JN857023.1
JN857024.1
JN857025.1
JN857026.1
JN857027.1
JN857028.1
JN857029.1
JN857030.1
JN857031.1
JN857032.1
JN857033.1
JN857034.1
JN857035.1
JN857036.1
JN857037.1
JN857038.1
JN857039.1
JN857040.1
JN857041.1
JN857042.1
JN857043.1
JN857044.1
JN857045.1
JN857046.1
JN857047.1
JN857048.1
JN857049.1
JN857050.1
JN857051.1
JN857052.1
JN857053.1
JN857054.1
JN857055.1
JN857056.1
JN857057.1
JN857058.1
JN857059.1
JN857060.1
JN857061.1
JN857062.1
JN857063.1
JQ665462.1
JQ434458.1
JQ518289.1
JQ518290.1
JQ654459.1
JQ661382.1
JQ661383.1
JQ661384.1
JQ661385.1
JQ661386.1
JQ661387.1
JQ661388.1
JQ661389.1
JQ661390.1
JQ661391.1
JQ661392.1
JQ661393.1
JQ661394.1
JQ661395.1
JQ661396.1
JQ661397.1
JQ661398.1
JQ661399.1
JQ661400.1
JQ661401.1
JQ661402.1
JQ661403.1
JQ661404.1
JQ661405.1
JQ661406.1
JQ661407.1
JQ661408.1
JQ661409.1
JQ661410.1
JQ661411.1
JQ661412.1
JQ661413.1
JQ661414.1
JQ661415.1
JQ661416.1
JQ661417.1
JQ661418.1
JQ661419.1
JQ661420.1
JQ661421.1
JQ661422.1
JQ661423.1
JQ661424.1
JQ661425.1
JQ661426.1
JQ661427.1
JQ661428.1
JQ661429.1
JQ661430.1
JQ661431.1
JQ661432.1
JQ661433.1
JQ661434.1
JQ661435.1
JQ661436.1
JQ661437.1
JQ661438.1
JQ661439.1
JQ661440.1
JQ661441.1
JQ661442.1
JQ661443.1
JQ661444.1
JQ661445.1
JQ661446.1
JQ661447.1
JQ661448.1
JQ661449.1
JQ661450.1
JQ661451.1
JQ661452.1
JQ661453.1
JQ661454.1
JQ661455.1
JQ661456.1
JQ661457.1
JQ661458.1
JQ661459.1
JQ661460.1
JQ661461.1
JQ661462.1
JQ661463.1
JQ661464.1
JQ661465.1
JQ661466.1
JQ661467.1
JQ661468.1
JQ661469.1
JQ661470.1
JQ661471.1
JQ661472.1
JQ661473.1
JQ661474.1
JQ661475.1
JQ661476.1
JQ661477.1
JQ661478.1
JQ661479.1
JQ661480.1
JQ661481.1
JQ661482.1
JQ661483.1
JQ661484.1
JQ661485.1
JQ661486.1
JQ661487.1
JQ681270.1
JQ691414.1
JQ695801.1
JN673263.1
JN673264.1
JQ245723.1
JQ245724.1
JQ245725.1
JQ245726.1
JQ245727.1
JQ245728.1
JQ245729.1
JQ245730.1
JQ245731.1
JQ245732.1
JQ245733.1
JQ245734.1
JQ245735.1
JQ245736.1
JQ245737.1
JQ245738.1
JQ245739.1
JQ245740.1
JQ245741.1
JQ245742.1
JQ245743.1
JQ245744.1
JQ245745.1
JQ245746.1
JQ245747.1
JQ245748.1
JQ245749.1
JQ245750.1
JQ245751.1
JQ245752.1
JQ245753.1
JQ245754.1
JQ245755.1
JQ245756.1
JQ245757.1
JQ245758.1
JQ245759.1
JQ245760.1
JQ245761.1
JQ245762.1
JQ245763.1
JQ245764.1
JQ245765.1
JQ245766.1
JQ245767.1
JQ245768.1
JQ245769.1
JQ245770.1
JQ245771.1
JQ245772.1
JQ245773.1
JQ245774.1
JQ245775.1
JQ245776.1
JQ245777.1
JQ245778.1
JQ245779.1
JQ245780.1
JQ245781.1
JQ245782.1
JQ245783.1
JQ245784.1
JQ245785.1
JQ245786.1
JQ245787.1
JQ245788.1
JQ245789.1
JQ245790.1
JQ245791.1
JQ245792.1
JQ245793.1
JQ245794.1
JQ245795.1
JQ245796.1
JQ245797.1
JQ245798.1
JQ245799.1
JQ245800.1
JQ245801.1
JQ245802.1
JQ245803.1
JQ245804.1
JQ245805.1
JQ245806.1
JQ245807.1
NC_016951.1
GU938833.1
JF431049.1
JF431050.1
JF431051.1
JF431052.1
JF431053.1
JF431054.1
JF431055.1
JF431056.1
JF431057.1
JF431058.1
JF431059.1
JF431060.1
JF431061.1
JF431062.1
JF431063.1
JF431064.1
JF431065.1
NC_016920.1
NC_016922.1
FR694649.1
HQ890328.1
JQ623486.1
JQ629405.1
JQ653137.1
JQ655176.1
JQ655421.1
JQ655422.1
JQ657730.1
JQ664688.1
JQ665461.1
JQ668027.1
NC_016923.1
FJ705435.1
NC_016892.1
JQ480650.1
JQ581034.1
JQ582984.1
JQ611709.2
JQ615950.1
JQ618033.1
JQ619780.1
JQ619781.1
JQ087872.1
NC_016866.1
NC_016867.1
NC_016868.1
NC_016869.1
NC_016870.1
NC_016871.1
NC_016872.1
NC_016873.1
JN253391.1
JN253392.1
JN253393.1
JN253394.1
JN253395.1
JN253396.1
JN253397.1
JN253398.1
JN253399.1
JN253400.1
JN253401.1
JN253402.1
JN253403.1
JN253404.1
JN253405.1
JN253406.1
JN253407.1
JN253408.1
JN253409.1
JN253410.1
JN253411.1
JN253412.1
JN253413.1
JN253414.1
JN253415.1
JN253416.1
JN253417.1
JN253418.1
JN253419.1
JN253420.1
JN253421.1
JN253422.1
JN253423.1
JN253424.1
JN253425.1
JN253426.1
JN253427.1
JN253428.1
JN253429.1
JN253430.1
JN253431.1
JN253432.1
JN253433.1
JN253434.1
JN253435.1
JQ286004.1
AB517556.1
AB517557.1
AB517558.1
AB517559.1
JN209840.1
JN209841.1
JN209842.1
HQ907992.1
JQ406575.1
JQ408439.1
JQ412577.1
JQ435789.1
HE577847.1
HE577848.1
HE577849.1
HE577850.1
NC_016755.1
JQ086345.1
NC_016661.1
NC_016662.1
NC_016663.1
NC_016664.1
NC_016666.1
NC_016667.1
NC_016669.1
NC_016671.1
NC_016672.1
NC_016673.1
NC_016674.1
NC_016678.1
NC_016679.1
NC_016682.1
NC_016683.1
NC_016685.1
NC_016686.1
NC_016688.1
NC_016689.1
NC_016691.1
NC_016693.1
NC_016694.1
NC_016695.1
NC_016696.1
NC_016698.1
NC_016700.1
NC_016701.1
NC_016702.1
NC_016704.1
NC_016705.1
NC_016706.1
NC_016707.1
NC_016709.1
NC_016710.1
NC_016713.1
NC_016714.1
NC_016715.1
NC_016716.1
NC_016717.1
NC_016719.1
NC_016720.1
NC_016721.1
NC_016723.1
NC_016724.1
NC_016725.1
NC_016726.1
JQ082337.1
JQ048935.1
JQ040802.1
JQ290366.1
JQ308836.1
JQ340869.1
JQ343921.1
JQ001860.1
AP011584.1
AP011585.1
AP011586.1
AP011587.1
AP011588.1
AP011589.1
AP011590.1
AP011591.1
AP011592.1
AP011593.1
AP011594.1
AP011595.1
AP011596.1
AP011597.1
AP011598.1
AP011599.1
AP011600.1
AP011601.1
AP011602.1
AP011603.1
AP011604.1
AP011605.1
AP011606.1
AP011607.1
AP011608.1
AP011609.1
AP011610.1
AP011611.1
AP011612.1
JN182927.1
GU183364.1
GU320209.1
JN380205.1
HM036529.1
HM036530.1
HM036531.1
HM036532.1
HM036533.1
HM036534.1
HM036535.1
HM036536.1
HM036537.1
HM036538.1
HM036539.1
HM036540.1
HM036541.1
HM036542.1
HM036543.1
HM036544.1
HM036545.1
HM036546.1
HM036547.1
HM036548.1
HM036549.1
HM036550.1
HM036551.1
HM036552.1
HM036553.1
HM036554.1
HM036555.1
HM036556.1
HM036557.1
HM036558.1
HM036559.1
HM036560.1
HM036561.1
HM036562.1
HM036563.1
HM036564.1
HM036565.1
HM036566.1
HM036567.1
HM036568.1
HM036569.1
HM036570.1
HM036571.1
HM036572.1
HM036573.1
HM036574.1
HM036575.1
HM036576.1
HM036577.1
HM036578.1
HM049636.1
HQ378507.1
HQ378508.1
HQ833701.1
HQ891119.1
JF713818.1
JN570504.1
JN570505.1
JN570506.1
FJ469674.1
HM034866.1
HM034867.1
HQ660074.1
HQ711931.1
JQ030887.1
FJ871126.1
JQ010985.1
JQ010986.1
JQ010987.1
JQ010988.1
JQ027694.1
JQ045341.1
JQ228861.1
JQ235504.1
JQ245440.1
JQ247408.1
JQ249907.1
JQ253591.1
JQ272477.1
JQ272844.1
NC_016469.1
GQ344500.1
JF260932.1
JF260933.1
JF260934.1
JF260935.1
JF260936.1
JF260937.1
JF260938.1
JF260939.1
JF260940.1
JF260941.1
JF260942.1
JF260943.1
JF260944.1
JF260945.1
JF260946.1
JF260947.1
JF260948.1
JF260949.1
JF260950.1
JF260951.1
JN655773.1
JN655774.1
JN655775.1
JN655776.1
JN655777.1
JN655778.1
JN655779.1
JN655780.1
JN655781.1
JN655782.1
JN655783.1
JN655784.1
JN655785.1
JN655786.1
JN655787.1
JN655788.1
JN655789.1
JN655790.1
JN655791.1
JN655792.1
JN655793.1
JN655794.1
JN655795.1
JN655796.1
JN655797.1
JN655798.1
JN655799.1
JN655800.1
JN655801.1
JN655802.1
JN655803.1
JN655804.1
JN655805.1
JN655806.1
JN655807.1
JN655808.1
JN655809.1
JN655810.1
JN655811.1
JN655812.1
JN655813.1
JN655814.1
JN655815.1
JN655816.1
JN655817.1
JN655818.1
JN655819.1
JN655820.1
JN655821.1
JN655822.1
JN655823.1
JN655824.1
JN655825.1
JN655826.1
JN655827.1
JN655828.1
JN655829.1
JN655830.1
JN655831.1
JN655832.1
JN655833.1
JN655834.1
JN655835.1
JN655836.1
JN655837.1
JN655838.1
JN655839.1
JN655840.1
JN655841.1
JN655842.1
JN540042.1
JQ003190.1
JN645818.1
JN645819.1
JN645820.1
JN645821.1
JQ044791.1
JQ044792.1
JQ044793.1
JQ044794.1
JQ044795.1
JQ044796.1
JQ044797.1
JQ044798.1
JQ044799.1
JQ044800.1
JQ044801.1
JQ044802.1
JQ044803.1
JQ044804.1
JQ044805.1
JQ044806.1
JQ044807.1
JQ044808.1
JQ044809.1
JQ044810.1
JQ044811.1
JQ044812.1
JQ044813.1
JQ044814.1
JQ044815.1
JQ044816.1
JQ044817.1
JQ044818.1
JQ044819.1
JQ044820.1
JQ044821.1
JQ044822.1
JQ044823.1
JQ044824.1
JQ044825.1
JQ044826.1
JQ044827.1
JQ044828.1
JQ044829.1
JQ044830.1
JQ044831.1
JQ044832.1
JQ044833.1
JQ044834.1
JQ044835.1
JQ044836.1
JQ044837.1
JQ044838.1
JQ044839.1
JQ044840.1
JQ044841.1
JQ044842.1
JQ044843.1
JQ044844.1
JQ044845.1
JQ044846.1
JQ044847.1
JQ044848.1
JQ044849.1
JQ044850.1
JQ044851.1
JQ044852.1
JQ044853.1
JQ044854.1
JQ044855.1
JQ044856.1
JQ044857.1
JQ044858.1
JQ044859.1
JQ044860.1
JQ044861.1
JQ044862.1
JQ044863.1
JQ044864.1
JQ044865.1
JQ044866.1
JQ044867.1
JQ044868.1
JQ044869.1
JQ044870.1
JQ044871.1
JQ044872.1
JQ044873.1
JQ044874.1
JQ044875.1
JQ044876.1
JQ044877.1
JQ044878.1
JQ044879.1
JQ044880.1
JQ044881.1
JQ044882.1
JQ044883.1
JQ044884.1
JQ044885.1
JQ044886.1
JQ044887.1
JQ044888.1
JQ044889.1
JQ044890.1
JQ044891.1
JQ044892.1
JQ044893.1
JQ044894.1
JQ044895.1
JQ044896.1
JQ044897.1
JQ044898.1
JQ044899.1
JQ044900.1
JQ044901.1
JQ044902.1
JQ044903.1
JQ044904.1
JQ044905.1
JQ044906.1
JQ044907.1
JQ044908.1
JQ044909.1
JQ044910.1
JQ044911.1
JQ044912.1
JQ044913.1
JQ044914.1
JQ044915.1
JQ044916.1
JQ044917.1
JQ044918.1
JQ044919.1
JQ044920.1
JQ044921.1
JQ044922.1
JQ044923.1
JQ044924.1
JQ044925.1
JQ044926.1
JQ044927.1
JQ044928.1
JQ044929.1
JQ044930.1
JQ044931.1
JQ044932.1
JQ044933.1
JQ044934.1
JQ044935.1
JQ044936.1
JQ044937.1
JQ044938.1
JQ044939.1
JQ044940.1
JQ044941.1
JQ044942.1
JQ044943.1
JQ044944.1
JQ044945.1
JQ044946.1
JQ044947.1
JQ044948.1
JQ044949.1
JQ044950.1
JQ044951.1
JQ044952.1
JQ044953.1
JQ044954.1
JQ044955.1
JQ044956.1
JQ044957.1
JQ044958.1
JQ044959.1
JQ044960.1
JQ044961.1
JQ044962.1
JQ044963.1
JQ044964.1
JQ044965.1
JQ044966.1
JQ044967.1
JQ044968.1
JQ044969.1
JQ044970.1
JQ044971.1
JQ044972.1
JQ044973.1
JQ044974.1
JQ044975.1
JQ044976.1
JQ044977.1
JQ044978.1
JQ044979.1
JQ044980.1
JQ044981.1
JQ044982.1
JQ044983.1
JQ044984.1
JQ044985.1
JQ044986.1
JQ044987.1
JQ044988.1
JQ044989.1
JQ044990.1
JQ044991.1
JQ044992.1
JQ044993.1
JQ044994.1
JQ044995.1
JQ044996.1
JQ044997.1
JQ044998.1
JQ044999.1
JQ045000.1
JQ045001.1
JQ045002.1
JQ045003.1
JQ045004.1
JQ045005.1
JQ045006.1
JQ045007.1
JQ045008.1
JQ045009.1
JQ045010.1
JQ045011.1
JQ045012.1
JQ045013.1
JQ045014.1
JQ045015.1
JQ045016.1
JQ045017.1
JQ045018.1
JQ045019.1
JQ045020.1
JQ045021.1
JQ045022.1
JQ045023.1
JQ045024.1
JQ045025.1
JQ045026.1
JQ045027.1
JQ045028.1
JQ045029.1
JQ045030.1
JQ045031.1
JQ045032.1
JQ045033.1
JQ045034.1
JQ045035.1
JQ045036.1
JQ045037.1
JQ045038.1
JQ045039.1
JQ045040.1
JQ045041.1
JQ045042.1
JQ045043.1
JQ045044.1
JQ045045.1
JQ045046.1
JQ045047.1
JQ045048.1
JQ045049.1
JQ045050.1
JQ045051.1
JQ045052.1
JQ045053.1
JQ045054.1
JQ045055.1
JQ045056.1
JQ045057.1
JQ045058.1
JQ045059.1
JQ045060.1
JQ045061.1
JQ045062.1
JQ045063.1
JQ045064.1
JQ045065.1
JQ045066.1
JQ045067.1
JQ045068.1
JQ045069.1
JQ045070.1
JQ045071.1
JQ045072.1
JQ045073.1
JQ045074.1
JQ045075.1
JQ045076.1
JQ045077.1
JQ045078.1
JQ045079.1
JQ045080.1
JQ045081.1
JQ045082.1
JQ045083.1
JQ045084.1
JQ045085.1
JQ045086.1
JQ045087.1
JQ045088.1
JQ045089.1
JQ045090.1
JQ045091.1
JQ045092.1
JQ045093.1
JQ045094.1
JQ045095.1
JQ045096.1
JQ045097.1
JQ045098.1
JQ045099.1
JQ045100.1
JQ045101.1
JQ045102.1
JQ045103.1
JQ045104.1
JQ045105.1
JQ045106.1
JQ045107.1
JQ045108.1
JQ045109.1
JQ045110.1
JQ045111.1
JQ045112.1
JQ045113.1
JQ045114.1
JQ045115.1
JQ045116.1
JQ045117.1
JQ045118.1
JQ045119.1
JQ045120.1
JQ045121.1
JQ045122.1
JQ045123.1
JQ045124.1
JQ045125.1
JN989561.1
JQ031759.1
JQ045864.1
JQ046361.1
JQ048704.1
JQ064573.1
JQ065050.1
JQ074231.1
JQ074232.1
JQ086344.1
HQ897271.1
NC_016420.1
NC_016421.1
NC_016422.1
NC_016426.1
NC_016427.1
NC_016428.1
NC_016429.1
GU109281.1
JN629046.1
JN629047.1
JN819272.1
JQ034406.1
JN869311.1
JN869312.1
JQ002593.1
JQ013811.1
JQ014004.1
JQ025225.1
JQ027716.1
JQ028728.1
NC_016178.1
NC_016182.1
NC_016191.1
NC_016194.1
NC_016195.1
NC_016196.1
JN867338.1
JN880467.1
JN887353.1
JN897373.1
JN897374.1
JN897375.1
JN899289.1
JN899290.1
JN899566.1
JN899603.1
JN903384.1
JN942526.1
JN966735.1
JN969086.1
JN969087.1
JN969984.1
JN975412.1
JN982470.1
JN990448.1
JN831357.1
JN831358.1
JN831381.1
JN857943.1
JN819535.1
JN828512.1
JN828961.1
JN834028.1
HQ694725.1
HQ694726.1
HQ694727.1
HQ694728.1
JF411955.1
HQ439441.1
HQ439442.1
HQ439443.1
HQ439444.1
HQ439445.1
HQ439446.1
HQ439447.1
HQ439448.1
HQ439449.1
HQ439450.1
HQ439451.1
HQ439452.1
HQ439453.1
HQ439454.1
HQ439455.1
HQ439456.1
HQ439457.1
HQ439458.1
HQ439459.1
HQ439460.1
HQ439461.1
HQ439463.1
HQ439464.1
HQ439465.1
HQ439466.1
HQ439467.1
HQ439468.1
HQ439469.1
HQ439470.1
HQ439471.1
HQ439472.1
HQ439473.1
HQ439474.1
HQ439475.1
HQ439476.1
HQ439477.1
HQ439478.1
HQ439479.1
HQ439480.1
HQ439481.1
HQ439482.1
HQ439483.1
HQ439484.1
HQ439485.1
HQ439486.1
HQ439487.1
HQ439488.1
HQ439489.1
HQ439490.1
HQ439491.1
HQ439492.1
HQ439493.1
HQ439494.1
HQ439495.1
HQ439496.1
HQ439497.1
HQ439498.1
HQ439499.1
HQ439500.1
HQ832482.1
JN415127.1
JN631352.1
JN714123.1
JN872374.1
JN872375.1
JF896797.1
JF896798.1
JF896799.1
JF896800.1
JF896801.1
JN857362.1
JN004272.1
JN392460.1
NC_016119.1
HQ324232.1
HE601624.1
HE601625.1
HE601626.1
HE601627.1
HE601629.1
HE601631.1
JF727162.2
JF727163.1
JF727164.2
JF727165.2
JF727166.2
JF727167.2
JF727168.1
JF727169.1
JF727170.2
JF727171.1
JF727172.2
JF727173.1
JF727174.1
JF727175.1
JF727176.2
JF727177.1
JF727178.1
JF727179.2
JF727180.2
JF727181.1
JF727182.2
JF727183.1
JF727184.1
JF727185.2
JF727186.1
JF727187.1
JF727188.1
JF727189.2
JF727190.2
JF727191.1
JF727192.2
JF727193.1
JF727194.1
JF727195.1
JF727196.1
JF727197.1
JF727198.1
JF727199.2
JF727200.1
JF727201.2
JF727202.2
JF727203.1
JF727204.1
JF727205.1
JF727206.1
JF727207.2
JF727208.2
JF727209.1
JF727210.3
JF727211.2
JF727212.2
JF727213.1
JF727214.1
JF727215.1
JF727216.1
JF727217.3
JF727218.1
JF727219.1
JF727220.2
JF727221.1
JF727222.1
JF727223.1
JF727224.2
JF727225.1
JF727226.2
JF727227.2
JF727228.2
JF727229.1
JF727230.2
JF727231.3
JF727232.2
JF727233.1
JF727234.1
JF727235.1
JF727236.1
JF727237.1
JF727238.2
JN678726.1
FJ718996.1
FJ718997.1
FJ718998.1
JN242813.1
NC_016055.1
NC_016059.1
NC_016060.1
NC_016062.1
NC_016067.1
HQ012049.1
HQ012050.1
HQ012051.1
HQ012052.1
HQ012053.1
HQ012054.1
HQ012055.1
HQ012056.1
HQ012057.1
HQ012058.1
HQ012059.1
HQ012060.1
HQ012061.1
HQ012062.1
HQ012063.1
HQ012064.1
HQ012065.1
HQ012066.1
HQ012067.1
HQ012068.1
HQ012069.1
HQ012070.1
HQ012071.1
HQ012072.1
HQ012073.1
HQ012074.1
HQ012075.1
HQ012076.1
HQ012077.1
HQ012078.1
HQ012079.1
HQ012080.1
HQ012081.1
HQ012082.1
HQ012083.1
HQ012084.1
HQ012085.1
HQ012086.1
HQ012087.1
HQ012088.1
HQ012089.1
HQ012090.1
HQ012091.1
HQ012092.1
HQ012093.1
HQ012094.1
HQ012095.1
HQ012096.1
HQ012097.1
HQ012098.1
HQ012099.1
HQ012100.1
HQ012101.1
HQ012102.1
HQ012103.1
HQ012104.1
HQ012105.1
HQ012106.1
HQ012107.1
HQ012108.1
HQ012109.1
HQ012110.1
HQ012111.1
HQ012112.1
HQ012113.1
HQ012114.1
HQ012115.1
HQ012116.1
HQ012117.1
HQ012118.1
HQ012119.1
HQ012120.1
HQ012121.1
HQ012122.1
HQ012123.1
HQ012124.1
HQ012125.1
HQ012126.1
HQ012127.1
HQ012128.1
HQ012129.1
HQ012130.1
HQ012131.1
HQ012132.1
HQ012133.1
HQ012134.1
HQ012135.1
HQ012136.1
HQ012137.1
HQ012138.1
HQ012139.1
HQ012140.1
HQ012141.1
HQ012142.1
HQ012143.1
HQ012144.1
HQ012145.1
HQ012146.1
HQ012147.1
HQ012148.1
HQ012149.1
HQ012150.1
HQ012151.1
HQ012152.1
HQ012153.1
HQ012154.1
HQ012155.1
HQ012156.1
HQ012157.1
HQ012158.1
HQ012159.1
HQ012160.1
HQ012161.1
HQ012162.1
HQ012163.1
HQ012164.1
HQ012165.1
HQ012166.1
HQ012167.1
HQ012168.1
HQ012169.1
HQ012170.1
HQ012171.1
HQ012172.1
HQ012173.1
HQ012174.1
HQ012175.1
HQ012176.1
HQ012177.1
HQ012178.1
HQ012179.1
HQ012180.1
HQ012181.1
HQ012182.1
HQ012183.1
HQ012184.1
HQ012185.1
HQ012186.1
HQ012187.1
HQ012188.1
HQ012189.1
HQ012190.1
HQ012191.1
HQ012192.1
HQ012193.1
HQ012194.1
HQ012195.1
HQ012196.1
HQ012197.1
HQ012198.1
HQ012199.1
HQ012200.1
HQ012201.1
HQ012202.1
HQ012203.1
HQ012204.1
HQ012205.1
HQ012206.1
HQ012207.1
HQ012208.1
HQ012209.1
HQ012210.1
HQ012211.1
HQ012212.1
HQ012213.1
HQ012214.1
HQ012215.1
HQ012216.1
HQ012217.1
HQ012218.1
HQ012219.1
HQ012220.1
HQ012221.1
HQ012222.1
HQ012223.1
HQ012224.1
HQ012225.1
HQ012226.1
HQ012227.1
HQ012228.1
HQ012229.1
HQ012230.1
HQ012231.1
HQ012232.1
HQ012233.1
HQ012234.1
HQ012235.1
HQ012236.1
HQ012237.1
HQ012238.1
HQ012239.1
HQ012240.1
HQ012241.1
HQ012242.1
HQ012243.1
HQ012244.1
HQ012245.1
HQ012246.1
HQ012247.1
HQ012248.1
HQ012249.1
HQ012250.1
HQ012251.1
HQ012252.1
HQ012253.1
HQ012254.1
HQ012255.1
HQ012256.1
HQ012257.1
HQ012258.1
HQ012259.1
HQ012260.1
HQ012261.1
HQ012262.1
HQ012263.1
JN707685.1
JN712772.1
JN794568.1
JN807313.1
JN807323.1
JN809915.1
JN810911.1
JN814516.1
JN571129.1
JN571130.1
JN571131.1
JN571132.1
JN571133.1
JN571134.1
JN571135.1
JN571136.1
JN571137.1
JN571138.1
JN571139.1
JN571140.1
JN571141.1
JN571142.1
JN571143.1
JN571144.1
JN571145.1
JN571146.1
JN571147.1
JN571148.1
JN571149.1
JN571150.1
JN571151.1
JN571152.1
JN571153.1
JN571154.1
JN571155.1
JF284816.1
JF284817.1
JF284818.1
JN546584.1
AY899241.1
JN581636.1
JN581637.1
JN581638.1
JN581639.1
JN581640.1
JN581641.1
JN581642.1
JN581643.1
JN581644.1
JN581645.1
JN581646.1
JN581647.1
JN581648.1
JN581649.1
JN581650.1
JN581651.1
JN581652.1
JN581653.1
JN581654.1
JN581655.1
JN581656.1
JN581657.1
JN581658.1
JN581659.1
JN581660.1
JN581661.1
JN581662.1
GU047877.1
GU047878.1
GU047879.1
GU047880.1
HQ260647.1
JF437925.1
JF440342.1
JN607252.1
JN607253.1
JN635298.1
JN635299.1
JN635300.1
JN635301.1
JN635302.1
JN635303.1
JN635304.1
JN635305.1
JN635306.1
HQ416908.1
JF730436.1
JN674560.1
AB462045.1
AB462046.1
AB462047.1
AB462048.1
AB462049.1
NC_016015.1
NC_016016.1
NC_016018.1
NC_016020.1
HQ184265.1
HQ184266.1
JN542716.1
JN648827.1
JN651417.1
JN657206.1
JN660158.1
JN663354.1
JN663830.1
JF717355.1
JF717356.1
JF717357.1
JF717358.1
JF717359.1
JF717360.1
JF717361.1
JN411577.1
NC_016008.1
JN630630.1
JN630803.1
JN639531.1
JN646688.1
JN646689.1
JN647925.1
JN647926.1
NC_015986.1
NC_015987.1
NC_015988.1
NC_015989.1
NC_015992.1
NC_015993.1
NC_015995.1
HM036352.1
HM036353.1
HM036354.1
HM036356.1
HQ675026.1
HQ675027.1
HQ675028.1
HQ675029.1
HQ675030.1
HQ675031.1
HQ675032.1
HQ675033.1
HQ675034.1
HQ675035.1
HQ675036.1
HQ675038.1
HQ675039.1
HQ675040.1
HQ675041.1
HQ675042.1
HE576978.1
HE576979.1
HE576980.1
HE576981.1
HE576982.1
HE576983.1
HE576984.1
HE576985.1
JN601518.1
JN603188.1
JN603189.1
JN604117.1
JN604831.1
JN609592.1
JN620369.1
GQ527172.1
GQ527173.1
HQ425780.1
HQ425781.1
JN086149.1
JN086150.1
JN086151.1
JN086152.1
JN086153.1
JN086154.1
JN086155.1
JN086156.1
HM544128.1
HM544129.1
HM544131.1
HM544132.1
HM544133.1
HM544134.1
JF439070.1
AP011809.1
JN378751.1
HM804473.1
JN546585.1
JN558762.1
JN559854.1
JN561091.1
JN561303.1
JN573371.1
JN580589.1
JN583886.1
JN584175.1
HQ116416.1
HQ172156.1
HQ172157.1
JN244650.1
JN400598.1
JN409346.1
JN409387.1
JN411082.1
JN411083.1
JN412063.1
JN419194.1
JN419195.1
JN419250.1
JN541065.1
JN544933.1
NC_015926.1
HQ333260.1
HQ260949.1
NC_015887.1
NC_015888.1
NC_015895.1
NC_015897.1
HM641815.1
JN381503.1
JN381504.1
JN383991.1
JN389783.1
JN392434.2
JN191388.1
HM156697.1
JN258704.1
JN315676.1
JN315800.1
JN315868.1
JN315888.1
JF937589.1
JN212576.1
JN224991.1
JN232198.1
JN247624.1
JN252308.1
NC_015786.1
NC_015787.1
NC_015788.1
NC_015790.1
NC_015791.1
NC_015792.1
NC_015794.1
NC_015795.1
NC_015796.1
NC_015797.1
NC_015801.1
NC_015805.1
NC_015806.1
NC_015808.1
NC_015809.1
NC_015811.1
NC_015813.1
NC_015815.1
NC_015816.1
NC_015819.1
NC_015822.1
NC_015823.1
NC_015825.1
NC_015827.1
NC_015828.1
NC_015833.1
NC_015834.1
NC_015835.1
NC_015837.1
NC_015838.1
NC_015839.1
NC_015840.1
NC_015841.1
JN084101.1
AP006807.1
AP006810.1
JN129423.1
JN202491.1
JN202492.1
JN202493.1
JN202494.1
JN202547.1
JN202723.1
JN202724.1
JN202726.1
JN202911.1
JN202912.1
JN203207.1
JN203494.1
JN204423.1
JN207845.1
JN210894.1
HQ860290.1
NC_015743.1
NC_015745.1
NC_015746.1
NC_015747.1
NC_015748.1
NC_015749.1
NC_015750.1
NC_015751.1
NC_015752.1
NC_015753.1
NC_015754.1
NC_015755.1
HQ384171.1
HQ384172.1
HQ384173.1
HQ384174.1
HQ384175.1
HQ384176.1
HQ384177.1
HQ384178.1
HQ384179.1
HQ384180.1
HQ384181.1
HQ384182.1
HQ384183.1
HQ384184.1
HQ384185.1
HQ384186.1
HQ384187.1
HQ384188.1
HQ384189.1
HQ384190.1
HQ384191.1
HQ384192.1
HQ384193.1
HQ384194.1
HQ384195.1
HQ384196.1
HQ384197.1
HQ384198.1
HQ384199.1
HQ384200.1
HQ384201.1
HQ384202.1
HQ384203.1
HQ384204.1
HQ384205.1
HQ384206.1
HQ384207.1
HQ384208.1
HQ384209.1
HQ384210.1
HQ384211.1
HQ384212.1
HQ384213.1
HQ384214.1
HQ384215.1
AP011978.1
AP011979.1
AP011980.1
AP011981.1
AP011982.1
AP011983.1
AP011984.1
AP011985.1
AP011986.1
AP011987.1
AP011988.1
AP011989.1
AP011990.1
AP011991.1
AP011992.1
AP011993.1
AP011994.1
AP011995.1
AP011996.1
AP011997.1
AP011998.1
AP011999.1
AP012000.1
AP012001.1
AP012002.1
AP012003.1
AP012004.1
AP012005.1
AP012006.1
AP012007.1
AP012008.1
AP012009.1
AP012010.1
AP012011.1
AP012012.1
AP012013.1
AP012014.1
AP012015.1
AP012016.1
AP012017.1
AP012018.1
AP012019.1
AP012020.1
AP012021.1
AP012022.1
AP012023.1
AP012024.1
AP012025.1
AP012026.1
GU937113.1
HQ697272.1
HQ697273.1
HQ697274.1
HQ697275.1
HQ697276.1
HQ697277.1
HQ697278.1
HQ697279.1
HQ697280.1
JN039362.1
JN048455.1
JN048456.1
JN048457.1
JN048458.1
JN048459.1
JN048460.1
JN048461.1
JN048462.1
JN048463.1
JN120787.1
JN122621.1
JN126047.1
JN127414.1
JN016746.1
JN016747.1
HQ651067.1
JF972568.1
JN106183.1
JN106403.1
JN107640.1
JN107813.1
JN112339.1
JN088539.1
JN089342.1
JN089380.1
JN100648.1
JN104727.1
JN105301.1
HQ184048.1
NC_015647.1
NC_015648.1
NC_015650.1
NC_015651.1
JN048933.1
JN051365.1
JN053060.1
JN083377.1
JN084060.1
JN084079.1
JN084084.1
JN084792.1
JN086562.1
JN086657.1
JN030346.1
JN032298.1
JN032303.1
JN034044.1
JN034636.1
JN035224.1
JN035288.1
JN037468.1
JN037469.1
JN037470.1
JN038392.1
JN038393.1
JN043363.1
JN048471.1
HM636894.1
HM636895.1
HM636896.1
JF895472.1
JN009620.1
JN012468.1
JN020360.1
JN021256.1
JN024623.1
JN024624.1
JN024625.1
JF271009.1
JF271010.1
JF271011.1
JF271012.1
JF271013.1
JF271014.1
JF271015.1
NC_015607.1
NC_015612.1
NC_015615.1
NC_015617.1
NC_015618.1
NC_015620.1
NC_015624.1
HM219224.1
HM357813.1
HM357814.1
HM357815.1
HM357816.1
HM357817.1
HM357818.1
HM357819.1
HM357820.1
HM357821.1
HM357822.1
HQ402925.1
JF957699.1
JF958082.1
JF958132.1
JF960209.1
JF960238.1
JF965447.1
JF965448.1
JF968593.1
JF972483.1
JF975728.1
JF979034.1
JF979131.1
JF980711.1
JN001929.1
JN001930.1
JN003634.1
JN003847.1
JN004135.1
JN006760.1
JN006823.1
JN008723.1
HQ644334.1
HQ644335.1
HQ644336.1
HQ644337.1
HQ644338.1
HQ644339.1
HQ644340.1
HM991331.1
HM991332.1
HM991333.1
HM991334.1
HM991335.1
JF339041.1
JF937088.1
JF937089.1
JF937112.1
JF937679.1
JF937680.1
JF938916.1
JF939049.1
JF939816.1
JF940522.1
JF944823.1
JF946696.1
JF951723.1
AB626609.1
AB626610.1
JF912199.1
JF912200.1
JF926125.1
JF926842.1
JF927949.1
JF929200.1
JF929201.1
JF929909.1
JF929911.1
JF930639.1
JF930640.1
JF930649.1
NC_015525.1
NC_015526.1
NC_015527.1
NC_015528.1
NC_015529.1
NC_015530.1
NC_015531.1
NC_015532.1
NC_015533.1
NC_015534.1
NC_015535.1
NC_015536.1
NC_015537.1
NC_015538.1
NC_015539.1
NC_015540.1
NC_015541.1
NC_015542.1
NC_015544.1
NC_015545.1
NC_015546.1
NC_015547.1
NC_015548.1
NC_015549.1
NC_015551.1
JF801742.1
JF793665.1
JF905569.1
JF905570.1
JF906114.1
JF906520.1
JF915700.1
JF921152.1
JF739859.1
JF747026.1
AP011222.1
AP011223.1
AP011234.1
AP011235.1
AP011285.1
AP011286.1
AP011287.1
AP011288.1
AP011292.1
AP011335.1
AP011396.1
AP011397.1
AP011398.1
AP011399.1
AP011400.1
AP011402.1
AP011419.1
AP011420.1
AP011421.1
AP011422.1
AP011423.1
AP011424.1
AP011428.1
AP011429.1
AP011430.1
AP011432.1
AP011433.1
AP011449.1
JF825889.1
JF828090.1
JF829690.1
JF830105.1
JF830257.1
JF830642.1
JF831146.1
JF831421.1
JF831941.1
JF832384.1
JF833037.1
JF833038.1
JF833039.1
JF833040.1
JF833041.1
JF833269.1
JF836084.1
JF836809.1
JF837334.1
JF837819.1
JF891418.1
JF892552.1
JF893456.1
JF893457.1
JF896454.1
JF900491.1
JF901940.1
JF902025.1
JF903810.1
JF903928.1
JF903929.1
JF903930.1
JF904739.1
JF904935.1
JF905566.1
JF905568.1
HQ705176.1
HQ705177.1
HQ705178.1
HQ705179.1
HQ705180.1
HM627323.1
JF703252.1
JF519732.1
JF519733.1
NC_015478.1
NC_015480.1
NC_015482.1
NC_015484.1
NC_015485.1
NC_015486.1
HM106317.1
HM106318.1
HM106319.1
HM106320.1
HM106321.1
HM106322.1
HM106323.1
HM106324.1
HM106325.1
HM106326.1
HM106327.1
HM106328.1
HM106329.1
HM106330.1
HM106331.1
HM106332.1
HM131804.1
HM153527.1
HM153528.1
HM153529.1
HM153530.1
HM164052.1
HQ658143.1
JF730435.1
HM125578.1
HM125579.1
HQ713443.1
HQ713444.1
HQ713445.1
HQ713446.1
HQ713447.1
HQ713448.1
HQ713449.1
HQ713450.1
HQ713451.1
HQ713452.1
HQ436101.1
JF790201.1
JF795008.1
JF795326.1
JF811749.1
JF812162.1
JF812166.1
JF812598.1
JF812599.1
JF813785.1
JF813786.1
JF819714.1
NC_015405.1
NC_015406.1
JF682349.1
AB595189.1
AB595190.1
JF700125.1
JF707633.1
JF710373.1
JF734845.1
NC_015332.1
NC_015336.1
NC_015337.1
NC_015339.1
NC_015340.1
NC_015341.1
NC_015343.1
NC_015344.1
NC_015345.1
NC_015346.1
NC_015347.1
NC_015348.1
NC_015349.1
NC_015350.1
NC_015352.1
NC_015353.1
NC_015354.1
NC_015355.1
NC_015356.1
NC_015357.1
NC_015358.1
NC_015360.1
NC_015361.1
NC_015362.1
NC_015363.1
NC_015364.1
NC_015366.1
NC_015367.1
NC_015368.1
NC_015369.1
NC_015370.1
NC_015371.1
NC_015372.1
AP009147.1
AP009148.1
AP009149.1
AP009150.1
AP009151.1
AP011909.1
AP011910.1
AP011911.1
AP011912.1
AP011913.1
AP011914.1
AP011915.1
AP011916.1
AP011917.1
AP011918.1
AP011919.1
AP011920.1
AP011921.1
AP011922.1
AP011923.1
AP011924.1
AP011925.1
AP011926.1
AP011927.1
AP011928.1
AP011929.1
AP011930.1
AP011931.1
AP011932.1
AP011933.1
AP011934.1
AP011935.1
AP011936.1
AP011937.1
AP011938.1
AP011939.1
HM044854.1
HM044855.1
HM044856.1
HM143925.1
HM143926.1
HM143927.1
HM143928.1
HM143929.1
HM143930.1
HM143931.1
HM143932.1
HM143933.1
HM143934.1
HM143935.1
HM143936.1
HM143937.1
HM143938.1
HM143939.1
FR847112.2
FR847113.2
FR847114.2
FR847118.2
FR847121.2
FR847123.2
JF293092.1
JF293093.1
JF293094.1
JF293095.1
JF293096.1
NC_015305.1
HQ157971.1
HQ157972.1
HQ157973.1
HQ157974.1
HQ157975.1
HQ157976.1
HQ157977.1
HQ157978.1
HQ157979.1
HQ157980.1
HQ157981.1
HQ157982.1
HQ157983.1
HQ157984.1
JF289171.1
JF289172.1
JF289173.1
JF289174.1
JF289175.1
JF289176.1
JF289177.1
JF496197.1
JF496198.1
NC_015235.1
NC_015238.2
NC_015239.1
NC_015240.1
NC_015241.1
NC_015242.1
NC_015243.1
NC_015244.1
NC_015245.1
NC_015246.1
NC_015247.1
JF414117.1
JF431251.1
JF433953.1
JF436855.1
JF436973.1
JF487827.1
JF489152.1
JF497777.1
JF499899.1
JF502419.1
JF509360.1
JF318958.1
HM852756.1
HM852757.1
HM852758.1
HM852759.1
HM852760.1
HM852761.1
HM852762.1
HM852763.1
HM852764.1
HM852765.1
HM852766.1
HM852767.1
HM852768.1
HM852769.1
HM852770.1
HM852771.1
HM852772.1
HM852773.1
HM852774.1
HM852775.1
HM852776.1
HM852777.1
HM852778.1
HM852779.1
HM852780.1
HM852781.1
HM852782.1
HM852783.1
HM852784.1
HM852785.1
HM852786.1
HM852787.1
HM852788.1
HM852789.1
HM852790.1
HM852791.1
HM852792.1
HM852793.1
HM852794.1
HM852795.1
HM852796.1
HM852797.1
HM852798.1
HM852799.1
HM852800.1
HM852801.1
HM852802.1
HM852803.1
HM852804.1
HM852805.1
HM852806.1
HM852807.1
HM852808.1
HM852809.1
HM852810.1
HM852811.1
HM852812.1
HM852813.1
HM852814.1
HM852815.1
HM852816.1
HM852817.1
HM852818.1
HM852819.1
HM852820.1
HM852821.1
HM852822.1
HM852823.1
HM852824.1
HM852825.1
HM852826.1
HM852827.1
HM852828.1
HM852829.1
HM852830.1
HM852831.1
HM852832.1
HM852833.1
HM852834.1
HM852835.1
HM852836.1
HM852837.1
HM852838.1
HM852839.1
HM852840.1
HM852841.1
HM852842.1
HM852843.1
HM852844.1
HM852845.1
HM852846.1
HM852847.1
HM852848.1
HM852849.1
HM852850.1
HM852851.1
HM852852.1
HM852853.1
HM852854.1
HM852855.1
HM852856.1
HM852857.1
HM852858.1
HM852859.1
HM852860.1
HM852861.1
HM852862.1
HM852863.1
HM852864.1
HM852865.1
HM852866.1
HM852867.1
HM852868.1
HM852869.1
HM852870.1
HM852871.1
HM852872.1
HM852873.1
HM852874.1
HM852875.1
HM852876.1
HM852877.1
HM852878.1
HM852879.1
HM852880.1
HM852881.1
HM852882.1
HM852883.1
HM852884.1
HM852885.1
HM852886.1
HM852887.1
HM852888.1
HM852889.1
HM852890.1
HM852891.1
HM852892.1
HM852893.1
HM852894.1
HM852895.1
HM852896.1
HM852897.1
HM852898.1
HM852899.1
HM852900.1
HM852901.1
HM852902.1
JF339972.1
JF339976.1
JF339977.1
GU903055.1
GU903056.1
JF261174.1
JF261175.1
HM106487.1
HM106488.1
HM106489.1
HM106491.1
HM106493.1
HQ873489.1
HQ873490.1
HQ873491.1
HQ873492.1
HQ873493.1
HQ873494.1
HQ873495.1
HQ873496.1
HQ873497.1
HQ873498.1
HQ873499.1
HQ873500.1
HQ873501.1
HQ873502.1
HQ873503.1
HQ873504.1
HQ873505.1
HQ873506.1
HQ873507.1
HQ873508.1
HQ873509.1
HQ873510.1
HQ873511.1
HQ873512.1
HQ873513.1
HQ873514.1
HQ873515.1
HQ873516.1
HQ873517.1
HQ873518.1
HQ873519.1
HQ873520.1
HQ873521.1
HQ873522.1
HQ873523.1
HQ873524.1
HQ873525.1
HQ873526.1
HQ873527.1
HQ873528.1
HQ873529.1
HQ873530.1
HQ873531.1
HQ873532.1
HQ873533.1
HQ873534.1
HQ873535.1
HQ873536.1
HQ873537.1
HQ873538.1
HQ873539.1
HQ873540.1
HQ873541.1
HQ873542.1
HQ873543.1
HQ873544.1
HQ873545.1
HQ873546.1
HQ873547.1
HQ873548.1
HQ873549.1
HQ873550.1
HQ873551.1
HQ873552.1
HQ873553.1
HQ873554.1
HQ873555.1
HQ873556.1
HQ873557.1
HQ873558.1
HQ873559.1
HQ873560.1
HQ873561.1
HQ873562.1
HQ873563.1
HQ873564.1
HQ873565.1
HQ873566.1
HQ873567.1
HQ873568.1
HQ873569.1
HQ332445.1
HM488007.1
HM488008.2
HM596644.1
HM596645.1
HM596646.1
HM596647.1
HM596648.1
HM596649.1
HM596650.1
HM596651.1
HM596652.1
HM596653.1
HM596654.1
HM596655.1
HM596656.1
HM596657.1
HM596658.1
HM596659.1
HM596660.1
HM596661.1
HM596662.1
HM596663.1
HM596664.1
HM596665.1
HM596666.1
HM596667.1
HM596668.1
HM596669.1
HM596670.1
HM596671.1
HM596672.1
HM596673.1
HM596674.1
HM596675.1
HM596676.1
HM596677.1
HM596678.1
HM596679.1
HM596680.1
HM596681.1
HM596682.1
HM596683.1
HM596684.1
HM596685.1
HM596686.1
HM596687.1
HM596688.1
HM596689.1
HM596690.1
HM596691.1
HM596692.1
HM596693.1
HM596694.1
HM596695.1
HM596696.1
HM596697.1
HM596698.1
HM596699.1
HM596700.1
HM596701.1
HM596702.1
HM596703.1
HM596704.1
HM596705.1
HM596706.1
HM596707.1
HM596708.1
HM596709.1
HM596710.1
HM596711.1
HM596712.1
HM596713.1
HM596714.1
HM596715.1
HQ585889.1
JF313325.1
JF316743.1
JF320654.1
JF326185.1
JF330199.1
JF340114.1
JF343122.1
JF343123.1
JF419335.1
NC_015190.1
NC_015191.1
NC_015192.1
NC_015193.1
NC_015194.1
NC_015197.1
NC_015199.1
NC_015201.1
NC_015202.1
NC_015203.1
NC_015205.1
NC_015207.1
AP011198.1
AP011211.1
HM156672.1
HM156673.1
HM156674.1
HM156675.1
HM156676.1
HM156677.1
HM156678.1
HM156679.1
HM156680.1
HM156681.1
HM156682.1
HM156683.1
HM156684.1
HM156685.1
HM156686.1
HM156687.1
HM156688.1
HM156689.1
HM156690.1
HM156691.1
HM156692.1
HM156693.1
HM156694.1
HM156695.1
HM156696.1
HM640208.1
HM640209.1
HM640210.1
HM640211.1
HM640215.1
HQ890946.1
HQ890947.1
GU810005.1
GU810006.1
GU810007.1
GU810008.1
GU810009.1
GU810010.1
GU810011.1
GU810012.1
GU810013.1
GU810014.1
GU810015.1
GU810016.1
GU810017.1
GU810018.1
GU810019.1
GU810020.1
GU810021.1
GU810022.1
GU810023.1
GU810024.1
GU810025.1
GU810026.1
GU810027.1
GU810028.1
GU810029.1
GU810030.1
GU810031.1
GU810032.1
GU810033.1
GU810034.1
GU810035.1
GU810036.1
GU810037.1
GU810038.1
GU810039.1
GU810040.1
GU810041.1
GU810042.1
GU810043.1
GU810044.1
GU810045.1
GU810046.1
GU810047.1
GU810048.1
GU810049.1
GU810050.1
GU810051.1
GU810052.1
GU810053.1
GU810054.1
GU810055.1
GU810056.1
GU810057.1
GU810058.1
GU810059.1
GU810060.1
GU810061.1
GU810062.1
GU810063.1
GU810064.1
GU810065.1
GU810066.1
GU810067.1
GU810068.1
GU810069.1
GU810070.1
GU810071.1
GU810072.1
GU810073.1
GU810074.1
GU810075.1
GU810076.1
GU810077.1
GU810078.1
GU810079.1
GU937112.1
JF275060.1
HQ287872.1
HQ287873.1
HQ287874.1
HQ287875.1
HQ287876.1
HQ287877.1
HQ287878.1
HQ287879.1
HQ287880.1
HQ287881.1
HQ287882.1
HQ287883.1
HQ287884.1
HQ287885.1
HQ287886.1
HQ287887.1
HQ287888.1
HQ287889.1
HQ287890.1
HQ287891.1
HQ287892.1
HQ287893.1
HQ287894.1
HQ287895.1
HQ287896.1
HQ287897.1
HQ287898.1
JF292900.1
JF298212.1
JF298814.1
JF303729.1
NC_015142.1
HQ875340.1
HQ875717.1
HQ891005.1
HQ917079.1
JF261632.1
JF262142.1
JF265069.1
JF265240.1
JF275845.1
JF286633.1
JF286634.1
HQ877407.1
HQ889848.1
HQ901176.1
HQ907957.1
HQ907958.1
HQ908087.1
HQ912960.1
HQ914446.1
HQ914447.1
HQ914650.1
NC_015076.1
NC_015078.1
NC_015081.1
NC_015082.1
NC_015086.1
NC_015089.1
NC_015090.1
NC_015092.1
NC_015098.1
NC_015100.1
NC_015101.1
NC_015105.1
NC_015107.1
NC_015109.1
NC_015112.1
FR691684.1
FR691685.1
FR691686.1
FR691687.1
FR691688.1
FR691689.1
NC_028625.1
GU327373.1
GU392048.1
GU392049.1
GU392050.1
GU392051.1
GU392052.1
GU392053.1
GU392054.1
GU392055.1
GU392056.1
GU392057.1
GU392058.1
GU392059.1
GU392060.1
GU392061.1
GU392062.1
GU392063.1
GU392064.1
GU392065.1
GU392066.1
GU392067.1
GU392068.1
GU392069.1
GU392070.1
GU392071.1
GU392072.1
GU392073.1
GU392074.1
GU392075.1
GU392076.1
GU392077.1
GU392078.1
GU392079.1
GU392080.1
GU392081.1
GU392082.1
GU392083.1
GU392084.1
GU392085.1
GU392086.1
GU392087.1
GU392088.1
GU392089.1
GU392090.1
GU392091.1
GU392092.1
GU392093.1
GU392094.1
GU392095.1
GU392096.1
GU392097.1
GU392098.1
GU392099.1
GU392100.1
GU392101.1
GU392102.1
GU392103.1
GU392104.1
GU392105.1
GU392106.1
GU480001.1
GU480002.1
GU480003.1
GU480004.1
GU480005.1
GU480006.1
GU480007.1
GU480008.1
GU480009.1
GU480010.1
GU480011.1
GU480012.1
GU480013.1
GU480014.1
GU480015.1
GU480016.1
GU480017.1
GU480018.1
GU480019.1
GU480020.1
GU480021.1
HM132059.1
HQ848079.1
HQ850865.1
HQ860291.1
HQ864470.1
HQ875780.1
HQ876599.1
HQ877768.1
HQ877824.1
HQ880578.1
GQ337542.1
GQ337575.1
GQ337588.1
HM238197.1
HM238198.1
HM238199.1
HM238200.1
HM238201.1
HM238202.1
HM238203.1
HM238204.1
HM238205.1
HM238206.1
HM238207.1
HM238208.1
HM238209.1
HM238210.1
HM238211.1
HM238212.1
HM238213.1
HM238214.1
HM238215.1
HM238216.1
HM238217.1
HM238218.1
HM346881.1
HM346882.1
HM346883.1
HM346884.1
HM346885.1
HM346886.1
HM346887.1
HM346888.1
HM346889.1
HM346890.1
HM346891.1
HM346892.1
HM346893.1
HM346894.1
HM346895.1
HM346896.1
HM346897.1
HM346898.1
HM346899.1
HM346900.1
HM346901.1
HM346902.1
HM346903.1
HM346904.1
HM346905.1
HM346906.1
HM346907.1
HM346908.1
HM346909.1
HM346910.1
HM346911.1
HM346912.1
HM346913.1
HM346914.1
HM346915.1
HM346916.1
HM346917.1
HM346918.1
HM346919.1
HM346920.1
HM346921.1
HM346922.1
HM346923.1
HM346924.1
HM346925.1
HM346926.1
HM346927.1
HM346928.1
HM346929.1
HM346930.1
HM346931.1
HM346932.1
HM346933.1
HM346934.1
HM346935.1
HM346936.1
HQ841014.1
HQ842871.1
HQ843088.1
HQ843176.1
HQ843503.1
HQ843989.1
HQ844516.1
HQ844617.1
FR751399.1
FR751400.1
FR751401.1
FR751402.1
HQ651676.1
HQ651677.1
HQ651678.1
HQ651679.1
HQ651680.1
HQ651681.1
HQ651682.1
HQ651683.1
HQ651684.1
HQ651685.1
HQ651686.1
HQ651687.1
HQ651688.1
HQ651689.1
HQ651690.1
HQ651691.1
HQ651692.1
HQ651693.1
HQ651694.1
HQ651695.1
HQ651696.1
HQ651697.1
HQ651698.1
HQ651699.1
HQ651700.1
HQ651701.1
HQ651702.1
HQ651703.1
HQ651704.1
HQ651705.1
HQ651706.1
HQ651707.1
HQ651708.1
HQ651709.1
HQ651710.1
HQ651711.1
HQ651712.1
HQ651713.1
HQ651714.1
NC_015094.1
NC_015097.1
NC_015102.1
NC_015120.1
HQ593806.2
HQ593807.3
HQ593808.1
HQ593809.1
HQ593810.3
HQ593811.1
HQ593812.2
HQ593813.2
HQ593814.2
HQ689652.1
HQ703482.1
HQ729918.1
HQ730608.1
HQ839858.1
HQ839859.1
HQ839860.1
HQ839861.1
HQ840339.1
HQ840514.1
HQ840516.1
HQ840646.2
AP009496.1
AP009497.1
AP009498.1
AP009499.1
AP009500.1
AP009501.1
AP009502.1
AP009503.1
AP009609.1
AP009610.1
AP009611.1
AP009612.1
AP009613.1
AP009614.1
AP009615.1
AP011560.1
AP011568.1
AP011569.1
AP011570.1
AP011571.1
AP011572.1
AP011573.1
AP011574.1
AP011575.1
AP011576.1
AP011577.1
AP011578.1
AP011579.1
AP011580.1
AP011581.1
AP011582.1
AP011583.1
AP011500.1
HQ184030.1
HQ184031.1
HQ184032.1
HQ184033.1
HQ184034.1
HQ184035.1
HQ184036.1
HQ184037.1
HQ184038.1
HQ184039.1
HQ184040.1
HQ184041.1
HQ184042.1
HQ184043.1
HQ184044.1
HQ184045.1
HQ709100.1
NC_014851.1
NC_014855.1
NC_014871.1
NC_014873.1
NC_014882.1
NC_014889.1
NC_014849.1
NC_014858.1
NC_014859.1
NC_014861.1
NC_014862.1
NC_014864.1
NC_014866.1
NC_014867.1
NC_014877.1
NC_014878.1
NC_014879.1
NC_014880.1
NC_014881.1
NC_014887.1
NC_014891.1
NC_014893.1
HQ622766.1
HQ622771.1
HQ622775.1
HQ622776.1
HQ622806.1
FJ515917.1
HM746659.1
HM746660.1
HM746661.1
EF672695.1
EU054306.1
EU332748.1
EU332749.1
EU332750.1
EU332751.1
EU332752.1
EU333980.1
FJ515918.1
FJ515919.1
FJ515920.1
FJ515921.1
GU256940.1
GU344100.1
GU344101.1
GU570659.1
GU570660.1
GU570661.1
GU570662.1
GU570663.1
GU570664.1
GU570665.1
EU625344.1
GQ380409.1
GQ380410.1
GU592504.1
HQ700378.2
HQ704899.1
HQ707396.1
HQ709108.1
HQ709168.1
HQ711364.1
HQ714959.1
HQ718586.1
HQ724528.1
HQ727682.1
FR695060.1
GQ469891.1
HQ610932.1
HQ610933.1
HQ610934.1
HQ610935.1
HQ610936.1
HQ610937.1
HQ610938.1
HQ610939.1
HQ610940.1
HQ610941.1
HQ610942.1
HQ610943.1
HQ610944.1
HQ610945.1
HQ610946.1
HQ610947.1
HQ610948.1
HQ610949.1
HQ610950.1
HQ610951.1
HQ610952.1
HQ610953.1
HQ610954.1
HQ610955.1
HQ610956.1
HQ610957.1
HQ610958.1
HQ610959.1
HQ610960.1
HQ610961.1
HQ610962.1
HQ610963.1
HQ610964.1
HQ610965.1
HQ610966.1
HQ610967.1
HQ610968.1
HQ610969.1
HQ610970.1
HQ610971.1
HQ610972.1
HQ610973.1
HQ610974.1
HQ610975.1
HQ610976.1
HQ610977.1
HQ610978.1
HQ610979.1
HQ610980.1
HQ610981.1
HQ610982.1
HQ610983.1
HQ610984.1
HQ610985.1
HQ610986.1
HQ610987.1
HQ610988.1
HQ610989.1
HQ610990.1
HQ610991.1
HQ610992.1
HQ610993.1
NC_014806.1
NC_014809.1
HQ695930.1
HQ696458.1
HQ696459.1
HQ696491.1
HQ698266.1
HQ698894.1
HQ699438.1
HQ699439.1
HM771113.1
HM771114.1
HM771115.1
HM771116.1
HM771117.1
HM771118.1
HM771119.1
HM771120.1
HM771121.1
HM771122.1
HM771123.1
HM771124.1
HM771125.1
HM771126.1
HM771127.1
HM771128.1
HM771129.1
HM771130.1
HM771131.1
HM771132.1
HM771133.1
HM771134.1
HM771135.1
HM771136.1
HM771137.1
HM771138.1
HM771139.1
HM771140.1
HM771141.1
HM771142.1
HM771143.1
HM771144.1
HM771145.1
HM771146.1
HM771147.1
HM771148.1
HM771149.1
HM771150.1
HM771151.1
HM771152.1
HM771153.1
HM771154.1
HM771155.1
HM771156.1
HM771157.1
HM771158.1
HM771159.1
HM771160.1
HM771161.1
HM771162.1
HM771163.1
HM771164.1
HM771165.1
HM771166.1
HM771167.1
HM771168.1
HM771169.1
HM771170.1
HM771171.1
HM771172.1
HM771173.1
HM771174.1
HM771175.1
HM771176.1
HM771177.1
HM771178.1
HM771179.1
HM771180.1
HM771181.1
HM771182.1
HM771183.1
HM771184.1
HM771185.1
HM771186.1
HM771187.1
HM771188.1
HM771189.1
HM771190.1
HM771191.1
HM771192.1
HM771193.1
HM771194.1
HM771195.1
HM771196.1
HM771197.1
HM771198.1
HM771199.1
HM771200.1
HM771201.1
HM771202.1
HM771203.1
HM771204.1
HM771205.1
HM771206.1
HM771207.1
HM771208.1
HM771209.1
HM771210.1
HM771211.1
HM771212.1
HM771213.1
HM771214.1
HM771215.1
HM771216.1
HM771217.1
HM771218.1
HM771219.1
HM771220.1
HM771221.1
HM771222.1
HM771223.1
HM771224.1
HM771225.1
HM771226.1
HM771227.1
HM771228.1
HM771229.1
HM771230.1
HM771231.1
HM771232.1
HM771233.1
GQ903339.1
HQ667350.1
HQ667351.1
HQ667591.1
HQ670226.1
HQ671205.1
HQ674629.1
HQ676806.1
HQ676807.1
HQ677568.1
HQ677712.1
HQ677908.1
HQ678685.1
HQ681883.1
HQ681884.1
HQ686079.1
HQ392511.1
NC_014769.1
HQ645111.1
HQ658132.1
HQ658465.1
HQ658472.1
HQ658474.1
HQ658480.1
HQ659870.1
HQ662225.1
HQ663853.1
HM625678.1
HM625679.1
HM625680.1
HM625681.1
HM625682.1
HM625683.1
HM625684.1
HM625685.1
HM625686.1
HM625687.1
HM625688.1
HM625689.1
HM625690.1
HM625691.1
HM625692.1
HM625693.1
HM625694.1
HM625695.1
HM625696.1
HM625697.1
HM625698.1
HM625699.1
HM625700.1
HM625701.1
HM625702.1
HM625703.1
HM625704.1
HM625705.1
HM625706.1
HM625707.1
HM625708.1
HM625709.1
HM625710.1
HM625711.1
HQ637410.1
HQ637485.1
HQ638221.1
HQ645963.1
HQ657208.1
HQ658133.1
HQ658354.1
HQ658454.1
HQ658464.1
HQ658466.1
HQ658476.1
HQ658477.1
HQ658478.1
HQ658481.1
HQ658482.1
HQ658573.1
HQ658607.1
HQ658608.1
HQ658628.1
HQ658736.1
HQ658737.1
HQ658738.1
HQ659667.1
HQ659684.1
HQ659685.1
HQ659686.1
HQ659687.1
HQ659688.1
HQ659689.1
HQ659690.1
HQ659692.1
HQ659693.1
HQ659698.1
HQ659700.1
HQ659701.1
HQ659703.1
HQ659769.1
HQ659848.1
HQ660082.1
HQ660225.1
HQ660228.1
HQ660704.1
HQ661100.1
HQ661844.1
HQ661845.1
HQ661871.1
HQ662520.1
HQ663876.1
HQ663877.1
HQ663878.1
NC_014764.2
HM171270.1
HM171271.1
HM171272.1
HM171273.1
HM171274.1
HM171275.1
HM171276.1
HM171277.1
HM171278.1
HM171279.1
HM171280.1
HQ586004.1
AB558409.2
GU261674.1
GU261675.1
GU261676.1
GU261677.1
GU261678.1
GU261679.1
GU261680.1
GU261681.1
GU261682.1
GU261683.1
GU261684.1
GU261685.1
GU261686.1
GU261687.1
GU261688.1
GU261689.1
GU261690.1
GU261691.1
GU261692.1
GU261693.1
GU261694.1
GU261695.1
GU261696.1
GU261697.1
GU261698.1
GU261699.1
GU261700.1
GU261701.1
GU261702.1
GU261703.1
GU261704.1
GU261705.1
GU261706.1
GU261707.1
GU261708.1
GU261709.1
GU261710.1
GU261711.1
GU261712.1
GU261713.1
GU261714.1
GU261715.1
GU261716.1
GU261717.1
GU261718.1
GU261719.1
GU946976.1
GU946977.1
GU946978.1
GU946979.1
GU946980.1
GU946981.1
GU946982.1
GU946983.1
GU946984.1
GU946985.1
GU946986.1
GU946987.1
GU946988.1
GU946989.1
GU946990.1
GU946991.1
GU946992.1
GU946993.1
GU946994.1
GU946995.1
GU946996.1
GU946997.1
GU946998.1
GU946999.1
GU947000.1
GU947001.1
GU947002.1
GU947003.1
GU947004.1
GU947005.1
GU947006.1
GU947007.1
GU947008.1
GU947009.1
GU947010.1
GU947011.1
GU947012.1
GU947013.1
GU947014.1
GU947015.1
GU947016.1
GU947017.1
GU947018.1
GU947019.1
GU947020.1
GU947021.1
GU733718.1
GU733719.1
GU733720.1
GU733721.1
GU733722.1
GU733723.1
GU733724.1
GU733725.1
GU733726.1
GU733727.1
GU733728.1
GU733729.1
GU733730.1
GU733731.1
GU733732.1
GU733733.1
GU733734.1
GU733735.1
GU733736.1
GU733737.1
GU733738.1
GU733739.1
GU733740.1
GU733741.1
GU733742.1
GU733743.1
GU733744.1
GU733745.1
GU733746.1
GU733747.1
GU733748.1
GU733749.1
GU733750.1
GU733751.1
GU733752.1
GU733753.1
GU733754.1
GU733755.1
GU733756.1
GU733757.1
GU733758.1
GU733759.1
GU733760.1
GU733761.1
GU733762.1
GU733763.1
GU733764.1
GU733765.1
GU733766.1
GU733767.1
GU733768.1
GU733769.1
GU733770.1
GU733771.1
GU733772.1
GU733773.1
GU733774.1
GU733775.1
GU733776.1
GU733777.1
GU733778.1
GU733779.1
GU733780.1
GU733781.1
GU733782.1
GU733783.1
GU733784.1
GU733785.1
GU733786.1
GU733787.1
GU733788.1
GU733789.1
GU733790.1
GU733791.1
GU733792.1
GU733793.1
GU733794.1
GU733795.1
GU733796.1
GU733797.1
GU733798.1
GU733799.1
GU733800.1
GU733801.1
GU733802.1
GU733803.1
GU733804.1
GU733805.1
GU733806.1
GU733807.1
GU733808.1
GU733809.1
GU733810.1
GU733811.1
GU733812.1
GU733813.1
GU733814.1
GU733815.1
GU733816.1
GU733817.1
GU733818.1
GU733819.1
GU733820.1
GU733821.1
GU733822.1
GU733823.1
GU733824.1
GU733825.1
GU733826.1
HQ438683.1
HQ438684.1
HQ438685.1
HQ438686.1
HQ438687.1
HQ438688.1
HQ438689.1
HQ454119.1
HQ456226.1
HQ529295.1
HQ538515.1
HQ538516.1
HQ541751.1
HQ543056.1
HQ585390.1
HQ586011.1
HQ588357.1
HQ588904.1
HQ591466.1
HQ592783.1
HQ602771.1
HQ610202.1
HQ615879.1
HQ615882.1
GQ301887.1
HM030499.1
HM030500.1
HM030501.1
HM030502.1
HM030503.1
HM030504.1
HM030505.1
HM030506.1
HM030507.1
HM030508.1
HM030509.1
HM030510.1
HM030511.1
HM030512.1
HM030513.1
HM030514.1
HM030515.1
HM030516.1
HM030517.1
HM030518.1
HM030519.1
HM030520.1
HM030521.1
HM030522.1
HM030523.1
HM030524.1
HM030525.1
HM030526.1
HM030527.1
HM030528.1
HM030529.1
HM030530.1
HM030531.1
HM030532.1
HM030533.1
HM030534.1
HM030535.1
HM030536.1
HM030537.1
HM030538.1
HM030539.1
HM030540.1
HM030541.1
HM030542.1
HM030543.1
HM030544.1
HM030545.1
HM030546.1
HM030547.1
HM030548.1
NC_014668.1
NC_014670.1
NC_014685.1
NC_014690.1
NC_014691.1
NC_014692.1
NC_014696.1
NC_014701.1
NC_014703.1
NC_014706.1
HQ223450.1
HM460791.1
HM460792.1
HM460793.1
HM460794.1
HM460795.1
HM460796.1
HM460797.1
HQ260970.1
HQ260971.1
HQ260972.1
HQ260973.1
GU121228.1
GU121229.1
GU121230.1
GU121231.1
GU121232.1
GU121233.1
GU121234.1
GU121235.1
GU121236.1
GU121237.1
HQ401008.1
EU305668.1
HQ405752.3
GU147934.1
HQ420832.1
HQ423397.1
HQ424014.1
HQ424846.1
HQ425328.1
HQ425645.1
HQ435319.1
HQ435320.1
HQ435872.1
HQ436102.1
HQ436348.1
HQ436412.1
HM138200.1
GU138989.1
GU177877.1
GU475465.1
GU188273.1
HM142901.1
HQ191428.1
HQ191429.1
HQ342147.1
HQ398201.1
HQ399469.1
HQ400746.1
HQ404665.1
HQ405756.1
HQ405767.1
HQ405768.1
HQ412622.1
HQ413154.1
HQ413155.1
HQ418462.1
HQ331537.1
GU290206.1
GU290207.1
GU290208.1
GU290209.1
GU290210.1
GU290211.1
GU290212.1
GU290213.1
GU290214.1
GU290215.1
GU290216.1
GU144286.1
GU144287.1
HQ264055.1
NC_014610.1
GU181288.1
NC_014568.1
NC_014571.1
NC_014572.1
NC_014576.1
NC_014577.1
NC_014581.1
NC_014584.1
NC_014586.1
NC_014587.1
HQ268504.1
HQ291839.1
HQ315686.1
HQ315687.1
HQ325737.1
HQ325738.1
HQ325739.1
HQ326985.1
HQ336048.1
HQ336051.1
HQ336334.1
HQ336422.1
HQ336423.1
HQ336424.1
HQ257369.1
HQ257370.1
HQ257449.1
HQ259121.1
HQ260985.1
HQ267514.1
HQ284163.1
HQ286322.1
HQ286323.1
HQ286324.1
HQ286325.1
HQ286589.1
HQ286590.1
HQ287727.1
FJ915117.1
AP011543.1
AP011544.1
GQ983055.1
GQ983056.1
GQ983057.1
GQ983058.1
GQ983059.1
GQ983060.1
GQ983061.1
GQ983062.1
GQ983063.1
GQ983064.1
GQ983065.1
GQ983066.1
GQ983067.1
GQ983068.1
GQ983069.1
GQ983070.1
GQ983071.1
GQ983072.2
GQ983073.1
GQ983074.1
GQ983075.1
GQ983076.1
GQ983077.1
GQ983078.1
GQ983079.1
GQ983080.1
GQ983081.1
GQ983082.1
GQ983083.1
GQ983084.1
GQ983085.1
GQ983086.1
GQ983087.1
GQ983088.1
GQ983089.1
GQ983090.1
GQ983091.1
GQ983092.1
GQ983093.1
GQ983094.1
GQ983095.1
GQ983096.1
GQ983097.1
GQ983098.1
GQ983099.1
GQ983100.2
GQ983101.1
GQ983102.1
GQ983103.1
GQ983104.1
GQ983105.1
GQ983106.1
GQ983107.1
GQ983108.1
GQ983109.1
GQ983110.1
GU596454.1
GQ868707.1
HQ221859.1
GQ911586.1
HQ219084.1
HQ221886.1
HQ224515.1
HQ231912.1
HQ234333.1
HQ234355.1
HQ246214.1
GU078469.1
GU078470.1
GU078471.1
GU078472.1
HM068570.1
HM068571.1
HM068572.1
HM068573.1
HM068574.1
HM068575.1
HM068576.1
HM068577.1
HM068578.1
HM068579.1
HM068580.1
HM068581.1
HM068582.1
HM068583.1
HM068584.1
HM068585.1
HM068586.1
HM068587.1
HM068588.1
HM068589.1
HM068590.1
HM068591.1
HM068592.1
HM068593.1
HQ176413.1
HQ184065.1
HQ189135.1
HQ190906.1
HQ198250.1
HQ213857.1
HQ218053.1
NC_014485.1
HQ113226.2
GU189657.1
GU189658.1
GU189659.1
GU189660.1
GU189661.1
GU189662.1
GU189663.1
GU189664.1
GU189665.1
GU189666.1
GU189667.1
GU189668.1
GU189669.1
GU189670.1
GU189671.1
GU189672.1
GU189673.1
GU189674.1
GU189675.1
GU189676.1
GU189677.1
GU295658.1
HM015213.1
HM103354.1
HM103355.1
HM103356.1
HM103357.1
HM103358.1
HM103359.1
HM103360.1
HM103361.1
HM103362.1
HM103363.1
FJ611801.1
HQ153103.1
HQ153430.1
HQ154118.1
HQ154135.1
HQ161773.1
HQ166708.1
HQ167734.1
HQ167735.1
HQ174210.1
HQ008865.1
GU592019.1
GU592020.1
GU592021.1
GU592022.1
GU592023.1
GU592024.1
GU592025.1
GU592026.1
GU592027.1
GU592028.1
GU592029.1
GU592030.1
GU592031.1
GU592032.1
GU592033.1
GU592034.1
GU592035.1
GU592036.1
GU592037.1
GU592038.1
GU592039.1
GU592040.1
GU592041.1
GU592042.1
GU592043.1
GU592044.1
GU592045.1
GU592046.1
GU592047.1
GU592048.1
HQ022823.1
HQ025914.1
HQ104930.1
HQ108165.1
HQ108344.1
HQ112361.1
HQ114015.1
HQ114262.1
HQ122389.1
NC_014449.1
NC_014450.1
NC_014451.1
NC_014453.1
NC_014455.1
HM583652.1
HM583653.1
HM583654.1
HM070254.1
HM859900.1
NC_014398.1
NC_014399.1
NC_014401.1
NC_014404.1
HM754620.1
HM991709.1
HM992836.1
HM996895.1
HM998901.1
HQ000094.1
HQ011278.1
HQ015160.1
GQ438250.1
HM753535.1
HM803933.1
HM804481.1
HM804482.1
HM804483.1
HM804484.1
HM804485.1
HM804486.1
HM804487.1
HM804488.1
HM851442.1
HM856584.1
HM856585.1
HM856621.1
HM765456.1
HM765457.1
HM765458.1
HM765459.1
HM765460.1
HM765461.1
HM765462.1
HM765463.1
HM765464.1
HM765465.1
HM765466.1
HM765467.1
HM765468.1
HM765469.1
HM765470.1
HM765471.1
HM765472.1
HM765473.1
HM765474.1
HM765475.1
GQ404809.1
GQ464246.1
GQ464247.1
GQ464248.1
GQ464249.1
GQ464250.1
GQ464251.1
GQ464252.1
GQ464253.1
GQ464254.1
GQ464255.1
GQ464256.1
GQ464257.1
GQ464258.1
GQ464259.1
GQ464260.1
GQ464261.1
GQ464262.1
GQ464263.1
GQ464264.1
GQ464265.1
GQ464266.1
GQ464267.1
GQ464268.1
GQ464269.1
GQ464270.1
GQ464271.1
GQ464272.1
GQ464273.1
GQ464274.1
GQ464275.1
GQ464276.1
GQ464277.1
GQ464278.1
GQ464279.1
GQ464280.1
GQ464281.1
GQ464282.1
GQ464283.1
GQ464284.1
GQ464285.1
GQ464286.1
GQ464287.1
GQ464288.1
GQ464289.1
GQ464290.1
GQ464291.1
GQ464292.1
GQ464293.1
GQ464294.1
GQ464295.1
GQ464296.1
GQ464297.1
GQ464298.1
GQ464299.1
GQ464300.1
GQ464301.1
GQ464302.1
GQ464303.1
GQ464304.1
GQ464305.1
GQ464306.1
GQ464307.1
GQ464308.1
GQ464309.1
GQ464310.1
GQ464311.1
GQ464312.1
GQ464313.1
GQ464314.1
HM185203.1
HM185204.1
HM185205.1
HM185206.1
HM185207.1
HM185208.1
HM185209.1
HM185210.1
HM185211.1
HM185212.1
HM185213.1
HM185214.1
HM185215.1
HM185216.1
HM185217.1
HM185218.1
HM185219.1
HM185220.1
HM185221.1
HM185222.1
HM185223.1
HM185224.1
HM185225.1
HM185226.1
HM185227.1
HM185228.1
HM185229.1
HM185230.1
HM185231.1
HM185232.1
HM185233.1
HM185234.1
HM185235.1
HM185236.1
HM185237.1
HM185238.1
HM185239.1
HM185240.1
HM185241.1
HM185242.1
HM185243.1
HM185244.1
HM185245.1
HM185246.1
HM185247.1
HM185248.1
HM185249.1
HM185250.1
HM185251.1
HM185252.1
HM185253.1
HM185254.1
HM185255.1
HM185256.1
HM185257.1
HM185258.1
HM185259.1
HM185260.1
HM185261.1
HM185262.1
HM185263.1
HM185264.1
HM185265.1
HM185266.1
HM185267.1
HM185268.1
HM185269.1
HM185270.1
HM185271.1
HM185272.1
HM185273.1
HM563681.1
GQ889364.1
NC_014339.1
NC_014342.1
NC_014347.1
NC_014349.1
NC_014350.1
NC_014351.1
NC_014353.1
HM627319.1
HM627754.1
HM628905.1
HM636799.1
HM636849.1
HM640207.1
HM641132.1
HM775494.1
HM775495.1
HM775496.1
HM775953.1
HM775970.1
HM775971.1
HM775986.1
HM775995.1
HM776018.1
HM776579.1
HM776585.1
AB572419.1
GQ376202.1
HM367068.1
AB511282.1
AP010782.1
HM590878.1
HM594675.1
HM594676.1
HM596745.1
HM598686.1
HM600785.1
HM622671.1
HM189212.1
HM447239.1
HM447240.1
HM447585.1
HM575425.2
HM575427.1
HM583750.1
HM589042.1
HM589043.1
HM589044.1
HM589047.1
HM589048.1
HM589049.1
HM590366.1
HM590710.1
HM590825.1
HM046248.1
GQ292768.1
GQ292769.1
GU294759.1
NC_014268.1
NC_014269.1
NC_014271.1
NC_014272.1
NC_014276.1
NC_014277.1
NC_014278.1
NC_014279.1
NC_014289.1
FJ147306.1
FJ147307.1
FJ147308.1
FJ147309.1
FJ147310.1
FJ147311.1
FJ147312.1
FJ147313.1
FJ147314.1
FJ147315.1
FJ147316.1
FJ147317.1
FJ147318.1
FJ147319.1
FJ147320.1
FJ147321.1
FJ147322.1
FJ493500.1
FJ493501.1
FJ493502.1
FJ493503.1
FJ493504.1
FJ493505.1
FJ493506.1
FJ493507.1
FJ493508.1
FJ493509.1
FJ493510.1
FJ493511.1
FJ493512.1
FJ493513.1
FJ493514.1
FJ493515.1
FJ493516.1
FJ493517.1
FJ858877.1
FJ858878.1
FJ858879.1
FJ858880.1
FJ858881.1
FJ858882.1
FJ858883.1
FJ858884.1
FJ858885.1
FJ858886.1
FJ858887.1
FJ858888.1
FJ858889.1
NC_014263.1
NC_014264.1
NC_014265.1
NC_014266.1
FJ748704.1
FJ748705.1
FJ748706.1
FJ748707.1
FJ748708.1
FJ748709.1
FJ748710.1
FJ748711.1
FJ748712.1
FJ748713.1
FJ748714.1
FJ748715.1
FJ748716.1
FJ748717.1
FJ748718.1
FJ748719.1
FJ748720.1
FJ748721.1
FJ748722.1
FJ748723.1
FJ748724.1
FJ748725.1
FJ748726.1
FJ748727.1
FJ748728.1
FJ748729.1
FJ748730.1
FJ748731.1
FJ748732.1
FJ748733.1
FJ748734.1
FJ748735.1
FJ748736.1
FJ748737.1
FJ748738.1
FJ748739.1
FJ748740.1
FJ748741.1
FJ748742.1
FJ748743.1
FJ748744.1
FJ748745.1
FJ748746.1
FJ748747.1
FJ748748.1
FJ748749.1
FJ748750.1
FJ748751.1
FJ748752.1
FJ748753.1
FJ748754.1
FJ748755.1
FJ748756.1
FJ748757.1
FJ748758.1
FJ748759.1
HM560726.1
HM560728.1
HM565771.1
HM569227.1
HM569228.1
HM570048.1
AP009616.1
AP009617.1
AP009618.1
AP009619.1
AP011557.1
AP011558.1
AP011559.1
AP011562.1
AP011563.1
AP011565.1
AP011566.1
AP011567.1
FJ154897.1
FJ387020.1
HM453712.1
HM454265.1
HM462218.1
HM470002.1
HM474856.1
HM485691.1
HM490393.1
HM535647.1
HM536179.1
HM488738.1
AP010773.1
HM370130.1
HM436814.1
HM436815.1
HM436816.1
HM436817.1
HM436818.1
HM436819.1
HM436820.1
HM347598.1
HM352797.1
HM352798.1
HM355887.1
HM370047.1
HM370114.1
HM448049.1
HM453049.1
HM453206.1
GU323362.1
GQ999958.1
GQ999959.1
GQ999960.1
GQ999961.1
GQ999962.1
GQ999963.1
HM219223.1
GQ214520.2
GQ214521.3
GQ214522.3
GQ214523.3
GQ214524.2
GQ214525.1
GQ214526.2
GQ214527.2
GQ240309.1
GQ301863.1
GQ301864.1
GQ301865.1
GQ301866.1
GQ301867.1
GQ301868.1
GQ301869.1
GQ301870.1
GQ301871.1
GQ301872.1
GQ301873.1
GQ301874.1
GQ301875.1
GQ301876.1
GQ301877.1
GQ301878.1
GQ301879.1
GQ301880.1
GQ301881.1
GQ301882.1
GQ301883.1
GQ301884.1
GQ301885.1
GQ301886.1
NC_014224.1
AP011824.1
AP011825.1
GU592216.1
GU592217.1
GU592218.1
GU592219.1
GQ161177.1
HM194602.1
HM214761.1
HM228422.1
HM229344.1
HM236190.1
HM241417.1
HM245920.1
HM245922.1
HM246245.1
HM345949.1
HM347343.1
NC_014177.1
NC_014180.1
AB266452.1
FJ752423.1
FJ752424.1
FJ752425.1
FJ752426.1
FJ752427.1
FJ752428.1
FJ752429.1
FJ752430.1
FJ752431.1
FJ752432.1
FJ752433.1
FJ752434.1
FJ752435.1
FJ752436.1
HM107306.1
HM107307.1
HM107308.1
HM107309.1
HM107310.1
HM107311.1
HM107312.1
HM107313.1
HM107314.1
HM107315.1
HM107316.1
HM107317.1
HM107318.1
HM107319.1
HM107320.1
HM107321.1
HM107322.1
HM107323.1
HM107324.1
HM107325.1
HM107326.1
HM107327.1
HM107328.1
HM107329.1
HM107330.1
HM107331.1
HM107332.1
HM107333.1
HM107334.1
HM107335.1
HM107336.1
HM107337.1
HM107338.1
HM107339.1
HM107340.1
HM107341.1
HM107342.1
HM107343.1
HM107344.1
HM107345.1
HM107346.1
HM107347.1
HM107348.1
HM107349.1
HM107350.1
HM107351.1
HM107352.1
HM107353.1
HM107354.1
HM107355.1
HM107356.1
HM107357.1
HM107358.1
HM107359.1
HM107360.1
HM107361.1
HM107362.1
HM107363.1
HM107364.1
HM107365.1
HM107366.1
HM107367.1
HM107368.1
GU122975.1
GU122976.1
GU122977.1
GU122978.1
GU122979.1
GU122980.1
GU122981.1
GU122982.1
GU122983.1
GU122984.1
GU122985.1
GU122986.1
GU122987.1
GU122988.1
GU122989.1
GU122990.1
GU122991.1
GU122992.1
GU122993.1
GU122994.1
GU122995.1
GU122996.1
GU122997.1
GU122998.1
GU122999.1
GU123000.1
GU123001.1
GU123002.1
GU123003.1
GU123004.1
GU123005.1
GU123006.1
GU123007.1
GU123008.1
GU123009.1
GU123010.1
GU123011.1
GU123012.1
GU123013.1
GU123014.1
GU123015.1
GU123016.1
GU123017.1
GU123018.1
GU123019.1
GU123020.1
GU123021.1
GU123022.1
GU123023.1
GU123024.1
GU123025.1
GU123026.1
GU123027.1
GU123028.1
GU123029.1
GU123030.1
GU123031.1
GU123032.1
GU123033.1
GU123034.1
GU123035.1
GU123036.1
GU123037.1
GU123038.1
GU123039.1
GU123040.1
GU123041.1
GU123042.1
GU123043.1
GU123044.1
GU123045.1
GU123046.1
GU123047.1
HM152027.1
HM152028.1
GU170401.1
HM159445.1
HM161643.1
HM171294.1
HM171295.1
HM173090.1
HM184912.1
HM162839.1
GQ888723.1
GQ888724.1
GQ888725.1
GQ888726.1
GQ888727.1
GQ888728.1
GQ888729.1
GQ888730.1
GQ888731.1
GU296541.1
GU296542.1
GU296543.1
GU296544.1
GU296545.1
GU296546.1
GU296547.1
GU296548.1
GU296549.1
GU296550.1
GU296551.1
GU296552.1
GU296553.1
GU296554.1
GU296555.1
GU296556.1
GU296557.1
GU296558.1
GU296559.1
GU296560.1
GU296561.1
GU296562.1
GU296563.1
GU296564.1
GU296565.1
GU296566.1
GU296567.1
GU296568.1
GU296569.1
GU296570.1
GU296571.1
GU296572.1
GU296573.1
GU296574.1
GU296575.1
GU296576.1
GU296577.1
GU296578.1
GU296579.1
GU296580.1
GU296581.1
GU296582.1
GU296583.1
GU296584.1
GU296585.1
GU296586.1
GU296587.1
GU296588.1
GU296589.1
GU296590.1
GU296591.1
GU296592.1
GU296593.1
GU296594.1
GU296595.1
GU296596.1
GU296597.1
GU296598.1
GU296599.1
GU296600.1
GU296601.1
GU296602.1
GU296603.1
GU296604.1
GU296605.1
GU296606.1
GU296607.1
GU296608.1
GU296609.1
GU296610.1
GU296611.1
GU296612.1
GU296613.1
GU296614.1
GU296615.1
GU296616.1
GU296617.1
GU296618.1
GU296619.1
GU296620.1
GU296621.1
GU296622.1
GU296623.1
GU296624.1
GU296625.1
GU296626.1
GU296627.1
GU296628.1
GU296629.1
GU296630.1
GU296631.1
GU296632.1
GU296633.1
GU296634.1
GU296635.1
GU296636.1
GU296637.1
GU296638.1
GU296639.1
GU296640.1
GU296641.1
GU296642.1
GU296643.1
GU296644.1
GU296645.1
GU296646.1
GU296647.1
GU296648.1
GU296649.1
GU296650.1
GU296651.1
GU296652.1
GU296653.1
GU296654.1
GU296655.1
GU296656.1
GU296657.1
HM125971.1
HM130562.2
HM134923.1
HM142902.1
HM144108.1
HM149346.1
GQ377749.1
GQ377750.1
GQ377751.1
EU809939.1
FJ951438.1
FJ951439.1
FJ951440.1
FJ951441.1
FJ951442.1
FJ951443.1
FJ951444.1
FJ951445.1
FJ951446.1
FJ951447.1
FJ951448.1
FJ951449.1
FJ951450.1
FJ951451.1
FJ951452.1
FJ951453.1
FJ951454.1
FJ951455.1
FJ951456.1
FJ951457.1
FJ951458.1
FJ951459.1
FJ951460.1
FJ951461.1
FJ951462.1
FJ951463.1
FJ951464.1
FJ951465.1
FJ951466.1
FJ951467.1
FJ951468.1
FJ951469.1
FJ951470.1
FJ951471.1
FJ951472.1
FJ951473.1
FJ951474.1
FJ951475.1
FJ951476.1
FJ951477.1
FJ951478.1
FJ951479.1
FJ951480.1
FJ951481.1
FJ951482.1
FJ951483.1
FJ951484.1
FJ951485.1
FJ951486.1
FJ951487.1
FJ951488.1
FJ951489.1
FJ951490.1
FJ951491.1
FJ951492.1
FJ951493.1
FJ951494.1
FJ951495.1
FJ951496.1
FJ951497.1
FJ951498.1
FJ951499.1
FJ951500.1
FJ951501.1
FJ951502.1
FJ951503.1
FJ951504.1
FJ951505.1
FJ951506.1
FJ951507.1
FJ951508.1
FJ951509.1
FJ951510.1
FJ951511.1
FJ951512.1
FJ951513.1
FJ951514.1
FJ951515.1
FJ951516.1
FJ951517.1
FJ951518.1
FJ951519.1
FJ951520.1
FJ951521.1
FJ951522.1
FJ951523.1
FJ951524.1
FJ951525.1
FJ951526.1
FJ951527.1
FJ951528.1
FJ951529.1
FJ951530.1
FJ951531.1
FJ951532.1
FJ951533.1
FJ951534.1
FJ951535.1
FJ951536.1
FJ951537.1
FJ951538.1
FJ951539.1
FJ951540.1
FJ951541.1
FJ951542.1
FJ951543.1
FJ951544.1
FJ951545.1
FJ951546.1
FJ951547.1
FJ951548.1
FJ951549.1
FJ951550.1
FJ951551.1
FJ951552.1
FJ951553.1
FJ951554.1
FJ951555.1
FJ951556.1
FJ951557.1
FJ951558.1
FJ951559.1
FJ951560.1
FJ951561.1
FJ951562.1
FJ951563.1
FJ951564.1
FJ951565.1
FJ951566.1
FJ951567.1
FJ951568.1
FJ951569.1
FJ951570.1
FJ951571.1
FJ951572.1
FJ951573.1
FJ951574.1
FJ951575.1
FJ951576.1
FJ951577.1
FJ951578.1
FJ951579.1
FJ951580.1
FJ951581.1
FJ951582.1
FJ951583.1
FJ951584.1
FJ951585.1
FJ951586.1
FJ951587.1
FJ951588.1
FJ951589.1
FJ951590.1
FJ951591.1
FJ951592.1
FJ951593.1
FJ951594.1
FJ951595.1
FJ951596.1
FJ951597.1
FJ951598.1
FJ951599.1
FJ951600.1
FJ951601.1
FJ951602.1
FJ951603.1
FJ951604.1
FJ951605.1
FJ951606.1
FJ951607.1
FJ951608.1
FJ951609.1
FJ951610.1
FJ951611.1
FJ951612.1
FJ951613.1
FJ951614.1
FJ951615.1
FJ951616.1
FJ951617.1
FJ951618.1
NC_014101.1
NC_014102.1
HM107111.1
HM113490.1
HM116534.1
HM119592.1
HM122274.1
HM124476.1
NC_014042.1
NC_014044.1
NC_014045.1
NC_014046.1
NC_014047.1
NC_014048.1
NC_014051.1
NC_014052.1
NC_014053.1
NC_014054.1
NC_014055.1
NC_014058.1
NC_014059.1
NC_014061.1
HM054510.1
HM065508.1
HM100712.1
HM101136.1
HM101252.1
HM101563.1
HM102317.1
FJ862792.1
GU256522.1
GU256523.1
GU256524.1
GU256525.1
GU256526.1
GU256527.1
GU256528.1
GU475464.1
HM045017.1
HM045018.1
HM048871.1
AB499816.1
AB499817.1
AB499818.1
AB499819.1
AB499820.1
AB499821.1
AB499822.1
AB499823.1
AB499824.1
AB499825.1
HM060332.1
HM060333.2
HM060334.1
HM047061.1
HM050402.1
HM054058.1
HM055613.1
HM057816.1
HM060309.1
GU187155.1
GU187156.1
GU187157.1
GU187158.1
GU187159.1
GU187160.1
GU187161.1
GU187162.1
GU187163.1
GU187164.1
GU187166.1
GU187167.1
GU187168.1
GU187169.1
GU187170.1
GU187171.1
GU187172.1
GU187173.1
GU187174.1
GU187175.1
GU187176.1
GU187177.1
GU187178.1
GU187179.1
GU187180.1
GU187181.1
GU187182.1
GU187183.1
GU187184.1
GU187185.1
GU187186.1
GU187187.1
GU187188.1
GU187189.1
GU187190.1
GU187191.1
GU187192.1
GU187193.1
GU187194.1
GU187195.1
GU187196.1
GU187197.1
GU187198.1
GU187199.1
GU187200.1
GU187201.1
GU187202.1
GU187203.1
GU187204.1
GU187205.1
GU187206.1
GU187207.1
GU187208.1
GU187209.1
GU187210.1
GU187211.2
GU187212.1
GU187213.1
GU187214.1
GU187215.1
GU187216.1
GU187217.1
GU187218.1
GU187219.1
HM041971.1
HM041972.1
HM043706.1
HM043711.1
HM044301.1
HM044302.1
HM045846.1
HM013484.1
HM015668.1
HM016082.1
HM017858.1
HM019517.1
HM021152.1
HM021760.1
HM026752.1
HM027898.1
HM027912.1
HM031133.1
HM032895.1
HM034304.1
HM034305.1
HM034770.1
AB504748.1
AB504749.1
AB504750.1
AB504751.1
GU592049.1
GU966591.1
GU966592.1
GU966593.1
GU966594.1
GU966595.1
GU966596.1
GU966597.1
GU966598.1
GU966599.1
GU966600.1
GU966601.1
GU966602.1
GU966603.1
GU966604.1
GU966605.1
GU966606.1
GU966607.1
GU966608.1
GU966609.1
GU966610.1
GU966611.1
GU966612.1
GU966613.1
GU966614.1
GU966615.1
GU966616.1
GU966617.1
GU966618.1
GU966619.1
GU966620.1
GU966621.1
GU966622.1
GU966623.1
GU966624.1
GU966625.1
GU966626.1
GU966627.1
GU966628.1
GU966629.1
GU966630.1
GU966631.1
FJ751803.1
FJ810212.1
FJ871125.1
FJ890514.1
GQ895140.1
GQ895141.1
GQ895142.1
GQ895143.1
GQ895144.1
GQ895145.1
GQ895146.1
GQ895147.1
GQ895148.1
GQ895149.1
GQ895150.1
GQ895151.1
GQ895152.1
GQ895153.1
GQ895154.1
GQ895155.1
GQ895156.1
GQ895157.1
GQ895158.1
GQ895159.1
GQ895160.1
GQ895161.1
GQ895162.1
GQ895163.1
GQ895164.1
GQ895165.1
GQ895166.1
GQ895167.1
GQ895168.1
GQ895169.1
GQ895170.1
GU949545.1
GU949546.1
GU985279.1
GU997135.1
GU997608.1
GU997609.2
GU997610.2
GU997611.1
GU997629.1
HM000002.1
HM000084.1
HM003111.1
HM003577.1
HM008694.1
HM008695.1
HM010684.1
NC_013994.1
NC_013995.1
NC_013996.1
EF672696.1
FN673705.1
NC_013978.1
NC_013979.1
NC_013993.1
GU967378.1
GU971379.1
GU977214.1
GU980957.1
GU981676.1
GU984044.1
GU990521.3
GQ871234.1
GU908131.1
NC_013932.1
GU936107.1
GU936958.1
GU944473.1
GU944474.1
GU944475.1
GU945542.1
GU945543.1
GU945760.1
GU949563.1
GU949564.1
GU584123.1
GU586227.1
GU817015.1
GU827698.1
GU828018.1
GU903270.1
GU906781.1
GU932663.1
FJ763736.1
FJ799728.1
GU722598.1
GU799583.1
GU808335.1
GU811147.1
GU812901.1
GU812902.1
GU815340.1
GU646872.1
GU722599.1
GU722600.1
GU722601.1
GU722602.1
GU723693.1
GU724771.1
GU726895.1
GU727822.1
GU727823.1
GU797136.1
GU797137.1
GU797476.1
GU797785.1
GU797829.1
GU569076.1
GU571200.1
GU585491.1
GU585492.1
GU590993.1
GU593980.1
NC_013863.1
NC_013864.1
NC_013865.1
NC_013866.1
NC_013867.1
NC_013868.1
NC_013869.1
NC_013870.1
NC_013871.1
NC_013872.1
NC_013873.1
NC_013875.1
NC_013879.1
NC_013880.1
NC_013882.1
NC_013883.1
NC_013885.1
NC_013886.1
AB282826.1
AB282827.1
AB282828.1
AB282829.1
AB282830.1
AB282831.1
AB282833.1
AB282834.1
AB282835.1
AB282836.1
AB282837.1
AB282838.1
AB282839.1
AB282840.1
AB282841.1
AB282842.1
AB282843.1
AB282844.1
AB282845.1
AB282846.1
AB282847.1
AB282848.1
AB282849.1
AB282850.1
AB282851.1
AB282852.1
AB282853.1
AB282854.1
AB282855.1
AB282856.1
AP005977.1
AP005978.1
NC_013805.1
NC_013812.1
NC_013819.1
NC_013820.1
NC_013825.1
NC_013826.1
NC_013828.1
NC_013829.1
NC_013832.1
NC_013834.1
NC_013836.1
NC_013838.1
NC_013840.1
NC_013841.1
NC_013842.1
NC_013845.1
NC_013847.1
FJ555185.1
GU475148.1
GU553285.1
GU562438.1
GU565218.1
GU565530.1
GU457433.1
GU457434.1
GU457435.1
GQ180102.1
GU452728.1
FN600416.1
GU324311.1
NC_013762.1
NC_013763.1
NC_013764.1
AP010774.1
AP010779.1
AP010780.1
GU433197.1
GU451313.1
GU455378.1
GU459066.1
GU461664.1
GU471242.1
GU471243.1
GU471244.1
GU377081.1
GU377082.1
GU377083.1
GU377084.1
GU377085.1
GU377086.1
GU377087.1
GU377088.1
GU377089.1
GU377090.1
GU384690.1
NC_013750.1
NC_013751.1
NC_013753.1
NC_013754.1
FJ618559.1
FJ719302.1
FJ719303.1
FJ719304.1
FJ719305.1
FJ719306.1
FJ719307.1
GU370125.1
GU370126.1
GU390312.1
GU390313.1
GU391321.1
GU433215.1
FJ469673.1
FJ469675.1
NC_013723.1
NC_013724.1
NC_013725.1
GU296101.1
GU323604.1
GU332639.1
GU361766.1
GU361771.1
GU361772.1
GU362081.1
GU362082.1
GU365880.1
GU365881.1
GU366066.1
GU371909.1
GU371910.1
GU371930.1
GU372881.1
AB488405.1
AB488406.1
AB488407.1
NC_013700.1
NC_013701.1
NC_013713.1
EU647222.1
GU215075.1
GU215076.1
EU914848.1
EU914849.1
FJ541030.1
FJ594964.1
FJ594965.1
FJ594966.1
FJ848374.1
FJ848375.1
FJ895151.1
GQ871744.1
GQ871745.1
GQ871746.1
FJ532058.1
FJ532059.1
FJ532060.1
GU256221.1
GU170815.1
GU170816.1
GU170817.1
GU170818.1
GU170819.1
GU170820.1
GU170821.1
NC_013663.1
GU238433.1
GQ304740.1
GQ304741.1
GQ304742.1
GQ304743.1
GQ304744.1
GQ304745.1
GQ304746.1
GQ304747.1
GQ304748.1
GU289555.1
GU294854.1
GU295448.1
GU295665.1
GU299344.1
GU320192.1
GU320211.1
GU251090.1
GU252762.1
GU266613.1
NC_013601.1
NC_013602.1
NC_013603.2
NC_013604.1
NC_013605.1
NC_013606.1
NC_013607.1
NC_013608.1
NC_013609.1
NC_013610.1
NC_013611.1
NC_013612.1
NC_013613.1
NC_013614.1
NC_013615.1
NC_013616.1
NC_013617.1
NC_013618.1
NC_013619.1
NC_013620.1
NC_013621.1
NC_013622.1
NC_013623.1
NC_013624.2
NC_013625.1
NC_013626.2
NC_013627.1
NC_013628.2
NC_013629.1
NC_013630.1
NC_013631.1
NC_013632.1
NC_013633.1
NC_013634.1
NC_013635.1
GU186888.1
AP010840.1
AP010841.1
AP010842.1
AP010843.1
AP010844.1
AP010845.1
AP010846.1
AP010847.1
AP010848.1
AP010849.1
AP010850.1
AP010851.1
AP010852.1
AP010853.1
AP010854.1
AP010855.2
AP010856.2
AP010857.1
AP010858.2
AP010859.1
AP010860.1
AP010861.1
AP010862.1
AP010863.1
AP010864.1
AP010865.1
AP010866.1
AP010867.1
AP010868.1
AP010869.1
AP010870.1
AB262447.2
GQ376195.1
GU229278.1
GU229279.1
GU229280.1
GU229281.1
FJ919759.1
FJ919760.1
FJ919761.1
FJ919762.1
FJ919763.1
FJ919764.1
FJ919765.1
FJ919766.1
FJ919767.1
FJ919768.1
FJ919769.1
FJ919770.1
FJ919771.1
GU190362.1
GU228506.1
GU244374.1
GU187969.1
GU218692.1
NC_013555.1
NC_013557.1
NC_013558.1
NC_013559.1
NC_013560.1
NC_013562.1
NC_013563.1
NC_013564.1
NC_013566.1
NC_013567.1
NC_013570.1
NC_013571.1
NC_013572.1
NC_013573.1
NC_013574.1
NC_013575.1
NC_013577.1
NC_013579.1
NC_013581.1
NC_013583.1
GQ398480.2
GQ398481.2
GQ398482.2
GQ398483.2
GQ398484.2
GQ398485.2
GQ398486.2
GQ398487.2
GQ398488.2
GQ398489.2
GQ398490.2
GU112738.1
GU112739.1
GU112740.1
GU112741.1
GU112742.1
GU112743.1
GU112744.1
GU112745.1
AP009570.1
AP009571.1
AP009572.1
AP009573.1
AP009574.1
AP009575.1
AP009576.1
AP009577.1
AP009578.1
AP009579.1
AP009580.1
AP009581.1
AP009582.1
AP009583.1
AP009584.1
AP009585.1
AP009586.1
AP009587.1
AP009588.1
FJ372991.1
FJ456892.1
FJ463038.1
FJ483847.1
GU183768.1
GU206811.1
GU207871.1
GU214208.1
GU191795.1
GU198193.1
GU147938.1
GU181350.1
FJ544230.1
FJ544231.1
FJ544232.1
FJ544233.1
FJ544234.1
FJ544235.1
FJ544236.2
FJ544237.1
FJ544238.1
FJ544239.1
FJ544240.1
FJ544241.1
FJ544242.1
FJ544243.1
FJ968772.2
FJ968773.2
FJ968774.2
FJ968775.2
GU014563.1
GU014564.1
GU014565.1
GU014566.1
GU014567.1
GU014568.1
GU014569.1
NC_013483.2
GU086395.1
GU086396.1
GU086397.1
GQ891609.1
GQ891610.1
GQ891611.1
GQ891612.1
GQ891613.1
FJ378536.2
FJ767910.1
FJ767911.1
FJ767912.1
NC_013445.1
GU068049.1
GU063864.1
GU048747.1
GU056815.1
GU065327.1
GU002155.1
GU004258.1
GU004259.2
GU012633.1
GU012637.1
GU045487.1
NC_013430.1
NC_013431.1
NC_013433.1
NC_013434.1
NC_013436.1
GU013788.1
GU013789.1
GU013790.1
EU917054.1
GQ903705.1
GQ903706.1
GQ903707.1
AP007250.1
NC_013360.1
GQ461750.1
EU660217.1
EU660218.1
FJ240227.1
NC_013270.1
NC_013274.1
NC_013276.1
FJ432700.1
GQ888707.1
GQ902958.1
GQ265897.1
AY954504.1
AY954505.1
FJ383174.1
FJ383175.1
FJ383176.1
FJ383177.1
FJ383178.1
FJ383179.1
FJ383180.1
FJ383181.1
FJ383182.1
FJ383183.1
FJ383184.1
FJ383185.1
FJ383186.1
FJ383187.1
FJ383188.1
FJ383189.1
FJ383190.1
FJ383191.1
FJ383192.1
FJ383193.1
FJ383194.1
FJ383195.1
FJ383196.1
FJ383197.1
FJ383198.1
FJ383199.1
FJ383200.1
FJ383201.1
FJ383202.1
FJ383203.1
FJ383204.1
FJ383205.1
FJ383206.1
FJ383207.1
FJ383208.1
FJ383209.1
FJ383210.1
FJ383211.1
FJ383212.1
FJ383213.1
FJ383214.1
FJ383215.1
FJ383216.1
FJ383217.1
FJ383218.1
FJ383219.1
FJ383220.1
FJ383221.1
FJ383222.1
FJ383223.1
FJ383224.1
FJ383225.1
FJ383226.1
FJ383227.1
FJ383228.1
FJ383229.1
FJ383230.1
FJ383231.1
FJ383232.1
FJ383233.1
FJ383234.1
FJ383235.1
FJ383236.1
FJ383237.1
FJ383238.1
FJ383239.1
FJ383240.1
FJ383241.1
FJ383242.1
FJ383243.1
FJ383244.1
FJ383245.1
FJ383246.1
FJ383247.1
FJ383248.1
FJ383249.1
FJ383250.1
FJ383251.1
FJ383252.1
FJ383253.1
FJ383254.1
FJ383255.1
FJ383256.1
FJ383257.1
FJ383258.1
FJ383259.1
FJ383260.1
FJ383261.1
FJ383262.1
FJ383263.1
FJ383264.1
FJ383265.1
FJ383266.1
FJ383267.1
FJ383268.1
FJ383269.1
FJ383270.1
FJ383271.1
FJ383272.1
FJ383273.1
FJ383274.1
FJ383275.1
FJ383276.1
FJ383277.1
FJ383278.1
FJ383279.1
FJ383280.1
FJ383281.1
FJ383282.1
FJ383283.1
FJ383284.1
FJ383285.1
FJ383286.1
FJ383287.1
FJ383288.1
FJ383289.1
FJ383290.1
FJ383291.1
FJ383292.1
FJ383293.1
FJ383294.1
FJ383295.1
FJ383296.1
FJ383297.1
FJ383298.1
FJ383299.1
FJ383300.1
FJ383301.1
FJ383302.1
FJ383303.1
FJ383304.1
FJ383305.1
FJ383306.1
FJ383307.1
FJ383308.1
FJ383309.1
FJ383310.1
FJ383311.1
FJ383312.1
FJ383313.1
FJ383314.1
FJ383315.1
FJ383316.1
FJ383317.1
FJ383318.1
FJ383319.1
FJ383320.1
FJ383321.1
FJ383322.1
FJ383323.1
FJ383324.1
FJ383325.1
FJ383326.1
FJ383327.1
FJ383328.1
FJ383329.1
FJ383330.1
FJ383331.1
FJ383332.1
FJ383333.1
FJ383334.1
FJ383335.1
FJ383336.1
FJ383337.1
FJ383338.1
FJ383339.1
FJ383340.1
FJ383341.1
FJ383342.1
FJ383343.1
FJ383344.1
FJ383345.1
FJ383346.1
FJ383347.1
FJ383348.1
FJ383349.1
FJ383350.1
FJ383351.1
FJ383352.1
FJ383353.1
FJ383354.1
FJ383355.1
FJ383356.1
FJ383357.1
FJ383358.1
FJ383359.1
FJ383360.1
FJ383361.1
FJ383362.1
FJ383363.1
FJ383364.1
FJ383365.1
FJ383366.1
FJ383367.1
FJ383368.1
FJ383369.1
FJ383370.1
FJ383371.1
FJ383372.1
FJ383373.1
FJ383374.1
FJ383375.1
FJ383376.1
FJ383377.1
FJ383378.1
FJ383379.1
FJ383380.1
FJ383381.1
FJ383382.1
FJ383383.1
FJ383384.1
FJ383385.1
FJ383386.1
FJ383387.1
FJ383388.1
FJ383389.1
FJ383390.1
FJ383391.1
FJ383392.1
FJ383393.1
FJ383394.1
FJ383395.1
FJ383396.1
FJ383397.1
FJ383398.1
FJ383399.1
FJ383400.1
FJ383401.1
FJ383402.1
FJ383403.1
FJ383404.1
FJ383405.1
FJ383406.1
FJ383407.1
FJ383408.1
FJ383409.1
FJ383410.1
FJ383411.1
FJ383412.1
FJ383413.1
FJ383414.1
FJ383415.1
FJ383416.1
FJ383417.1
FJ383418.1
FJ383419.1
FJ383420.1
FJ383421.1
FJ383422.1
FJ383423.1
FJ383424.1
FJ383425.1
FJ383426.1
FJ383427.1
FJ383428.1
FJ383429.1
FJ383430.1
FJ383431.1
FJ383432.1
FJ383433.1
FJ383434.1
FJ383435.1
FJ383436.1
FJ383437.1
FJ383438.1
FJ383439.1
FJ383440.1
FJ383441.1
FJ383442.1
FJ383443.1
FJ383444.1
FJ383445.1
FJ383446.1
FJ383447.1
FJ383448.1
FJ383449.1
FJ383450.1
FJ383451.1
FJ383452.1
FJ383453.1
FJ383454.1
FJ383455.1
FJ383456.1
FJ383457.1
FJ383458.1
FJ383459.1
FJ383460.1
FJ383461.1
FJ383462.1
FJ383463.1
FJ383464.1
FJ383465.1
FJ383466.1
FJ383467.1
FJ383468.1
FJ383469.1
FJ383470.1
FJ383471.1
FJ383472.1
FJ383473.1
FJ383474.1
FJ383475.1
FJ383476.1
FJ383477.1
FJ383478.1
FJ383479.1
FJ383480.1
FJ383481.1
FJ383482.1
FJ383483.1
FJ383484.1
FJ383485.1
FJ383486.1
FJ383487.1
FJ383488.1
FJ383489.1
FJ383490.1
FJ383491.1
FJ383492.1
FJ383493.1
FJ383494.1
FJ383495.1
FJ383496.1
FJ383497.1
FJ383498.1
FJ383499.1
FJ383500.1
FJ383501.1
FJ383502.1
FJ383503.1
FJ383504.1
FJ383505.1
FJ383506.1
FJ383507.1
FJ383508.1
FJ383509.1
FJ383510.1
FJ383511.1
FJ383512.1
FJ383513.1
FJ383514.1
FJ383515.1
FJ383516.1
FJ383517.1
FJ383518.1
FJ383519.1
FJ383520.1
FJ383521.1
FJ383522.1
FJ383523.1
FJ383524.1
FJ383525.1
FJ383526.1
FJ383527.1
FJ383528.1
FJ383529.1
FJ383530.1
FJ383531.1
FJ383532.1
FJ383533.1
FJ383534.1
FJ383535.1
FJ383536.1
FJ383537.1
FJ383538.1
FJ383539.1
FJ383540.1
FJ383541.1
FJ383542.1
FJ383543.1
FJ383544.1
FJ383545.1
FJ383546.1
FJ383547.1
FJ383548.1
FJ383549.1
FJ383550.1
FJ383551.1
FJ383552.1
FJ383553.1
FJ383554.1
FJ383555.1
FJ383556.1
FJ383557.1
FJ383558.1
FJ383559.1
FJ383560.1
FJ383561.1
FJ383562.1
FJ383563.1
FJ383564.1
FJ383565.1
FJ383566.1
FJ383567.1
FJ383568.1
FJ383569.1
FJ383570.1
FJ383571.1
FJ383572.1
FJ383573.1
FJ383574.1
FJ383575.1
FJ383576.1
FJ383577.1
FJ383578.1
FJ383579.1
FJ383580.1
FJ383581.1
FJ383582.1
FJ383583.1
FJ383584.1
FJ383585.1
FJ383586.1
FJ383587.1
FJ383588.1
FJ383589.1
FJ383590.1
FJ383591.1
FJ383592.1
FJ383593.1
FJ383594.1
FJ383595.1
FJ383596.1
FJ383597.1
FJ383598.1
FJ383599.1
FJ383600.1
FJ383601.1
FJ383602.1
FJ383603.1
FJ383604.1
FJ383605.1
FJ383606.1
FJ383607.1
FJ383608.1
FJ383609.1
FJ383610.1
FJ383611.1
FJ383612.1
FJ383613.1
FJ383614.1
FJ383615.1
FJ383616.1
FJ383617.1
FJ383618.1
FJ383619.1
FJ383620.1
FJ383621.1
FJ383622.1
FJ383623.1
FJ383624.1
FJ383625.1
FJ383626.1
FJ383627.1
FJ383628.1
FJ383629.1
FJ383630.1
FJ383631.1
FJ383632.1
FJ383633.1
FJ383634.1
FJ383635.1
FJ383636.1
FJ383637.1
FJ383638.1
FJ383639.1
FJ383640.1
FJ383641.1
FJ383642.1
FJ383643.1
FJ383644.1
FJ383645.1
FJ383646.1
FJ383647.1
FJ383648.1
FJ383649.1
FJ383650.1
FJ383651.1
FJ383652.1
FJ383653.1
FJ383654.1
FJ383655.1
FJ383656.1
FJ383657.1
FJ383658.1
FJ383659.1
FJ383660.1
FJ383661.1
FJ383662.1
FJ383663.1
FJ383664.1
FJ383665.1
FJ383666.1
FJ383667.1
FJ383668.1
FJ383669.1
FJ383670.1
FJ383671.1
FJ383672.1
FJ383673.1
FJ383674.1
FJ383675.1
FJ383676.1
FJ383677.1
FJ383678.1
FJ383679.1
FJ383680.1
FJ383681.1
FJ383682.1
FJ383683.1
FJ383684.1
FJ383685.1
FJ383686.1
FJ383687.1
FJ383688.1
FJ383689.1
FJ383690.1
FJ383691.1
FJ383692.1
FJ383693.1
FJ383694.1
FJ383695.1
FJ383696.1
FJ383697.1
FJ383698.1
FJ383699.1
FJ383700.1
FJ383701.1
FJ383702.1
FJ383703.1
FJ383704.1
FJ383705.1
FJ383706.1
FJ383707.1
FJ383708.1
FJ383709.1
FJ383710.1
FJ383711.1
FJ383712.1
FJ383713.1
FJ383714.1
FJ383715.1
FJ383716.1
FJ383717.1
FJ383718.1
FJ383719.1
FJ383720.1
FJ383721.1
FJ383722.1
FJ383723.1
FJ383724.1
FJ383725.1
FJ383726.1
FJ383727.1
FJ383728.1
FJ383729.1
FJ383730.1
FJ383731.1
FJ383732.1
FJ383733.1
FJ383734.1
FJ383735.1
FJ383736.1
FJ383737.1
FJ383738.1
FJ383739.1
FJ383740.1
FJ383741.1
FJ383742.1
FJ383743.1
FJ383744.1
FJ383745.1
FJ383746.1
FJ383747.1
FJ383748.1
FJ383749.1
FJ383750.1
FJ383751.1
FJ383752.1
FJ383753.1
FJ383754.1
FJ383755.1
FJ383756.1
FJ383757.1
FJ383758.1
FJ383759.1
FJ383760.1
FJ383761.1
FJ383762.1
FJ383763.1
FJ383764.1
FJ383765.1
FJ383766.1
FJ383767.1
FJ383768.1
FJ383769.1
[truncated: 72,333 more chars]
