# Supplementary material for: AnnotationBustR: an R package to extract subsequences from GenBank annotations
Source: PeerJ. 2018 Jul 3;6:e5179. doi: 10.7717/peerj.5179 (PMC6034590; doi:10.7717/peerj.5179)
Supplement: Supplemental Information 1 [file peerj-06-5179-s001.zip › SUPPLEMENT/PHLAWD/12s.txt]

clade = Cyprinidae
search = (description LIKE '%12s%' OR description LIKE '%12S' OR description LIKE '%12S Ribosomal RNA%' OR description LIKE '%12s ribosomal RNA%' OR description LIKE '%12S ribosomal RNA%' OR description LIKE '%12s rRNA%') AND NOT (description LIKE '%tRNA%' OR description LIKE '%16S%')
searchliteral
gene = 12S
mad = 0.01
coverage = 0.2
identity = 0.2
db = vrt.db
knownfile = known_cyp_rRNA_12S.fasta
listfile = cypTax.txt
numthreads = 2
