# Supplementary material for: AnnotationBustR: an R package to extract subsequences from GenBank annotations
Source: PeerJ. 2018 Jul 3;6:e5179. doi: 10.7717/peerj.5179 (PMC6034590; doi:10.7717/peerj.5179)
Supplement: Supplemental Information 1 [file peerj-06-5179-s001.zip › SUPPLEMENT/PHLAWD/16s.txt]

clade = Cyprinidae
search = (description LIKE '%16s%' OR description LIKE '%16S' OR description LIKE '%16S Ribosomal RNA%' OR description LIKE '%16s ribosomal RNA%' OR description LIKE '%16S ribosomal RNA%' OR description LIKE '%16s rRNA%') AND NOT (description LIKE '%tRNA%' OR description LIKE '%12S%')
searchliteral
gene = 16S
mad = 0.01
coverage = 0.2
identity = 0.2
db = vrt.db
knownfile = known_cyp_rRNA_16S.fasta
listfile = cypTax.txt
numthreads = 6
