# Supplementary material for: AnnotationBustR: an R package to extract subsequences from GenBank annotations
Source: PeerJ. 2018 Jul 3;6:e5179. doi: 10.7717/peerj.5179 (PMC6034590; doi:10.7717/peerj.5179)
Supplement: Supplemental Information 1 [file peerj-06-5179-s001.zip › SUPPLEMENT/PHLAWD/coi.txt]

clade = Cyprinidae
search = (description LIKE '%COI%' OR description LIKE '%coi' OR description LIKE '%cox1%' OR description LIKE '%COX1%' OR description LIKE '%Cytochrome C Oxidases subunit I%' OR description LIKE '%cytochrome c oxidase subunit I%' OR description LIKE '%cytochrome oxidase subunit I%' OR description LIKE '%CO1%') AND NOT (description LIKE '%COII%' OR description LIKE '%subunit II%' OR description LIKE '%coioides%')
searchliteral
gene = coi
mad = 0.01 
coverage = 0.2
identity = 0.2 
db = vrt.db
knownfile = known_cyp_COI.fasta
listfile = cypTax.txt
numthreads = 4
