# Supplementary material for: AnnotationBustR: an R package to extract subsequences from GenBank annotations
Source: PeerJ. 2018 Jul 3;6:e5179. doi: 10.7717/peerj.5179 (PMC6034590; doi:10.7717/peerj.5179)
Supplement: Supplemental Information 1 [file peerj-06-5179-s001.zip › SUPPLEMENT/PHLAWD/cypTax.txt]

Hybopsis lineapunctata
Macrhybopsis meeki
Macrhybopsis hyostoma
Phenacobius mirabilis
Notropis telescopus
Dionda episcopa
Notropis bifrenatus
Rhinichthys osculus
Platygobio gracilis
Algansea lacustris
Luxilus chrysocephalus
Notropis chrosomus
Luxilus cornutus
Notropis chalybaeus
Yuriria alta
Notropis hudsonius
Cyprinella galactura
Hybognathus nuchalis
Notropis stramineus
Pimephales promelas
Pimephales notatus
Notropis atherinoides
Pteronotropis hypselopterus
Macrhybopsis storeriana
Notropis imeldae
Notropis heterolepis
Cyprinella lutrensis
Lythrurus lirus
Lythrurus fumeus
Cyprinella leedsi
Lythrurus ardens
Tampichthys ipni
Opsopoeodus emiliae
Lythrurus umbratilis
Mylocheilus caurinus
Rhinichthys cataractae
Nocomis asper
Campostoma anomalum
Erimystax dissimilis
Rhinichthys atratulus
Clinostomus elongatus
Nocomis biguttatus
Rhinichthys obtusus
Pogonichthys macrolepidotus
Exoglossum maxillingua
Richardsonius balteatus
Semotilus atromaculatus
Lavinia exilicauda
Chrosomus eos
Couesius plumbeus
Chrosomus erythrogaster
Gila robusta
Gila conspersa
Meda fulgida
Notemigonus crysoleucas
Danio rerio
Cyprinella spiloptera
Notropis baileyi
Margariscus margarita
Hemitremia flammea
Pimephales vigilax
Macrhybopsis gelida
