# Supplementary material for: AnnotationBustR: an R package to extract subsequences from GenBank annotations
Source: PeerJ. 2018 Jul 3;6:e5179. doi: 10.7717/peerj.5179 (PMC6034590; doi:10.7717/peerj.5179)
Supplement: Supplemental Information 1 [file peerj-06-5179-s001.zip › SUPPLEMENT/PHLAWD/cytb.txt]

clade = Cyprinidae
search = (description LIKE '%cytb%' OR description LIKE '%CYTB' OR description LIKE '%CYTb%' OR description LIKE '%cytochrome b%' OR description LIKE '%Cytochrome B%' OR description LIKE '%Cyt B%') AND NOT (description LIKE '%tRNA%')
searchliteral
gene = cytb
mad = 0.01 
coverage = 0.2
identity = 0.2
db = vrt.db
knownfile = known_cyp_CYTB.fasta
listfile = cypTax.txt
numthreads = 2
