# Supplementary material for: AnnotationBustR: an R package to extract subsequences from GenBank annotations
Source: PeerJ. 2018 Jul 3;6:e5179. doi: 10.7717/peerj.5179 (PMC6034590; doi:10.7717/peerj.5179)
Supplement: Supplemental Information 1 [file peerj-06-5179-s001.zip › SUPPLEMENT/PHLAWD/known_cyp_COI.fasta]

>Rhinichthys_osculus
GTGGCAATTACGCGCTGATTCTTTTCTACAAACCACAAAGACATTGGTACCCTTTATCTT
GTATTCGGTGCCTGGGCCGGGATGGTGGGAACCGCTTTAAGCCTCCTTATTCGAGCCGAG
CTAAGTCAACCCGGATCACTTCTAGGTGATGATCAAATTTATAACGTTATCGTTACCGCC
CACGCCTTCGTGATAATTTTCTTTATAGTAATACCAATTCTTATTGGTGGGTTCGGAAAC
TGACTTGTACCTTTAATAATTGGTGCACCTGATATAGCATTCCCTCGAATAAATAACATA
AGCTTCTGACTTCTGCCCCCATCATTTCTACTATTACTAGCTTCTTCTGGTGTCGAGGCT
GGTGCTGGGACGGGGTGAACCGTATATCCCCCACTCGCAGGCAACCTCGCCCACGCGGGT
GCATCAGTAGACCTCACAATCTTCTCTTTACACCTGGCAGGTGTGTCATCAATTCTAGGG
GCAGTCAACTTTATTACCACAATTATTAATATGAAACCCCCAGCCATCTCCCAATATCAA
ACGCCTCTCTTTGTATGAGCTGTTCTTGTGACCGCTGTCCTTCTACTTCTATCACTACCT
GTCCTAGCAGCCGGAATTACGATGCTTCTTACTGACCGTAATCTTAATACAACATTCTTC
GATCCCGCTGGGGGAGGAGACCCAATCTTATACCAACATCTATTCTGATTCTTTGGTCAT
CCAGAAGTTTATATCCTTATTTTACCCGGGTTTGGCATCATTTCACATGTCGTAGCCTAC
TATGCAGGTAAAAAAGAACCATTCGGCTATATGGGAATAGTTTGAGCGATAATGGCTATC
GGCCTCCTCGGATTTATTGTCTGGGCCCATCACATATTTACTGTTGGAATAGACGTAGAC
ACCCGTGCCTACTTTACATCTGCAACAATAATTATTGCCATCCCGACCGGTGTAAAAGTA
TTTAGCTGACTCGCTACACTACATGGGGGCTCTATCAAATGGACATCTGCAACAATAATT
ATTGCCATCCCGACCGGTGTAAAAGTATTTAGCTGACTCGCTACACTACATGGGGGCTCT
ATCAAATGGGAAACTCCTATATTGTGGGCCTTAGGGTTTATTTTCCTTTTCACCGTAGGG
GGGCTAACAGGAATTGTCCTTGCTAATTCCTCACTTGATATTGTCCTTCATGACACATAT
TATGTAGTCGCCCACTTCCATTATGTACTGTCAATGGGGGCTGTATTCGCCATTATAGCA
GCCTTCGTTCACTGATTCCCATTATTTTCAGGATATACCCTAAATGACACTTGAACAAAA
ATCCACTTTGCTGTGATATTTATTGGTGTTAACCTCACGTTCTTCCCACAACATTTTTTA
GGTCTAGCGGGTATACCACGACGGTATTCTGACTACCCAGACGCCTATGCCCTGTGAAAT
ACAGTATCATCCATTGGCTCTCTTGTCTCACTAGTAGCAGTAATCATGTTCCTATTTATT
CTCTGAGAAGCCTTCGCCGCCAAGCGAGAAGTATCCTCAGTAGAGCTAACTACAACAAAT
GTAGAATGACTCCACGGCTGCCCTCCGCCATACCACACATTTGAGGAACCAGCATTTGTC
CAAGTTCAGTCGAACTAA
>Platygobio_gracilis
GTGGCAATTACACGCTGATTCTTTTCTACAAACCACAAAGACATTGGCACCCTTTATCTA
GTATTTGGTGCCTGAGCCGGGATAGTGGGAACCGCTTTAAGCCTCCTTATTCGAGCCGAA
CTAAGCCAACCTGGATCACTTCTAGGTGATGACCAAATCTATAACGTTATCGTTACTGCC
CACGCCTTCGTAATAATTTTCTTTATAGTAATGCCAATTCTTATTGGCGGATTTGGAAAC
TGACTTGTACCTCTGATAATCGGAGCGCCTGACATAGCATTTCCACGAATAAATAACATA
AGCTTCTGACTCTTACCCCCATCATTTCTGTTATTACTAGCCTCTTCTGGTGTTGAGGCT
GGAGCTGGGACAGGTTGAACTGTCTACCCCCCGCTTGCAGGCAACCTTGCCCACGCAGGG
GCATCAGTAGACCTTACGATCTTCTCTCTTCACCTAGCAGGTGTATCATCAATTCTAGGG
GCAGTAAACTTTATTACCACAATCATTAATATGAAACCCCCAGCCATCTCTCAATATCAA
ACACCCCTTTTCGTATGGGCCGTACTTGTAACCGCCGTTCTTCTACTCCTATCACTTCCT
GTCCTGGCTGCCGGAATTACTATACTTCTCACTGACCGAAATCTAAATACCACATTCTTT
GACCCGGCGGGAGGGGGTGACCCTATCCTATATCAACATTTATTCTGATTCTTCGGTCAT
CCAGAGGTCTACATTCTTATTTTACCCGGGTTTGGAATTATTTCACACGTTGTAGCCTAC
TATGCAGGCAAAAAAGAACCATTCGGCTATATAGGAATAGTTTGAGCTATGATGGCCATT
GGCCTCCTAGGGTTTATTGTTTGAGCTCATCACATATTCACTGTCGGAATGGACGTAGAC
ACCCGCGCCTACTTTACATCTGCAACAATAATCATTGCCATTCCAACCGGTGTAAAAGTA
TTTAGCTGACTTGCTACGCTCCACGGGGGCTCAATTAAATGAGAAACTCCTTTATTGTGG
GCCTTAGGATTTATTTTCCTCTTTACAGTCGGAGGATTAACAGGAATCGTTCTCGCCAAC
TCATCACTTGATATTGTCCTCCATGACACATACTATGTCGTTGCCCACTTCCACTACGTA
CTATCAATAGGGGCTGTGTTTGCTATTATGGCGGCATTCGTTCACTGATTCCCACTATTT
TCAGGATACACCCTAAATGACACCTGAACAAAAATCCATTTTGCTGTAATATTTATTGGT
GTTAACCTTACATTCTTCCCGCAACACTTCCTAGGCCTAGCAGGAATACCACGACGGTAT
TCTGATTACCCAGACGCTTACGCCCTATGAAATACAGTATCATCCATTGGCTCACTCGTC
TCACTGGTAGCGGTAATTATATTCCTCTTTATCTTATGAGAAGCCTTCGCCGCCAAACGG
GAAGTATCCTCAGTAGAACTAACTATAACAAATGTAGAATGACTACACGGCTGCCCTCCA
CCATATCACACATTTGAGGAACCAGCATTTGTCCAAGTTCAATCAAACTAA
>Algansea_lacustris
GTGGCAATTACACGCTGATTCTTTTCTACAAACCACAAAGACATTGGCACCCTATATCTA
GTATTTGGTGCCTGAGCCGGAATAGTGGGGACCGCTTTAAGCCTCCTTATTCGAGCCGAG
CTAAGCCAACCTGGGTCACTCCTAGGTGACGACCAAATCTATAATGTTATTGTTACTGCC
CACGCCTTCGTAATGATTTTCTTTATAGTAATGCCAATCCTAATTGGCGGATTTGGAAAC
TGACTCGTACCTCTAATAATCGGGGCACCTGATATAGCATTCCCACGAATAAATAACATA
AGCTTCTGGCTTTTACCCCCATCATTCCTACTACTGCTAGCTTCTTCTGGAGTTGAAGCT
GGTGCCGGGACAGGATGAACTGTTTACCCCCCACTTGCAGGCAACCTAGCCCATGCAGGA
GCATCAGTAGATCTCACAATCTTCTCTCTTCACTTAGCAGGTGTATCATCAATCCTAGGG
GCAGTTAACTTTATTACCACAATTATTAATATGAAACCTCCAGCCATCTCTCAATACCAG
ACACCCCTTTTCGTGTGAGCCGTACTCGTAACTGCTGTCCTTCTACTTCTATCATTACCT
GTTCTGGCTGCCGGAATTACTATGCTCCTCACTGACCGAAATTTAAATACCACATTTTTC
GACCCTGCAGGAGGAGGTGACCCAATTCTGTATCAACATTTATTCTGATTCTTCGGCCAT
CCAGAGGTCTACATTCTTATTTTACCAGGGTTTGGGATTATCTCACATGTTGTAGCTTAT
TACGCAGGTAAAAAAGAACCATTCGGCTACATAGGAATAGTCTGAGCTATGATAGCCATC
GGCCTCCTAGGATTTATTGTTTGAGCCCATCACATGTTTACTGTCGGAATAGACGTAGAC
ACCCGTGCCTATTTTACATCCGCAACAATAATTATTGCCATCCCAACCGGTGTAAAAGTG
TTTAGCTGACTTGCTACACTCCATGGAGGCTCAATTAAATGAGAAACTCCTATACTATGG
GCCTTAGGCTTCATTTTCCTCTTCACAGTCGGGGGGCTGACAGGAATTGTCCTCGCCAAT
TCATCACTTGACATTGTCCTCCATGACACATACTATGTTGTTGCCCACTTCCACTATGTA
TTATCAATAGGGGCTGTATTTGCTATTATGGCGGCATTTGTTCACTGATTCCCGCTATTT
TCAGGATACACCCTAAATGACACTTGAACAAAAATCCACTTTGCTGTAATATTTATTGGT
GTAAACCTCACGTTCTTCCCACAACATTTCTTAGGTTTAGCAGGAATACCACGACGGTAT
TCTGACTACCCAGATGCCTATGCCCTCTGAAATACAGTATCATCCATCGGCTCACTCATC
TCACTAGTAGCGGTAATTATGTTCTTATTTATCCTATGAGAAGCCTTCGCCGCCAAACGG
GAAGTATCCTCAGTAGAGCTAACCATGACAAATGTAGAATGACTACATGGCTGCCCTCCA
CCATACCACACATTTGAGGAGCCAGCATTCGTCCAAGTTCAATCAAACTAA
>Luxilus_chrysocephalus
GTGGCAATTACACGCTGATTCTTTTCTACAAACCACAAAGACATTGGTACCCTTTATCTA
GTATTTGGTGCCTGAGCCGGGATGGTGGGAACCGCTTTAAGCCTTCTTATTCGAGCTGAA
CTAAGTCAACCTGGCTCACTCCTAGGTGATGATCAAATCTATAATGTTATTGTTACTGCT
CACGCCTTTGTAATAATTTTCTTTATAGTAATGCCAATTCTTATTGGTGGATTTGGAAAT
TGACTTGTACCTCTAATGATCGGGGCACCTGACATAGCATTTCCACGAATAAACAACATA
AGCTTCTGACTTTTACCTCCATCATTCCTGTTATTACTAGCCTCTTCAGGCGTTGAAGCT
GGGGCTGGAACAGGATGAACTGTTTACCCCCCGCTTGCAGGCAACCTCGCCCACGCAGGG
GCATCAGTAGACCTCACAATCTTCTCCCTTCACCTAGCAGGTGTATCATCAATTCTGGGG
GCAGTTAATTTCATCACTACAATTATTAACATGAAACCTCCAGCAATTTCTCAGTATCAA
ACACCCCTCTTCGTGTGGGCCGTACTTGTAACTGCCGTTCTTCTACTCCTGTCACTACCC
GTTCTTGCTGCCGGAATTACCATACTTCTCACGGACCGTAACTTAAATACCACATTCTTT
GACCCGGCAGGAGGAGGTGATCCAATCCTATACCAACATTTATTCTGATTCTTCGGTCAT
CCAGAGGTCTACATTCTTATTTTACCCGGATTTGGAATTATTTCACATGTCGTAGCCTAT
TATGCAGGCAAAAAAGAACCATTCGGTTATATGGGAATAGTTTGAGCTATGATGGCCATT
GGCCTCCTAGGATTTATTGTCTGGGCCCATCACATATTTACTGTCGGAATAGACGTAGAC
ACCCGTGCCTACTTTACATCTGCGACAATAATCATTGCCATCCCAACCGGTGTGAAAGTA
TTCAGCTGACTTGCTACACTGCACGGGGGCTCAATCAAATGAGAAACCCCTATACTATGA
GCCTTGGGCTTTATTTTCCTCTTTACAGTTGGGGGACTAACGGGAATTGTTCTAGCCAAT
TCATCACTTGACATTGTTCTCCATGACACATACTATGTTGTTGCCCACTTCCACTACGTA
CTATCAATAGGGGCTGTGTTTGCTATTATAGCAGCATTTGTTCACTGATTCCCACTATTT
TCAGGGTATACCCTAAATGATACTTGAACAAAAATCCACTTCGCTGTAATATTCATTGGT
GTCAACCTCACATTCTTCCCACAACATTTCCTAGGTCTAGCAGGAATGCCACGACGGTAT
TCTGACTACCCAGATGCTTATGCCTTATGAAACACAGTATCATCCATTGGCTCACTTATC
TCATTAGTAGCGGTAATTATGTTCTTATTTATTTTATGAGAAGCCTTTGCCGCTAAACGA
GAAGTATCCTCAGTAGAACTAACTATAACAAATGTAGAATGACTACACGGCTGCCCTCCA
CCATATCACACATTTGAAGAGCCAGCATTTGTCCAAGTTCAATCAAACTAA
>Notropis_chrosomus
GTGGCAATTACACGCTGATTCTTTTCTACAAACCACAAAGACATTGGTACCCTTTATTTA
GTATTTGGTGCCTGAGCCGGAATAGTGGGAACCGCTTTAAGCCTCCTTATTCGAGCTGAA
CTAAGTCAACCTGGCTCACTTCTAGGTGATGATCAAATCTATAATGTTATTGTTACTGCC
CACGCCTTTGTAATAATTTTCTTTATAGTAATGCCAATTCTTATTGGTGGATTCGGAAAC
TGACTTGTACCGCTAATGATCGGAGCGCCTGATATAGCGTTTCCACGAATAAATAACATA
AGCTTCTGACTTTTACCCCCTTCATTCCTATTGCTGTTAGCCTCTTCTGGAGTTGAAGCC
GGGGCTGGAACAGGATGAACTGTTTACCCCCCACTTGCAGGCAATCTTGCCCACGCAGGA
GCATCAGTAGACCTCACAATCTTCTCCCTTCATCTAGCAGGTGTATCATCAATTCTAGGG
GCAGTGAATTTCATCACCACAATTATTAACATGAAACCCCCAGCAATCTCTCAGTATCAA
ACACCCCTCTTCGTATGGGCCGTGCTTGTTACTGCCGTTCTTCTACTTCTGTCGTTACCC
GTTCTAGCTGCCGGAATTACCATACTTCTTACTGACCGTAACTTAAACACTACATTCTTT
GACCCGGCAGGAGGAGGAGATCCCATTCTGTATCAGCATTTATTCTGATTCTTCGGTCAT
CCAGAAGTTTACATTCTTATTTTACCCGGGTTTGGAATTATTTCACACGTTGTAGCCTAT
TATGCAGGCAAGAAAGAACCATTTGGTTATATAGGAATAGTCTGAGCTATAATGGCCATT
GGCCTCTTAGGGTTCATTGTCTGAGCCCATCACATGTTTACTGTTGGGATAGACGTAGAC
ACCCGTGCCTACTTCACGTCTGCGACAATAATTATTGCCATCCCGACCGGTGTAAAAGTA
TTTAGCTGACTTGCCACACTCCATGGAGGCTCAATCAAATGAGAAACCCCCATGCTATGG
GCCCTAGGCTTTATCTTCCTCTTCACAGTTGGAGGTTTAACAGGAATTGTTCTCGCCAAT
TCATCACTCGATATTGTTCTCCATGATACATACTATGTTGTTGCCCATTTCCATTATGTA
CTATCAATAGGAGCTGTCTTTGCTATTATAGCAGCATTTGTTCACTGATTCCCACTATTC
TCAGGGTACACTCTAAATGATACTTGAACAAAAATTCACTTTGCTGTAATATTTATTGGT
GTTAACCTCACGTTCTTCCCACAACACTTCCTAGGCCTAGCAGGAATACCACGACGATAT
TCCGATTATCCAGATGCTTACGCTCTATGAAATACAGTTTCATCCATCGGCTCACTCGTC
TCACTGGTAGCGGTAATTATGTTCTTATTTATTTTATGAGAAGCCTTTGCCGCTAAACGA
GAAGTATCCTCAGTAGAACTAACTATGACGAATGTAGAATGACTACACGGCTGCCCTCCA
CCATACCACACATTCGAGGAACCAGCATTCGTCCAAGTTCAATCAAGCTAA
