# Supplementary material for: AnnotationBustR: an R package to extract subsequences from GenBank annotations
Source: PeerJ. 2018 Jul 3;6:e5179. doi: 10.7717/peerj.5179 (PMC6034590; doi:10.7717/peerj.5179)
Supplement: Supplemental Information 1 [file peerj-06-5179-s001.zip › SUPPLEMENT/PHLAWD/known_cyp_CYTB.fasta]

>Phenacobius_mirabilis
ATGGCAAGCCTACGAAAAACCCATCCATTAATAAAAATTGCTAATGACGCACTAGTCGAC
CTCCCAACACCGTCAAATATCTCAGTAATATGGAACTTTGGGTCTCTTCTAGGACTATGC
CTAATTACCCAAATTTTAACAGGATTATTTCTAGCAATACACTACACCTCCGATATCTCA
ACAGCATTCTCCTCCGTCACACATATTTGCCGAGACGTTAACTACGGTTGACTTATCCGA
AATTTGCACGCCAACGGCGCATCCTTTTTCTTCATCTGCATTTACCTACACATCGCACGC
GGCCTCTATTATGGGTCCTATCTTTACAAAGAAACCTGAAATATTGGGGTCGTGCTACTA
CTCTTAGTAATAATAACAGCCTTTGTGGGCTATGTCCTCCCCTGAGGTCAAATATCCTTC
TGAGGTGCAACCGTAATTACAAATCTTCTATCAGCAGTACCCTACATGGGTGATACCCTA
GTACAATGGATTTGGGGTGGCTTCTCAGTAGATAACGCAACACTAACGCGGTTCTTTGCT
TTCCACTTCCTCTTTCCCTTTGTTATTGCCGGTGCAACTATTCTCCACTTACTTTTTCTG
CACGAAACAGGCTCTAATAACCCCGCGGGATTAAACTCAGATGCTGATAAGATCTCCTTC
CACCCGTATTTCTCTTACAAAGACCTTCTTGGCTTTGTATTAATATTATTAGCCCTCACA
TCCTTAACGTTATTTTCTCCTACACTACTTGGTGACCCCGAAAATTTCACCCCTGCAAAC
CCCTTAGTCACCCCGCCACATATTCAACCAGAGTGGTATTTCTTATTTGCCTATGCTATT
CTACGATCTATCCCAAATAAGCTAGGAGGGGTCCTTGCATTATTATTTAGCATTCTAGTT
CTGCTTGTAGTCCCTATTATGCACATCTCAAAGCAACGAGGACTTACTTTCCGACCACTC
ACCCAGTTTCTTTTCTGAACCTTGGTTGCAGACATGGCCATTCTGACGTGAATTGGAGGC
ATACCTGTAGAGCACCCATATATTATTATTGGTCAAATTGCATCCATCCTATATTTTGCT
TTATTTCTTTTCCTCACCCCACTCGCGGGCTGAGCTGAAAATAAAGCACTAAAATGAGCT
T
>Notropis_telescopus
ATGGCAAGCCTACGAAAAACCCACCCGCTAATTAAAATCGCTAATGATGCACTAGTTGAC
CTCCCAACGCCATCGAATATCTCAGCATTATGAAACTTCGGCTCCCTACTAGGATTATGC
TTAATTACTCAAATTCTAACCGGATTATTTCTAGCCATGCATTACACCTCTGACATCTCA
ACCGCATTCTCATCCGTTACTCACATTTGCCGGGACGTCAACTATGGCTGACTTATCCGA
AATATACATGCCAACGGCGCATCATTTTTCTTTATCTGTATTTACATACACATTGCTCGT
GGCCTTTACTATGGGTCCTACCTCTACAAAGAGACCTGAAACATTGGTGTTGTTCTACTT
CTTTTAGTTATGATGACCGCCTTTGTAGGCTATGTACTCCCATGAGGGCAAATGTCTTTC
TGAGGTGCCACCGTCATCACAAATCTTCTATCAGCAGTACCCTATATGGGAGACACCCTT
GTACAGTGAATTTGAGGAGGATTTTCAGTTGATAACGCAACATTAACACGATTCTTCGCA
TTCCACTTCCTGTTCCCGTTTGTCATCGCTGGTGCAACTGTTCTCCACTTACTGTTTTTG
CACGAAACAGGGTCGAACAACCCCGCCGGGTTGAACTCCGACGCAGACAAAATCTCTTTC
CACCCCTACTTCTCCTATAAAGACCTTCTTGGCTTTGTCCTAATGCTATTAGCTCTTACA
TCCCTCACCTTGTTCTCACCAACTCTACTCGGTGACCCAGAAAACTTCACTCCAGCAAAC
CCCCTGGTTACCCCACCACACATCCAACCCGAGTGATACTTCCTATTTGCCTATGCTATT
CTACGATCCATCCCAAACAAGCTAGGGGGTGTCCTGGCACTATTATTTAGTATCCTCGTA
CTACTCGTCGTCCCAATTTTACACACCTCAAAGCAACGAGGACTAACCTTCCGACCCATC
ACTCAATTCTTATTCTGAACCCTAGTGGCAGATATAATTATTCTGACATGAATTGGAGGC
ATGCCTGTACAACACCCGTACATTATTATTGGTCAGGTCGCCTCCGTTCTCTACTTTGCA
TTGTTCCTTCTTCTCACCCCACTTGCGGGCTGAGCAGAAAACAAAGCATTGAAATGAGCT
T
>Dionda_episcopa
ATGGCAAGCCTACGAAAAACTCATCCGTTAATAAAAATTGCTAACGACGCCCTAGTCGAC
CTTCCAACACCATCTAACATTTCAGCAATGTGAAACTTCGGATCCCTTCTGGGATTATGT
CTAATTACTCAAATCCTCACGGGGTTATTCCTAGCCATGCACTACACCTCTGACATCTCA
ACCGCATTCTCCTCCGTAACACACATCTGTCGAGATGTTAACTATGGCTGACTTATCCGA
AATATACATGCCAACGGCGCATCATTCTTCTTCATCTGCATCTATATGCATATTGCCCGA
GGCCTTTACTACGGGTCCTACCTTTATAAAGAGACCTGAAATATTGGGGTCGTTCTTCTC
CTTTTAGTGATAATAACAGCTTTCGTAGGCTACGTCCTTCCGTGAGGCCAAATATCTTTT
TGAGGCGCCACAGTAATTACAAACCTACTCTCAGCAGTCCCCTACATGGGGGACGCCCTC
GTGCAATGAATCTGAGGCGGATTTTCGGTAGATAACGCAACCTTGACACGATTCTTTGCC
TTCCACTTCCTATTTCCATTCGTAATCGCTGGCGCAACTATTCTGCATCTACTATTCCTC
CACGAAACGGGATCTAACAACCCCGCCGGCCTAAATTCCGACGCAGATAAAATTTCCTTT
CATCCCTACTTCTCCTACAAGGACCTCCTAGGCTTTGTATTAATACTGCTAGCCCTTACA
ACTCTAACACTATTCTCCCCAACCCTCCTCGGCGACCCAGAAAACTTCACCCCAGCAAAC
CCCTTGGTCACCCCACCACATATCCAGCCCGAATGATACTTCTTGTTTGCCTACGCTATT
CTACGATCAATTCCAAACAAATTAGGGGGAGTACTAGCCCTACTATTCAGCATCTTAGTG
TTGCTAGTAGTACCCATCTTACACACCTCTAAGCAGCGAGGACTAACCTTCCGCCCAATC
ACCCAATTCTTATTCTGAACATTGGTAGCAGACATGATCATCTTAACATGAATTGGAGGC
ATACCCGTAGAGCACCCGTATATTATTATCGGACAAATCGCCTCCGTCCTATACTTCGCA
TTATTCCTCCTACTCGCCCCACTCGCAGGCTGAGCAGAAAATAAAGCCCTAAAATGAGCT
T
>Notropis_bifrenatus
ATGGCAAGCCTACGAAAAACCCACCCACTAATAAAAATCGCTAATGATGCACTAGTTGAC
CTTCCAACACCATCAAATATTTCAGCGCTATGAAACTTCGGATCTCTACTAGGATTATGC
TTAATTACTCAAATCCTTACCGGATTGTTTCTAGCTATGCACTATACCTCTGATATCTCA
ACCGCATTTTCATCCGTCACTCACATTTGCCGAGACGTTAATTATGGTTGGCTTATTCGA
AATATGCACGCCAATGGAGCATCATTCTTCTTTATCTGTATTTATATACACATTGCTCGA
GGCCTATACTACGGATCCTACCTCTATAAAGAAACCTGAAATATTGGAGTTATCCTTCTC
CTTCTAGTTATAATGACAGCCTTTGTAGGCTATGTGCTCCCATGAGGACAAATATCCTTC
TGAGGTGCCACCGTTATTACAAATCTTCTTTCAGCGGTACCTTATATGGGTGATACCCTT
GTACAATGAATTTGAGGGGGCTTTTCAGTAGATAACGCAACACTAACACGATTCTTCGCC
TTCCACTTCCTATTCCCCTTTGTCATCGCAGGTGCTACCGTCCTCCACTTGCTATTCCTA
CACGAAACAGGATCAAACAACCCTGCCGGATTGAACTCTGACGCAGATAAAATCTCCTTC
CACCCTTACTTTTCCTACAAAGACCTTCTTGGTTTTGTCCTAATACTTTTAGCACTTACA
TCCCTGACGTTATTTTCCCCTACCCTACTTGGCGATCCAGAAAACTTCACTCCAGCGAAC
CCCCTGGTTACGCCACCACACATCCAACCTGAGTGATACTTCTTATTCGCCTACGCCATC
CTCCGATCCATCCCAAATAAATTAGGAGGGGTCCTAGCCCTATTATTCAGTATCCTAGTA
CTGTTAGTAGTCCCAATTTTACACACCTCAAAGCAACGAGGACTAACCTTCCGGCCAATT
ACCCAATTCTTATTCTGAACCTTAGTGGCAGATATAATTATTTTGACATGAATCGGAGGC
ATACCTGTAGAACACCCATATATCATCATTGGTCAGGTAGCCTCAGTTCTGTACTTTGCT
TTATTCCTCCTTCTTGCCCCACTCGCAGGCTGAGCAGAAAATAAAGCATTGAAATGAGCT
T
>Rhinichthys_osculus
ATGGCAAGCCTACGAAAAACCCATCCACTAATAAAGATTGCTAACGATGCACTAGTCGAC
CTTCCAACTCCATCTAATATCTCAGCACTGTGGAACTTCGGATCCCTCCTAGGATTATGC
TTGATTACTCAAATCCTGACAGGACTATTCCTAGCCATACATTATACTTCCGATATCTCA
ACTGCCTTTTCGTCAGTAACACACATCTGTCGAGACGTTAATTATGGCTGACTCATCCGG
AACATACATGCTAACGGAGCATCATTCTTCTTTATCTGTATTTATATACACATTGCCCGC
GGACTGTACTATGGGTCATACCTCTATAAAGAGACCTGAACTATTGGCGTGGTCCTACTC
CTTTTGGTCATAATAACAGCCTTTGTAGGCTATGTACTGCCGTGGGGTCAAATGTCTTTC
TGAGGCGCCACCGTCATTACGAATCTATTATCAGCAGTCCCCTACATAGGAGACGCTCTT
GTCCAGTGGATTTGAGGTGGCTTTTCAGTAGATAACGCAACGTTAACACGATTTTTCGCC
TTCCACTTCCTGTTTCCGTTTGTTATTGCCGGCGCAACAGTCCTACATTTGCTATTTTTA
CACGAAACGGGATCAAACAACCCTGCCGGGTTAAACTCCGACGCAGATAAGATCTCCTTC
CACCCATACTTCTCATACAAAGATCTCCTTGGCTTTGTACTAATATTGTTAGCTCTCACA
TCCCTGACGCTATTCTCTCCAACTCTGCTCGGTGACCCAGAAAATTTTACCCCGGCAAAC
CCCCTGGTTACCCCGCCACACATCCAACCGGAGTGGTACTTCTTATTTGCTTACGCCATT
CTACGCTCTATCCCAAACAAGCTAGGAGGGGTCCTAGCACTATTATTTAGCATTCTAGTA
CTATTAGTAGTGCCAGTTTTACATACCTCGAAGCAACGAGGACTAACTTTCCGTCCAATC
ACCCAGTTTTTATTCTGAACCTTAGTGGCAGACATAATTATTTTAACATGAATTGGAGGC
ATGCCTGTAGAACACCCATACATCATCATTGGCCAAGTCGCGTCGGTGCTGTACTTCGCA
CTCTTCCTCCTTCTCGCCCCCCTCGCGGGCTGAGCCGAAAATAAAGCATTGAAATGAGCT
T
