# Supplementary material for: AnnotationBustR: an R package to extract subsequences from GenBank annotations
Source: PeerJ. 2018 Jul 3;6:e5179. doi: 10.7717/peerj.5179 (PMC6034590; doi:10.7717/peerj.5179)
Supplement: Supplemental Information 1 [file peerj-06-5179-s001.zip › SUPPLEMENT/PHLAWD/known_cyp_ND2.fasta]

>Macrhybopsis_hyostoma
ATGAACCCTTACGTATTAGCAACCTTATTATCCAGTCTTGGCTTAGGAACCACCTTGACC
TTCGCCAGCTCGCATTGATTATTAGCCTGAATAGGACTAGAAATTAATACTCTAGCAATC
GTCCCTTTAATAGCACAACATCACCACCCCCGCGCAGTAGAAGCTACCACAAAGTACTTT
CTTACCCAAGCTACAGCAGCCGCTGTAATCCTGTTCGCAAGCACAACAAATGCATGAACC
ACAGGAGAATGAGATATAACTAATATATCAAATCCAACTGCCACAGCAATAATTCTCGCT
GCCCTAGCACTTAAGATTGGGCTAGCCCCAATACATTTCTGAATACCTGAAGTATTACAA
GGATTAGACCTATTAACAGGACTTATTTTATCTACTTGACAAAAGCTTGCACCCCTCGCC
CTAATTATTCAGACAGCTCAAGCATTTGACCCACTTCTACTTTCAGCCTTGGGACTCACA
TCCACCCTTGTAGGAGGATGAGGTGGACTAAACCAAACCCAGCTACGAAAAATCTTAGCC
TATTCCTCAATTGCTCACATAGGTTGAATAATCATTATTCTTCAATATGCTCCGCAACTC
ACTCTTCTCGCACTACTTATATATGTGTTAATAACATCTGCAGCATTCCTTACACTAAAA
TTCTCTTCCGCTACAAAAATCAATACACTCGCAACCATCTGATCAAAAAGCCCTATACTA
ACAACAACAGCTGCCCTTGTATTATTATCCCTTGGAGGTCTCCCTCCACTTACAGGATTT
ATACCAAAATGATTTATTTTACAAGAGCTAGCAAAGCAAGGCCTTCCCCTTACAGCAACA
GTAATGGCTATTGCCGCCCTAATTAGCCTATATTTTTACTTACGACTTTGCTATACAATA
ACTCTTACTATCTCCCCTAACATTACAACCTCAACTACCCCCTGACGAACCCAAGCAACC
CAAAGCTCACTTCCCCTAGCTATGTCTACTGTAATAGCTTTGGGCCTATTGCCCATCACC
CCAGCTATTATAATACTAGTTATCT
>Phenacobius_mirabilis
ATGAACCCTTATATTTTAGCAACACTACTGGCCAGCCTAGGCCTGGGGACTACTCTCACC
TTCGCCAGCTCCCATTGATTATTGGCCTGAATGGGCTTGGAGATTAATACCCTGGCGATC
ATCCCCTTAATATCCCAACACCACCACCCCCGCGCGGTAGAAGCAACAACGAAGTATTTT
CTCACCCAAGCCACTGCGGCCGCTATCATCCTCTTTGCAAGCATAACAAACGCCTGAATT
TCAGGGGACTGAAGTATGGAAAACATTTCAGATCCCTTAGCCAGTACAATAATCTTCACC
GCCCTAGCACTCAAAATTGGACTAGCCCCCATGCACTTCTGGATGCCTGAAGTACTTCAA
GGACTTGATCTCCTGACTGGGTTGATTTTGTCCACCTGACAAAAACTTGCCCCATTCGCC
CTCATTATTCAAACAGCCCAAGCTTTTGACCCACTTTTACTCACGACCTTAGGCCTCTTA
TCTACCCTAGTAGGAGGATGAGGCGGACTGAACCAAACGCAATTACGAAAAGTCTTAGCC
TACTCTTCGATCGCACATATAGGCTGAATAATCATTATTGCCCAACACGCCCCACAACTT
ACTCTTCTCGCACTACTAGTATATATCTTAATAACATCTGCCGCATTTCTAACGCTAAAA
TTTGGATCTGCCACAAAAATTAATGTCCTAGCAACCGTCTGATCAAAAAGTCCCATCCTC
ACAGCCACCACCGCCCTCGTATTACTTTCCCTCGGGGGACTTCCCCCATTAACTGGGTTC
ATACCAAAATGACTTATTCTACAAGAATTAACCAAACAAGGTCTCCCTTTAACTGCGACT
ATTATAGCCCTCGCCGCCCTAATTAGCCTGTACTTCTACTTACGGCTTTGCTACACTATG
ACACTAACCATCTCCCCTAATACTTCTTCCTCTAGCACTCCCTGACGCACTTCTGCAACC
CAAACATCTATTCCCCTTGCCCTCTTCAGCGTAATAGCCTTGGGGCTCTTACCCGTCACC
CCCGTCATAGTTATGCTACTTTACTAG
>Notropis_telescopus
ATGAACCCTTACGTATTAGCTACACTTTTATCAAGTCTAGGCCTAGGGACTACCCTCACC
TTTGCCAGCTCCCACTGGTTATTAGCCTGAATAGGGCTAGAGATTAACACCCTAGCAATC
GTCCCTTTGATAGCACAGCATCATCACCCCCGGGCAGTAGAAGCTACCACAAAATACTTT
CTTACCCAAGCCACTGCGGCCGCTGTTATCCTCTTTGCCAGCACAACTAACGCATGAATC
ACAGGAGAGTGAAGTATGACTAATATGTCAGACCCAATCGCCACCGCAATAATTCTCGCC
GCCCTAGCACTTAAAATTGGGTTAGCACCAATACATTTCTGAATACCTGAAGTACTACAG
GGGCTAGACTTACTCACCGGGTTGATCCTGTCGACCTGACAAAAACTTGCCCCACTTGCC
TTAATTATACAAACAGCCCAGGCTTTCGACCCACTTCTCCTCACAGCCCTCGGCCTCATA
TCCGCCCTCGTAGGTGGCTGGGGAGGGTTAAACCAAACCCAGCTACGTAAGGTGATGGCC
TATTCCTCCATTGCACATATGGGCTGAATAATTATTATCCTTCAACATGCCCCCCAACTC
ACCTTCCTCGCACTGCTCATTTATATTTTCATGACATCAGCGGCCTTCCTCACATTAAAA
CTTTCATATGCCACAAAGGTTGGCACCCTCGCAACCACATGGTCAAAAAGCCCCCTCCTA
ACAGCAACAGCCGCCCTAGTCTTGCTATCCCTGGGGGGCCTCCCCCCACTTACCGGATTT
ATGCCAAAATGACTGATCCTACAAGAACTTGCAAAACAGGGCCTCCCCCTCACCGCAACC
GTCATGGCCCTTGCTGCCCTAATTAGCCTGTATTTTTACTTACGACTCTGCTACGCAATA
ACTCTCACCATCTCCCCTAACACTGCCACTTCAACCACCCCCTGACGAACTCAAACAACC
CAGGCCTCTATCCCCCTCGCCTTATTCACCGTAATGGCCCTAGGCCTTTTACCCGTTACC
CCTACCATTTTAACTCTCGTTATTT
>Dionda_episcopa
ATGAACCCTTATGTATTGACTACGCTGTTATCCAGCCTCGGCCTAGGCACCACCCTAACC
TTTGCTAGCTCCCACTGACTACTAGCATGAATGGGGCTTGAAATTAATACTCTCGCAATC
GTCCCCTTAATAGCACAGCATCACCACCCCCGAGCAGTGGAAGCTACCACTAAGTATTTT
CTCACTCAGGCCACTGCTGCTGCAGTAATTCTGTTTGCGAGCACAACTAATGCCTGAATT
ACGGGCACCTGGGACATAACCAACATATTGGACCCCATCGCCAGCGCGATGGTTATTACT
GCCTTAGCACTCAAGATTGGGCTCGCCCCAATACACTTCTGGATGCCAGAGGTCCTGCAG
GGGTTGGACTTCTCTACGGGACTAATCTTATCTACCTGGCAGAAGCTAGCCCCTCTTGCC
CTCATTATACAAACGGCCCAAGCGTTTAATCCCCTACTGCTCACAACCTTAGCACTCACC
TCAACACTTATTGGCGGATGAGGCGGATTAAATCAAACCCAACTACGAAAAATCCTGGCC
TACTCCTCAATCGCACATATGGGTTGAATAATTGTTGTCCTTCAGTATGCCCCCCAACTG
ACTCTCCTCGCACTATTCGTGTACATCTTGATAACATCCGCCGCATTCTTAACACTCAAA
CTTTCAGCCACTACCAAGGTTAGTACTCTAGCAATCACCTGATCGAAGAGCCCCATTCTG
ACGGCAACAGCTGCCCTCCTACTACTATCTCTTGGCGGATTACCCCCACTTACTGGCTTT
ATACCAAAGTGATTGATCCTACAAGAACTCGCAAAGCAGGGACTCCCCTTGGTTGCCACA
GTAATAGCCCTTGCCGCCCTCATTAGCCTATACTTCTATCTCCGACTTTGCTACGCGATA
ACACTCACCATTTCTCCTAACACTATTATATCCACCACCCCTTGACGAACCCAGACCACT
CAGGCCTCCGCCCCCCTCGTCATTTCCACTGTAATGGCCCTTGGTCTCCTCCCCCTAACC
CCAGCCATCCTGGTATTAACCACCT
