# Supplementary material for: AnnotationBustR: an R package to extract subsequences from GenBank annotations
Source: PeerJ. 2018 Jul 3;6:e5179. doi: 10.7717/peerj.5179 (PMC6034590; doi:10.7717/peerj.5179)
Supplement: Supplemental Information 1 [file peerj-06-5179-s001.zip › SUPPLEMENT/PHLAWD/known_cyp_rRNA_12S.fasta]

>Macrhybopsis_hyostoma
CAAAGGCATGGTCCCGACCTTACTGTCAGCTTTAGCCCAACTTACACATGCAAGTCTCCG
CACCCCTGTGAGTAAGCCCTTAATCCCCCGCCCGAGGACGAGGAGCAGGCATCAGGCACA
AACCTTTAGCCCAAGACGCCAGGCCTAGCCACACCCCCAAGGGAATTCAGCAGTGATAAA
TATTAAGCCATAAGTGAAAACTTGACTCAGTCAGAGCTAAGAGGGCCGGTAAAACTCGTG
CCAGCCACCGCGGTTAAACGAGAGGCCCTAGTTAACAGTATGCGGCGTAAAGGGTGGTTA
AGGGTAGTGAAGTAATAAAGTCGAATGGCCCTTTGGCTGTCATACGCTTCTAGGAGTCCG
AAGCCCAATATACGAAAGTAGCTTTAAAAAAGCCCACCTGACCCCACGAAAACTGAGAAA
CAAACTGGGATTAGATACCCCACTATGCTCAGTCATAAACCCAGACGTCCGACTACAATA
AGACGTCCGCCCGGGAACTACGAGCATTAGCTTGAAACCCAAAGGACCTGACGGTGCCTC
AGACCCCCCTAGAGGAGCCTGTTCTAGAACCGATAACCCCCGTTAAACCTCACCGCTTCT
AGCCATCCCAGCCTATATACCGCCGTCGTCAGCTTACCCTGTGAAGGCAATAAAAGTAAG
CAAAATGGGCACAACCCAGAACGTCAGGTCGAGGTGTAGCGTACGAAGCGGGAAGAAATG
GGCTACATTTTCTATCACAGAACACTACGAATATGCAACATGAAATAGTGCTTGAAGGAG
GATTTAGTAGTAAAAAGGAAGCAGCGTGTCCTTTTGAACCTGGCTCTGAGACGCGTACAC
ACCGCCCGTCACTCTCCCCTGTCATAATGCATTAAAGCTTCCTAACACTAAAGCTCTGAC
AAGGGGAGGCAAGTCGTAACATGGTAAGTGTACCGGAAGGTGCACTTGGATAAAATT
>Phenacobius_mirabilis
CAAAGGCATGGTCCCGACCTTTCCATCAGCTTTAGCCTAACTTACACATGCAAGTCTCCG
CACCCCGGTGAGTATGCCCTCAATCCCCCGCCCGGGGATAAGGAGCAGGTATCAGGCGCA
GACCCCTCCAAGCCCAAGACGCCAAGTAATGCCACACCCCCAAGGGAATTCAGCAGTGAT
AAATATTAAGCCATAAGTGAAAACTTGACTCAGTCAAAGCTAATAAGGGCCGGTAAAACT
CGTGCCAGCCACCGCGGTTAAACGAGAGGCCCTAGTTGATTAAATAGCGGCGTAAAGGGT
GGTTAAGAATAACATAATGATAAAGTCAAATGGCCCTTTGGCTGTCATACGCTTCTAGGA
GTCCGAAGCCCACTAACACGAAAGTAACTTTAAGCAAGTCTATCTGACCCCACGAAACCT
GAGAAACAAACTGGGATTAGATACCCCACTATGCTCAGCCATAAATCTAGACGTCCTATT
ACAATTAGGCGTCCGCCCGGGTACTACGAGCACTAGCTTGAAACCCAAAGGACCTGACGG
TGTCTCAGACCCCCCTAGAGGAGCCTGTTCTAGAACCGATAACCCCCGTTGAACCTCACC
ACTTCTAGCCACCCCAGCCTATATACCGCCGTCGTCAGCTTACCCTGTGAAGGTAATAAA
GTAAGCAAAATGGGCACAACCCAGAACGTCAGGTCGAGGTGTAGCGTACGAAGTGGGAAG
AAATGGGCTACATTTTCTATCATAGAATACTACGAATTTGTAACATGAAATAGTGCTTGA
AGGAGGATTTAGTAGTAAAAAGGAAGCAGCGTGTCCTTTTGAACCCGGCTCTGAGACGCG
TACACACCGCCCGTCACTCTCCCCTGTCAAAATGTAATAAAGCTACCTAATAAGAATACT
TGGACAAGGGGAGGCAAGTCGTAACATGGTAAGTGTACCGGAAGGTGCACTTGGATAAAA
TT
>Notropis_telescopus
CAAAGGCATGGTCCCGACCTTACTATCAGCTCTAGCCCAACTTACACATGCAAGTCTCCG
CAGCCCCGTGAGTAAGCCCTTAATCCCCCGCCCGGGGACGAGGAGCAGGCATCAGGCACA
AATCCTTAGCCCAAGACGCCAGGCCGAGCCACACCCCCAAGGGAATTCAGCAGTGATAAA
TATTAAGCCATAAGTGAAAACTTGACTCAGTCAGAGCTAAGAGGGCCGGTAAAACTCGTG
CCAGCCACCGCGGTTAAACGAGAGGCCCTAGTTGATAGTGCAACGGCGTAAAGGGTGGTT
AAGGATAGTGAGATAATAAAGTCGAATGGCCCTTTGGCTGTCATACGCTTCTAGGAGTCC
GAAGCCCAACATACGAAAGTAACTTTAAAGATGCCCACCTGACCCCACGAAAACTGAGAA
ACAAACTGGGATTAGATACCCCACTATGCTCAGTCATAAACCTAGACGTCCAGCTACAAT
TAGACGTCCGCCCGGGTACTACGAGCATTAGCTTGAAACCCAAAGGACCTGACGGTGCCT
CAGACCCCCCTAGAGGAGCCTGTTCTAGAACCGATAACCCCCGTTAAACCTCACCGCTTC
TAGCCATCCCAGCCTATATACCGCCGTCGTCAGCTTACCCTGTGAAGGTAATAAAAGTAA
GCAAAATGGGCATAACCCAGAACGTCAGGTCGAGGTGTAGCGTACGAAGCGGGAAGAAAT
GGGCTACATTTTCTATAATAGAACACTACGGACATGTAACATGAAATAGTGCTTGAAGGA
GGATTTAGTAGTAAAAAGGAAGCAGCGTGTCCTTTTGAACCCGGCTCTGAGACGCGTACA
CACCGCCCGTCACTCTCCCCTGTCGAAATGCAACAAGGTTACTTAACATCAGAGCTCTGA
CAAGGGGAGGCAAGTCGTAACATGGTAAGTGTACCGGAAGGTGCACTTGGATAAAATTT
>Dionda_episcopa
CAAAGGCATGGTCCCGACCTTATCCTCAGCTTTAGCCCAACTTACACATGCAAGTCTCCG
CAATCCCGTGAGTATGCCCTTAATCCCCCACCCGGGGACGAGGAGCAGGCATCAGGCACA
AACCTTTAGCCCAAGACGCCAAGCCCAGCCACACCCCCAAGGGAATTCAGCAGTGATAGA
TATTGAGCCATAAGTGAAAACTTGACTCAGTTAGTGCTAAGAGGGCCGGTAAAACTCGTG
CCAGCCACCGCGGTTAAACGAGAGGCCCTAGTTGACGACACAACGGCGTAAAGGGTGGTT
AAGGATAGAGAAATAATAAAGTCGAATGGCCCTTTGGCTGTCATACGCTTCTAGGAGTCC
GAAGCCCAGTATACGAAAGTAGCTTTAGAAAAGCCCACCTGACCCCACGAAAGCTGAGAA
ACAAACTGGGATTAGATACCCCACTATGCTCAGCCGTAAACCCAGACATCCAACTACAAT
TAGACGTCCGCCCGGGTACTACGAGCATTAGCTTGAAACCCAAAGGACCTGACGGTGCCT
CAGACCCCCCTAGAGGAGCCTGTTCTAGAACCGATAACCCCCGTTAAACCTCACCACTTC
TAGCCACCCCAGCCTATATACCGCCGTCGTCAGCTTACCCTGTGAAGGTAATAAAAGTAA
GCAAAATGGGCACAACCCAGAACGTCAGGTCGAGGTGTAGCGTATGAAGTGGGAAGAAAT
GGGCTACATTTTCTATCACAGAACACTACGGATCATGCAACATGAAATAGTGCTTGAAGG
AGGATTTAGTAGTAAAAAGGAAGCAGAGTGTCCTTTTGAACCCGGCTCTGAGGCGCGTAC
ACACCGCCCGTCACTCTCCCCTGTCAAAATGCTGTAAAGTTACCTAACACCAGAGCTCCG
ACAAGGGGAGGCAAGTCGTAACATGGTAAGTGTACCGGAAGGTGCACTTGGATAAATT
