# Supplementary material for: AnnotationBustR: an R package to extract subsequences from GenBank annotations
Source: PeerJ. 2018 Jul 3;6:e5179. doi: 10.7717/peerj.5179 (PMC6034590; doi:10.7717/peerj.5179)
Supplement: Supplemental Information 1 [file peerj-06-5179-s001.zip › SUPPLEMENT/PHLAWD/known_cyp_rRNA_16S.fasta]

>Phenacobius_mirabilis
GCCAACCAGCTAGCTTAACTAAAAATATAATGTAGCACTGTTTATAACCAACCAAGACCT
AACCCCACCAACTAAACCATTTTTTACCTAAGTATGGGAGACAGAAAGGGCTCACCTGAA
GCAATAGAAAAAGTACCGCAAGGGAAAGCTGAAAGAGAAATGAAATAATCCATATAAGCA
CTAAAAAACAAAGACTAAACCTTGTACCTTTTGCATCATGATTTAGCCAGCACCCTCAAG
CGAAGAGACCTTTAGTTTGATACCCCGAAACCAGGTGAGCTACCCCGAGACAGCCTATAT
ATTTAGGGCTAACCCGTCTCTGTGGCAAAAGAGTGGGATGAGCTCCGGGTAGAAGTGATA
AACTTACCGAACCTGGTGATAGCTGGTTGCCTAAGAAATGAATAGAAGTTCAGCCTCGTC
CACCCTTTGTCAGGAAATATACTACTAAGACACCTTGGAAATACACGAGAGTTAGTTTAA
GGGGGTACAGCCCCTTTAACAAAGGATACAACCTTCACAGGAGGATAAAGATCATAATTA
ATAAAACCTACTGTTCTAGTGGGCCTGAAAGCAGCCACCTAATTAGAAAGCGTTAAAGCT
CAGACAGGAAAAAGTTTATTATACCGATAAAAAAATCTTACTCCCCTAACTATATTAGGC
TAACCCATACTTCTATGGGTGAAACTATGCTAAAATGAGTAATAAGAAGACCTGATCTTC
TCCTGGCACAAGTGTAAACCAGATCGGACTAGCCGCTGGGATTCAACGACCCCAACCAAA
GAGGGCATTGTGATTAATAAAAACCTCAAGGAGAGCTCACAATTAAGTAATCGTTACCCC
CACACTGGAGTGCCATTTAAAGGAAAGACTAAAAGAGGAGGAAGGAACTCGGCAAACAAA
AGCCTCGCCTGTTTACCAAAAACATCGCCTCCTGCAACACAAGTATAGGAGGTCCAGCCT
GCCCAGTGACTACGGGTTCAACGGCCGCGGTATATTGACCGTGCAAAGGTAGCGCAATCA
CTTGTCTTTTAAATAGAGACCTGTATGAATGGCTAGACGAGGGCTTGACTGTCTCCCCCC
TCCAGTCAGTGAAATTGATCTGCCCGTGCAGAAGCGGGCATAAAACTACAAGACGAGAAG
ACCCTATGGAGCTTAAGGTACAAAACTTAACCACGTTAAACGACTCTTTCAAAAGCAAGA
ACCTAGTGGCCCTAAAGTCTTACCTTCGGTTGGGGCGACCACGGAGGAAAACTAAGCCTC
CGAGTGGAATGGGTAATCCCTAAAGCCAAAAGAGACATCTTTAAGCCGCAGAACATCTGA
CCAACAATGATCCGGCTCTAGGGCCGATCAACGAACCAAGTTACCCTAGGGATAACAGCG
CAATCCTCTCCCAGAGCCCATATCGACGAGGGGGTTTACGACCTCGATGTTGGATCAGGA
CATCCTAATGGTGCAGCCGCTATTAAGGGTTCGTTTGTTCAACGATTAAAGTCCTACGTG
ATCTGAGTTCAGACCGGAGTAATCCAGGTCAGTTTCTATCTGTAACGCTACTTTTCCTAG
TACGAAAGGATCGGAAAAAGGGGGCCTATGCTTAAAGCACGCCCCACCCCTAATTTTGAA
ACCAAATAAATTAAACAAGGGCGGGCCCAAACCCTGCCGCCCAAAATAAGGGCA
>Notropis_telescopus
GCCAACCAGCTAGCTTTATCACCAGTATAATTCAACAATATTCATAACAGGACAAGACCT
AACCCTATAAACTAAACCATTTTTTTACCTGAGTATGGGAGACAGAAAAGGTTCACCTAA
AGCAATAGAAAAAGTACCGCAAGGGAAAGCTGAAAGAGAAATGAAATAACCCATATAAGC
GCTAGAAAACAAAGACTAAACCTTGTACCTTTTGCATCATGATTTAGCCAGTACCCTCAA
GCAAAGAGATCTTTAGTTTGATACCCCGAAACCAGGTGAGCTACCCCGAGACAGCCTATA
TAATTTAGGGCTAACCCGTCTCTGTGGCAAAAGAGTGGGAAGAGCTCCGGGTAGAAGCGA
CAGACCTACCGAACCTGGTGATAGCTGGTTGCCTAAGAAATGAATAGAAGTTCAGCCTCG
CACACCCTCAGTCAAGAGATACATCACTAAGACATCATGGAAATGTACGAGAGTTAGTTG
AAGGGGGTACAGCCCCTTTAACAAAGGATACAACCTTTACAGGAGGATAAAGATCATAAT
AAGTAAAATATACTGTTCTAGTGGGCCTGAAAGCAGCCATCTAATCAGAAAGCGTTAAAG
CTCGGACAGAAAGAAATTTATTATCCCGATAAAAAATCTTACTCCCCTAACTATATTAGG
CCAACCCATGCCCACATGGGTGAGACTATGCTAAAATGAGTAACAAGAAGACTCGATCTT
CTCTCGCCACAAGTGTACACCAGATCGGACCTACCACTGGAATTTAACGAGCCCAACCAG
AGAGGGCATTGTGAATAATAATAAACCTCAAGAAAAACTCACAGCTAACCAATCGTTAAC
CCCACACTGGAGTGGCATTATAAGAGAAAGACTAAAAGAAGGGGAAGGAACTCGGCAAAC
ACAAGCCTCGCCTGTTTACCAAAAACATCGCCTCCTGCATCATAAAGTATAGGAGGTCCA
GCCTGCCCAGTGACTACGGGTTCAACGGCCGCGGTATATTGACCGTGCAAAGGTAGCGCA
ATCACTTGTCTTTTAAATAGAGACCTGTATGAATGGCTAGACGAGGGCTTAACTGTCTCC
CCCCTCCAGTCAGTGAAATTGATCTATCCGTGCAGAAGCGGGTATAATACTACAAGACGA
GAAGACCCTTTGGAGCTTAAGGTACAAAACTCAGCCATGTTAAGCAACTCCATGAAAAGC
AAGAACTTAATGGCCATGAGATTTTACCTTCGGTTGGGGCGACCACGGAGGAAAAGCAAG
CCTCCGAGTGGACTGGGCCAAAACCCCTAAAGCTAAAAGAAACATCTTTAAGCCGCAGAA
CATCTGACCAATAATGATCCGGCTATTAAGGCCGATCAACGGACCAAGTTACCCTAGGGA
TAACAGCGCAATCCTCTCCCAGAGCCCATATCGACGAGGGGGTTTACGACCTCGATGTTG
GATCAGGACATCCTGATGGTGCAGCCGCTATTAAGGGTTCGTTTGTTCAACGATTAAAGT
CCTACGTGATCTGAGTTCAGACCGGAGCAATCCAGGTCAGTTTCTATCTGTAACGCTACT
TTCCCCAGTACGAAAGGATCGGAAAAGAGGGGCCTATACTTAACGCATGCCCCACCCCTA
ATTCATGAAAACAAATAAATTAAATAAGGGAGGGCCAAAACCCCTGCCGCTCAAGATAAG
GGCAT
>Dionda_episcopa
GCTAACCAACTAGCTTAATTATTAATATAATCTAACACTATTTATAACAAGACAACACCC
CACCCTAAAAACTAAAACATTTTTTTACCTAAGTATGGGAGACAGAAAAGGTTCAACCCA
AAGCAATAGAGAAAGTACCGCAAGGGAAAGATGAAAGAGAAATGAAACAACCCATATAAG
CACTAAGAAACAAAGACTAGACCTTGTACCTTTCGCATCATGATTTAGCCAGTACCCTCA
AGCGAAGAGATCTTTAGTTTGACACCCCGAAACCAGGTGAGCTACCCCGAGACAGCCTAT
GTTAATTTAGGGCTAACCCGTCTCTGTGGCAAAAGAGTGGGAAGAGCTCCGGGTAGAAGT
GACAGACCTACCGAACCTGGTGATAGCTGGTTGCCTAAGAAATGAATAGAAGTTCAGCCC
CACACGCCCCCAATCAAAGGACATATTATTAAGATATAGGAGAAATGTGGGAGTTAGTTA
AAGGGGGTACAGCCCCTTTAACAAAGGACACAACCTTAACAGGAGGATAAAGATCATAAT
ACATAAGATATACTGTTCTAGTGGGCCTGAAAGCAGCCACCTAAGCAGAAAGCGTTAAAG
CTCGGACAGAACGAAGTTTATTATACCGATATAAAATCTTACTCCCCTAAATCTATTAGG
CCTATCCATGCCCACATGGAAGAGACTATGCTAAAATGAGTAACAAGAAGAACTGATCTT
CTCCCGCCACAAGTGTAAGCCAGGCCGGACTAACCACTGGAATTTAACGAACCCAACCCA
AGAGGGCACTGTGAACTTTACAAAACCCAAGAAGAGCTCACAACTGAACCATCGTTAACC
CTACACTGGAGTGCCATATACGGGAAAGACTAAAAGAAGGGGAAGGAACTCGGCAAGCAC
AAGCCTCGCCTGTTTACCAAAAACATCGCCTCCTGCAGCAATAAGTATAGGAGGTCCAGC
CTGCCCAGTGACTACGGGTTTAACGGCCGCGGTATATTGACCGTGCAAAGGTAGCGCAAT
CACTTGTCTTTTAAATAGAGACCTGTATGAATGGCTAGACGAGGGCTTAACTGTCTCCCC
CTTCCAGTCAGTGAAATTGATCTATCCGTGCAGAAGCGGGTATAATAATACAAGACGAGA
AGACCCTTTGGAGCTTAAGGTACAAGCTTCAGCCACGTCAAACAACTCCATGACAAGCAT
AAACTTAGTGGATATGAACCTTTACCTTCGGTTGGGGCGACCACGGAGGATAAAAGAGCC
TCCGAGTGGACTGGGCCAAGACCCCTGAAGCCGAAAGAGACATCTTAAAGCCGCAGAACA
TCTGACCAATTATGATCCGGCCGCAGAGACCGATCAACGAACCAAGTTACCCTAGGGATA
ACAGCGCAATCCTCTCCCAGAGCCCATATCGACGAGGGGGTTTACGACCTCGTTGTTGGA
TCAGGACATCCTGATGGTGCAGCCGCTATTAAGGGTTCGTTTGTTCAACGATTAAAGTCC
TACGTGATCTGAGTTCAGACCGGAGTAATCCAGGTCAGTTTCTATCTGTAACGCTGCTTT
TCCTAGTACGAAAGGACCGGAAAAGGGGGGCCTCCGCTTAAAGCACGCCCCACCCCTAAT
TCATGAAGACAAATAAATTAAATAAGGGAGGGCCTAAGCCCTGCCGCCCAAGATAAGGGC
AT
>Notropis_bifrenatus
GCCAACCAGCTAGCTTAATTATTAATATAATTCAACAATATTCATAACAAGACAAGACCC
AACCCCACAAACTAAACCATTTTTTTACCTGAGTATGGGAGACAGAAAAGGTTCACCTAA
AGCAATAGAAAAAGTACCGCAAGGGAAAGCTGAAAGAGAAGTGAAACAACCCATATAAGC
ATTGAAAAACAAAGACTAAACCTTGTACCTTTTGCATCATGATTTAGCCAGCACCCTCAA
GCAAAGAGATCTTTAGTTTGATACCCCGAAACCAGGTGAGCTACCCCGAGACAGCCTAAG
TAATTTAGGGCTAACCCGTCTCTGTGGCAAAAGAGTGGGAAGAGCTCCGGGTAGAAGTGA
CAGACCTACCGAACCTGGTGATAGCTGGTTGCCTAAGAAATGAATAGAAGTTCAGCCTCG
CACGCCCTTAATCAAAAAACACATCGTTAAGACACTATGGAAACATGCGAGAGTTAGTTG
AAGGGGGTACAGCCCCTTTAACAAAGGATACAACCTTCACAGGAGGATAAAGATCATAGT
AAATAAAATATACTGTTCTAGTGGGCCTGAAAGCAGCCATCTAAACAGAAAGCGTTAAAG
CTCGGACAGAAGGAAATTTATTATCCCGATAAAAAATCTTACTCCCCTAACTGTATTAGG
CCAACCCATGCCCACATGGGTGAGACTATGCTAAAATGAGTAACAAGAAGACTTGATCTT
CTCCCGCCACAAGTGTAAGCCAGATCGGACCAACCACTGGAATTTAACGAGCCCAATTAA
AGAGGGTATTGTGAATAATAAAAACCTCAAGAAAAACTCACAAATAACAATCGTTAATCC
CACACTGGAGTGGCATTTAAAGGGAAAGACTAAAAGAAGGGGAAGGAACTCGGCAAACAC
GAGCCTCGCCTGTTTACCAAAAACATCGCCTCCTGCAACACAAAGTATAGGAGGTCCAGC
CTGCCCAGTGACTACGGGTTCAACGGCCGCGGTATATTGACCGTGCAAAGGTAGCGCAAT
CACTTGTCTTTTAAATAGAGACCTGTATGAATGGCTAGACGAGGGCTTAACTGTCTCCCC
CTTCCAGTCAGTGAAATTGATCTATCCGTGCAGAAGCGGGTATATAACTACAAGACGAGA
AGACCCTTTGGAGCTTAAGGTACAAGATTCAGCCACGTTAAGCAACTCTGTAAAAAGCAA
GAACTTAATGGCCATGAAATTTTACCTTCGGTTGGGGCGACCACGGAGGAAAAACAAGCC
TCCGAGTGGACTGGGCCGAAACCCCTAAAGCTAAAAGAGACATCTTCAAGCCGCAGAACA
TCTGACCAATAATGATCCGGCTAATAAAGCCGATCAACGAACCAAGTTACCCTAGGGATA
ACAGCGCAATCCTCTCCCAGAGCCCATATCGACGAGGGGGTTTACGACCTCGATGTTGGA
TCAGGACATCCTGGTGGTGCAGCCGCTATTAAGGGTTCGTTTGTTCAACGATTAAAGTCC
TACGTGATCTGAGTTCAGACCGGAGCAATCCAGGTCAGTTTCTATCTGTAACGCTACTTT
TCCCAGTACGAAAGGATCGGAAAAGAGGGGCCCATACTTAACGCATGCCCCACCCCTAAT
TCATGAAAACAAATAAATCAAATAAGGGAGGGCCAAAACCCCTGCCGCCCAAGATAAGGG
CAT
