# Supplementary material for: AnnotationBustR: an R package to extract subsequences from GenBank annotations
Source: PeerJ. 2018 Jul 3;6:e5179. doi: 10.7717/peerj.5179 (PMC6034590; doi:10.7717/peerj.5179)
Supplement: Supplemental Information 1 [file peerj-06-5179-s001.zip › SUPPLEMENT/PHLAWD/nd2.txt]

clade = Cyprinidae
search = (description LIKE '%nd2%' OR description LIKE '%ND2' OR description LIKE '%NADH2%' OR description LIKE '%Nd2%' OR description LIKE '%nadh2%' OR description LIKE '%NADH dehydrogenase subunit 2%') AND NOT (description LIKE '%tRNA%' OR description LIKE '%ND1%')
searchliteral
gene = nd2
mad = 0.01 
coverage = 0.2
identity = 0.2
db = vrt.db
knownfile = known_cyp_ND2.fasta
listfile = cypTax.txt
numthreads = 2
