# Supplementary material for: AnnotationBustR: an R package to extract subsequences from GenBank annotations
Source: PeerJ. 2018 Jul 3;6:e5179. doi: 10.7717/peerj.5179 (PMC6034590; doi:10.7717/peerj.5179)
Supplement: Supplemental Information 1 [file peerj-06-5179-s001.zip › SUPPLEMENT/RAxML_bipartitions_AB_Extract.tre]

((((Chrosomus_erythrogaster:0.02494956696474537328,Chrosomus_eos:0.02406562230188106360)100:0.09142441803226442065,(Lavinia_exilicauda:0.04511320967662206527,(Gila_robusta:0.02257525873171043265,Gila_conspersa:0.03129389084554281414)100:0.03120684935372766700)100:0.03969959743001213320)100:0.01944615982458526571,((((((Exoglossum_maxillingua:0.00017598237550170786,Erimystax_dissimilis:0.00000100000050002909)100:0.06868955346086204339,((Dionda_episcopa:0.18644074747653940904,(((Macrhybopsis_storeriana:0.04673313084910214049,(Macrhybopsis_meeki:0.03553884134044269644,(Macrhybopsis_gelida:0.01050567266206921778,Macrhybopsis_hyostoma:0.01914932694046391978)100:0.02167016612520916707)100:0.04375713705730446823)100:0.02016572562069423452,Platygobio_gracilis:0.05737412754076921806)100:0.01214334324825447169,(((((Yuriria_alta:0.03834957577431519216,Notropis_imeldae:0.06545966462961831656)100:0.03254897505348595260,(((Notropis_heterolepis:0.05933329881800428196,(Notropis_atherinoides:0.06511375274534396407,(Luxilus_cornutus:0.03534097629782608635,Luxilus_chrysocephalus:0.03582686567612149847)100:0.01656797353053596905)18:0.00405953339581194630)10:0.00265772586219245686,((Tampichthys_ipni:0.17505107093736474444,((((Hybognathus_nuchalis:0.06297638348908932149,(Notropis_telescopus:0.06722154535225327576,Notropis_stramineus:0.10160634690903808108)64:0.01046766288369603559)33:0.00597050709127332300,(Hybopsis_lineapunctata:0.07837238735436068138,(Pimephales_promelas:0.06247968132720934514,((Opsopoeodus_emiliae:0.14621790899472403291,Pimephales_vigilax:0.09104466207465468364)70:0.01031211442446121687,Pimephales_notatus:0.05658996416821605868)64:0.00449664527283533729)100:0.01878314340451911826)43:0.00464291522237933723)42:0.00309376220703579509,(Cyprinella_galactura:0.09950261841077548408,(Cyprinella_leedsi:0.08950922284923276684,(Cyprinella_spiloptera:0.07761571216390421302,Cyprinella_lutrensis:0.06625547927867682374)100:0.04192905102481073176)94:0.01028255389284923882)100:0.03504325417897242306)36:0.00204582136992707787,((Notropis_baileyi:0.04978517389757532857,Notropis_chalybaeus:0.04936782421046066738)100:0.01260517036400851491,Notropis_chrosomus:0.06577330291142230445)100:0.01312841995240116022)38:0.00270766970518445489)25:0.00252949823553262837,(Notropis_bifrenatus:0.07313367556821476212,((Lythrurus_lirus:0.02818421275017961997,(Lythrurus_umbratilis:0.00377567848919031519,Lythrurus_ardens:0.00540403524427214652)100:0.01438618380008282495)100:0.02744458680041155299,Lythrurus_fumeus:0.07498332657066197893)100:0.03568141903629660355)9:0.00256295368489687812)11:0.00352709498701071550)53:0.00527094810766404881,Pteronotropis_hypselopterus:0.11713195273983635636)39:0.00171793505685634501)93:0.00878326548435744842,Notropis_hudsonius:0.09884560221555703519)91:0.00557957055803798025,Algansea_lacustris:0.08918221056692073045)99:0.01173289973838206532,Phenacobius_mirabilis:0.24890082017599937658)65:0.00646719727312668625)96:0.01730884259074691109)100:0.03288799823930827620,((Rhinichthys_atratulus:0.01656208323184466327,Rhinichthys_obtusus:0.01427448670907602128)100:0.06759673238746485846,(Rhinichthys_osculus:0.08047430314490856829,Rhinichthys_cataractae:0.04340192689210923410)98:0.01043826261142076148)100:0.02210615609627346323)56:0.00475386019517699213)63:0.00251264522179467939,(Campostoma_anomalum:0.18998621948395183479,(Nocomis_asper:0.01126783363533324749,Nocomis_biguttatus:0.01462133402285059613)100:0.11046046697313767482)98:0.03108446896311342633)100:0.02264953072740915133,(Richardsonius_balteatus:0.04967927365023714487,Clinostomus_elongatus:0.05674643502168729564)100:0.02214967855710122877)64:0.00559425193720344393,(Mylocheilus_caurinus:0.03611527902420894748,Pogonichthys_macrolepidotus:0.04773754665756741594)100:0.02895014749942505933)99:0.03211725456628265751,(Margariscus_margarita:0.08032779386418321954,(Couesius_plumbeus:0.07588950205896599632,(Meda_fulgida:0.23400803540618572707,(Semotilus_atromaculatus:0.09938467638481851552,Hemitremia_flammea:0.11656897671327093313)100:0.03992795587071273217)63:0.01074451138805974232)51:0.00659628910644105820)98:0.04112606995379298330)58:0.01247160354580212349):0.39721204420590477957,Danio_rerio:0.39721204420590477957);
