# Supplementary material for: AnnotationBustR: an R package to extract subsequences from GenBank annotations
Source: PeerJ. 2018 Jul 3;6:e5179. doi: 10.7717/peerj.5179 (PMC6034590; doi:10.7717/peerj.5179)
Supplement: Supplemental Information 1 [file peerj-06-5179-s001.zip › SUPPLEMENT/RAxML_bipartitions_GB_Extract.tre]

(((Chrosomus_eos:0.03604362766456294803,Chrosomus_erythrogaster:0.01550942454613613540)100:0.03632913391444762136,((Lavinia_exilicauda:0.05754434616853367629,(Gila_robusta:0.03024961862105260413,Gila_conspersa:0.02360892720534374031)100:0.02750828768876030159)100:0.03629483676382663782,((Margariscus_margarita:0.07436650062346222834,(Couesius_plumbeus:0.06555572130660132502,((Hemitremia_flammea:0.12574356498275690575,Semotilus_atromaculatus:0.08829483544330302136)91:0.04762758186091955309,Meda_fulgida:0.23297435126777024661)44:0.01071300239990964631)29:0.00895803963841848919)79:0.03434058909999501696,(((Pogonichthys_macrolepidotus:0.04617934180918555065,Mylocheilus_caurinus:0.03625835147278693577)97:0.02513525617117639069,(Richardsonius_balteatus:0.04867530519831331226,Clinostomus_elongatus:0.05321123682874554645)100:0.02918078160827885723)75:0.01207312268804439266,(((((Nocomis_biguttatus:0.01113633569655870202,Nocomis_asper:0.01390217944881715073)100:0.10593506563132563947,Campostoma_anomalum:0.12112820669207385871)73:0.02846914268987355348,(((Phenacobius_mirabilis:0.20624229253329048883,Erimystax_dissimilis:0.11853571219461235542)59:0.02599456614146545066,Dionda_episcopa:0.14780232257414538388)40:0.02191621131556021479,((((((Luxilus_chrysocephalus:0.01224320267636297768,Luxilus_cornutus:0.01479649747842328583)100:0.04151923924569322216,(((((Pimephales_promelas:0.06731351211357988751,((Opsopoeodus_emiliae:0.12569913303410593097,Pimephales_vigilax:0.08911859548794139052)63:0.00955051773411950966,Pimephales_notatus:0.06549488039822869145)67:0.00894916565210086314)92:0.02015382134494086985,(Tampichthys_ipni:0.12734129023899437572,((Cyprinella_lutrensis:0.05898032106807134939,Cyprinella_spiloptera:0.08012435066399337114)100:0.04178125583541331123,(Cyprinella_leedsi:0.10050636713687494117,Cyprinella_galactura:0.10398527831095118190)82:0.01117388333132983760)94:0.01919639329813797868)49:0.01194324186989840011)40:0.00473018572853550236,((Notropis_chalybaeus:0.06199618926415235293,Notropis_baileyi:0.04535106766184019561)97:0.01894205206435237154,Notropis_chrosomus:0.06764123988435905011)86:0.01746194884130192887)25:0.00667053350788999588,((Hybopsis_lineapunctata:0.08006415278879908115,(Notropis_bifrenatus:0.09563673946980805196,(Notropis_atherinoides:0.06504300842378892000,Notropis_telescopus:0.05929679039224089454)43:0.00350811670704408293)41:0.00781641571954116467)6:0.00220324663244828413,(((Algansea_lacustris:0.10713749399327333889,Hybognathus_nuchalis:0.05910482064237279620)12:0.00870384006105646285,(Lythrurus_fumeus:0.08594832275928832033,(Lythrurus_lirus:0.02993834296578646789,(Lythrurus_ardens:0.02518432329581094323,Lythrurus_umbratilis:0.03552512048775718911)81:0.00803282744370171012)100:0.02840493770714950378)99:0.03597943915957440425)3:0.00098972602909393583,Notropis_stramineus:0.08816856973323443369)8:0.00717108644535761116)3:0.00542533618138171109)4:0.00408230880585234990,Notropis_heterolepis:0.06243255514208658624)4:0.00226020113469655153)6:0.00476611725046817772,Pteronotropis_hypselopterus:0.10218848833170124379)21:0.00608342450386676475,(Notropis_imeldae:0.06264291152761125581,Yuriria_alta:0.03939963236111551637)96:0.03009601661241336282)24:0.00317388643810165424,Notropis_hudsonius:0.10544812355789397185)70:0.02703259121429262696,(Platygobio_gracilis:0.05574161574808490088,((Macrhybopsis_meeki:0.04528278831672061244,Macrhybopsis_gelida:0.02061106264044113012)99:0.04700297839458934118,(Macrhybopsis_hyostoma:0.11069987917456208804,Macrhybopsis_storeriana:0.05922250586136610512)64:0.00838430030253022214)38:0.00756857806218465701)27:0.01076765466729154470)35:0.01217804093514065697)76:0.03306268092741367765)44:0.01553705150181238816,((Rhinichthys_atratulus:0.01570895225247238500,Rhinichthys_obtusus:0.06096462282693632107)100:0.04273210308137185415,(Rhinichthys_osculus:0.05660199357504196171,Rhinichthys_cataractae:0.02785802725540975980)66:0.01005523321505777043)99:0.02004319143409793308)44:0.00804365861981384302,Exoglossum_maxillingua:0.06646397183976023026)90:0.02025619422001960143)86:0.03979432422164592281)46:0.02774075013216615107)45:0.03633923454073603038):0.34543086983364895692,Danio_rerio:0.34543086983364895692);
