# Supplementary material for: AnnotationBustR: an R package to extract subsequences from GenBank annotations
Source: PeerJ. 2018 Jul 3;6:e5179. doi: 10.7717/peerj.5179 (PMC6034590; doi:10.7717/peerj.5179)
Supplement: Supplemental Information 1 [file peerj-06-5179-s001.zip › SUPPLEMENT/rDNATimes.csv]

	Accession	1	2	3	4	5
1	HQ317351.1	18.2899999999936	15.8600000000006	13.9599999999919	14.0200000000041	14.0800000000017
2	HM358794.1	13.5899999999965	13.8199999999924	13.8400000000111	13.9499999999971	14.2899999999936
3	KM382402.1	13.6399999999994	13.7299999999959	13.8399999999965	14.0200000000041	14.2700000000041
4	KF544955.1	13.1900000000023	13.5299999999988	13.4399999999878	13.5399999999936	13.5599999999977
5	KJ851987.1	13.2800000000134	13.570000000007	13.6699999999983	13.8999999999942	14.2699999999895
6	AY321479.1	13.4400000000023	13.6300000000047	13.8300000000017	13.9500000000116	14.0200000000041
7	KM385284.1	13.1600000000035	13.6500000000087	13.7599999999948	14.0199999999895	14.2800000000134
8	KJ921715.1	13.5299999999988	13.75	13.8300000000017	13.9900000000052	14.4700000000012
9	JN811886.1	14.5500000000029	13.8699999999953	13.9600000000064	14.1499999999942	14.2299999999959
10	FJ852443.1	14.3600000000006	13.7200000000012	14.1200000000099	14.0899999999965	14.3800000000047
11	KP307970.1	13.6499999999942	13.8300000000017	14	14.3000000000029	14.6100000000006
12	EU418265.1	14.5899999999965	13.7799999999988	13.8899999999994	14.1199999999953	14.6600000000035
13	KM385246.1	13.3500000000058	13.8799999999901	14.5	14.6899999999878	14.3300000000017
14	FJ712920.1	14.2299999999959	14.1300000000047	14.1900000000023	14.1100000000006	14.4099999999889
15	U33021.1	14.1699999999983	13.8800000000047	14.0100000000093	14.4300000000076	14.7700000000041
16	EU418280.1	13.6600000000035	13.9199999999983	14.2200000000012	14.1299999999901	14.3500000000058
17	AY254366.1	14.3899999999994	14.0899999999965	13.9700000000012	14.4199999999983	14.429999999993
18	HQ822214.1	13.6100000000006	13.9000000000087	13.8399999999965	14.0800000000017	14.0200000000041
19	FJ797125.1	13.7700000000041	14.0299999999988	14.0800000000017	14.25	14.6699999999983
20	JF750406.1	14.5699999999924	14.0800000000017	13.9499999999971	14.0399999999936	14.3899999999994
21	KF974725.1	14.1100000000006	14.0099999999948	13.8899999999994	14.1699999999983	14.3600000000006
22	KM383798.1	13.1999999999971	14.0899999999965	13.5800000000017	13.8899999999994	13.9700000000012
23	AY320293.1	13.1500000000087	13.9199999999983	13.6600000000035	14.0599999999977	13.9499999999971
24	KF150662.1	13.6299999999901	13.9100000000035	13.8899999999994	14.25	14.3699999999953
25	AF458861.1	14.8800000000047	14.5800000000017	14.4499999999971	18.3899999999994	15.8600000000006
26	GU722672.1	14.3299999999872	13.9400000000023	14.0399999999936	14.2900000000081	14.6499999999942
27	EU305460.1	13.9499999999971	14.5	14.109999999986	14.0399999999936	14.6699999999983
28	DQ318627.1	14.4799999999959	14.5800000000017	14.8099999999977	14.2300000000105	15
29	KM384958.1	13.8699999999953	14.0899999999965	14.179999999993	14.3400000000111	14.3699999999953
30	AF202106.1	13.679999999993	13.9200000000128	14.9199999999983	15.6900000000023	14.5399999999936
31	EU418301.1	13.4400000000023	13.9200000000128	14.0800000000017	14.1700000000128	14.3300000000017
32	KR606497.1	13.8100000000122	14.1100000000006	14.1600000000035	14.7799999999988	14.359999999986
33	AF239121.1	14.8999999999942	14.9199999999983	14.5599999999977	14.4700000000012	14.5299999999988
34	KM587182.1	13.75	14.1999999999971	14.1100000000006	14.2700000000041	14.3000000000029
35	AY562034.1	14.0899999999965	14.179999999993	14.0599999999977	14.5299999999988	14.6900000000023
36	FJ852573.1	14.4600000000064	13.9700000000012	14.0399999999936	14.4199999999983	14.5
37	AY603397.1	13.5399999999936	14.0299999999988	14.1699999999983	14.1300000000047	14.5800000000017
38	EF121063.1	14.1900000000023	13.9400000000023	14.7100000000064	14.8000000000029	14.7700000000041
39	AY713963.1	13.8799999999901	13.9199999999983	14.1699999999983	14.4199999999983	14.6900000000023
40	U22134.1	13.9700000000012	14.2199999999866	16.429999999993	14.5299999999988	14.8300000000017
41	AY320333.1	13.3000000000029	14.4100000000035	13.5900000000111	13.9500000000116	14.0299999999988
42	KJ666346.1	14.0599999999977	14.4400000000023	14.0200000000041	14.7400000000052	14.2200000000012
43	EU431137.1	13.9700000000012	14.0800000000017	14.1699999999983	14.1299999999901	15.3000000000029
44	JN241877.1	14.2899999999936	13.8899999999994	14.8000000000029	14.5600000000122	14.3999999999942
45	AF228803.1	13.9399999999878	14.3700000000099	14.6900000000023	14.8800000000047	14.75
46	GU568352.1	13.6699999999983	14.8700000000099	14.4900000000052	14.6100000000006	14.679999999993
47	GQ465242.1	14.8000000000029	14.4200000000128	14	15.4899999999907	14.3500000000058
48	AY562033.1	13.5099999999948	13.8300000000017	14.4399999999878	14.5599999999977	14.7299999999959
49	KT257661.1	14.1200000000099	13.8800000000047	14.3300000000017	15.6999999999971	15.0299999999988
50	AY030384.1	14.75	14.2899999999936	14.179999999993	14.3899999999994	14.4799999999959
51	FJ440674.1	14.0899999999965	14.0500000000029	14.1000000000058	14.0299999999988	14.6399999999994
52	EF636351.1	14.2200000000012	14.0500000000029	14.0599999999977	14.429999999993	14.4799999999959
53	HQ203380.1	13.7700000000041	13.9499999999971	14.5799999999872	14.1299999999901	14.6100000000006
54	KT989342.1	14.7299999999959	13.9800000000105	14.0099999999948	14.2300000000105	14.2900000000081
55	HQ533167.1	14.2400000000052	14.1900000000023	13.9799999999959	14.070000000007	14.4200000000128
56	GU321454.1	13.820000000007	13.9900000000052	14.1300000000047	14.1600000000035	14.2100000000064
57	KJ666356.1	13.4200000000128	14.1300000000047	14.2800000000134	14.6699999999983	14.7799999999988
58	JQ944759.1	14.0999999999913	14.8099999999977	13.6699999999983	14.0500000000029	14.3500000000058
59	KT989334.1	13.2799999999988	14.2800000000134	14.5400000000081	14.6600000000035	14.7300000000105
60	JQ048593.1	14.0899999999965	14.6199999999953	14.2300000000105	15.6300000000047	15.0200000000041
61	JX196749.1	14.4500000000116	14.5099999999948	14.5500000000029	14.2799999999988	14.4799999999959
62	AY230163.1	14.2200000000012	14.0099999999948	14.5200000000041	14.3999999999942	14.8199999999924
63	FJ852456.1	13.2700000000041	13.8399999999965	14.0699999999924	14.1900000000023	15.0500000000029
64	EF524573.1	13.9700000000012	13.8500000000058	14.0600000000122	14.4199999999983	14.6399999999994
65	KM385019.1	13.5499999999884	13.9499999999971	14.2200000000012	14.1999999999971	14.6599999999889
66	FJ830688.1	13.6800000000076	14.7900000000081	14.0600000000122	14.0800000000017	14.2799999999988
67	KP331048.1	13.7299999999959	13.9700000000012	13.9199999999983	14.25	14.1600000000035
68	KC243994.1	14.8300000000017	13.8300000000017	14.2200000000012	14.1899999999878	14.2399999999907
69	KF430605.1	13.4600000000064	13.9199999999983	13.9400000000023	14.2700000000041	14.3000000000029
70	EU620470.1	13.9400000000023	14.1399999999994	14.0299999999988	14.2600000000093	14.3600000000006
71	HM358731.1	13.320000000007	13.8600000000006	14.1100000000006	14.2799999999988	14.2699999999895
72	GQ472656.1	13.4700000000012	14.25	13.7599999999948	14.0500000000029	14.4100000000035
73	GU722704.1	13.3699999999953	14.2200000000012	14.25	14.3099999999977	14.4100000000035
74	AY320296.1	13.1900000000023	13.6999999999971	13.5	13.9799999999959	13.7200000000012
75	EU373652.1	13.4300000000076	13.7799999999988	13.7799999999988	13.8300000000017	14.3499999999913
76	KM385318.1	13.4700000000012	13.9700000000012	13.8399999999965	15.3899999999994	14.0800000000017
77	EF446731.1	13.5800000000017	13.9400000000023	13.8300000000017	14.0800000000017	14.0899999999965
78	KM454951.1	13.6100000000006	13.5	14	13.929999999993	14.0399999999936
79	KP892900.1	13.3699999999953	13.8800000000047	13.75	13.9700000000012	14.1199999999953
80	KM587139.1	13.1699999999983	13.7200000000012	14.1699999999983	14	14.4199999999983
81	KF430583.1	13.1699999999983	13.75	13.8399999999965	14.1900000000023	14.6300000000047
82	AY322594.1	13.2999999999884	14.5	13.3999999999942	13.9400000000023	14
83	EF622521.1	13.3800000000047	13.9600000000064	13.9199999999983	14.0599999999977	14.6100000000006
84	GQ848255.1	13.4600000000064	13.9900000000052	13.75	14.1499999999942	13.7199999999866
85	KM382396.1	13.3899999999994	13.9199999999983	14.3000000000029	14.6100000000006	14.6100000000006
86	AF239125.1	13.5200000000041	13.9700000000012	13.8600000000006	14.2799999999988	14.4600000000064
87	EU421129.1	13.1600000000035	13.7299999999959	14.6300000000047	14.2700000000041	14.4400000000023
88	EU429807.1	13.3600000000006	14	14.0099999999948	14.2299999999959	14.5800000000017
89	DQ318696.1	13.4200000000128	15.4500000000116	14.5900000000111	14.4499999999971	14.4199999999983
90	KM385043.1	13.3400000000111	13.8800000000047	14.1000000000058	14.2100000000064	14.3899999999994
91	HM358748.1	13.1800000000076	13.7799999999988	13.8099999999977	14.3000000000029	14.3899999999994
92	EU418279.1	13.2700000000041	13.8699999999953	13.9199999999983	14	14.1699999999983
93	KM382416.1	13.2399999999907	13.8500000000058	13.9700000000012	14.0800000000017	14.3300000000017
94	DQ318640.1	13.4700000000012	13.8499999999913	14	14.3600000000006	14.1999999999971
95	EF636418.1	13.3300000000017	13.9199999999983	13.9399999999878	14.1500000000087	14.4500000000116
96	GU321457.1	13.0599999999977	14.1900000000023	13.6900000000023	14.4199999999983	13.9800000000105
97	EU429825.1	13.2799999999988	13.8800000000047	14.2200000000012	14.3000000000029	14.2800000000134
98	HQ406729.1	13.6800000000076	13.9400000000023	14.1699999999983	14.1699999999983	14.1900000000023
99	FJ485624.1	13.4100000000035	13.8399999999965	14.4700000000012	14.4900000000052	14.2200000000012
100	HM560795.1	13.5299999999988	14.6000000000058	13.9799999999959	14.2700000000041	14.6300000000047
