# Supplementary material for: AnnotationBustR: an R package to extract subsequences from GenBank annotations
Source: PeerJ. 2018 Jul 3;6:e5179. doi: 10.7717/peerj.5179 (PMC6034590; doi:10.7717/peerj.5179)
Supplement: Supplemental Information 1 [file peerj-06-5179-s001.zip › SUPPLEMENT/rDNA_taxa.txt]

KJ522637.1
KJ522638.1
KJ535862.1
KJ535863.1
KJ535864.1
KJ535865.1
KJ535866.1
KJ535867.1
KJ535868.1
KJ535869.1
KJ535870.1
KJ535871.1
KJ535872.1
KJ535873.1
KJ535874.1
KJ535875.1
KJ535876.1
KJ535877.1
KJ535878.1
KJ535879.1
KJ535880.1
KJ535881.1
KJ535882.1
KJ535883.1
KJ535884.1
KJ535885.1
KJ535886.1
KM384878.1
KM384879.1
KM384880.1
KM384881.1
KM384882.1
KM384883.1
KM384884.1
KM384885.1
KM384886.1
KM384887.1
KM384888.1
KM384889.1
KM384890.1
KM384891.1
KM384892.1
KM384893.1
KM384894.1
KM384895.1
KM384896.1
KM384897.1
KM384898.1
KM384899.1
KM384900.1
KM384901.1
KM384902.1
KM384903.1
KM384904.1
KM384905.1
KM384906.1
KM384907.1
KM384908.1
KM384909.1
KM384910.1
KM384911.1
KM384912.1
KM384913.1
KM384914.1
KM384915.1
KM384916.1
KM384917.1
KM384918.1
KM384919.1
KM384920.1
KM384921.1
KM384922.1
KM384923.1
KM384924.1
KM384925.1
KM384926.1
KM384927.1
KM384928.1
KM384929.1
KM384930.1
KM384931.1
KM384932.1
KM384933.1
KM384934.1
KM384935.1
KM384936.1
KM384937.1
KM384938.1
KM384939.1
KM384940.1
KM384941.1
KM384942.1
KM384943.1
KM384944.1
KM384945.1
KM384946.1
KM384947.1
KM384948.1
KM384949.1
KM384950.1
KM384951.1
KM384952.1
KM384953.1
KM384954.1
KM384955.1
KM384956.1
KM384957.1
KM384958.1
KM384959.1
KM384960.1
KM384961.1
KM384962.1
KM384963.1
KM384964.1
KM384965.1
KM384966.1
KM384967.1
KM384968.1
KM384969.1
KM384970.1
KM384971.1
KM384972.1
KM384973.1
KM384974.1
KM384975.1
KM384976.1
KM384977.1
KM384978.1
KM384979.1
KM384980.1
KM384981.1
KM384982.1
KM384983.1
KM384984.1
KM384985.1
KM384986.1
KM384987.1
KM384988.1
KM384989.1
KM384990.1
KM384991.1
KM384992.1
KM384993.1
KM384994.1
KM384995.1
KM384996.1
KM384997.1
KM384998.1
KM384999.1
KM385000.1
KM385001.1
KM385002.1
KM385003.1
KM385004.1
KM385005.1
KM385006.1
KM385007.1
KM385008.1
KM385009.1
KM385010.1
KM385011.1
KM385012.1
KM385013.1
KM385014.1
KM385015.1
KM385016.1
KM385017.1
KM385018.1
KM385019.1
KM385020.1
KM385021.1
KM385022.1
KM385023.1
KM385024.1
KM385025.1
KM385026.1
KM385027.1
KM385028.1
KM385029.1
KM385030.1
KM385031.1
KM385032.1
KM385033.1
KM385034.1
KM385035.1
KM385036.1
KM385037.1
KM385038.1
KM385039.1
KM385040.1
KM385041.1
KM385042.1
KM385043.1
KM385044.1
KM385045.1
KM385046.1
KM385047.1
KM385048.1
KM385049.1
KM385050.1
KM385051.1
KM385052.1
KM385053.1
KM385054.1
KM385055.1
KM385056.1
KM385057.1
KM385058.1
KM385059.1
KM385060.1
KM385061.1
KM385062.1
KM385063.1
KM385064.1
KM385065.1
KM385066.1
KM385067.1
KM385068.1
KM385069.1
KM385070.1
KM385071.1
KM385072.1
KM385073.1
KM385074.1
KM385075.1
KM385076.1
KM385077.1
KM385078.1
KM385079.1
KM385080.1
KM385081.1
KM385082.1
KM385083.1
KM385084.1
KM385085.1
KM385086.1
KM385087.1
KM385088.1
KM385089.1
KM385090.1
KM385091.1
KM385092.1
KM385093.1
KM385094.1
KM385095.1
KM385096.1
KM385097.1
KM385098.1
KM385099.1
KM385100.1
KM385101.1
KM385102.1
KM385103.1
KM385104.1
KM385105.1
KM385106.1
KM385107.1
KM385108.1
KM385109.1
KM385110.1
KM385111.1
KM385112.1
KM385113.1
KM385114.1
KM385115.1
KM385116.1
KM385117.1
KM385118.1
KM385119.1
KM385120.1
KM385121.1
KM385122.1
KM385123.1
KM385124.1
KM385125.1
KM385126.1
KM385127.1
KM385128.1
KM385129.1
KM385130.1
KM385131.1
KM385132.1
KM385133.1
KM385134.1
KM385135.1
KM385136.1
KM385137.1
KM385138.1
KM385139.1
KM385140.1
KM385141.1
KM385142.1
KM385143.1
KM385144.1
KM385145.1
KM385146.1
KM385147.1
KM385148.1
KM385149.1
KM385150.1
KM385151.1
KM385152.1
KM385153.1
KM385154.1
KM385155.1
KM385156.1
KM385157.1
KM385158.1
KM385159.1
KM385160.1
KM385161.1
KM385162.1
KM385163.1
KM385164.1
KM385165.1
KM385166.1
KM385167.1
KM385168.1
KM385169.1
KM385170.1
KM385171.1
KM385172.1
KM385173.1
KM385174.1
KM385175.1
KM385176.1
KM385177.1
KM385178.1
KM385179.1
KM385180.1
KM385181.1
KM385182.1
KM385183.1
KM385184.1
KM385185.1
KM385186.1
KM385187.1
KM385188.1
KM385189.1
KM385190.1
KM385191.1
KM385192.1
KM385193.1
KM385194.1
KM385195.1
KM385196.1
KM385197.1
KM385198.1
KM385199.1
KM385200.1
KM385201.1
KM385202.1
KM385203.1
KM385204.1
KM385205.1
KM385206.1
KM385207.1
KM385208.1
KM385209.1
KM385210.1
KM385211.1
KM385212.1
KM385213.1
KM385214.1
KM385215.1
KM385216.1
KM385217.1
KM385218.1
KM385219.1
KM385220.1
KM385221.1
KM385222.1
KM385223.1
KM385224.1
KM385225.1
KM385226.1
KM385227.1
KM385228.1
KM385229.1
KM385230.1
KM385231.1
KM385232.1
KM385233.1
KM385234.1
KM385235.1
KM385236.1
KM385237.1
KM385238.1
KM385239.1
KM385240.1
KM385241.1
KM385242.1
KM385243.1
KM385244.1
KM385245.1
KM385246.1
KM385247.1
KM385248.1
KM385249.1
KM385250.1
KM385252.1
KM385253.1
KM385254.1
KM385255.1
KM385256.1
KM385257.1
KM385258.1
KM385259.1
KM385260.1
KM385261.1
KM385262.1
KM385263.1
KM385264.1
KM385265.1
KM385266.1
KM385267.1
KM385268.1
KM385269.1
KM385270.1
KM385271.1
KM385272.1
KM385273.1
KM385274.1
KM385275.1
KM385276.1
KM385277.1
KM385278.1
KM385279.1
KM385280.1
KM385281.1
KM385282.1
KM385283.1
KM385284.1
KM385285.1
KM385286.1
KM385287.1
KM385288.1
KM385289.1
KM385290.1
KM385291.1
KM385292.1
KM385293.1
KM385294.1
KM385295.1
KM385296.1
KM385297.1
KM385298.1
KM385299.1
KM385300.1
KM385301.1
KM385302.1
KM385303.1
KM385304.1
KM385305.1
KM385306.1
KM385307.1
KM385308.1
KM385309.1
KM385310.1
KM385311.1
KM385312.1
KM385313.1
KM385314.1
KM385315.1
KM385316.1
KM385317.1
KM385318.1
KM385319.1
KM385320.1
KM385321.1
KM385322.1
KM385323.1
KM385324.1
KM385325.1
KM385326.1
KM385327.1
KM385328.1
KM385329.1
KM385330.1
KM385331.1
KM385332.1
KM385333.1
KM385334.1
KM385335.1
KM385336.1
KM385337.1
KM385338.1
KM385339.1
KM385340.1
KM385341.1
KM385342.1
KM385343.1
KM385344.1
KM385345.1
KM385346.1
KM385347.1
KM385348.1
KM385349.1
KM385350.1
KM385351.1
KM385352.1
KM385353.1
KM385354.1
KM385355.1
KM385356.1
KM385357.1
KM385358.1
KM385359.1
KM385360.1
KM385361.1
KM385362.1
KM385363.1
KM385364.1
KM385365.1
KM385366.1
KM385367.1
KM385368.1
KM385369.1
KM385370.1
KM385371.1
KM385372.1
KM385373.1
KM385374.1
KM385375.1
KM385376.1
KM385377.1
KM385378.1
KM385379.1
KM385380.1
KM385381.1
KM385382.1
KM385383.1
KM385384.1
KM385385.1
KM385386.1
KM385387.1
KM385388.1
KM385389.1
KM385390.1
KM385391.1
KM385392.1
KM385393.1
KM385394.1
KM385395.1
KM385396.1
KM385397.1
KM385398.1
KM385399.1
KM385400.1
KM385401.1
KM385402.1
KM385403.1
KM385404.1
KM385405.1
KM385406.1
KM385407.1
KM385408.1
KM385409.1
KM385410.1
KM385411.1
KM385412.1
KM385413.1
KM385414.1
KM385415.1
KU724058.1
KU198975.1
KU198976.1
KU198977.1
KU198978.1
KU198980.1
KU198981.1
KU198982.1
KU198983.1
KU198984.1
KU198986.1
KU198987.1
KU198988.1
KU198989.1
KU198990.1
KX461934.1
KX461936.1
KX011041.1
KX011042.1
KX257353.1
KT728754.1
KT728758.1
KU873015.1
KU873016.1
KU873017.1
KU873018.1
KU341979.1
KU341980.1
KU963206.1
KM383796.1
KM383797.1
KM383798.1
KM383799.1
KM383801.1
KM383802.1
KM383803.1
KM383804.1
KM383805.1
KM383806.1
KM383807.1
KM383808.1
KM383809.1
KM383811.1
KM383812.1
KM383813.1
KM383814.1
KM383815.1
KM383816.1
KM383817.1
KM383818.1
KM383819.1
KM383820.1
KM383821.1
KM383822.1
KM383823.1
KM383825.1
KM383826.1
KU240018.1
KT728753.1
KT728755.1
KT728756.1
KT728757.1
KT728759.1
KT728760.1
KT728761.1
KT728762.1
KT728763.1
KT728764.1
KX026666.1
KU308618.1
KU308619.1
KU308620.1
KU308621.1
KU308622.1
KU308623.1
KU308624.1
KU308625.1
KU308627.1
KU308628.1
KU308629.1
KU308630.1
KU308631.1
KU308633.1
KU308635.1
KU308636.1
KU308637.1
KU308638.1
KU308639.1
KU308640.1
KU308641.1
KU308642.1
KU308643.1
KU351661.1
JX013862.1
KU160508.1
KU160510.1
KU160512.1
KU866535.1
KU866536.1
KU866537.1
KU866538.1
KU866539.1
KU866540.1
KT989660.1
KT989661.1
KT989662.1
KT989663.1
KT989664.1
KT989665.1
KT989666.1
KT989667.1
KU179470.1
KU179471.1
KU179472.1
KU179473.1
KU179474.1
KU179475.1
KT149288.1
KR604730.1
KR604731.1
KR604732.1
KR604733.1
KR604734.1
KR604735.1
KR604736.1
KR604737.1
KR604738.1
KR604739.1
KR604740.1
KR604741.1
KR604742.1
KR604743.1
KR604744.1
KR604745.1
KR604746.1
KR604747.1
KR604748.1
KR604749.1
KU646999.1
KT873480.1
KT879188.1
KR606463.1
KR606464.1
KR606465.1
KR606466.1
KR606467.1
KR606468.1
KR606469.1
KR606470.1
KR606471.1
KR606472.1
KR606473.1
KR606474.1
KR606475.1
KR606476.1
KR606477.1
KR606478.1
KR606479.1
KR606480.1
KR606481.1
KR606482.1
KR606483.1
KR606484.1
KR606485.1
KR606486.1
KR606487.1
KR606488.1
KR606489.1
KR606490.1
KR606491.1
KR606492.1
KR606493.1
KR606494.1
KR606495.1
KR606496.1
KR606497.1
KR606498.1
KR606499.1
KR606500.1
KR606501.1
KR606502.1
KR606503.1
KR606504.1
KR606505.1
KR606506.1
KR606507.1
KR606508.1
KR606509.1
KR606510.1
KR606511.1
KR606512.1
KR606513.1
KR606514.1
KR606515.1
KR606516.1
KR606517.1
KR606518.1
KU175739.1
KU175740.1
KU175741.1
KU175742.1
KU175743.1
KU175744.1
KU175745.1
KU175746.1
KU175747.1
KU175748.1
KU175749.1
KU175750.1
KU175751.1
KU175752.1
KU175753.1
KU175754.1
KU175755.1
KU175756.1
KU175757.1
KU175758.1
KU175759.1
KU175760.1
KU175761.1
KU175762.1
KU175763.1
KU175764.1
KU175765.1
KU175766.1
KU175767.1
KU175768.1
KU175769.1
KU175770.1
KU175771.1
KU175772.1
KU175773.1
KU175774.1
KU175775.1
KU175776.1
KU175777.1
KU175778.1
KU175779.1
KU175780.1
KR703279.1
KT381014.1
KT381015.1
KT725625.1
KT725626.1
KT445934.2
KJ461179.1
KJ461181.1
KJ461234.1
KT271757.1
KT696493.1
KT869139.1
KP295468.1
KP295469.1
KP325622.1
KP325623.1
JF719825.1
JF719826.1
KT003771.1
KT003787.1
KT003788.1
KT003789.1
KT003791.1
KT003793.1
KT003794.1
KT003795.1
KT003796.1
KT003797.1
KT003799.1
KT003800.1
KT003801.1
KT003802.1
KT003803.1
KT003804.1
KT003805.1
KT003806.1
KT003807.1
KT003808.1
KT003809.1
KT003810.1
KT809422.1
KT809423.1
KT186231.1
KT186232.1
KT186233.1
KT186234.1
KT271569.1
KT862026.1
KT862027.1
KT862028.1
KT862029.1
KT862030.1
KT175515.1
KT175516.1
KT175517.1
KT175518.1
KT175519.1
KT175520.1
KT175521.1
KT175522.1
KT175523.1
KT257661.1
KT257662.1
KT989332.1
KT989333.1
KT989334.1
KT989335.1
KT989336.1
KT989337.1
KT989338.1
KT989339.1
KT989340.1
KT989341.1
KT989342.1
KT989343.1
KT989344.1
KT989345.1
KT989346.1
KT989347.1
KT989348.1
KT989349.1
KT989350.1
KT989351.1
KT809344.1
KU194607.1
KU194608.1
KU194609.1
KU194610.1
KU194611.1
KU194614.1
KT184904.1
KT184905.1
KT184906.1
KT184907.1
KT184908.1
KT184909.1
KT184910.1
KT184911.1
KT184912.1
KT184913.1
KT184914.1
KT184915.1
KT184916.1
KT184917.1
KT184918.1
KT184919.1
KT184920.1
KT184921.1
KT184922.1
KT184923.1
KT823418.1
KT823419.1
KT823420.1
JQ045348.1
KT346368.1
KR106208.1
KR106209.1
KR106210.1
KR106211.1
KR106212.1
KR106213.1
KR106214.1
KR106215.1
KR106216.1
KR106217.1
KR106218.1
KR106219.1
KT581252.1
KR527216.1
KR527218.1
KR868714.1
KR868715.1
KR868716.1
KR233813.1
KT354565.1
KT354573.1
KT354575.1
KR234082.1
KP676675.1
KP676676.1
KP676677.1
KR535971.1
KR535973.1
KM587117.1
KM587118.1
KM587119.1
KM587120.1
KM587121.1
KM587122.1
KM587123.1
KM587124.1
KM587125.1
KM587126.1
KM587127.1
KM587128.1
KM587129.1
KM587130.1
KM587131.1
KM587132.1
KM587133.1
KM587134.1
KM587135.1
KM587136.1
KM587137.1
KM587138.1
KM587139.1
KM587140.1
KM587141.1
KM587142.1
KM587143.1
KM587144.1
KM587145.1
KM587146.1
KM587147.1
KM587148.1
KM587149.1
KM587150.1
KM587151.1
KM587152.1
KM587153.1
KM587154.1
KM587155.1
KM587156.1
KM587157.1
KM587158.1
KM587159.1
KM587160.1
KM587161.1
KM587162.1
KM587163.1
KM587164.1
KM587165.1
KM587166.1
KM587167.1
KM587168.1
KM587169.1
KM587170.1
KM587171.1
KM587172.1
KM587173.1
KM587174.1
KM587175.1
KM587176.1
KM587177.1
KM587178.1
KM587179.1
KM587180.1
KM587181.1
KM587182.1
KM587183.1
KM587184.1
KM587185.1
KM587186.1
KM587187.1
KM587188.1
KM587189.1
KM587190.1
KM587191.1
KM587192.1
KM587193.1
KM587194.1
KM587195.1
KM587196.1
KM587197.1
KM587198.1
KM587199.1
KM587200.1
KM587201.1
KM587202.1
KM587203.1
KM587204.1
KM587205.1
KM587206.1
KM587207.1
KM587208.1
KM587209.1
KM587210.1
KM587211.1
KM587212.1
KM587213.1
KM587214.1
KM587215.1
KM587216.1
KM587217.1
KM587218.1
KM587219.1
KM587220.1
KM587221.1
KM587222.1
KM587223.1
KM587224.1
KM587225.1
KM587226.1
KM587227.1
KM587228.1
KM587229.1
KM587230.1
KM587231.1
KM587232.1
KM587233.1
KM587234.1
KM587235.1
KM587236.1
KM587237.1
KM587238.1
KM587239.1
KM587240.1
KM587241.1
KM587242.1
KM587243.1
KM587244.1
KM587245.1
KM587246.1
KM587247.1
KM587248.1
KM587249.1
KM587250.1
KM587251.1
KM587252.1
KM587253.1
KM587254.1
KM587255.1
KM587256.1
KM587257.1
KP893422.1
KP893423.1
KP893424.1
KP941433.1
KP941434.1
KP941435.1
KP987220.1
KP994669.1
KP994670.1
KP994671.1
KP994672.1
KP994673.1
KP994674.1
KP994675.1
KR029833.1
KR029834.1
KR029836.1
KR029837.1
KR029838.1
KR029839.1
KR029840.1
KR029841.1
KR029842.1
KR029844.2
KR029845.1
KP892896.1
KP892897.1
KP892898.1
KP892899.1
KP892900.1
KP892901.1
KP892902.1
KP892903.1
KP892904.1
KP892905.1
KP892906.1
KP892907.1
KP892908.1
KP892909.1
KP892910.1
KP892911.1
KP892912.1
KP892913.1
KP892914.1
KP892915.1
KP892916.1
KT358811.1
KT358812.1
KT373855.1
KT373856.1
KT373857.1
KF846533.1
KP757371.1
KP757372.1
KP757373.1
KP792649.1
KP792650.1
KP792651.1
KR781038.1
KP331048.1
KP670202.1
KP644768.1
KP644770.1
KR149471.1
KR149472.1
KR149473.1
KR149474.1
KR149475.1
KR149476.1
KR149477.1
KR149478.1
KR149479.1
KR149480.1
KR149481.1
KR149482.1
KR149483.1
KR149484.1
KR149485.1
KR149486.1
KR149487.1
KR149488.1
KR149489.1
KF492677.1
KF492678.1
KF492679.1
KF492680.1
KF492681.1
KF492682.1
KP335198.1
KP411227.1
KP325084.1
KP325085.1
KP325086.1
KP761086.1
KP761087.1
KP761088.1
KP053259.1
KP053260.1
KP053261.1
KP307962.1
KP307963.1
KP307964.1
KP307965.1
KP307966.1
KP307967.1
KP307968.1
KP307969.1
KP307970.1
KP307971.1
KF650736.1
KF650737.1
KJ721977.1
KJ721980.1
KP219885.3
KP219886.3
KP233823.1
KP233824.1
KR092641.1
KR092642.1
KR092643.1
KR092644.1
KR092645.1
KR092646.1
KR092647.1
KR092648.1
KR092649.1
KR092650.1
KR092651.1
KR092652.1
KR092653.1
KR092654.1
KR092655.1
KR092656.1
KR092657.1
KR092658.1
KR092659.1
KR092660.1
KR092661.1
KR092662.1
KR092663.1
KR092664.1
KR092665.1
KR092666.1
KR092667.1
KR092668.1
KR092669.1
KR092670.1
KR092671.1
KR092672.1
KR092673.1
KR092674.1
KR092675.1
KR092676.1
KR092677.1
KR092678.1
KR092679.1
KR092680.1
KR092681.1
KR092682.1
KR092683.1
KR092684.1
KR092685.1
KR092686.1
KR092687.1
KR092688.1
KR092689.1
KR092690.1
KR092691.1
KR092692.1
KR092693.1
KR092694.1
KR092695.1
KR092696.1
KR092697.1
KR092698.1
KR092699.1
KR092700.1
KM516182.1
KM516183.1
KM516184.1
KM516185.1
KM516186.1
KM516187.1
KM516188.1
KM516189.1
KM516190.1
KP192482.1
KP642055.1
KP702939.1
KP204848.1
KP204849.1
KP204850.1
KP204851.1
KJ575524.1
KM877305.1
KM877306.1
KM877307.1
KM877308.1
KM877309.1
KM877310.1
KM877311.1
KM877312.1
KM877313.1
KM886242.1
KM886243.1
KM886244.1
KM886245.1
KP189195.2
KP189196.2
KP293585.2
KM603471.1
KM603474.1
KM454908.1
KM454909.1
KM454910.1
KM454911.1
KM454912.1
KM454913.1
KM454914.1
KM454915.1
KM454916.1
KM454917.1
KM454918.1
KM454919.1
KM454920.1
KM454921.1
KM454922.1
KM454923.1
KM454924.1
KM454925.1
KM454926.1
KM454927.1
KM454928.1
KM454929.1
KM454930.1
KM454931.1
KM454932.1
KM454933.1
KM454934.1
KM454935.1
KM454936.1
KM454937.1
KM454938.1
KM454939.1
KM454940.1
KM454941.1
KM454942.1
KM454943.1
KM454944.1
KM454945.1
KM454946.1
KM454947.1
KM454948.1
KM454949.1
KM454950.1
KM454951.1
KM454952.1
KM454953.1
KM454954.1
KM454955.1
KM454956.1
KM454957.1
KM454958.1
KM454959.1
KM454960.1
KM454961.1
KM454962.1
KM454963.1
KM454964.1
KM454965.1
KM454966.1
KM454967.1
KM454968.1
KM454969.1
KM454970.1
KM454971.1
KM454972.1
KP683117.1
KP683118.1
KP683119.1
KP683120.1
KP683121.1
KP683122.1
KP683123.1
KP683124.1
KM460830.1
KM460831.1
KM460832.1
KM460833.1
KM460834.1
KM460835.1
KM460836.1
KM460837.1
KM460838.1
KM460839.1
KM460840.1
KM460841.1
KM460842.1
KM460843.1
KM460844.1
KM460845.1
KM460846.1
KM460847.1
KM460848.1
KM460849.1
KM460850.1
KM460851.1
KP018549.1
KP018550.1
KP018551.1
KP018552.1
KP018553.1
KP018554.1
KP018555.1
KP018556.1
KP018557.1
KP018558.1
KP018559.1
KP018560.1
KP018561.1
KP018562.1
KP018563.1
KP018564.1
KP018565.1
KP018566.1
KP018567.1
KP018568.1
KP018569.1
KP018570.1
KP018571.1
KP018572.1
KP018573.1
KP018574.1
KP018575.1
KP018576.1
KP018577.1
KP018578.1
KP018579.1
KP018580.1
KP018581.1
KP018582.1
KP018583.1
KP018584.1
KP018585.1
KP018586.1
KP018587.1
KP018588.1
KP018589.1
KP018590.1
KP271013.1
KP271014.1
KP271015.1
KM972991.1
KM972992.1
KM972994.1
KM972995.1
KM972996.1
KM972997.1
KM972998.1
KM972999.1
KM973000.1
KF612016.1
KM874803.1
KM659175.1
KM659176.1
KC771888.1
KC771889.1
KM657410.1
KP009616.1
KP009617.1
KF974718.1
KF974719.1
KF974720.1
KF974721.1
KF974722.1
KF974723.1
KF974724.1
KF974725.1
KF974726.1
KF974727.1
KF974728.1
KF974729.1
KF974730.1
KF974731.1
KF974732.1
KF974733.1
KF974734.1
KF974735.1
KF974736.1
KF974737.1
KF974738.1
KF974739.1
KF974740.1
KF974741.1
KF977185.1
KF977186.1
KF977187.1
KF834976.1
KM366101.1
KM366102.1
KM366103.1
KP036918.2
KP036919.2
KP036920.2
KM434335.1
KM458088.1
KM506759.1
KM506760.1
KP099828.1
KP099834.1
KP099856.1
KM023790.1
KM268111.1
KM268112.1
KM246854.1
KM246855.1
KM246856.1
KM246857.1
KM246858.1
KM246859.1
KM212953.1
KM211574.1
KM199694.1
KM253765.1
KM382367.1
KM382368.1
KM382369.1
KM382370.1
KM382371.1
KM382372.1
KM382373.1
KM382374.1
KM382375.1
KM382376.1
KM382377.1
KM382378.1
KM382379.1
KM382380.1
KM382381.1
KM382382.1
KM382383.1
KM382384.1
KM382385.1
KM382386.1
KM382387.1
KM382388.1
KM382389.1
KM382390.1
KM382391.1
KM382392.1
KM382393.1
KM382394.1
KM382395.1
KM382396.1
KM382397.1
KM382398.1
KM382399.1
KM382400.1
KM382401.1
KM382402.1
KM382403.1
KM382404.1
KM382405.1
KM382406.1
KM382407.1
KM382408.1
KM382409.1
KM382410.1
KM382411.1
KM382412.1
KM382413.1
KM382414.1
KM382415.1
KM382416.1
KM382417.1
KM382418.1
KM216825.1
KM094195.1
KJ396039.1
KJ461570.1
KJ461571.1
KJ461572.1
KJ461578.1
KJ461580.1
KJ461581.1
KJ461582.1
KJ461583.1
KJ461585.1
KJ461594.1
KJ461595.1
KJ461598.1
KJ461599.1
KJ461600.1
KM278219.1
KM278220.1
KJ950291.1
KM111531.1
KM236560.1
KF575168.1
KM273050.1
KM273051.1
KM273052.1
KM273053.1
KM273054.1
KM273055.1
KM273056.1
KM273057.1
KM273058.1
KM273059.1
KM273060.1
KM273061.1
KM273062.1
KM273063.1
KM273064.1
KM273065.1
KM273066.1
KM273067.1
KM273068.1
KM273069.1
KM273070.1
KM273071.1
KM273072.1
KM273073.1
KM273074.1
KM273075.1
KM273076.1
KM273077.1
KM273078.1
KM273079.1
KM273080.1
KM273081.1
KM273082.1
KM273083.1
KM273084.1
KM273085.1
KM273086.1
KM273087.1
KM273088.1
KM491171.1
KM491172.1
KM491173.1
KM016339.1
KM016340.1
KM016341.1
KM016342.1
KM016343.1
KM016344.1
KM016345.1
KM016346.1
KM016347.1
KM016348.1
KM016349.1
KM016350.1
KM016351.1
KM016352.1
KM016353.1
KM016354.1
KM016355.1
KM016356.1
KM016357.1
KM016358.1
KM016359.1
KM016360.1
KM016361.1
KM016362.1
KM016363.1
KM016364.1
KM016365.1
KM016366.1
KM016367.1
KM016368.1
KM016369.1
KM016370.1
KM016371.1
KM016372.1
KM016373.1
KM016374.1
KM016375.1
KM016376.1
KM016377.1
KM016378.1
KM016379.1
KM016380.1
KM016381.1
KM016382.1
KM016383.1
KM016384.1
KM016385.1
KM016386.1
KM016387.1
KM016388.1
KM016389.1
KM016390.1
KM016391.1
KM016392.1
KM016393.1
KM016394.1
KM016395.1
KM016396.1
KM016397.1
KM016398.1
KM016399.1
KM016400.1
KM016401.1
KM016402.1
KM016403.1
KM016404.1
KM016405.1
KM016406.1
KM016407.1
KM016408.1
KM016409.1
KM016410.1
KM016411.1
KM016412.1
KM016413.1
KM016414.1
KM016415.1
KM016416.1
KM016417.1
KM016418.1
KM016419.1
KJ666294.1
KJ666295.1
KJ666296.1
KJ666297.1
KJ666298.1
KJ666299.1
KJ666300.1
KJ666303.1
KJ666304.1
KJ666305.1
KJ666306.1
KJ666307.1
KJ666308.1
KJ666309.1
KJ666310.1
KJ666311.1
KJ666312.1
KJ666313.1
KJ666314.1
KJ666315.1
KJ666316.1
KJ666317.1
KJ666318.1
KJ666319.1
KJ666320.1
KJ666321.1
KJ666322.1
KJ666323.1
KJ666324.1
KJ666325.1
KJ666326.1
KJ666327.1
KJ666328.1
KJ666329.1
KJ666330.1
KJ666331.1
KJ666332.1
KJ666333.1
KJ666334.1
KJ666335.1
KJ666336.1
KJ666337.1
KJ666338.1
KJ666339.1
KJ666340.1
KJ666341.1
KJ666342.1
KJ666343.1
KJ666344.1
KJ666345.1
KJ666346.1
KJ666347.1
KJ666348.1
KJ666349.1
KJ666350.1
KJ666351.1
KJ666352.1
KJ666353.1
KJ666354.1
KJ666355.1
KJ666356.1
KJ666357.1
KJ666358.1
KJ666359.1
KJ666360.1
KJ666361.1
KJ666362.1
KJ666363.1
KJ666364.1
KJ666365.1
KJ666366.1
KJ666367.1
KJ666368.1
KJ666369.1
KJ666370.1
KJ666371.1
KJ666372.1
KJ666373.1
KJ666374.1
KJ666377.1
KJ666379.1
KJ666380.1
KJ666382.1
KJ666383.1
KJ666384.1
KJ666385.1
KJ666386.1
KJ666387.1
KJ666388.1
KJ666389.1
KJ666390.1
KJ666391.1
KJ666392.1
KJ666393.1
KJ666394.1
KJ666396.1
KJ666397.1
KJ666398.1
KJ666399.1
KJ666402.1
KJ666403.1
KJ666404.1
KJ666405.1
KJ666406.1
KJ666407.1
KJ666408.1
KJ666410.1
KJ666411.1
KJ666413.1
KJ666414.1
KJ666415.1
KJ666416.1
KJ666417.1
KJ666418.1
KJ666419.1
KJ666420.1
KJ921712.1
KJ921713.1
KJ921714.1
KJ921715.1
KJ921716.1
KJ921717.1
KJ921718.1
KJ921719.1
KJ921720.1
KJ921721.1
KJ921722.1
KJ921723.1
KJ921724.1
KJ921725.1
KJ921726.1
KJ913700.1
KJ888995.1
KJ888996.1
KJ888997.1
KJ888998.1
KJ888999.1
KJ889000.1
KJ889001.1
KJ889002.1
KJ889003.1
KJ889004.1
KJ889005.1
KJ889006.1
KJ889007.1
KJ889008.1
KJ889009.1
KJ889010.1
KJ889011.1
KJ889012.1
KJ889013.1
KJ851580.1
KJ851581.1
KJ851582.1
KJ851583.1
KF451927.1
KF451930.1
KJ701237.1
KJ701238.1
KJ701239.1
KM192262.1
KJ794181.1
KJ794182.1
KJ794183.1
KJ794184.1
KJ794185.1
KJ794186.1
KJ820760.1
KM108302.1
KM108303.1
KM108304.1
KJ755182.1
KJ857070.1
KJ755085.1
KJ755086.1
KJ851977.1
KJ851978.1
KJ851979.1
KJ851980.1
KJ851981.1
KJ851982.1
KJ851983.1
KJ851984.1
KJ851985.1
KJ851986.1
KJ851987.1
KJ851988.1
KJ851989.1
KJ851990.1
KJ851991.1
KJ851992.1
KJ851993.1
KJ851994.1
KJ851995.1
KJ851996.1
KJ851997.1
KJ851998.1
KJ851999.1
KJ852000.1
KJ776343.1
KJ776344.1
KJ776345.1
KJ776346.1
KJ776347.1
KJ776348.1
KJ776349.1
KJ776350.1
KJ776351.1
KJ776352.1
KJ776353.1
KJ776354.1
KJ776355.1
KJ776356.1
KJ776357.1
KJ776358.1
KJ776359.1
KJ776360.1
KJ776361.1
KJ776362.1
KJ776363.1
KJ776364.1
KJ776365.1
KJ776366.1
KJ776367.1
KJ776368.1
KJ776369.1
KJ776370.1
KJ776371.1
KJ776372.1
KJ776373.1
KJ776374.1
KJ776375.1
KJ776376.1
KJ776377.1
KJ776378.1
KJ776379.1
KJ776380.1
KJ776381.1
KJ776382.1
KJ776383.1
KJ776384.1
KJ776385.1
KJ776386.1
KJ776387.1
KJ776388.1
KJ776389.1
KJ776390.1
KJ776391.1
KJ776392.1
KJ776393.1
KJ776394.1
KJ776395.1
KJ776396.1
KJ776397.1
KJ776398.1
KJ776399.1
KJ776400.1
KJ776401.1
KJ776402.1
KJ776403.1
KJ776404.1
KJ696684.1
KJ696686.1
KF241745.1
KF241746.1
KF241747.1
KF856543.1
KF856544.1
KF856545.1
KF856546.1
KF856547.1
KF856548.1
KF856552.1
KF856553.1
KF856555.1
KF856556.1
KF856558.1
KF856559.1
KF856560.1
KF856564.1
KF856565.1
KJ698681.1
KJ698682.1
KJ698683.1
KJ698684.1
KJ698685.1
KF430527.1
KF430528.1
KF430529.1
KF430530.1
KF430531.1
KF430532.1
KF430533.1
KF430534.1
KF430535.1
KF430537.1
KF430538.1
KF430539.1
KF430540.1
KF430541.1
KF430542.1
KF430545.1
KF430546.1
KF430552.1
KF430554.1
KF430560.1
KF430561.1
KF430562.1
KF430563.1
KF430564.1
KF430565.1
KF430568.1
KF430569.1
KF430571.1
KF430572.1
KF430573.1
KF430574.1
KF430575.1
KF430578.1
KF430580.1
KF430581.1
KF430582.1
KF430583.1
KF430584.1
KF430585.1
KF430586.1
KF430587.1
KF430588.1
KF430589.1
KF430596.1
KF430598.1
KF430599.1
KF430600.1
KF430605.1
KF430606.1
KF430607.1
KF430608.1
KF430609.1
KJ650096.1
KJ650097.1
KJ641591.1
KJ633828.1
KJ653444.1
KJ631740.1
KF690650.1
KF690651.1
KF690652.1
KF690653.1
KF690654.1
KF690655.1
KF690656.1
KF690657.1
KF690658.1
KF690659.1
KF690660.1
KF690661.1
KF690662.1
KF690663.1
KF690664.1
KF690665.1
KF690666.1
KF690667.1
KF690668.1
KF690669.1
KF690670.1
KF672508.1
KF672509.1
KF672510.1
KF672511.1
KF672512.1
KF672513.1
KF672517.1
KF672518.1
KF672519.1
KF672522.1
KF672523.1
KF672526.1
KF672527.1
KF672528.1
KF672529.1
KF672530.1
KF672531.1
KF672532.1
KF672533.1
KF672535.1
KF672536.1
KF672537.1
KF672540.1
KF672543.1
KF672544.1
KF672545.1
KF672546.1
KF672547.1
KJ572383.1
KJ572384.1
KJ572385.1
KJ546413.1
KC470304.1
KC470305.1
KC470306.1
KC470307.1
KF134911.1
KF134912.1
KF214756.1
KC960445.1
KF024747.1
KF024748.1
KJ451597.1
KJ451598.1
KJ451599.1
KJ451600.1
KJ451601.1
KJ451602.1
KJ451603.1
KJ451604.1
KJ451605.1
KJ451606.1
KJ451607.1
KJ451608.1
KJ451609.1
KJ451610.1
KJ451611.1
KJ451617.1
KJ451618.1
KJ489431.1
KJ489432.1
KJ489433.1
KF840454.1
KF840455.1
KF840456.1
KF856291.1
KF856292.1
KJ188161.1
KJ188162.1
KJ188163.1
KJ188166.1
KF543340.1
KF543341.1
KJ155784.1
KJ095103.1
KJ095104.1
KC428084.1
KC428085.1
KC428086.1
KC428087.1
KC428088.1
KC428089.1
KC428090.1
KC428091.1
KC428092.1
KC428093.1
KC428094.1
KC428095.1
KC428096.1
KC428097.1
KC428098.1
KC428099.1
KJ137224.1
KJ137225.1
KJ137226.1
KJ524572.1
KJ009342.1
KF992016.1
KC812276.1
KC894798.1
KC894799.1
KC894800.1
KC894801.1
KF913448.1
KF913449.1
KF913450.1
KF913451.1
KF913452.1
KF913453.1
KF913454.1
KF913455.1
KF913456.1
KF913466.1
KF913467.1
KF913468.1
KF913469.1
KF913470.1
KF913471.1
KF254301.1
KF254302.1
KF254303.1
KF254304.1
KF254305.1
KF254306.1
KF254307.1
KF254308.1
KF254309.1
KF254310.1
KF254311.1
KF254312.1
KF254313.1
KF254314.1
KF254315.1
KF254316.1
KF254317.1
KF254318.1
KF254319.1
KF254320.1
KF254321.1
KF254322.1
KF254323.1
KF254324.1
KF254325.1
KF254326.1
KF254327.1
KF254328.1
KF254329.1
KJ146863.1
KF836607.1
KF836608.1
KF257896.1
KF257897.1
KF257898.1
KF257899.1
KF257900.1
KF257901.1
KF257902.1
KJ194457.1
KJ194458.1
KJ194459.1
KJ194460.1
KF874610.1
KF242243.1
KF242244.1
KF242245.1
KF242246.1
KF242247.1
KF242248.1
KF242249.1
KF242250.1
KF242251.1
KF242252.1
KF242253.1
KF242254.1
KF242255.1
KF242256.1
KF242257.1
KF242258.1
KF242259.1
KF242260.1
KF242261.1
KF242262.1
KF242263.1
KF242264.1
KF242265.1
KF242266.1
KF242267.1
KF242268.1
KF242269.1
KF242270.1
KF242271.1
KF242272.1
KF242273.1
KF242274.1
KF242275.1
KF242276.1
KF242277.1
KF242278.1
KF857581.1
KF809767.1
KF809768.1
KJ184844.1
KF836887.1
KF922887.1
KF922888.1
JX875066.1
KF496908.1
KF496909.1
KF772173.1
KF736976.1
KF736977.1
KF736978.1
KF736979.1
KF736980.1
KF700243.1
KF745929.1
KF745930.1
KF745931.1
JN616264.1
KF275664.1
KF275665.1
KF275666.1
KF356364.1
KF356365.1
KF356372.1
KC999100.1
KF312236.1
KC897093.1
KF740423.1
KF740424.1
KC222022.1
KC222023.1
KC222024.1
KF712470.1
KF712471.1
KF668487.1
KF668488.1
KF668489.1
KF668490.1
KF668491.1
KF668492.1
KF668493.1
KF939633.1
KF765478.1
KF733447.1
KF733448.1
KF733449.1
KF733450.1
KF575167.1
KF673776.1
KF573496.1
KF486504.1
KF486505.1
KF477191.1
KF477192.1
KF443215.1
KF443216.1
KF430204.1
KF430205.1
KF430206.1
KF430207.1
KF430208.1
KF430209.1
KF430210.1
KF430211.1
KF430212.1
KF430213.1
KF430214.1
KC633095.1
KF499979.1
KF499980.1
KF499981.1
KF499982.1
KF499983.1
KF499984.1
KF499985.1
KF499986.1
KF499987.1
KF110799.1
KF110800.1
KF054602.1
KC012521.1
KF247222.1
KF247223.1
KF218246.1
KF218247.1
KF218248.1
KF218249.1
KF218250.1
KF218251.1
KF218252.1
KF218253.1
KF218254.1
KF267455.1
KF306222.1
KF293295.1
KF221213.1
KF221214.1
KF221216.1
KF534515.1
KF534516.1
KF537388.1
KF241752.1
KF241753.1
KF241754.1
KF248007.1
KF447768.1
KF145173.1
KF153116.1
KF164836.1
KF164830.1
KF164831.1
KF150658.1
KF150659.1
KF150660.1
KF150661.1
KF150662.1
KF150663.1
KF150664.1
KF150665.1
KF150666.1
KF150667.1
KF150668.1
KF150669.1
KF150670.1
KF544954.1
KF544955.1
JX445147.1
KC985230.1
KC985232.1
KC985238.1
KF153689.1
KF153690.1
KF153691.1
KF153692.1
KF153693.1
KF153694.1
KF153695.1
KF153696.1
KF153697.1
KF153698.1
KF153699.1
KF153700.1
KF153701.1
KC937032.1
KC953091.1
KC952982.1
KF219617.1
KC875227.1
KC875230.1
KC875231.1
KC864798.1
KC864799.1
KC864800.1
KC864801.1
KC864802.1
KC864803.1
KC864804.1
KC864805.1
KC864806.1
KC864807.1
KC864808.1
KC864809.1
KC864810.1
KC864811.1
KC864812.1
KC864813.1
KC864814.1
KC864815.1
KC864816.1
KC864817.1
KC864818.1
KC864819.1
KC864820.1
KC864821.1
KC864822.1
KC864823.1
KC864824.1
KC864825.1
KC864826.1
KC864827.1
KC864828.1
KC864829.1
KC864830.1
KC864831.1
KC864832.1
KC864833.1
KC864834.1
KC864835.1
KC864836.1
KC864837.1
KC864838.1
KC864839.1
KC864840.1
KC864841.1
KC864842.1
KC864843.1
KC864844.1
KC864845.1
KC864846.1
KC864847.1
KC864848.1
KC864849.1
KC864850.1
KC864851.1
KC864852.1
KC864853.1
KC864854.1
KC864855.1
KC864856.1
KC864857.1
JX440864.1
JX440865.1
JX440866.1
JX440867.1
JX440868.1
JX440869.1
JX440870.1
JX440871.1
JX440872.1
JX440873.1
JX440874.1
JX440875.1
JX440876.1
JX440877.1
JX440878.1
JX440879.1
JX440880.1
JX440881.1
JX440882.1
JX440883.1
JX440884.1
JX440885.1
JX440886.1
JX440887.1
JX440888.1
JX440889.1
JX440890.1
JX440891.1
JX440892.1
JX440893.1
JX440894.1
JX440895.1
JX440896.1
JX440897.1
JX440898.1
JX440899.1
JX440900.1
JX440901.1
JX440902.1
JX440903.1
JX440904.1
JX440905.1
JX440906.1
JX440907.1
JX440908.1
JX440909.1
JX440910.1
JX440911.1
JX440912.1
JX440913.1
JX440914.1
JX440915.1
JX440916.1
JX440917.1
JX440918.1
JX440919.1
JX440920.1
JX440921.1
JX440922.1
JX440924.1
JX440925.1
KF234218.1
KF234219.1
KF234220.1
KF234221.1
KF234222.1
KF234223.1
KF234224.1
KF234225.1
KF234226.1
KF234227.1
KF234228.1
JX228127.1
JX228128.1
JX228129.1
JX228130.1
JX228131.1
JX228132.1
JX228133.1
JX228134.1
JX228135.1
KC771278.1
KC710975.1
KC710976.1
KC710977.1
KC710978.1
KC608621.1
KC608622.1
KC608623.1
KC608624.1
KC922451.1
KC922452.1
KC922453.1
JX196726.1
JX196727.1
JX196728.1
JX196729.1
JX196730.1
JX196731.1
JX196732.1
JX196733.1
JX196734.1
JX196735.1
JX196736.1
JX196737.1
JX196738.1
JX196739.1
JX196740.1
JX196741.1
JX196742.1
JX196743.1
JX196744.1
JX196745.1
JX196746.1
JX196747.1
JX196748.1
JX196749.1
JX196750.1
JX196751.1
JX196752.1
JX196753.1
JX196754.1
JX196755.1
KC928261.1
KC928262.1
KC800684.1
KC800685.1
JQ944712.1
JQ944713.1
JQ944714.1
JQ944715.1
JQ944716.1
JQ944717.1
JQ944718.1
JQ944719.1
JQ944720.1
JQ944721.1
JQ944722.1
JQ944723.1
JQ944724.1
JQ944725.1
JQ944726.1
JQ944727.1
JQ944728.1
JQ944729.1
JQ944730.1
JQ944731.1
JQ944732.1
JQ944733.1
JQ944734.1
JQ944735.1
JQ944736.1
JQ944737.1
JQ944738.1
JQ944739.1
JQ944740.1
JQ944741.1
JQ944742.1
JQ944743.1
JQ944744.1
JQ944745.1
JQ944746.1
JQ944747.1
JQ944748.1
JQ944749.1
JQ944750.1
JQ944751.1
JQ944752.1
JQ944753.1
JQ944754.1
JQ944755.1
JQ944756.1
JQ944757.1
JQ944758.1
JQ944759.1
JQ944760.1
KC206497.1
KC206498.1
KC206499.1
KC206500.1
KC618467.1
KC618468.1
KC618469.1
JQ917440.1
KC520471.1
KC490927.1
KC490928.1
KC790349.1
KC603478.1
KC471311.1
KC471312.1
KC464469.1
JQ744996.1
JF719820.1
JF719822.1
KC414886.1
KC414887.1
KC414888.1
KC414889.1
JQ627832.1
JX121229.1
JX121231.1
JX239438.1
JX239439.1
JX239440.1
JX239441.1
KC347020.1
KC342236.1
KC295417.1
KC295418.1
KC295419.1
KC295420.1
KC244205.1
JQ889797.1
JQ941744.1
KC218572.1
JX523712.1
JX523713.1
JX523714.1
JX523715.1
KC243990.1
KC243991.1
KC243992.1
KC243993.1
KC243994.1
KC243995.1
KC243996.1
KC243997.1
KC243998.1
KC243999.1
KC244000.1
KC244001.1
KC244002.1
KC244003.1
KC244004.1
KC244005.1
KC244006.1
KC244007.1
KC244008.1
KC244009.1
KC244010.1
KC244011.1
KC244012.1
KC244013.1
KC244014.1
KC244015.1
KC244016.1
KC244017.1
KC244018.1
KC244019.1
KC244020.1
KC244021.1
KC244022.1
KC244023.1
KC244024.1
KC244025.1
KC244026.1
KC244027.1
KC244028.1
KC244029.1
KC244030.1
KC244031.1
KC244032.1
KC244033.1
KC244034.1
KC244035.1
KC244036.1
KC244037.1
KC244038.1
KC244039.1
KC244040.1
KC244041.1
KC244042.1
KC244043.1
KC244044.1
KC244045.1
KC244046.1
KC244047.1
KC244048.1
KC244049.1
JQ231188.1
JQ429774.1
JQ429777.1
JQ429778.1
JQ429779.1
KC152906.1
KC148543.1
JQ067678.1
JQ067679.1
JQ067681.1
JQ067682.1
JQ067685.1
JQ067686.1
KC430095.1
KC430096.1
JX985267.1
HQ857603.1
JQ259051.1
JQ259052.1
JQ259053.1
JQ309937.1
JQ231122.1
JX975484.2
JX992859.1
JX992860.1
KC160449.1
JF960139.1
JF960140.1
JF960141.1
JF960142.1
JF960143.1
JF960144.1
JF960145.1
JF960146.1
JF960147.1
JF960148.1
JF960149.1
JF960150.1
JF960151.1
JF960152.1
JF960153.1
JF960154.1
JF960155.1
JF960156.1
JF960157.1
JF960158.1
JF960159.1
JF960160.1
JQ687354.1
JQ687355.1
JX993984.1
JX912152.1
JX979195.1
KC006408.1
KC006409.1
KC006410.1
KC006411.1
KC006412.1
KC006413.1
KC006414.1
KC006415.1
KC006416.1
KC006417.1
KC006418.1
KC006419.1
KC006420.1
KC006421.1
KC006422.1
KC006423.1
KC006424.1
KC006425.1
KC006426.1
KC006427.1
KC006428.1
KC006429.1
KC006430.1
KC006431.1
KC006432.1
KC006433.1
JX885741.1
JX885742.1
JX978228.1
JX978229.1
JX853764.1
JQ048576.1
JQ048577.1
JQ048578.1
JQ048579.1
JQ048580.1
JQ048581.1
JQ048582.1
JQ048583.1
JQ048584.1
JQ048585.1
JQ048586.1
JQ048587.1
JQ048588.1
JQ048589.1
JQ048590.1
JQ048593.1
JQ048594.1
JQ048595.1
JQ048596.1
JQ048597.1
JQ048598.1
JQ048599.1
JQ048600.1
JQ048601.1
JX046931.1
JX046932.1
JX046933.1
JX046934.1
JX046935.1
JX046936.1
JX046937.1
JX046938.1
JX046939.1
JX046940.1
JX046941.1
JX046942.1
JX046943.1
JX046944.1
JX046945.1
JX046946.1
JX046947.1
JX046948.1
JX046949.1
JX046950.1
JX046951.1
JX046952.1
JX046953.1
JX046954.1
JX046955.1
JX046956.1
JX046957.1
JX046958.1
JX046959.1
JX046960.1
JX046961.1
JX046962.1
JX046963.1
JX683685.1
JQ397400.1
JQ397401.1
JQ397402.1
JQ397403.1
JQ397404.1
JQ397405.1
JQ397406.1
JQ397407.1
JQ397408.1
JQ397409.1
JQ397410.1
JQ397411.1
JQ397412.1
JQ397413.1
JQ397414.1
JX566452.1
JX566457.1
JX566458.1
JX566459.1
JQ288085.1
JQ288086.1
JN811827.1
JN811828.1
JN811829.1
JN811830.1
JN811831.1
JN811832.1
JN811833.1
JN811834.1
JN811835.1
JN811836.1
JN811837.1
JN811838.1
JN811839.1
JN811840.1
JN811841.1
JN811842.1
JN811843.1
JN811844.1
JN811845.1
JN811846.1
JN811847.1
JN811848.1
JN811849.1
JN811850.1
JN811851.1
JN811852.1
JN811853.1
JN811854.1
JN811855.1
JN811856.1
JN811857.1
JN811858.1
JN811859.1
JN811860.1
JN811861.1
JN811862.1
JN811863.1
JN811864.1
JN811865.1
JN811866.1
JN811867.1
JN811868.1
JN811869.1
JN811870.1
JN811871.1
JN811872.1
JN811873.1
JN811874.1
JN811875.1
JN811876.1
JN811877.1
JN811878.1
JN811879.1
JN811880.1
JN811881.1
JN811882.1
JN811883.1
JN811884.1
JN811885.1
JN811886.1
JN811887.1
JN811888.1
JN811889.1
JN811890.1
JN811891.1
JN811892.1
JN811893.1
JN811894.1
JN811895.1
JN811896.1
JN811897.1
JN811898.1
JN811899.1
JN811900.1
JN811901.1
JN811902.1
JN811951.1
JX123258.1
JX561139.1
JX465738.1
JX400850.1
JX400851.1
JX400852.1
JX400853.1
JX400854.1
JX400855.1
JX400856.1
JX400857.1
JX400858.1
JX400859.1
JX481890.1
JX481891.1
JX481892.1
JX481893.1
JX481894.1
JX481895.1
JX481896.1
JX481897.1
JX481898.1
JX481899.1
JN809829.1
JN809830.1
JN809832.1
JN809833.1
JN809834.1
JN809838.1
JN809840.1
JQ045347.1
JX317650.1
JX317651.1
JX317652.1
JX317653.1
JX317654.1
JX317655.1
JX317656.1
JX317657.1
JX317658.1
JX317659.1
JX317660.1
JX317661.1
JX317662.1
JX317663.1
JX317664.1
JX317665.1
JX317666.1
JX317667.1
JX317668.1
JX317669.1
JX317670.1
JX317671.1
JX317672.1
JX317673.1
JX317674.1
JX317675.1
JX154583.1
JX154586.1
JX393300.1
JN596955.1
JN596956.1
JN596957.1
JN596958.1
JX145343.1
JX081324.1
JX081325.1
JX081326.1
JX051329.1
JX051330.1
JX051331.1
JX051332.1
JX051333.1
JX051334.1
JX051335.1
JX051336.1
JX051337.1
JX051338.1
JX051339.1
JX051340.1
JX051341.1
JX051342.1
JX051343.1
JX051344.1
JX119120.1
JX119121.1
JX119122.1
JX119123.1
JX119124.1
JX119125.1
JX119126.1
JX119127.1
JX119128.1
JX119129.1
JX119130.1
JX119131.1
JX119132.1
JX119133.1
JX119134.1
JX040544.1
JX040545.1
JN116232.1
JN116233.1
JN116234.1
JN116235.1
JN116236.1
JN116237.1
JN116238.1
JN116239.1
JN116240.1
JN116241.1
JN116242.1
JN116243.1
GU135627.1
GU135628.1
GU135629.1
GU135630.1
GU135631.1
GU135632.1
GU135633.1
GU135634.1
GU135635.1
GU135636.1
GU135637.1
GU135638.1
GU135639.1
GU135640.1
JQ772547.1
JQ772548.1
JQ772549.1
JQ772550.1
JQ772551.1
JQ772552.1
JQ772553.1
JQ772554.1
JQ772556.1
JQ772557.1
JQ772558.1
JQ772559.1
JQ772560.1
JQ772561.1
JQ772562.1
JQ772563.1
JQ772564.1
JQ772565.1
JQ772566.1
JQ772567.1
JX024184.1
JX024185.1
JX024213.1
JX024218.1
JX024219.1
JF836142.1
JF836143.1
JF836144.1
JQ844113.1
JQ844114.1
JQ844115.1
JQ844116.1
JQ844117.1
JF297966.1
JQ765877.1
JQ765878.1
JQ765879.1
JQ765880.1
JN620538.1
JQ724108.1
JQ438841.1
JQ743665.1
JQ595409.1
JQ595410.1
JQ595411.1
JQ595412.1
JQ595413.1
JQ340486.1
JQ340487.1
JQ340488.1
JN996757.1
JN996758.1
JN996759.1
JN996760.1
JN996761.1
JN996762.1
JN996763.1
JN996764.1
JN996765.1
JN996766.1
JN996767.1
JN996768.1
JN996769.1
JN996770.1
JN996771.1
JN996772.1
JN996773.1
JN996774.1
JN996775.1
JN996776.1
JN996777.1
JN996778.1
JN996779.1
JN996780.1
JN996781.1
JN996782.1
JN996783.1
JN996784.1
JN996785.1
JN996786.1
JN996787.1
JN996788.1
JN996789.1
JN996790.1
JN996791.1
JN996792.1
JN996793.1
JN996794.1
JN996795.1
JN996796.1
JN996797.1
JN996798.1
JN996799.1
JQ694145.1
JQ694148.1
JQ694149.1
FJ852422.1
FJ852423.1
FJ852424.1
FJ852425.1
FJ852426.1
FJ852427.1
FJ852428.1
FJ852429.1
FJ852430.1
FJ852431.1
FJ852432.1
FJ852433.1
FJ852434.1
FJ852435.1
FJ852436.1
FJ852437.1
FJ852438.1
FJ852439.1
FJ852440.1
FJ852441.1
FJ852442.1
FJ852443.1
FJ852444.1
FJ852445.1
FJ852446.1
FJ852447.1
FJ852448.1
FJ852449.1
FJ852450.1
FJ852451.1
FJ852452.1
FJ852453.1
FJ852454.1
FJ852455.1
FJ852456.1
FJ852457.1
FJ852458.1
FJ852459.1
FJ852460.1
FJ852461.1
FJ852462.1
FJ852463.1
FJ852464.1
FJ852465.1
FJ852466.1
FJ852467.1
FJ852468.1
FJ852469.1
FJ852470.1
FJ852471.1
FJ852472.1
FJ852473.1
FJ852474.1
FJ852475.1
FJ852476.1
FJ852477.1
FJ852478.1
FJ852479.1
FJ852480.1
FJ852481.1
FJ852482.1
FJ852483.1
FJ852484.1
FJ852485.1
FJ852486.1
FJ852487.1
FJ852488.1
FJ852489.1
FJ852490.1
FJ852491.1
FJ852492.1
FJ852493.1
FJ852494.1
FJ852495.1
FJ852496.1
FJ852497.1
FJ852498.1
FJ852499.1
FJ852500.1
FJ852501.1
FJ852502.1
FJ852503.1
FJ852504.1
FJ852505.1
FJ852506.1
FJ852507.1
FJ852508.1
FJ852509.1
FJ852510.1
FJ852511.1
FJ852512.1
FJ852513.1
FJ852514.1
FJ852515.1
FJ852516.1
FJ852517.1
FJ852518.1
FJ852519.1
FJ852520.1
FJ852521.1
FJ852522.1
FJ852523.1
FJ852524.1
FJ852525.1
FJ852526.1
FJ852527.1
FJ852528.1
FJ852529.1
FJ852530.1
FJ852531.1
FJ852532.1
FJ852533.1
FJ852534.1
FJ852535.1
FJ852536.1
FJ852537.1
FJ852538.1
FJ852539.1
FJ852540.1
FJ852541.1
FJ852542.1
FJ852543.1
FJ852544.1
FJ852545.1
FJ852546.1
FJ852547.1
FJ852548.1
FJ852549.1
FJ852550.1
FJ852551.1
FJ852552.1
FJ852553.1
FJ852554.1
FJ852555.1
FJ852556.1
FJ852557.1
FJ852558.1
FJ852559.1
FJ852560.1
FJ852561.1
FJ852562.1
FJ852563.1
FJ852564.1
FJ852565.1
FJ852566.1
FJ852567.1
FJ852568.1
FJ852569.1
FJ852570.1
FJ852571.1
FJ852572.1
FJ852573.1
JQ287494.1
JQ673262.1
JQ673263.1
JQ673264.1
JQ673265.1
JQ673266.1
JQ673267.1
JQ673268.1
JQ039330.1
JQ277355.1
JN582022.1
JN582023.1
JQ316671.1
JQ323156.1
JQ323157.1
JQ323158.1
JQ323159.1
JQ359017.1
JQ359018.1
JQ359019.1
JN971093.1
JN112261.1
JN112262.1
JN112263.1
JN112264.1
JN112265.1
JN112266.1
JN112267.1
JN112268.1
JN112269.1
JN112270.1
JN112271.1
JN112272.1
JN112273.1
JN112274.1
JN112275.1
JN112276.1
JN112277.1
JN112278.1
JN112279.1
JN112280.1
JN112281.1
JN112282.1
JN112283.1
JN112284.1
JN112285.1
JN112286.1
JN112287.1
JN112288.1
JN874927.1
JN874928.1
JN874929.1
JN874930.1
JQ405212.1
JN695633.1
JQ341140.1
JN636059.1
JN636060.1
JN636062.1
JN636063.1
JN636064.1
JN636065.1
JN636066.1
JN636067.1
JN636068.1
JN636069.1
JN636070.1
JN636079.1
JN863725.1
JQ412857.1
JQ412858.1
JQ412859.1
JQ412860.1
JQ319065.1
JQ319067.1
JQ425256.1
JN603638.1
JN977605.1
JN977606.1
JN977607.1
JN977608.1
HQ909100.1
HQ909101.1
GU395618.1
GU395619.1
GU395620.1
GU395621.1
GU395622.1
GU395623.1
GU395625.1
GU395626.1
GU395627.1
GU395628.1
GU395629.1
GU395630.1
GU395631.1
GU395632.1
GU395633.1
GU395634.1
GU395635.1
JN628435.1
JQ069956.1
JN603234.1
JN603235.1
JN196041.1
EU554412.1
EU554413.1
EU554414.1
EU554415.1
EU554416.1
EU554417.1
EU678640.1
EU678641.1
EU678642.1
EU678643.1
EU678644.1
EU678645.1
EU727177.1
EU727178.1
HQ718592.1
HQ728000.1
HQ728005.1
HQ738514.1
JN863291.1
JN863292.1
JN863293.1
JN863294.1
HQ670242.1
HQ670243.1
HQ670244.1
HQ670245.1
HQ670246.1
HQ670247.1
HQ670248.1
HQ670249.1
HQ670250.1
HQ670251.1
HQ670252.1
HQ670253.1
HQ670254.1
HQ670255.1
HQ670256.1
HQ670257.1
HQ670258.1
HQ670259.1
HQ670260.1
HQ670261.1
HQ670262.1
HQ670263.1
HQ670264.1
HQ670265.1
HQ670266.1
HQ670267.1
HQ670269.1
HQ670271.1
HQ670275.1
HQ670276.1
HQ670277.1
HQ670278.1
HQ670279.1
HQ670280.1
GU190369.1
GU190370.1
GU190371.1
GU190372.1
GU190373.1
GU190374.1
GU190375.1
GU190376.1
JN241857.1
JN241858.1
JN241859.1
JN241860.1
JN241861.1
JN241862.1
JN241863.1
JN241864.1
JN241865.1
JN241866.1
JN241867.1
JN241868.1
JN241869.1
JN241870.1
JN241871.1
JN241872.1
JN241873.1
JN241874.1
JN241875.1
JN241876.1
JN241877.1
JN241878.1
JN241879.1
JN241880.1
JN241881.1
JN241882.1
JN241883.1
JN241884.1
JN241885.1
JN241886.1
JN241887.1
JN241888.1
JN241889.1
JN241890.1
JN241891.1
JN241892.1
JN241893.1
JN241894.1
JN241895.1
JN241896.1
JF742463.1
JF742464.1
JF742465.1
JF742466.1
JF742467.1
JF742468.1
JF742469.1
JF742470.1
JF742471.1
JF742472.1
JF742473.1
JF742474.1
JF742475.1
JF742476.1
JF742477.1
JF742478.1
JF742479.1
JF742480.1
JF742481.1
JF742482.1
JF742483.1
JF742484.1
JF742485.1
JF742486.1
JF742487.1
JF742488.1
JF742489.1
JF742490.1
JF742491.1
JF742492.1
JF742493.1
JF742494.1
JF742495.1
JF742496.1
JF742497.1
JF742498.1
JF742499.1
JF742500.1
JF742501.1
JF742502.1
JF742503.1
JF742504.1
JF742505.1
JF742506.1
JF742507.1
JF742508.1
JF742509.1
JF742510.1
JF742511.1
JF742512.1
JF742513.1
JF742514.1
JF742515.1
JF742516.1
JF742517.1
JF742518.1
JF742519.1
JF742520.1
JF742521.1
JF742522.1
JF742523.1
JF742524.1
JF742525.1
JF742526.1
JF742527.1
JF742528.1
JF742529.1
JF742530.1
JF742531.1
JF742532.1
JF742533.1
JF742534.1
JF742535.1
JF742536.1
JF742537.1
JF742538.1
JF742539.1
JF742540.1
JF742541.1
EU754718.1
JN831600.1
JN831601.1
JN831602.1
JN831603.1
JN831604.1
JN831605.1
JN831606.1
JN831607.1
JN831608.1
JN171593.1
JN594665.1
JN635037.1
JN605348.1
JF960472.1
JF960473.1
JF960474.1
JF960475.1
JF960476.1
JF960477.1
JF960478.1
JF960479.1
JF960480.1
JF960481.1
JF960482.1
JF960483.1
JF960484.1
JF960485.1
JF960486.1
JF960487.1
JF960488.1
JF960489.1
JF960490.1
JF960491.1
JF960492.1
JF960493.1
JF960494.1
JF960495.1
JF960496.1
JF960497.1
JF960498.1
JF960499.1
JF960500.1
JF960501.1
JF960502.1
JF960503.1
JF960504.1
JF960505.1
JF960506.1
JF960507.1
JF960508.1
JF960509.1
JN381024.1
JN381025.1
JN381026.1
JN381027.1
JN381028.1
JN381029.1
JN381030.1
FJ422962.1
FJ422963.1
FJ422964.1
FJ422965.1
JN657197.1
JN657198.1
JN657199.1
JN657200.1
JN657201.1
JN657202.1
JN657203.1
JN657204.1
JF934703.1
JN122010.1
JN122011.1
JF820590.1
JF820591.1
JF820592.1
JF820593.1
JF820599.1
JF820600.1
JF820601.1
JF820609.1
HQ317347.1
HQ317348.1
HQ317349.1
HQ317350.1
HQ317351.1
HQ317352.1
HQ317353.1
HQ317354.1
HQ317355.1
HQ317356.1
HQ317357.1
HQ317358.1
HQ317359.1
HQ317360.1
HQ317361.1
HQ317362.1
HQ317363.1
HQ317364.1
HQ317365.1
HQ317366.1
HQ317367.1
HQ317368.1
HQ317369.1
HQ317370.1
HQ317371.1
HQ317372.1
HQ317373.1
HQ317374.1
HQ317375.1
HQ317376.1
HQ317377.1
HQ317378.1
HQ317379.1
HQ317380.1
HQ317381.1
HQ317382.1
HQ235677.1
HQ235678.1
HQ235679.1
HQ235681.1
HQ235682.1
HQ235683.1
HQ235684.1
HQ235685.1
HQ235686.1
HQ235687.1
HQ235688.1
HQ235689.1
HQ235690.1
HQ235691.1
HQ235692.1
HQ235693.1
HQ235694.1
HQ235695.1
HQ235696.1
HQ235697.1
JF680981.1
JF680983.1
JF680984.1
JF680985.1
JF680986.1
JF680987.1
JF912332.1
JN412502.1
JF834533.1
JN091965.1
JN091966.1
JN091967.1
JN091968.1
JN091969.1
JN091971.1
JN377723.1
JN377727.1
JN377731.1
JN258055.1
JN258056.1
JN258057.1
JN258058.1
JN258059.1
JN258060.1
JN258061.1
JN258062.1
JN258063.1
JN258064.1
JN258065.1
JN258066.1
JN258067.1
JN258068.1
JN258069.1
JN258070.1
JN258071.1
JN258072.1
JN258073.1
JN258074.1
JN258075.1
JN258076.1
JN258077.1
JN258078.1
JN258079.1
JN258080.1
JN258081.1
JN258082.1
JN258083.1
JN258084.1
JN244271.1
JN244272.1
JN244273.1
JN244274.1
JN244275.1
JN202913.1
JN202914.1
JN202915.1
JN202916.1
JN202917.1
GQ478871.1
GQ478872.1
GQ478874.1
GQ478875.1
GQ478876.1
GQ478878.1
GQ478879.1
GQ478880.1
GQ478881.1
GQ478882.1
GQ478883.1
GQ478884.1
GQ478885.1
GQ478886.1
GQ478887.1
GQ478888.1
GQ478889.1
GQ478890.1
GQ478891.1
GQ478892.1
GQ478893.1
GQ478894.1
GQ478895.1
GQ478896.1
GQ478897.1
GQ478898.1
GQ478899.1
GQ478900.1
GQ478901.1
GQ478902.1
GQ478903.1
GQ478904.1
GQ478905.1
GQ478906.1
GQ478907.1
GQ478908.1
GQ478909.1
GQ478910.1
GQ478911.1
GQ478912.1
GQ478914.1
GQ478916.1
GQ478917.1
GQ478918.1
GQ478919.1
GQ478920.1
GQ478921.1
GQ478922.1
GQ478923.1
GQ478924.1
GQ478925.1
GQ478926.1
GQ478927.1
GQ478929.1
GQ478930.1
JN257081.1
JN257082.1
HM208382.1
HQ698846.1
JF966205.1
JN005754.1
JN005755.1
JN005756.1
JN005757.1
JN005758.1
JN005759.1
JN005760.1
JN005761.1
JN005762.1
JN005763.1
JN005764.1
JN005765.1
JN005766.1
JN005767.1
JN005768.1
JN005769.1
GU565288.1
GU565289.1
GU565290.1
GU565315.1
JF750404.1
JF750405.1
JF750406.1
JF750407.1
JF750408.1
JF750409.1
JF750410.1
JF750411.1
JF750412.1
JF750413.1
JF750414.1
JF750415.1
JF750416.1
JF970194.1
JN020925.1
JN020926.1
JN020927.1
JN020928.1
JN020933.1
JN020934.1
JN020935.1
GU733417.1
GU733418.1
GU733419.1
GU733420.1
GU733421.1
GU733422.1
GU733423.1
GU733424.1
GU733425.1
GU733426.1
GU733427.1
GU733428.1
JF791798.1
JF791799.1
GQ150536.1
GQ150537.1
JF694008.1
HQ634139.1
HQ634140.1
JF345079.1
JF751069.1
JF751070.1
JF437918.1
JF712588.1
JF712589.1
JF712590.1
JF712591.1
JF712592.1
JF712593.1
JF712594.1
JF712595.1
JF712596.1
JF712597.1
JF712598.1
JF712599.1
JF712600.1
JF712601.1
JF712602.1
JF712603.1
JF712604.1
JF712605.1
JF712606.1
JF712607.1
JF712608.1
JF712609.1
JF712610.1
JF712611.1
HQ214477.1
HQ214478.1
HQ214479.1
HQ214480.1
HQ214481.1
HQ214482.1
HQ822193.1
HQ822194.1
HQ822195.1
HQ822196.1
HQ822197.1
HQ822198.1
HQ822199.1
HQ822200.1
HQ822201.1
HQ822202.1
HQ822203.1
HQ822204.1
HQ822205.1
HQ822206.1
HQ822207.1
HQ822208.1
HQ822209.1
HQ822210.1
HQ822211.1
HQ822212.1
HQ822213.1
HQ822214.1
HQ822215.1
HQ822216.1
HQ822217.1
HQ822218.1
HQ822219.1
HQ822220.1
HQ822221.1
HQ822222.1
HQ822223.1
HQ822224.1
HQ822225.1
HQ822226.1
HQ822227.1
HQ822228.1
HQ822229.1
HQ822230.1
HQ822231.1
HQ822232.1
HQ822233.1
HQ822234.1
HQ822235.1
HQ822236.1
HQ822237.1
HQ822238.1
HQ822239.1
HQ822240.1
HQ822241.1
HQ822242.1
HQ822243.1
HQ822244.1
HQ822245.1
HQ822246.1
HQ822247.1
HQ822248.1
HQ822249.1
HQ822250.1
HQ822251.1
HQ822252.1
HQ822253.1
HQ822254.1
HQ822255.1
HQ822256.1
HQ822257.1
HQ822258.1
HQ822259.1
HQ822260.1
JF776370.1
JF694785.1
HQ230327.1
HQ394166.1
HQ402559.1
HQ406729.1
HQ646164.1
HQ641384.1
HQ641385.1
HQ641386.1
GU257398.1
HM007193.1
HM007194.1
HM007195.1
GU989621.1
GU989622.1
GU989623.1
JF280792.1
JF280793.1
GU595427.1
GU595428.1
GU595429.1
GU595430.1
GU595431.1
GU595432.1
GU595433.1
GU595434.1
GU595435.1
HQ259064.1
JF317229.1
JF317230.1
JF317231.1
JF317232.1
JF317233.1
JF317234.1
JF317235.1
JF317236.1
JF317237.1
JF317238.1
JF317268.1
HM778112.1
HQ219231.1
HQ219232.1
HQ219233.1
HQ219235.1
HQ219236.1
HQ219237.1
HQ219238.1
HQ219239.1
HQ219240.1
HQ219241.1
HQ219244.1
HQ219245.1
HQ219246.1
HQ219247.1
HQ219248.1
HQ219249.1
HQ823571.1
HQ900670.1
HQ879970.1
HQ879971.1
HQ879972.1
HQ879973.1
HQ879975.1
HQ879976.1
HQ879977.1
HQ879978.1
HQ879979.1
HQ879980.1
HQ879981.1
HQ879982.1
HQ879983.1
HQ879984.1
HQ879985.1
HQ879986.1
HQ879987.1
HQ879988.1
HQ879989.1
HQ879990.1
HQ879991.1
HQ879992.1
HQ879993.1
HQ879994.1
HQ879995.1
HQ879996.1
HQ879997.1
HQ879998.1
HQ879999.1
HQ880000.1
HQ880001.1
HQ880002.1
JF309153.1
JF309154.1
JF309155.1
JF309156.1
JF309157.1
JF309158.1
HQ203307.1
HQ203308.1
HQ203309.1
HQ203310.1
HQ203311.1
HQ203312.1
HQ203313.1
HQ203314.1
HQ203315.1
HQ203316.1
HQ203317.1
HQ203318.1
HQ203319.1
HQ203320.1
HQ203321.1
HQ203322.1
HQ203323.1
HQ203324.1
HQ203325.1
HQ203326.1
HQ203327.1
HQ203328.1
HQ203329.1
HQ203330.1
HQ203331.1
HQ203332.1
HQ203333.1
HQ203334.1
HQ203335.1
HQ203336.1
HQ203337.1
HQ203338.1
HQ203339.1
HQ203340.1
HQ203341.1
HQ203342.1
HQ203343.1
HQ203344.1
HQ203345.1
HQ203346.1
HQ203347.1
HQ203348.1
HQ203349.1
HQ203350.1
HQ203351.1
HQ203352.1
HQ203353.1
HQ203354.1
HQ203355.1
HQ203356.1
HQ203357.1
HQ203358.1
HQ203359.1
HQ203360.1
HQ203361.1
HQ203362.1
HQ203365.1
HQ203367.1
HQ203368.1
HQ203369.1
HQ203370.1
HQ203371.1
HQ203373.1
HQ203374.1
HQ203375.1
HQ203376.1
HQ203377.1
HQ203378.1
HQ203379.1
HQ203380.1
HQ203381.1
HQ203382.1
HQ203383.1
HQ203384.1
HQ203385.1
HQ203386.1
HQ203387.1
HQ203388.1
HQ203389.1
HQ203390.1
HQ203391.1
HQ203392.1
HQ203393.1
HQ203394.1
HQ203395.1
HQ203396.1
HQ844228.1
HQ844229.1
HQ844230.1
HQ844231.1
HQ844232.1
HQ844233.1
HQ844234.1
HQ844235.1
HQ844236.1
HQ688679.1
HQ688680.1
HQ688682.1
HQ688683.1
HQ688684.1
HQ727723.1
HQ727724.1
HQ668113.1
HQ668114.1
HQ668115.1
HQ668117.1
HQ668118.1
HQ668119.1
HM358724.1
HM358725.1
HM358726.1
HM358727.1
HM358728.1
HM358729.1
HM358730.1
HM358731.1
HM358732.1
HM358733.1
HM358734.1
HM358735.1
HM358736.1
HM358737.1
HM358738.1
HM358739.1
HM358740.1
HM358741.1
HM358742.1
HM358743.1
HM358744.1
HM358745.1
HM358746.1
HM358747.1
HM358748.1
HM358749.1
HM358750.1
HM358751.1
HM358752.1
HM358753.1
HM358754.1
HM358755.1
HM358756.1
HM358757.1
HM358758.1
HM358759.1
HM358760.1
HM358761.1
HM358762.1
HM358763.1
HM358764.1
HM358765.1
HM358766.1
HM358767.1
HM358768.1
HM358769.1
HM358770.1
HM358771.1
HM358772.1
HM358773.1
HM358774.1
HM358775.1
HM358776.1
HM358777.1
HM358778.1
HM358779.1
HM358780.1
HM358781.1
HM358782.1
HM358783.1
HM358784.1
HM358785.1
HM358786.1
HM358787.1
HM358788.1
HM358789.1
HM358790.1
HM358791.1
HM358792.1
HM358793.1
HM358794.1
HM358795.1
HM358796.1
HM358797.1
HM358798.1
HM358799.1
HM358800.1
HM358801.1
HM358802.1
HM358803.1
HM358804.1
HM358805.1
HM358806.1
HM358807.1
HQ420902.1
HQ420903.1
HQ662583.1
HQ662584.1
HQ662585.1
EF445942.1
EU054307.1
EU057568.1
EU057569.1
EU057570.1
EU057571.1
EU057572.1
EU057573.1
EU057574.1
EU057575.1
EU057576.1
EU057577.1
EU057578.1
EU057579.1
EU057580.1
EU520441.1
GU145105.1
HM804252.1
GU595418.1
GU595419.1
GU595420.1
GU595421.1
GU595422.1
GU595423.1
GU595424.1
GU595425.1
GU595426.1
HQ534055.1
HQ534056.1
HQ534061.1
HQ454505.1
HQ403649.1
HM594951.1
GQ215499.1
GQ215500.1
GQ215501.1
GQ215502.1
GQ215503.1
GQ215504.1
GQ215505.1
GQ215506.1
GQ215507.1
GQ215508.1
GQ215509.1
GQ215510.1
GQ215511.1
GQ215512.1
GQ215513.1
GQ215514.1
GQ215515.1
GQ215516.1
GQ215517.1
GQ215518.1
GQ215519.1
GQ215520.1
GQ215521.1
GQ215522.1
GQ215523.1
GQ215524.1
GQ215525.1
GQ215526.1
GQ215527.1
GQ215528.1
GQ215529.1
GQ215530.1
GQ215531.1
GQ215532.1
GQ215533.1
GQ215534.1
GQ215535.1
GQ215536.1
GQ215537.1
GQ215538.1
GQ215539.1
GQ215540.1
GQ215541.1
GQ215542.1
GQ215543.1
GQ215544.1
GQ215545.1
GQ215546.1
GQ215547.1
GQ215548.1
GQ215549.1
GQ215550.1
GQ215551.1
GQ215552.1
GQ215553.1
GQ215554.1
GQ215555.1
GQ215556.1
GQ215557.1
GQ215558.1
GQ215559.1
GQ215560.1
GQ215561.1
GQ215562.1
GQ215563.1
GQ215564.1
GQ215565.1
GQ215566.1
GQ215567.1
GQ215568.1
GQ215569.1
GQ215570.1
GQ215571.1
GQ215572.1
GQ215573.1
GQ215574.1
GQ215575.1
GQ215576.1
GQ215577.1
GQ215578.1
GQ215579.1
GU187353.1
HQ184474.1
HQ533160.1
HQ533161.1
HQ533162.1
HQ533163.1
HQ533164.1
HQ533165.1
HQ533166.1
HQ533167.1
HQ533168.1
HQ533169.1
HQ533170.1
HQ533171.1
HM581973.1
HQ416968.1
GU250966.1
GU250967.1
GU131132.1
GU131133.1
GU131134.1
GU131135.1
GU131136.1
GU131137.1
GU131138.1
GU131139.1
GU131140.1
GU131141.1
HQ229002.1
HM187779.1
HM187780.1
HM187781.1
HQ290321.1
HQ290322.1
FJ440673.1
FJ440674.1
GU083590.1
HM056033.1
HM056034.1
EU377576.1
EU377577.1
EU377578.1
EU377579.1
EU377580.1
EU377581.1
EU377582.1
HM756288.1
HQ190042.1
HQ190044.1
HM469439.1
HM469440.1
HM469441.1
HM469443.1
HM469444.1
HM469445.1
HM469446.1
HM469447.1
HM469448.1
HM469449.1
HM469455.1
HM469456.1
HM469457.1
HM469458.1
HM469459.1
GU477612.1
GU562344.1
GU562345.1
GU562346.1
GU562347.1
GU562870.1
GU562871.1
GU562872.1
GU562875.1
GQ464347.1
GQ464348.1
GQ464349.1
GQ464350.1
GQ464351.1
GQ464352.1
GQ464353.1
GQ464354.1
GQ464355.1
GQ464356.1
GQ464357.1
GQ464358.1
GQ464359.1
GQ464360.1
GQ464361.1
GQ464362.1
GQ464363.1
GQ464364.1
GU252713.1
GU252714.1
GU252716.1
GU252717.1
HM560729.1
HM560730.1
HM560731.1
HM560732.1
HM560733.1
HM560734.1
HM560735.1
HM560736.1
HM560737.1
HM560738.1
HM560739.1
HM560740.1
HM560741.1
HM560742.1
HM560743.1
HM560744.1
HM560745.1
HM560746.1
HM560747.1
HM560748.1
HM560749.1
HM560750.1
HM560751.1
HM560752.1
HM560753.1
HM560754.1
HM560755.1
HM560756.1
HM560757.1
HM560758.1
HM560759.1
HM560760.1
HM560761.1
HM560762.1
HM560763.1
HM560764.1
HM560765.1
HM560766.1
HM560767.1
HM560768.1
HM560769.1
HM560770.1
HM560771.1
HM560772.1
HM560773.1
HM560774.1
HM560775.1
HM560776.1
HM560777.1
HM560778.1
HM560779.1
HM560780.1
HM560781.1
HM560782.1
HM560783.1
HM560784.1
HM560785.1
HM560786.1
HM560787.1
HM560788.1
HM560789.1
HM560790.1
HM560791.1
HM560792.1
HM560793.1
HM560794.1
HM560795.1
HM990158.1
GU083595.1
GU083596.1
HM147946.1
HM147947.1
HM147948.1
HM623442.1
HM623443.1
HM803239.1
HM803240.1
GQ421604.1
GQ421605.1
GQ421606.1
GQ421607.1
GQ421608.1
GQ421609.1
GQ421610.1
GQ421611.1
GQ421612.1
GQ421613.1
GQ421614.1
GQ421615.1
GU001821.1
GU001822.1
GQ464877.1
GQ464879.1
GQ464882.1
GQ464883.1
GQ464884.1
GQ464885.1
GQ464887.1
GQ464888.1
GQ464889.1
GQ464890.1
GQ464892.1
GQ464893.1
GQ464895.1
GQ464897.1
GQ464898.1
GQ464899.1
GQ464900.1
GQ464903.1
GU722650.1
GU722651.1
GU722652.1
GU722653.1
GU722654.1
GU722655.1
GU722656.1
GU722657.1
GU722658.1
GU722659.1
GU722660.1
GU722661.1
GU722662.1
GU722663.1
GU722664.1
GU722665.1
GU722666.1
GU722667.1
GU722668.1
GU722669.1
GU722670.1
GU722671.1
GU722672.1
GU722673.1
GU722674.1
GU722675.1
GU722676.1
GU722677.1
GU722678.1
GU722679.1
GU722680.1
GU722681.1
GU722682.1
GU722683.1
GU722684.1
GU722685.1
GU722686.1
GU722687.1
GU722688.1
GU722689.1
GU722690.1
GU722691.1
GU722692.1
GU722693.1
GU722694.1
GU722695.1
GU722696.1
GU722697.1
GU722698.1
GU722699.1
GU722700.1
GU722701.1
GU722702.1
GU722703.1
GU722704.1
GU722705.1
GU722706.1
GU722707.1
GU722708.1
GU722709.1
GU722710.1
GU722711.1
GU722712.1
GU722713.1
GU722714.1
GU722715.1
GU722716.1
GU722717.1
GU722718.1
GU722719.1
GU722720.1
GU722721.1
GU722722.1
GU722723.1
GU722724.1
GU722725.1
GU722726.1
GU722727.1
GU722728.1
GU722729.1
GU722730.1
GU722731.1
GU722732.1
GU722733.1
GU722734.1
GU722735.1
GU722736.1
GU722737.1
GU722738.1
GU722739.1
GU722740.1
GU722741.1
GU722742.1
GU722743.1
GU722744.1
GU722745.1
GU722746.1
GU722747.1
GU722748.1
GU722749.1
GU722750.1
GQ848255.1
GQ848256.1
GQ848257.1
GQ848258.1
GQ848259.1
GQ848260.1
GQ848261.1
GQ848262.1
GQ848263.1
GQ848271.1
FJ812861.1
FJ812862.1
FJ812863.1
FJ812864.1
FJ812865.1
FJ812866.1
FJ812867.1
FJ812868.1
FJ812869.1
FJ812875.1
FJ812878.1
FJ812881.1
FJ812882.1
FJ812885.1
FJ812888.1
FJ812889.1
FJ812891.1
FJ812892.1
FJ812894.1
FJ812895.1
FJ812897.1
FJ812898.1
HM367066.1
HM590579.1
HM189291.1
HM185818.1
HM160094.1
HM160095.1
HM163469.1
FJ824825.1
HM010398.1
HM042384.2
HM042385.2
HM042386.2
GU984233.1
HM000101.1
HM000103.1
GQ497167.1
GU966582.1
GU966583.1
GU994201.1
HM022142.1
HM022143.1
HM022144.1
HM022145.1
HM022146.1
HM022147.1
HM022148.1
GU980956.1
FJ858787.1
GU977216.1
GU357551.1
GU357552.1
GU357553.1
GU357554.1
GU357555.1
GU357556.1
FJ231869.1
FJ231870.1
FJ040182.1
FJ040183.1
FJ040184.1
GU003938.1
GU003939.1
GU003940.1
GU003941.1
GU003942.1
GU003943.1
GU003944.1
GU003945.1
GU003946.1
GU003947.1
GU003948.1
GU003949.1
GU003950.1
GU003951.1
GU003952.1
GU003953.1
GU003954.1
GU003955.1
GU003956.1
GU003957.1
GU003958.1
GU003959.1
GU003960.1
GU003961.1
GU003962.1
GU003963.1
GU003964.1
GU003965.1
GU003966.1
GU003967.1
GU003968.1
GU003969.1
GU003970.1
FJ874776.1
FJ874777.1
FJ874778.1
FJ874779.1
FJ948787.1
GU568029.1
GU568030.1
GU568031.1
GU568032.1
FJ830686.1
FJ830687.1
FJ830688.1
FJ830689.1
GQ406237.1
GQ406238.1
GQ406239.1
FJ717816.1
FJ717818.1
FJ717819.1
FJ719108.1
FJ719110.1
FJ719111.1
FJ766014.1
FJ797062.1
FJ797063.1
FJ797064.1
FJ797065.1
FJ797066.1
FJ797067.1
FJ797068.1
FJ797069.1
FJ797070.1
FJ797071.1
FJ797072.1
FJ797073.1
FJ797074.1
FJ797075.1
FJ797076.1
FJ797077.1
FJ797078.1
FJ797079.1
FJ797080.1
FJ797081.1
FJ797082.1
FJ797083.1
FJ797084.1
FJ797085.1
FJ797086.1
FJ797087.1
FJ797088.1
FJ797089.1
FJ797090.1
FJ797091.1
FJ797092.1
FJ797093.1
FJ797094.1
FJ797095.1
FJ797096.1
FJ797097.1
FJ797098.1
FJ797099.1
FJ797100.1
FJ797101.1
FJ797102.1
FJ797103.1
FJ797104.1
FJ797105.1
FJ797106.1
FJ797107.1
FJ797108.1
FJ797109.1
FJ797110.1
FJ797111.1
FJ797112.1
FJ797113.1
FJ797114.1
FJ797115.1
FJ797116.1
FJ797117.1
FJ797118.1
FJ797119.1
FJ797120.1
FJ797121.1
FJ797122.1
FJ797123.1
FJ797124.1
FJ797125.1
GU432775.1
GU433380.1
GU433381.1
GU433382.1
GU433383.1
GU433384.1
GU433385.1
GU433386.1
GU433387.1
GU433388.1
GU433389.1
GU433390.1
GU433391.1
GU433392.1
GU433393.1
GU433394.1
GU433395.1
GU433396.1
GU433397.1
GU433398.1
GU433399.1
GU433400.1
GU433401.1
GU433402.1
GU433403.1
GU433404.1
GU433405.1
GU433406.1
EU304810.1
EU304811.1
EU304812.1
EU304813.1
EU304814.1
EU304815.1
EU304816.1
EF445940.1
EF445941.1
EF524573.1
EF524574.1
GU377235.1
GU377236.1
GU377237.1
GU377238.1
GU377239.1
GU377240.1
GU377241.1
GU377242.1
GU377243.1
GU377244.1
GU377245.1
GU377246.1
GU377247.1
GU377248.1
GU377249.1
GU377250.1
GU377251.1
GU377252.1
GU377253.1
GU384924.1
GU568345.1
GU568346.1
GU568347.1
GU568348.1
GU568349.1
GU568350.1
GU568351.1
GU568352.1
GU568353.1
GU568354.1
GU568355.1
GU568356.1
GU568357.1
GU568358.1
GU568359.1
GU568360.1
GU568361.1
GU568362.1
GU568363.1
GU568364.1
GU568365.2
GU568366.2
GU568367.2
GU568368.2
GU568369.2
GU568370.2
GU568371.1
GU568372.1
GU568373.1
GU568374.1
GU568375.1
GU568376.1
GU568377.1
GU568378.1
GU568379.1
GU568380.1
GU568381.1
GU321365.1
GU321366.1
GU321367.1
GU321368.1
GU321369.1
GU321370.1
GU321371.1
GU321372.1
GU321373.1
GU321374.1
GU321375.1
GU321376.1
GU321377.1
GU321378.1
GU321379.1
GU321380.1
GU321381.1
GU321382.1
GU321383.1
GU321384.1
GU321385.1
GU321386.1
GU321387.1
GU321388.1
GU321389.1
GU321390.1
GU321391.1
GU321392.1
GU321393.1
GU321394.1
GU321395.1
GU321396.1
GU321397.1
GU321398.1
GU321399.1
GU321400.1
GU321401.1
GU321402.1
GU321403.1
GU321404.1
GU321405.1
GU321406.1
GU321407.1
GU321408.1
GU321409.1
GU321410.1
GU321411.1
GU321412.1
GU321413.1
GU321414.1
GU321415.1
GU321416.1
GU321417.1
GU321418.1
GU321419.1
GU321420.1
GU321421.1
GU321422.1
GU321423.1
GU321424.1
GU321425.1
GU321426.1
GU321427.1
GU321428.1
GU321429.1
GU321430.1
GU321431.1
GU321432.1
GU321433.1
GU321434.1
GU321435.1
GU321436.1
GU321437.1
GU321438.1
GU321439.1
GU321440.1
GU321441.1
GU321442.1
GU321443.1
GU321444.1
GU321445.1
GU321446.1
GU321447.1
GU321448.1
GU321449.1
GU321450.1
GU321451.1
GU321452.1
GU321453.1
GU321454.1
GU321455.1
GU321456.1
GU321457.1
GU321458.1
GU321459.1
GU321460.1
GU321461.1
GU289229.1
GU233735.1
GU233736.1
GU233737.1
GU233738.1
GU233739.1
GU233740.1
GU244501.1
GU244502.1
EF117888.1
GU173994.1
GU173995.1
GU173996.1
GU173997.1
GU173998.1
GU173999.1
GU174000.1
GU174001.1
GU174002.1
GU174003.1
GU174004.1
GU174005.1
GU174006.1
GU174007.1
GU174008.1
GU174009.1
GU174010.1
FJ436345.1
FJ436346.1
FJ436347.1
FJ436348.1
FJ436349.1
FJ436350.1
FJ436351.1
FJ436352.1
FJ436353.1
FJ437564.1
FJ437565.1
FJ437566.1
FJ437567.1
FJ595476.1
FJ595477.1
EU287601.1
EU287602.1
GU128958.1
FJ009451.1
FJ009452.1
FJ435193.1
FJ435194.1
FJ435195.1
FJ435196.1
FJ435197.1
FJ435198.1
FJ435199.1
FJ435200.1
FJ435201.1
FJ435202.1
GU084797.1
GU084798.1
GU084799.1
GU084800.1
GU084801.1
GU084802.1
GU084803.1
GU084804.1
GU084805.1
GU084806.1
GU084807.1
GU084808.1
GU084809.1
GU084810.1
GU084811.1
GU084812.1
GU084813.1
GU084814.1
GU084815.1
GU084816.1
GU084817.1
GU084818.1
GU084819.1
FJ410325.1
FJ410327.1
FJ430144.1
FJ430145.1
FJ430146.1
FJ430147.1
FJ430148.1
FJ430149.1
GQ368233.1
GQ988369.1
GQ988370.1
GQ988371.1
GQ988372.1
GQ988373.1
GQ988374.1
GQ988375.1
GQ988376.1
GQ988377.1
GQ988378.1
FJ706282.1
FJ706283.1
FJ706284.1
FJ706285.1
FJ706286.1
FJ706287.1
FJ706291.1
FJ706292.1
FJ706293.1
FJ706294.1
FJ706295.1
FJ706298.1
FJ706303.1
FJ706304.1
FJ706305.1
FJ706306.1
FJ706307.1
FJ706308.1
FJ706309.1
FJ706310.1
FJ706311.1
FJ706312.1
FJ706313.1
FJ706314.1
FJ706315.1
FJ706316.1
FJ706317.1
FJ706318.1
FJ706319.1
FJ706320.1
FJ706321.1
FJ706322.1
FJ706323.1
FJ706324.1
FJ706325.1
FJ706326.1
FJ706327.1
FJ706328.1
FJ706329.1
FJ706330.1
FJ706331.1
FJ706332.1
FJ706333.1
FJ706334.1
FJ706335.1
FJ706336.1
FJ706337.1
FJ706338.1
FJ706339.1
FJ706340.1
FJ706341.1
FJ706342.1
FJ706343.1
FJ706344.1
FJ706345.1
FJ706346.1
FJ706347.1
FJ706348.1
GQ870256.1
FJ588857.1
FJ588858.1
FJ588859.1
FJ588860.1
FJ588861.1
FJ588862.1
FJ872121.1
FJ907332.1
GQ478347.1
GQ478348.1
GQ478349.1
GQ478350.1
GQ478351.1
GQ478352.1
GQ469490.1
GQ469491.1
GQ469492.1
GQ469493.1
GQ469494.1
GQ469495.1
GQ469496.1
GQ469497.1
GQ469498.1
FJ183747.1
FJ183748.1
FJ263673.1
FJ356675.1
FJ356676.1
FJ356677.1
FJ356678.1
FJ356679.1
FJ356680.1
FJ356681.1
FJ356682.1
FJ356683.1
FJ356684.1
FJ356685.1
FJ356686.1
FJ356687.1
FJ356688.1
FJ356689.1
FJ356690.1
GQ398061.1
GQ478299.1
GQ478305.1
GQ478309.1
GQ472641.1
GQ472642.1
GQ472643.1
GQ472644.1
GQ472645.1
GQ472646.1
GQ472647.1
GQ472648.1
GQ472649.1
GQ472650.1
GQ472651.1
GQ472652.1
GQ472653.1
GQ472654.1
GQ472655.1
GQ472656.1
GQ472657.1
GQ472658.1
GQ472659.1
GQ472660.1
GQ472661.1
GQ472662.1
GQ472663.1
GQ472664.1
FJ666052.1
GQ465235.1
GQ465236.1
GQ465237.1
GQ465238.1
GQ465239.1
GQ465240.1
GQ465241.1
GQ465242.1
GQ465243.1
GQ465244.1
GQ465245.1
GQ465246.1
GQ465247.1
GQ465248.1
GQ465249.1
GQ465250.1
GQ465251.1
GQ294512.1
GQ294513.1
GQ294514.1
GQ294515.1
GQ294516.1
GQ294517.1
GQ294518.1
GQ294519.1
GQ294520.1
GQ294521.1
GQ294522.1
GQ294523.1
GQ294524.1
GQ294525.1
GQ355975.1
GQ354785.1
GQ354786.1
GQ354787.1
GQ354788.1
FJ154899.1
FJ154900.1
GQ376028.1
GQ377407.1
GQ377408.1
GQ377409.1
GQ377410.1
GQ377411.1
GQ377412.1
GQ377413.1
GQ377414.1
GQ377415.1
GQ377416.1
GQ377417.1
GQ377418.1
GQ377419.1
GQ377420.1
GQ369793.1
GQ369794.1
GQ369795.1
GQ369796.1
GQ369797.1
GQ284589.1
GQ284590.1
GQ284591.1
GQ284592.1
GQ284593.1
GQ284594.1
GQ284595.1
GQ343254.1
GQ343255.1
GQ343256.1
GQ343257.1
GQ343258.1
GQ343259.1
GQ343260.1
GQ279367.1
EU620470.1
EU620471.1
EU620472.1
EU620473.1
EU620474.1
EU620475.1
GQ231530.1
GQ231531.1
GQ231532.1
GQ339114.1
FJ235125.1
FJ417077.1
EU807701.1
EU807702.1
EU807703.1
EU807704.1
EU807705.1
EU807706.1
EU807707.1
EU807708.1
FJ810083.1
EU781978.1
EU781979.1
EU781980.1
EU781981.1
EU781982.1
EU781983.1
EU781984.1
EU781985.1
EU781986.1
EU781987.1
EU781988.1
EU781989.1
EU781990.1
EU781991.1
EU728659.1
EU728660.1
EU728661.1
EF151931.1
EF151932.1
EF151933.1
EF151934.1
EF151935.1
EF151936.1
EF151937.1
EF151938.1
EF151939.1
EF151940.1
EF151941.1
EF151942.1
EF151943.1
EF151944.1
EF151945.1
EF151946.1
EF151947.1
EF151948.1
EF151949.1
EF151950.1
EF151951.1
EF151952.1
EF151953.1
EF151954.1
EF151955.1
EF418032.1
FJ609409.1
FJ609410.1
FJ609411.1
FJ609412.1
FJ609413.1
EU627518.1
EU627519.1
EU627520.1
EU627524.1
EU627528.1
EU627529.1
EU627530.1
EU627531.1
EU627535.1
EU627536.1
EU627539.1
EU627545.1
EU627548.1
EU627549.1
EU627550.1
EU627552.1
EU627555.1
EU627564.1
EU627565.1
EU627568.1
EU627569.1
EU678357.1
EU780557.1
EU623603.1
EU623604.1
EU623605.1
EU623606.1
EU623607.1
EU623608.1
EU623609.1
EU623610.1
EU623611.1
EU623612.1
EU623613.1
EU623614.1
EU623615.1
EU623616.1
EU623617.1
EU623618.1
EU623619.1
EU623620.1
EU623621.1
EU623622.1
EU623623.1
EU623624.1
EU623625.1
EU623626.1
EU623627.1
EU623628.1
EU623629.1
EU623630.1
EU623631.1
EU623632.1
EU623633.1
EU623634.1
EU616683.1
EU616684.1
EU616685.1
EU616686.1
EU616687.1
EU616688.1
EU616689.1
EU616690.1
EU616691.1
EU616692.1
EU616693.1
EU616694.1
EU616695.1
EU616696.1
EU616697.1
EU616698.1
EU616699.1
EU616700.1
EU616701.1
EU616702.1
EU616703.1
EU616704.1
EU616705.1
EU616706.1
EU616707.1
FJ845514.1
FJ845515.1
FJ829242.1
FJ840489.1
FJ485608.1
FJ485609.1
FJ485610.1
FJ485611.1
FJ485612.1
FJ485613.1
FJ485614.1
FJ485615.1
FJ485616.1
FJ485617.1
FJ485618.1
FJ485619.1
FJ485620.1
FJ485621.1
FJ485622.1
FJ485623.1
FJ485624.1
FJ485625.1
FJ485626.1
FJ485627.1
FJ485628.1
FJ485629.1
FJ485630.1
FJ485631.1
FJ485632.1
FJ485633.1
FJ485634.1
FJ485635.1
FJ485636.1
FJ485637.1
FJ485638.1
FJ485639.1
FJ712887.1
FJ712888.1
FJ712889.1
FJ712890.1
FJ712891.1
FJ712892.1
FJ712893.1
FJ712894.1
FJ712895.1
FJ712896.1
FJ712897.1
FJ712898.1
FJ712899.1
FJ712900.1
FJ712901.1
FJ712902.1
FJ712903.1
FJ712904.1
FJ712905.1
FJ712906.1
FJ712907.1
FJ712908.1
FJ712909.1
FJ712910.1
FJ712911.1
FJ712912.1
FJ712913.1
FJ712914.1
FJ712915.1
FJ712916.1
FJ712917.1
FJ712918.1
FJ712919.1
FJ712920.1
FJ712921.1
FJ712922.1
FJ712923.1
FJ712924.1
FJ712925.1
FJ712926.1
FJ712927.1
FJ712928.1
FJ712929.1
FJ712930.1
FJ712931.1
FJ712932.1
FJ712933.1
FJ712934.1
FJ712935.1
FJ712936.1
FJ712937.1
FJ712938.1
FJ712939.1
FJ712940.1
FJ712941.1
FJ712942.1
FJ712943.1
FJ712944.1
FJ712945.1
FJ712946.1
FJ712947.1
FJ712948.1
FJ712949.1
FJ712950.1
FJ712951.1
FJ712952.1
FJ712953.1
FJ712954.1
FJ712955.1
FJ712956.1
FJ712957.1
FJ712958.1
FJ712959.1
FJ712960.1
FJ712961.1
FJ712962.1
FJ712963.1
FJ712964.1
FJ712965.1
FJ712966.1
FJ712967.1
FJ712968.1
FJ712969.1
FJ712970.1
FJ712971.1
FJ712972.1
FJ712973.1
FJ712974.1
FJ712975.1
FJ712976.1
FJ712977.1
FJ712978.1
FJ712979.1
FJ712980.1
FJ712981.1
FJ712982.1
FJ712983.1
FJ712984.1
FJ712985.1
FJ712986.1
FJ712987.1
FJ712988.1
FJ712989.1
FJ712990.1
FJ712991.1
FJ712992.1
FJ712993.1
FJ712994.1
FJ712995.1
FJ712996.1
FJ712997.1
FJ712998.1
FJ712999.1
FJ713000.1
FJ713001.1
FJ713002.1
FJ713003.1
FJ713004.1
FJ713005.1
FJ713006.1
FJ713007.1
FJ713008.1
FJ713009.1
FJ713010.1
FJ713011.1
FJ713012.1
FJ713013.1
FJ713014.1
FJ713015.1
FJ713016.1
FJ469784.1
FJ469785.1
FJ469786.1
FJ469787.1
FJ469788.1
FJ469789.1
FJ469790.1
FJ469791.1
FJ469792.1
FJ469793.1
FJ469794.1
FJ469795.1
FJ469796.1
FJ469797.1
FJ469798.1
FJ469799.1
FJ469803.1
FJ469804.1
FJ469805.1
FJ469806.1
FJ469807.1
FJ469808.1
FJ469809.1
FJ469810.1
FJ469811.1
FJ469812.1
FJ469813.1
FJ469814.1
FJ469815.1
FJ469816.1
FJ469817.1
FJ469818.1
FJ469819.1
FJ469820.1
FJ469821.1
FJ469822.1
FJ799117.1
FJ799118.1
EU591538.1
EU591540.1
EU591541.1
EU591543.1
EU591544.1
EU591545.1
EU591548.1
EU591549.1
EU591550.1
EU591552.1
EU591553.1
EU591554.1
EU591555.1
EU591556.1
EU591557.1
EU591558.1
EU591559.1
EU591560.1
EU591561.1
EU591564.1
EU591565.1
EU591566.1
EU591567.1
EU591568.1
EU591569.1
EU591570.1
EU591571.2
EU591572.1
EU591573.1
EU591574.1
EU591575.1
EU591576.1
EU591577.1
EU591578.1
EU591579.1
EU591580.1
EU591581.1
EU591582.1
EU591584.1
EU591587.1
EU591589.1
EU591590.1
EU591591.1
EU591592.1
EU591593.1
EU591594.1
EU591595.1
EU591596.1
FJ786027.1
FJ786028.1
FJ786029.1
FJ786030.1
FJ799119.1
FJ827744.1
FJ827745.1
FJ827746.1
FJ827747.1
FJ744544.1
FJ715946.1
FJ715947.1
FJ751864.1
FJ667945.1
FJ643590.1
EU523133.1
FJ609420.1
FJ609421.1
FJ609422.1
FJ609423.1
EU421129.1
EU418264.1
EU418265.1
EU418266.1
EU418267.1
EU418269.1
EU418270.1
EU418271.1
EU418275.1
EU418276.1
EU418277.1
EU418278.1
EU418279.1
EU418280.1
EU418281.1
EU418282.1
EU418283.1
EU418285.1
EU418286.1
EU418287.1
EU418288.1
EU418289.1
EU418290.1
EU418292.1
EU418294.1
EU418295.1
EU418296.1
EU418297.1
EU418299.1
EU418300.1
EU418301.1
EU418302.1
EU418303.1
EU418304.1
EU418305.1
EU418306.1
EU418308.1
EU418310.1
EU418311.1
EU418312.1
EU418313.1
EU418314.1
EU418315.1
EU418318.1
EU418319.1
EU418320.1
EU418321.1
EU418322.1
EU418323.1
EU418324.1
EU418326.1
EU418327.1
EU418328.1
EU418330.1
EU418334.1
EU418336.1
EU418337.1
EU418338.1
EU418341.1
EU418342.1
EU418343.1
EU418344.1
EU418345.1
EU418346.1
EU431127.1
EU431128.1
EU431129.1
EU431130.1
EU431131.1
EU431132.1
EU431133.1
EU431134.1
EU431135.1
EU431136.1
EU431137.1
FJ538866.1
FJ538867.1
FJ538868.1
FJ538869.1
FJ538870.1
FJ538871.1
FJ538872.1
FJ538873.1
FJ538874.1
FJ538875.1
FJ538876.1
FJ538877.1
FJ538878.1
FJ538879.1
FJ538880.1
FJ538881.1
FJ538882.1
FJ538883.1
FJ538884.1
FJ538885.1
FJ538886.1
FJ538887.1
FJ538888.1
FJ538889.1
FJ538890.1
FJ588909.1
FJ534515.1
FJ534516.1
FJ520230.1
EU106164.1
EU106165.1
EU106166.1
EU106167.1
EU106168.1
EU106169.1
EU106170.1
EU106171.1
EU106172.1
EU106173.1
EU106174.1
EU106175.1
DQ364686.1
EU357932.1
EU357933.1
EU373601.1
EU373602.1
EU373603.1
EU373604.1
EU373605.1
EU373606.1
EU373607.1
EU373608.1
EU373609.1
EU373610.1
EU373611.1
EU373612.1
EU373613.1
EU373614.1
EU373615.1
EU373616.1
EU373617.1
EU373618.1
EU373619.1
EU373620.1
EU373621.1
EU373622.1
EU373623.1
EU373624.1
EU373625.1
EU373626.1
EU373627.1
EU373628.1
EU373629.1
EU373630.1
EU373631.1
EU373632.1
EU373633.1
EU373634.1
EU373635.1
EU373636.1
EU373637.1
EU373638.1
EU373639.1
EU373640.1
EU373641.1
EU373642.1
EU373643.1
EU373644.1
EU373645.1
EU373646.1
EU373647.1
EU373648.1
EU373649.1
EU373650.1
EU373651.1
EU373652.1
EU373653.1
EU373654.1
EU373655.1
FJ481522.1
FJ477060.1
FJ455828.1
FJ455829.1
FJ455830.1
FJ455831.1
FJ455832.1
FJ455833.1
FJ455834.1
FJ460169.1
FJ460170.1
FJ460171.1
FJ460172.1
FJ460173.1
FJ013097.1
EU309679.1
FJ440620.1
EU305456.1
EU305457.1
EU305458.1
EU305459.1
EU305460.1
EU305461.1
EU305462.1
EU305463.1
FJ418045.1
FJ423621.1
FJ423622.1
FJ423623.1
FJ423624.1
FJ423625.1
FJ423626.1
FJ423627.1
FJ423628.1
FJ423629.1
FJ423630.1
FJ423631.1
FJ423632.1
FJ423633.1
FJ427209.1
EU850398.1
EU850399.1
EU850400.1
EU850401.1
EU850402.1
EU850403.1
EU850404.1
EU850405.1
EU850406.1
EU850407.1
EU850408.1
EU850409.1
EU850410.1
FJ392365.1
FJ374686.1
EU571252.1
EU571253.1
EU571256.1
EU571257.1
EU571258.1
EU571259.1
EU243915.1
EU243916.1
EU243917.1
EU243918.1
EU243920.1
EU243921.1
EU243922.1
EU243924.1
EU243925.1
EU243926.1
EU243927.1
EU243928.1
EU243929.1
EU243930.1
EU243931.1
EU243932.1
EU243934.1
EU243935.1
EU243936.1
EU243938.1
EU243939.1
EU243940.1
EU243941.1
EU243942.1
EU243944.1
EU243945.1
EU243951.1
EU243952.1
EU243955.1
EU243956.1
EU243957.1
EU243958.1
EU243959.1
EU243960.1
EU243961.1
EU243962.1
EU243963.1
EU243964.1
EU243967.1
EU243968.1
EU243969.1
EU243970.1
EU243971.1
EU243972.1
EU243973.1
EU243979.1
EU243981.1
EU243982.1
EU243983.1
EU243984.1
EU243985.1
EU243986.1
EU243988.1
EU243989.1
EU243990.1
EU243991.1
EU243994.1
EU243995.1
FJ214952.1
FJ212162.1
FJ212163.1
FJ212164.1
FJ212165.1
FJ212166.1
FJ212167.1
EU929084.1
EU779824.1
FJ041109.1
FJ041110.1
FJ041111.1
FJ041112.1
EU921443.1
EU921444.1
EU914854.1
EU099032.1
EU855119.1
EU855120.1
EU855121.1
EF143067.1
EF143068.1
EF143069.1
EU770311.1
EU770312.1
EU770313.1
EU770314.1
EU770315.1
EU770316.1
EU783918.1
EF536078.1
EF536079.1
DQ993188.1
EF693954.1
EU727190.1
EU727191.1
EU072457.1
EU072458.1
EU072459.1
EU072460.1
EU072461.1
EU072462.1
EU072463.1
EU072464.1
EU072465.1
EU072466.1
EU664601.1
EU035617.1
EU035618.1
EU035620.1
EU035621.1
EU252079.1
EU252080.1
EU252081.1
EU252082.1
EF566869.1
EF566870.1
EF566871.1
EU006704.1
EU006705.1
EU006706.1
EU006707.1
EU006708.1
EU006709.1
EF488006.1
EF446948.1
EU499915.1
EF431959.1
EU429806.1
EU429807.1
EU429808.1
EU429809.1
EU429810.1
EU429811.1
EU429812.1
EU429813.1
EU429814.1
EU429815.1
EU429816.1
EU429817.1
EU429818.1
EU429819.1
EU429820.1
EU429821.1
EU429822.1
EU429823.1
EU429824.1
EU429825.1
EU429826.1
EU429827.1
EU429828.1
EU429829.1
EU429830.1
EU429831.1
EU429832.1
EU429833.1
EU429834.1
EU429835.1
EU429836.1
EU429837.1
EU429838.1
EU429839.1
EU429840.1
EU429841.1
EU429842.1
EU429843.1
EU429844.1
EU429845.1
EU429846.1
EU429847.1
EU429848.1
EU429849.1
EU429850.1
EU429851.1
EU429852.1
EU429853.1
EU429854.1
EU429855.1
EU429856.1
EU429857.1
EU429858.1
EU429859.1
EU429860.1
EU429861.1
EU429862.1
EU429863.1
EU429864.1
EU429865.1
EU429866.1
EU429867.1
EU429868.1
EU429869.1
EU429870.1
EU429871.1
EU429872.1
EU429873.1
EU429874.1
EU429875.1
EU429876.1
EU429877.1
EU429878.1
EU429879.1
EU429880.1
EU429881.1
EU429882.1
EU429883.1
EU429884.1
EU429885.1
EU429886.1
EU429887.1
EU429888.1
EU429889.1
EU429890.1
EU429891.1
EU429892.1
EU429893.1
EU429894.1
EU429895.1
EU429896.1
EU429897.1
EU429898.1
EU429899.1
EU429900.1
EU429901.1
EU429902.1
EU429903.1
EU429904.1
EU429905.1
EU429906.1
EU429907.1
EU429908.1
EU429909.1
EU429910.1
EU429911.1
EU429912.1
EU429913.1
EU429914.1
EU429915.1
EU429916.1
EU429917.1
EU429918.1
EU429919.1
EU429920.1
EU429921.1
EU429922.1
EU429923.1
EU429924.1
EU429925.1
EU429926.1
EU429927.1
EU429928.1
EU429929.1
EU429930.1
EU429931.1
EU429932.1
EU429933.1
EF464551.1
EF464552.1
EF464553.1
EF464554.1
EU435138.1
EU435139.1
EU435140.1
EU420130.1
EU375311.1
EU375510.1
EU375511.1
EU375512.1
EF215838.1
EF215839.1
EF215840.1
EF215841.1
EF215842.1
EF215843.1
EF215844.1
EF215845.1
EF215846.1
EF215847.1
EF215848.1
EF215849.1
EF215850.1
EF215851.1
EU276014.1
EU332744.1
EU332745.1
EU373478.1
EU373479.1
EU373485.1
EU373486.2
EU373487.1
EU373488.1
EU373489.1
EU373490.2
EU373491.1
EU373492.1
EU373493.1
EU373494.1
EU373495.1
EU373496.1
EU373497.1
EU373498.1
EU373499.1
EF611100.1
EF611101.1
EF611102.1
EF611103.1
EF611104.1
EF611105.1
EF611106.1
EF611107.1
EF611108.1
EF611109.1
EF611110.1
EF611111.1
EF611112.1
EF611113.1
EF611115.1
EF611116.1
EF611117.1
EF611118.1
EF611119.1
EF611120.1
EF611121.1
EF611123.1
EF611124.1
EF113104.1
EF113106.1
EF113107.1
EF570119.1
EF612463.1
EF117867.1
EF117868.1
EF117869.1
EF117870.1
EF117871.1
EF117872.1
EF117873.1
EF117874.1
EF117875.1
EF117876.1
EF117877.1
EF117878.1
EF117879.1
EF117880.1
EF117881.1
EF117882.1
EF117883.1
EF117884.1
EF117885.1
EF117886.1
EF117887.1
EF577048.1
EF577049.1
EF577051.1
EF577052.1
EF577053.1
EF577054.1
EF577055.1
EF577056.1
EF647867.1
EF647868.1
DQ310469.1
DQ310470.1
DQ288253.1
DQ288255.1
DQ288256.1
DQ288257.1
DQ288258.1
EF121038.1
EF121039.1
EF121040.1
EF121041.1
EF121042.1
EF121043.1
EF121044.1
EF121045.1
EF121046.1
EF121047.1
EF121048.1
EF121049.1
EF121050.1
EF121051.1
EF121052.1
EF121053.1
EF121054.1
EF121055.1
EF121056.1
EF121057.1
EF121058.1
EF121059.1
EF121060.1
EF121061.1
EF121062.1
EF121063.1
EF121064.1
EF121065.1
EF121066.1
EF121067.1
EF121068.1
DQ993187.1
EF113105.1
EF446716.1
EF446717.1
EF446718.1
EF446719.1
EF446720.1
EF446721.1
EF446722.1
EF446723.1
EF446724.1
EF446725.1
EF446726.1
EF446727.1
EF446728.1
EF446729.1
EF446730.1
EF446731.1
EF446732.1
EF446733.1
EF446734.1
EF446735.1
EF446736.1
EF446737.1
EF446738.1
EF446739.1
EF446740.1
EF446741.1
EF495225.2
EU247525.1
EU247526.1
EU259322.1
EU252015.1
EU252016.1
EU252017.1
EU252018.1
EU252019.1
EU252020.1
EU252021.1
EU252022.1
EU215423.1
EF094530.1
EF094531.1
EF094532.1
EF094533.1
EF094534.1
EF094535.1
EF094536.1
EF094537.1
EF094538.1
EF094539.1
EF094540.1
EF094541.1
EU180057.1
EF025470.1
EF025471.1
EF025472.1
EF025473.1
EF025474.1
EF025475.1
EF025476.1
EF025477.1
EF152568.1
EF517226.1
EF517228.1
EF464676.1
EF464677.1
EF464678.1
EF464681.1
EF445939.1
EU048543.2
EF198179.1
EF198180.1
EF198181.1
EF198182.1
EF198183.1
EF198184.1
EF198185.1
EF198186.1
EF198187.1
EF198188.1
EF198189.1
EF198190.1
EF198191.1
EF198192.1
EF198193.1
EF198194.1
EF198195.1
EF198196.1
EF198197.1
EF198198.1
EF198199.1
EF198200.1
EF198201.1
EF198202.1
EF198203.1
EF198204.1
EF198205.1
EF198206.1
EF198207.1
EF198208.1
EF198209.1
EF198210.1
EF198211.1
EF198212.1
EF198213.1
EF198214.1
EF198215.1
EF198216.1
EF198217.1
EF198218.1
EF198219.1
EF198220.1
EF198221.1
EF198222.1
EF198223.1
EF198224.1
EF198225.1
EF198226.1
EF198227.1
EF198228.1
EF198229.1
EF198230.1
EF198231.1
EF198232.1
EF198233.1
EF198234.1
EF198235.1
EF198236.1
EF198237.1
EF198238.1
EF636346.1
EF636347.1
EF636348.1
EF636349.1
EF636350.1
EF636351.1
EF636352.1
EF636353.1
EF636354.1
EF636355.1
EF636356.1
EF636357.1
EF636358.1
EF636359.1
EF636360.1
EF636361.1
EF636362.1
EF636363.1
EF636364.1
EF636365.1
EF636366.1
EF636367.1
EF636370.1
EF636371.1
EF636372.1
EF636373.1
EF636374.1
EF636375.1
EF636376.1
EF636377.1
EF636378.1
EF636379.1
EF636380.1
EF636381.1
EF636382.1
EF636383.1
EF636384.1
EF636385.1
EF636386.1
EF636387.1
EF636388.1
EF636389.1
EF636390.1
EF636391.1
EF636392.1
EF636393.1
EF636394.1
EF636395.1
EF636396.1
EF636397.1
EF636398.1
EF636399.1
EF636400.1
EF636401.1
EF636402.1
EF636403.1
EF636404.1
EF636405.1
EF636406.1
EF636407.1
EF636408.1
EF636409.1
EF636410.1
EF636411.1
EF636412.1
EF636413.1
EF636414.1
EF636415.1
EF636416.1
EF636417.1
EF636418.1
EF636419.1
EF636420.1
EF636421.1
EF636422.1
EF636423.1
EF636424.1
EF636425.1
EF636426.1
EF636427.1
EF636428.1
EF636429.1
EF636430.1
EF636431.1
EF636432.1
EF636433.1
EF636434.1
EF636435.1
EF636436.1
EF636437.1
EF636439.1
EF636446.1
EF636447.1
EF636448.1
EF636449.1
EF636450.1
EF636451.1
EF636452.1
EF622513.1
EF622514.1
EF622515.1
EF622516.1
EF622517.1
EF622518.1
EF622519.1
EF622520.1
EF622521.1
EF622522.1
EF622523.1
EF622524.1
EF622525.1
EF622526.1
EF622527.1
EF622528.1
EF622529.1
EF622530.1
EF622531.1
EF622532.1
EF622533.1
DQ357215.1
EF428141.1
EF428142.1
EF428143.1
EF503690.1
EF015578.1
EF015579.1
EF015580.1
EF545158.1
EF545159.1
EF545160.1
EF545161.1
EF545162.1
EF545163.1
EF545164.1
EF545165.1
EF545166.1
EF545167.1
EF545168.1
EF545169.1
EF545170.1
EF545171.1
EF545172.1
EF545173.1
EF545174.1
EF545175.1
EF545176.1
EF545177.1
EF545178.1
EF545179.1
EF545180.1
EF545181.1
EF545182.1
EF545183.1
EF545184.1
EF545185.1
EF545186.1
EF545187.1
EF545188.1
EF545189.1
EF545190.1
EF545191.1
EF545192.1
EF545193.1
EF545194.1
EF545195.1
EF545196.1
EF545197.1
EF545198.1
EF545199.1
EF545200.1
EF545201.1
EF545202.1
EF545203.1
EF545204.1
EF545205.1
EF545206.1
EF545207.1
EF545208.1
EF545209.1
EF545210.1
EF545211.1
EF545212.1
EF545213.1
EF545214.1
EF545215.1
EF545216.1
EF545217.1
EF545218.1
EF545219.1
EF545220.1
EF545221.1
EF545222.1
EF545223.1
EF545224.1
EF545225.1
EF545226.1
EF545227.1
EF545228.1
EF545229.1
EF545230.1
EF545231.1
EF545232.1
EF545233.1
EF545234.1
EF545235.1
EF545236.1
EF545237.1
EF545238.1
EF545239.1
EF545240.1
EF545241.1
EF545242.1
EF545243.1
EF545244.1
EF545245.1
EF545246.1
EF532820.2
EF532821.2
EF519711.1
EF530041.1
EF534709.1
DQ924538.1
DQ924539.1
DQ924540.1
DQ924541.1
DQ924542.1
DQ924543.1
DQ924544.1
DQ924545.1
DQ924546.1
DQ924547.1
DQ924548.1
DQ924549.1
DQ924550.1
DQ924551.1
DQ924552.1
DQ924553.1
DQ924554.1
DQ924555.1
DQ924556.1
DQ924557.1
DQ924558.1
DQ924559.1
DQ997880.1
DQ997881.1
DQ997882.1
DQ997883.1
DQ997884.1
DQ997885.1
DQ997886.1
DQ997887.1
DQ997888.1
DQ997889.1
DQ997890.1
DQ997891.1
DQ997892.1
DQ997893.1
DQ997894.1
DQ997895.1
DQ997896.1
DQ997897.1
DQ997898.1
DQ997899.1
DQ997900.1
DQ997901.1
DQ997902.1
DQ997903.1
DQ997904.1
DQ997905.1
DQ997906.1
DQ997907.1
DQ997908.1
DQ997909.1
DQ997910.1
DQ997911.1
DQ997912.1
DQ997913.1
DQ997914.1
DQ997915.1
DQ997916.1
DQ997917.1
DQ997918.1
DQ997919.1
DQ997920.1
DQ997921.1
DQ997922.1
DQ997923.1
DQ997924.1
DQ997925.1
DQ997926.1
DQ997927.1
DQ997928.1
DQ997929.1
DQ997930.1
DQ997931.1
DQ997932.1
DQ997933.1
DQ997934.1
DQ997935.1
DQ997936.1
DQ997937.1
DQ997938.1
DQ997939.1
DQ997940.1
DQ997941.1
DQ997942.1
DQ997943.1
DQ997944.1
DQ997945.1
DQ997946.1
EF417920.1
EF431958.1
DQ665222.1
EF433453.1
EF417997.1
EF417998.1
EF417999.1
EF418000.1
EF418001.1
EF418002.1
EF418003.1
DQ916137.1
DQ916138.1
DQ919059.1
EF208206.1
EF208207.1
EF208208.1
EF208209.1
EF208210.1
EF208211.1
EF208212.1
EF208213.1
EF210364.1
EF210365.1
EF210366.1
EF210367.1
EF210368.1
EF210369.1
EF210370.1
EF210371.1
EF210372.1
EF210373.1
EF210374.1
EF213122.1
EF213123.1
EF213124.1
EF213125.1
EF213126.1
EF213127.1
EF213128.1
EF213129.1
EF213130.1
EF213131.1
EF213132.1
EF213133.1
EF213134.1
EF213135.1
EF213136.1
EF213137.1
EF213138.1
EF213139.1
EF213140.1
DQ372566.1
DQ372567.1
DQ372568.1
DQ372569.1
DQ389108.1
DQ898302.1
EF127904.1
EF126178.1
EF126179.1
EF126180.1
EF117899.1
EF117900.1
EF117901.1
EF117902.1
EF117903.1
EF117904.1
EF117905.1
EF117906.1
EF117907.1
EF117908.1
DQ318666.1
DQ318667.1
DQ318668.1
DQ318669.1
DQ318670.1
DQ318671.1
DQ318672.1
DQ318673.1
DQ318674.1
DQ318675.1
DQ318676.1
DQ318677.1
DQ318678.1
DQ318679.1
DQ318680.1
DQ318681.1
DQ318682.1
DQ318683.1
DQ318684.1
DQ318685.1
DQ318686.1
DQ318687.1
DQ318688.1
DQ318689.1
DQ318690.1
DQ318691.1
DQ318692.1
DQ318693.1
DQ318694.1
DQ318695.1
DQ318696.1
DQ318697.1
DQ318698.1
DQ318699.1
DQ318700.1
DQ318701.1
DQ318702.1
DQ318703.1
DQ318704.1
DQ318705.1
DQ318706.1
DQ318707.1
DQ318708.1
DQ318709.1
DQ318710.1
DQ318711.1
DQ318712.1
DQ318713.1
DQ318714.1
DQ318715.1
DQ318716.1
DQ318717.1
DQ318718.1
DQ318719.1
DQ318720.1
DQ318721.1
DQ318722.1
DQ318723.1
DQ318724.1
DQ318725.1
DQ318726.1
DQ318727.1
DQ318728.1
DQ318729.1
DQ318730.1
DQ318731.1
DQ318732.1
DQ318733.1
DQ318734.1
DQ318735.1
DQ318736.1
DQ318737.1
DQ318738.1
DQ318739.1
DQ318740.1
DQ318741.1
DQ318742.1
DQ318743.1
DQ318744.1
DQ318745.1
DQ318746.1
DQ318747.1
DQ318748.1
DQ318749.1
DQ318750.1
DQ318751.1
DQ318752.1
DQ318753.1
DQ318754.1
DQ318755.1
DQ318756.1
DQ318757.1
DQ318758.1
DQ318759.1
DQ318760.1
DQ318761.1
DQ318762.1
EF042696.1
EF042699.1
EF042703.1
EF042718.1
EF042719.1
EF042720.1
EF042721.1
EF042725.1
EF042771.1
EF042772.1
EF042773.1
EF042775.1
EF042776.1
EF030983.1
EF030984.1
DQ287692.1
DQ287693.1
DQ287694.1
DQ287695.1
DQ287696.1
DQ287697.1
DQ287698.1
DQ287699.1
DQ287700.1
DQ287701.1
DQ287702.1
DQ287703.1
DQ287704.1
DQ287705.1
DQ287706.1
DQ287707.1
DQ287708.1
DQ287709.1
DQ287710.1
DQ287711.1
DQ287712.1
DQ287713.1
DQ287714.1
DQ287715.1
DQ287716.1
DQ287717.1
DQ287718.1
DQ287719.1
DQ287720.1
DQ287721.1
DQ287722.1
DQ287723.1
DQ287724.1
DQ287725.1
DQ287726.1
DQ287727.1
DQ287728.1
DQ287729.1
DQ287730.1
DQ287731.1
DQ287732.1
DQ287733.1
DQ287734.1
DQ287735.1
DQ287736.1
DQ287737.1
DQ287738.1
DQ287739.1
DQ287740.1
DQ287741.1
DQ287742.1
DQ287743.1
DQ287744.1
DQ287745.1
DQ287746.1
DQ287747.1
DQ287748.1
DQ287749.1
DQ287750.1
DQ287751.1
DQ287752.1
DQ287753.1
DQ287754.1
DQ287755.1
DQ287756.1
DQ287757.1
DQ287758.1
DQ287759.1
DQ287760.1
DQ287761.1
DQ287762.1
DQ287763.1
DQ287764.1
DQ287765.1
DQ287766.1
DQ287767.1
DQ287768.1
DQ287769.1
DQ287770.1
DQ287771.1
DQ287772.1
DQ287773.1
DQ318596.1
DQ318597.1
DQ318598.1
DQ318599.1
DQ318600.1
DQ318601.1
DQ318602.1
DQ318603.1
DQ318604.1
DQ318605.1
DQ318606.1
DQ318607.1
DQ318608.1
DQ318609.1
DQ318610.1
DQ318611.1
DQ318612.1
DQ318613.1
DQ318614.1
DQ318615.1
DQ318616.1
DQ318617.1
DQ318618.1
DQ318619.1
DQ318620.1
DQ318621.1
DQ318622.1
DQ318623.1
DQ318624.1
DQ318625.1
DQ318626.1
DQ318627.1
DQ318628.1
DQ318629.1
DQ318630.1
DQ318631.1
DQ318632.1
DQ318633.1
DQ318634.1
DQ318635.1
DQ318636.1
DQ318637.1
DQ318638.1
DQ318639.1
DQ318640.1
DQ318641.1
DQ318642.1
DQ318643.1
DQ318644.1
DQ318645.1
DQ318646.1
DQ318647.1
DQ318648.1
DQ318649.1
DQ318650.1
DQ318651.1
DQ318652.1
DQ318653.1
DQ318654.1
DQ318655.1
DQ318656.1
DQ318657.1
DQ318658.1
DQ318659.1
DQ318660.1
DQ318661.1
DQ318662.1
DQ318663.1
DQ318664.1
DQ318665.1
EF026587.1
EF026588.1
EF026589.1
EF026590.1
EF026591.1
EF026592.1
EF026593.1
EF026594.1
EF026595.1
EF026596.1
EF026597.1
EF026598.1
EF026599.1
EF026600.1
EF026601.1
EF026602.1
DQ884965.1
DQ442469.1
DQ442470.1
DQ442471.1
DQ442472.1
DQ442474.1
DQ442475.1
DQ442476.1
DQ442477.1
DQ442478.1
DQ442479.1
DQ442480.1
DQ442482.1
DQ442483.1
DQ442484.1
DQ442485.1
DQ442486.1
DQ442487.1
DQ442488.1
DQ442490.1
DQ442491.1
DQ520930.1
DQ520931.1
DQ520932.1
DQ221115.1
DQ221116.1
DQ221117.1
DQ835613.1
DQ823390.1
DQ124228.1
DQ471332.1
DQ471333.1
DQ471334.1
DQ471335.1
DQ471336.1
DQ471337.1
DQ471338.1
DQ778319.1
DQ778320.1
DQ778321.1
DQ778322.1
DQ778323.1
DQ778324.1
DQ778325.1
DQ778326.1
DQ778327.1
DQ778328.1
DQ778329.1
DQ778330.1
AY748449.1
AY748450.1
DQ372922.1
DQ067561.1
DQ497183.1
DQ490237.1
AY859546.1
AY859557.1
AY859558.1
AY859574.1
AY859583.1
AY859585.1
AY859602.1
AY859603.1
AY859614.1
DQ452956.1
DQ452957.1
DQ452958.1
AY827831.1
AY827832.1
AY827833.1
AY827834.1
AY827835.1
AY827836.1
DQ017473.1
DQ017474.1
DQ017475.1
DQ017476.1
DQ017477.1
DQ017478.1
DQ017479.1
DQ408618.1
DQ408621.1
DQ408624.1
DQ408626.1
DQ415672.1
DQ415673.1
DQ415674.1
DQ415675.1
DQ415676.2
DQ415677.2
DQ403203.1
DQ403204.1
DQ403205.1
DQ403206.1
DQ403207.1
DQ403208.1
DQ403209.1
DQ403210.1
DQ403211.1
DQ403212.1
DQ403213.1
DQ403214.1
DQ403215.1
DQ403216.1
DQ403217.1
DQ403218.1
DQ403219.1
DQ403220.1
DQ403221.1
DQ403222.1
DQ403224.1
DQ403225.1
DQ403226.1
DQ403227.1
DQ403228.1
DQ403229.1
DQ403230.1
DQ403231.1
DQ403232.1
DQ403233.1
DQ408486.1
DQ408487.1
DQ408488.1
DQ408489.1
DQ408490.1
DQ408491.1
DQ408492.1
DQ408493.1
DQ408494.1
DQ408495.1
DQ408496.1
DQ408497.1
DQ408498.1
DQ408499.1
DQ408500.1
DQ408501.1
DQ408502.1
DQ408503.1
DQ408504.1
DQ408505.1
DQ399404.1
DQ399408.1
DQ399409.1
DQ399410.1
AY941819.1
DQ375757.2
DQ355975.1
AY881175.1
DQ248942.1
DQ354694.1
DQ346656.1
DQ323402.1
DQ316097.1
DQ316098.1
DQ121436.1
DQ121437.1
DQ121438.1
DQ121440.1
DQ121441.1
DQ309584.1
DQ309585.1
DQ309586.1
DQ309587.1
DQ309588.1
DQ309589.1
DQ222453.1
DQ295058.1
DQ295059.1
DQ295060.1
DQ295061.1
DQ273167.1
DQ273168.1
DQ220290.1
DQ220291.1
AY390526.1
AY935202.1
AY935205.1
AY935208.1
AY935209.1
DQ190444.2
DQ190445.1
DQ190446.1
DQ186972.1
DQ179248.1
AY714535.1
AY714536.1
AY714537.1
AY714538.1
AY714539.1
AY714540.1
AY714541.1
DQ082737.1
DQ076690.1
DQ076691.1
DQ076692.1
DQ076693.1
DQ076694.1
DQ076695.1
DQ076696.1
DQ076697.1
DQ076698.1
AY591786.1
AY591787.1
AY591788.1
AY591789.1
AY591790.1
AY591791.1
AY591792.1
AY591793.1
AY591794.1
AY591795.1
AY591796.1
AY591797.1
AY591798.1
AH014528.2
AH014529.2
AH014530.2
AH014531.2
AH014532.2
AY608602.1
AY948135.1
AY278032.1
AY278033.1
AY278034.1
AY278035.1
AY278036.1
AY278037.1
AY278038.1
AY278039.1
AY278040.1
AY278041.1
AY278042.2
AY278043.2
AY278044.2
AY278045.1
AY588967.1
AY588968.1
AY446078.1
AY446079.1
AY446080.1
AY446081.1
AY446082.1
AY912509.1
AY903311.1
AY321477.1
AY321478.1
AY321479.1
AY321480.1
AY321481.1
AY321482.1
AY321483.1
AY692023.1
AY209010.1
AY713961.1
AY713962.1
AY713963.1
AY713964.1
AY713965.1
AY713966.1
AY713967.1
AY713968.1
AY713969.1
AY713970.1
AY713971.1
AY713972.1
AY713973.1
AY561988.1
AY561989.1
AY561990.1
AY561991.1
AY561992.1
AY561993.1
AY561994.1
AY561995.1
AY561996.1
AY561997.1
AY561998.1
AY561999.1
AY562000.1
AY562001.1
AY562002.1
AY562003.1
AY562004.1
AY562005.1
AY562006.1
AY562007.1
AY562008.1
AY562009.1
AY562010.1
AY562011.1
AY562012.1
AY562013.1
AY562014.1
AY562015.1
AY562016.1
AY562017.1
AY562018.1
AY562019.1
AY562020.1
AY562021.1
AY562022.1
AY562023.1
AY562024.1
AY562025.1
AY562026.1
AY562027.1
AY562028.1
AY562029.1
AY562030.1
AY562031.1
AY562032.1
AY562033.1
AY562034.1
AY562035.1
AY562036.1
AY562037.1
AY562038.1
AY562039.1
AY562040.1
AY562041.1
AY562042.1
AY562043.1
AY562044.1
AY562045.1
AY562046.1
AY562047.1
AY562048.1
AY562049.1
AY562050.1
AY562051.1
AY562052.1
AY562053.1
AY562054.1
AY562055.1
AY562056.1
AY562057.1
AY562058.1
AY562059.1
AY562060.1
AY562061.1
AY562062.1
AY562063.1
AY562064.1
AY562065.1
AY562066.1
AY562067.1
AY562068.1
AY562069.1
AY562070.1
AY562071.1
AY562072.1
AY562073.1
AY562074.1
AY562075.1
AY562076.1
AY562077.1
AY562078.1
AY562079.1
AY562080.1
AY562081.1
AY562082.1
AY562083.1
AY562084.1
AY562085.1
AY562086.1
AY562087.1
AY562088.1
AY562089.1
AY562090.1
AY562091.1
AY562092.1
AY562093.1
AY562094.1
AY562095.1
AY562096.1
AY562097.1
AY562098.1
AY730675.1
AY730676.1
AY730677.1
AY730678.1
AH013588.2
AH013589.2
AH013590.2
AH013591.2
AH013592.2
AH013593.2
AH013594.2
AH013595.2
AH013596.2
AH013597.2
AH013598.2
AH013599.2
AH013600.2
AH013601.2
AY171287.1
AY230158.1
AY230159.1
AY230160.1
AY230161.1
AY230162.1
AY230163.1
AY230164.1
AY230165.1
AY230166.1
AY230167.1
AY230168.1
AY230169.1
AY230170.1
AY230171.1
AY230172.1
AY230173.1
AY230174.1
AY230175.1
AY230176.1
AY230177.1
AY230178.1
AY230179.1
AY230180.1
AY230181.1
AY230182.1
AY230183.1
AY230184.1
AY230185.1
AY230186.1
AY230187.1
AY479922.1
AY479923.1
AY479924.1
AH013582.2
AH013583.2
AH013584.2
AH013585.2
AH013586.2
AH013587.2
AY728368.1
AY728369.1
AY728370.1
AY707282.1
AY705374.1
AY702701.1
AY684432.1
AY684433.1
AY684434.1
AY652530.1
AY652531.1
AY652532.1
AY652533.1
AY652534.1
AY652535.1
AY652536.1
AY652537.1
AY652538.1
AY652539.1
AY652540.1
AY652541.1
AY652542.1
AY652543.1
AY652544.1
AY652545.1
AY652546.1
AY652547.1
AY652548.1
AY652549.1
AY652550.1
AY652551.1
AY652552.1
AY652553.1
AY652554.1
AY652555.1
AY652556.1
AY652557.1
AY652558.1
AY652559.1
AY652560.1
AY652561.1
AY652562.1
AY652563.1
AY652564.1
AY652565.1
AY652566.1
AY652567.1
AY652568.1
AY652569.1
AY652570.1
AY652571.1
AY652572.1
AY652573.1
AY652574.1
AY652575.1
AY652576.1
AY580055.1
AY580056.1
AY580057.1
AY320289.1
AY320290.1
AY320291.1
AY320292.1
AY320293.1
AY320294.1
AY320295.1
AY320296.1
AY320297.1
AY320298.1
AY320299.1
AY320300.1
AY320301.1
AY320302.1
AY320303.1
AY320304.1
AY320305.1
AY320306.1
AY320307.1
AY320308.1
AY320309.1
AY320310.1
AY320311.1
AY320312.1
AY320313.1
AY320314.1
AY320315.1
AY320316.1
AY320317.1
AY320318.1
AY320319.1
AY320320.1
AY320321.1
AY320322.1
AY320323.1
AY320324.1
AY320325.1
AY320326.1
AY320327.1
AY320328.1
AY320329.1
AY320330.1
AY320331.1
AY320332.1
AY320333.1
AY320334.1
AY320335.1
AY320336.1
AY320337.1
AY320338.1
AY320339.1
AY320340.1
AY320341.1
AY320342.1
AY320343.1
AY320344.1
AY320345.1
AY320346.1
AY320347.1
AY320348.1
AY320349.1
AY320350.1
AY320351.1
AY320352.1
AY322575.1
AY322576.1
AY322577.1
AY322578.1
AY322579.1
AY322580.1
AY322581.1
AY322582.1
AY322583.1
AY322584.1
AY322585.1
AY322586.1
AY322587.1
AY322588.1
AY322589.1
AY322590.1
AY322591.1
AY322592.1
AY322593.1
AY322594.1
AY322595.1
AY322596.1
AY322597.1
AY322598.1
AY322599.1
AY322600.1
AY322601.1
AY322602.1
AY322603.1
AY322604.1
AY322605.1
AY322606.1
AY322607.1
AY322608.1
AY322609.1
AY322610.1
AY322611.1
AY322612.1
AY603397.1
AY590280.1
AY590282.1
AY590283.1
AY594320.1
AY594321.1
AY594322.1
AY594323.1
AY594324.1
AY594325.1
AY594326.1
AY594327.1
AY599492.2
AY275272.1
AY275273.1
AY430175.1
AY430176.1
AY430177.1
AY430178.1
AY430179.1
AY430180.1
AY430181.1
AY430182.1
AY430183.1
AY430184.1
AY430185.1
AY430186.1
AY430187.1
AY430188.1
AY430189.1
AY430190.1
AY430191.1
AY585651.1
AY302249.1
AY563427.1
AY553980.1
AY547297.1
AY245699.1
AY245703.1
AY245705.1
AY245706.1
AY245710.1
AY524971.1
AY498751.1
AY498752.1
AY498753.1
AY498754.1
AY498755.1
AY498756.1
AY498757.1
AY498758.1
AY170334.1
AY170335.1
AY170336.1
AY170337.1
AY170338.1
AY170339.1
AY170340.1
AY170341.1
AY170342.1
AY170343.1
AY452494.1
AY438554.1
AY438555.1
AY438556.1
AY394719.1
AY161296.1
AY161297.1
AY359856.1
AY359857.1
AY359858.1
AY359859.1
AY197343.1
AY197344.1
AY197345.1
AY281852.1
AY281853.1
AY281854.1
AY281855.1
AY345868.1
AY335190.1
AY335191.1
AY335192.1
AY210803.1
AY210807.1
AY210810.1
AY210817.1
AY210830.1
AY210843.1
AY254359.1
AY254360.1
AY254361.1
AY254362.1
AY254363.1
AY254364.1
AY254365.1
AY254366.1
AY254367.1
AY254368.1
AY254369.1
AY248749.1
AY297725.1
AY297726.1
AY297727.1
AY297728.1
AY297729.1
AY297730.1
AY297731.1
AY297732.1
AF531312.1
AF531313.1
AF531314.1
AY268108.1
AF548768.1
AF487712.1
AF487713.1
AF487714.1
AF487715.1
AF487716.1
AF487717.1
AF487718.1
AF487719.1
AF487720.1
AY186751.1
AF484527.1
AF484528.1
AF484529.1
AF484530.1
AF484531.1
AF484532.1
AF484533.1
AF484534.1
AF484535.2
AF484536.1
AF484537.1
AF484538.1
AF484539.1
AF484540.1
AF484541.1
AF484542.1
AF484543.1
AF484544.1
AF484545.1
AF484546.1
AF484547.1
AF440764.1
AF440765.1
AY061976.1
AY061977.1
AY061978.1
AY061979.1
AY061980.1
AY061981.1
AY061982.1
AF362408.1
AF362409.1
AF362410.1
AF362411.1
AF362412.1
AF362413.1
AF362414.1
AF362415.1
AF362416.1
AF362417.1
AF362418.1
AF362419.1
AF362420.1
AF362421.1
AF362422.1
AF362423.1
AF362424.1
AF362425.1
AF362426.1
AF362427.1
AF362428.1
AF362429.1
AF362430.1
AF362431.1
AF362432.1
AF362433.1
AF362434.1
AF458852.1
AF458853.1
AF458854.1
AF458855.1
AF458856.1
AF458857.1
AF458858.1
AF458859.1
AF458860.1
AF458861.1
AF458862.1
AF458863.1
AF458864.1
AF458865.1
AF458866.1
AF458867.1
AF458868.1
AF458869.1
AF458870.1
AF479061.1
AF479062.1
AY121984.1
AY121985.1
AF521662.1
AF521663.1
AF521664.1
AF520974.1
AY123042.1
AY123043.1
AY123044.1
AF516721.1
AF516722.1
AF516723.1
AF340017.1
AF340018.1
AF385193.1
AF385194.1
AF385195.1
AF385196.1
AF385197.1
AF461125.1
AF481885.1
AF481886.1
AF481887.1
AF481888.1
AF481889.1
AF481890.1
AF481891.1
AF481892.1
AF481893.1
AF481894.1
AF481895.1
AF481896.1
AF481897.1
AF481898.1
AF481899.1
AF481900.1
AF481901.1
AF387092.1
AF387093.1
AF387094.1
AF387095.1
AF328865.1
AF328866.1
AF328867.1
AF328868.1
AF328869.1
AF328870.1
AF328871.1
AF478541.1
AF478542.1
AF237787.1
AF338348.1
AF375362.1
AF375363.1
AF375364.1
AF375365.1
AF375367.1
AF375368.1
AF375369.1
AF375370.1
AF375372.1
AF375374.1
AF375375.1
AF375380.1
AF375381.1
AF375386.1
AF375387.1
AF375388.1
AF375389.1
AF375390.1
AF375391.1
AF375392.1
AF375393.1
AF375394.1
AF375395.1
AF453488.1
AH011302.2
AF291874.1
AF228803.1
AF228804.1
AF228805.1
AF263828.1
AF263829.1
AF439789.1
AF439790.1
AF439791.1
AF439792.1
AF439793.1
AF439794.1
AF439795.1
AF439796.1
AF439797.1
AF439798.1
AF439799.1
AF439800.1
AF439801.1
AF356845.1
AY030361.1
AY030362.1
AY030363.1
AY030364.1
AY030365.1
AY030366.1
AY030367.1
AY030368.1
AY030369.1
AY030370.1
AY030371.1
AY030372.1
AY030373.1
AY030374.1
AY030375.1
AY030376.1
AY030377.1
AY030378.1
AY030379.1
AY030380.1
AY030381.1
AY030382.1
AY030383.1
AY030384.1
AY030385.1
AY030386.1
AY030387.1
AY030388.1
AY030389.1
AY030390.1
AY030391.1
AY030393.1
AY030394.1
AY030395.1
AY030396.1
AY030397.1
AY030398.1
AY030399.1
AY030400.1
AY030401.1
AY030402.1
AY030403.1
AF353522.1
AF353523.1
AF353524.1
AF353525.1
AF353526.1
AF353527.1
AF353528.1
AF353529.1
AF353530.1
AF353531.1
AF353532.1
AF353533.1
AF353534.1
AF353535.1
AF353536.1
AF353537.1
AF353538.1
AF353539.1
AF353540.1
AF353541.1
AF353542.1
AF353543.1
AF353544.1
AF353545.1
AF353546.1
AF353547.1
AF353548.1
AF353549.1
AF353550.1
AF353551.1
AF353552.1
AF353553.1
AF353554.1
AF353555.1
AF353556.1
AF353557.1
AF353558.1
AF353559.1
AF353560.1
AF276515.1
AF276516.1
AF276517.1
AF276518.1
AF293673.1
AF293674.1
AF293676.1
AF293677.1
AF293683.1
AF293684.1
AF293686.1
AF293688.1
AF293689.1
AF293690.1
AF293691.1
AF293693.1
AF293694.1
AF293695.1
AF293698.1
AF293699.1
AF293700.1
AF228559.1
AF228560.1
AF228561.1
AF228562.1
AF228563.1
AF228564.1
AF228565.1
AF228566.1
AF228567.1
AF228568.1
AF228569.1
AF228570.1
AF228571.1
AF228572.1
AF228573.1
AF228574.1
AF228575.1
AF228576.1
AF300463.2
AF156668.1
AF156669.1
AF321244.1
AF321245.1
AF321246.1
AF321247.1
AF321248.1
AF321249.1
AF321250.1
AF321251.1
AF321252.1
AF321253.1
AF320095.1
AF320096.1
AF320097.1
AF320098.1
AF320099.1
AF320100.1
AF320101.1
AF320102.1
AF320103.1
AF320104.1
AF320105.1
AF320106.1
AF320107.1
AF320108.1
AF320109.1
AF202993.1
AF202106.1
AF217800.2
AF217801.2
AF239046.1
AF239047.1
AF239048.1
AF239049.1
AF239050.1
AF239051.1
AF239052.1
AF239053.1
AF239054.1
AF239055.1
AF239056.1
AF239057.1
AF239058.1
AF239059.1
AF239060.1
AF239061.1
AF239062.1
AF239063.1
AF239064.1
AF239065.1
AF239066.1
AF239067.1
AF239068.1
AF239069.1
AF239070.1
AF239071.1
AF239072.1
AF239073.1
AF239074.1
AF239075.1
AF239076.1
AF239077.1
AF239078.1
AF239079.1
AF239080.1
AF239081.1
AF239082.1
AF239083.1
AF239084.1
AF239085.1
AF239086.1
AF239087.1
AF239088.1
AF239089.1
AF239090.1
AF239091.1
AF239092.1
AF239093.1
AF239094.1
AF239095.1
AF239096.1
AF239097.1
AF239098.1
AF239099.1
AF239100.1
AF239101.1
AF239102.1
AF239103.1
AF239104.1
AF239105.1
AF239106.1
AF239107.1
AF239108.1
AF239109.1
AF239110.1
AF239111.1
AF239112.1
AF239113.1
AF239114.1
AF239115.1
AF239116.1
AF239117.1
AF239118.1
AF239119.1
AF239120.1
AF239121.1
AF239122.1
AF239123.1
AF239124.1
AF239125.1
AF239126.1
AF239127.1
AF239128.1
AF239129.1
AF239130.1
AF239131.1
AF239132.1
AF239133.1
AF239134.1
AF239135.1
AF239136.1
AF239137.1
AF239138.1
AF239139.1
AF239140.1
AF239141.1
AF239142.1
AF239143.1
AF239144.1
AF239145.1
AF239146.1
AF239148.1
AF239152.1
AF254585.1
AF254586.1
AF254587.1
AF254588.1
AF254589.1
AF254590.1
AF254591.1
AF254592.1
AF254593.1
AF254594.1
AF254595.1
AF254596.1
AF254597.1
AF254598.1
AF254599.1
AF254600.1
AF254601.1
AF254602.1
AF254603.1
AF254604.1
AF254605.1
AF254606.1
AF254607.1
AF254608.1
AF254609.1
AF254610.1
AF254611.1
AF254612.1
AF254613.1
AF254614.1
AF254615.1
AF254616.1
AF254617.1
AF254619.1
AF254620.1
AF262337.1
AF262338.1
AF262339.1
AF262340.1
AF262341.1
AF262342.1
AF262343.1
AF262344.1
AF262345.1
AF262346.1
AF262347.1
AF262348.1
AF262349.1
AF262350.1
AF262351.1
AF262352.1
AF262353.1
AF262354.1
AF262355.1
AF252331.1
AF252332.1
AF252333.1
AF252334.1
AF252335.1
AF252336.1
AF252337.1
AF252338.1
AF133089.2
AF121048.1
AF121049.1
AF121050.2
AF122015.1
AF122016.1
AF122017.1
AF122018.1
AF122019.1
AF122020.1
AF122021.1
AF242583.1
AF216579.1
AF176019.1
AF176020.1
AF176021.1
AF189691.2
AF166254.1
AF166255.1
AF124597.1
AF165894.1
AF165895.1
AF165896.1
AF165897.1
AF165898.1
AF165899.1
AF165900.1
AF158187.1
AF158188.1
AF158189.1
AF158190.1
AF158191.1
AF158192.1
AF158193.1
AF158194.1
AF158195.1
AF158196.1
AF158197.1
AF158198.1
AF158199.1
AF158200.1
AF158201.1
AF158202.1
AF158203.1
AF158204.1
AF158205.1
AF158206.1
AF158207.1
AF158208.1
AF158209.1
AF158210.1
AF158211.1
AF158212.1
AF158213.1
AF158214.1
AF158215.1
AF158216.1
AF158217.1
AF158218.1
AF158219.1
AF158220.1
AF158221.1
AF158222.1
AF158223.1
AF158224.1
AF158225.1
AF158226.1
AF158227.1
AF158228.1
AF158229.1
AF158230.1
AF158231.1
AF158232.1
AF074019.1
AF124052.1
AF124053.1
AF119048.1
AF119049.1
AF050201.1
AF050202.1
AF050203.1
AF050204.1
AF050205.1
AF050206.1
AF050207.1
AF050208.1
AF050209.1
AF050210.1
AF050211.1
AF006820.1
AF007263.1
AF007264.1
AF007265.1
AF061798.1
AF061799.1
AF084942.1
AF013727.1
AF013728.1
AF013729.1
AF013730.1
AF013731.1
AF013732.1
AF013733.1
AF013734.1
AF013735.1
U96301.1
U96302.1
U96303.1
U96304.1
U96305.1
U93554.1
U92464.1
U65477.1
U65478.1
U65479.1
U65480.1
U65481.1
U65482.1
U65483.1
U65484.1
U65485.1
U49735.1
U59903.1
U59904.1
U59905.1
U59906.1
U59907.1
U58099.2
L78065.1
U48377.1
U48378.1
U48379.1
U48380.1
U48381.1
U48382.1
U48383.1
U48384.1
U49736.1
U32861.1
U33018.1
U33019.1
U33020.1
U33021.1
U33022.1
U33023.1
U33024.1
U33025.1
U33026.1
U33027.1
U33028.1
U33029.1
U33030.1
U33031.1
U33032.1
U33033.1
U33034.1
U33035.1
U33036.1
U33037.1
U33038.1
U33039.1
U33040.1
U33041.1
U33042.1
U33043.1
U33044.1
U22111.1
U22112.1
U22113.1
U22114.1
U22115.1
U22116.1
U22117.1
U22118.1
U22119.1
U22120.1
U22121.1
U22122.1
U22123.1
U22124.1
U22125.1
U22126.1
U22127.1
U22128.1
U22129.1
U22130.1
U22131.1
U22132.1
U22133.1
U22134.1
U22135.1
U22136.1
U22137.1
U22138.1
U22139.1
U22140.1
U22141.1
U22142.1
U22143.1
U22144.1
U13369.1
U07981.1
L22060.1
S50426.1
M95126.1
L01630.1
L01631.1
AH002496.2
